# Supplementary material for: Cells of the human intestinal tract mapped across space and time
Source: Nature. 2021 Sep 8;597(7875):250–5. doi: 10.1038/s41586-021-03852-1 (PMC8426186; doi:10.1038/s41586-021-03852-1)
Supplement: Single-cell datasets on the intestinal tract — Summary table of current human and mouse gut single-cell datasets. [file 41586_2021_3852_MOESM3_ESM.xls]

## Sheet: Table S1  sc studies
Study	Region	Age	Technology	Cell type summary
Mouse
Haber et al., Nature, 2017	Mouse proximal (duodenum and jejunum) and distal (ileum) small intestine	7–10-week-old female or male wild-type C57BL/6J or Lgr5-EGFP-IRES-CreERT2 (Lgr5–GFP) mice	SMART-Seq2 protocol; GemCode Single Cell Platform using the GemCode Gel Bead, Chip and Library Kits (10X Genomics).	53,193 individual epithelial cells from the small intestine and organoids of mice in homeostasis and during infection.
				Report enteroendocrine cell subclasse, two types of Tuft cells and characterise Microfold cells.
Nowotschin et al., Nature, 2019	Mouse endoderm from pre-implantation embryos	wild-type mouse embryos between E3.5 and E8.75	10x Genomics Chromium Single Cell 3′ v2 Chemistry	Tracing differentiation of primitive endoderm, embryonic and extra-embryonic visceral endoderm and gut patterning during development.
Pijuan-Sala et al., Nature, 2019	whole mouse embryos	wild-type mouse embryos collected at nine sequential time points ranging from E6.5 to E8.5.	10x Genomics Chromium Single Cell 3′ v1 Chemistry	116,312 single-cell transcriptomes and include foregut, midgut and hidgut endoderm.
Han et al., Nature, 2020	Mouse foregut	E8.5 (5–10 somites; s), E9.0 (12–15 s), and E9.5 (25–30 s)	10x Genomics Chromium Single Cell 5′ Chemistry	Definitive endoderm (further 11 major clusters with 26 stage-specific sub-clusters), Splanchnic mesoderm (further 13 major clusters with 36 stage-specific sub-clusters), cardiac, other mesoderm (somatic and paraxial), endothelium, blood, ectoderm, neural, and extraembryonic clusters
May-Zhang et al., Gastroenterology, 2020	Mouse myenteric neurons. Validation in human. myenteric ganglia and adjacent smooth muscle from duodenum, ileum and colon.	Mice at 6 to 7.5 weeks and at two separate times in day.	Single nuclei processed by 10x Genomics Chromium Single Cell 3’ chemistry and modified version of Cel-Seq.	Find 13 populations of neuronal cells as previously described in mice and additional 2 main clusters. Further subclustering suggesting 22 distinct populations. 1 glial population filtered out.
		Validation on organ donors 18–35 years.	Validation by HCR FISH and bulk RNA seq in humans.
Morarach et al., Nature Neuroscience, 2021	Developing (E15.5 and E18.5) and juvenile (P21) ENS from mouse small intestine.	For E15.5 and E18.5, Wnt1-Cre x R26Tom mice were used (to capture whole ENS including all stages of differentiation), while juvenile datasets were produced from Baf53b-Cre to enrich for neurons only.	10x Genomics Chromium Single Cell 3' v2 (embryonic cells) and v3 (juvenile cells)	Define a molecular taxonomy of 12 enteric neuron classes within the myenteric plexus of the adult mouse small intestine. Embryonic ENS uncovers a novel principle of neuronal diversification, where two neuron classes arise through a binary neurogenic branching (Branch A and B) and all other classes via postmitotic differentiation.
Health and disease
Drokhlyansky et al., Cell, 2020	Colon cancer and normal colon proximal to the cancer of patients.	Patients were 35-90 years and of both genders.	RAISINseq (labelled transgenic mice) with 10x Genomics Chromium Single Cell 3’ and Smartseq2.	Human: 14 neuronal subsets: 4 PEMN, 5 PIMN, 2 PIN, 1 PSN, and 2 PSVN subsets
	Small intestine and colon of mice.	Mice were between 11-14 weeks or 50-52 weeks old and included both genders.	MIRACL (mining rare cells)-seq (human and mouse neurons) with 10x Genomics Chromium Single Cell 3’ .	Mouse: 21 neuronal and 3 glia clusters.
Wang et al,J Exp Med, 2020	human ileum, colon, and rectum from 6 adult patients (healthy intestine mucosa surgically resected from patients with intestinal tumors)	Not specified	10X Genomics Chromium Single Cell 3′	14,537 epithelial cells. Suggest the existence of Paneth-like cells in the large intestine, and identify potential new marker genes for human transient-amplifying cells and goblet cells.
Huang et al., Cell, 2019	scRNA-seq of immune (CD45+) and non-immune (CD45−) cells from control (n = 6), colitis (n = 6), UC (n = 2), and CD (n = 3) human patients	Children 2months-13 years old	10x Genomics Chromium Single Cell 5′ and V(D)J sequencing	73,165 cells from 9 major cell lineages: epithelial cells, stromal cells, and immune cells including myeloid cell, B cell subsets, plasma cell and T and NK cells.
Kinchen et al., Cell, 2018	Murine colonic stromal cells in health (n=3) and DSS treatment (n=3)	10–12 weeks of age	10X Genomics Chromium Single Cell 3' chemistry and Fluidigm C1	9,591 human cells. 11 stromal cell subsets in healthy human colon, 12 subsets in UC colon. S1-S4 populations, where S4 is expanded in UC.
	scRNA-seq on mesenchymal cells from healthy individuals(n=5) and newly diagnosed IBD patients (n=5)	29-69 years old
Parikh et al., Nature, 2019	healthy volunteers (n=3) or immunomodulator-naive patients with ulcerative colitis (n=3), sampled from clinically inflamed and noninflamed mucosa	38-80 years old	10x Chromium Single Cell 3′ v2 chemistry	11,175 epithelial clonic cells. Identify transcriptional profile of BEST4/OTOP2 enterocytes and transcriptional profiles of goblet cells as well as epithelial subset changes in UC.
Corridoni et al., Nature Medicine, 2020	colonic CD8+ T cells from health (n=8) and ulcerative colitis (UC) (n=10) biopsies	24-88 years old	10× Chromium Single Cell 5' and V(D)J sequencing	8,581 cells and 14 CD8+ cell populations. Describe colonic mucosal CD8+ T-cell phenotypes in health and UC, define their clonal relationships and characterize terminally differentiated dysfunctional UC CD8+ T cells expressing IL-26.
James et al., Nature Immunology, 2020	immune cells from the mesenteric lymph nodes and lamina propria of the cecum, transverse colon and sigmoid colon from 12 disease-free deceased transplant donors	25-80 years old	10× Chromium Single Cell 5' and V(D)J sequencing	41,000 single imune cells 25 populations spanning B, T and myeloid lineages. Describe distinct helper T and B cell activation and migration profiles along the colon.
Smillie et al., Cell, 2019	68 colonic biopsies from 12 healthy, 18 UC human donors	20 – 77 years	10x Genomics Chromium Single Cell 3′ Library (V2 and V3)	51 epithelial, stromal, and immune cell subsets, including BEST4+ enterocytes, microfold cells, and IL13RA2+IL11+ inflammatory fibroblasts
Martin et al., Cell, 2019	22 ileal biopsies used for single-cell sequencing. Inflamed and uninflamed ileums, and venous blood from Crohn’s disease patients	3 - 40 years	10x Genomics Chromium Single Cell 3′ Library (V2)	47 clusters: stromal (fibroblasts, glial and endothelial cells) and seven distinct immune cell lineages consisting of T cells, innate lymphoid cells (ILCs), B cells, plasma cells (PCs), mononuclear phagocytes (MNPs), plasmacytoid dendritic cells (pDCs), and mast cells.
Development
Cao et al., Science, 2020	15 organs (n=121): Adrenal gland, cerebellum, cerebrum, eye, heart, intestine, kidney, liver, lung, muscle, pancreas, placenta. Spleen, stomach, thymus, sentinel tissue.	72 to 129 days post-conception	Three-level single-cell combinatorial indexing for gene expression (sci-ATAC-seq3).	77 main cell types across tissues and ~4 million single cells.
				Intestine: stromal, SM, Vas. EC, Lym. EC, Myeloid, Lymphoid, epithelial, mesothelial, chromaffin, erythroblasts, ENS neurons, ENS glia.
				Highlights NEUROG+ pancreatic islet epsilon progenitors, TPH1+ enterochromaffin cells, G, L, K and I cells, ghrelin+ EEC progenitors. Also HSPCs.
Gao et al., Nature Cell Biology, 2018	oesophagus, stomach, small intestine and large intestine, from human embryos (n=15)	6 and 25 weeks of gestation	modified STRT-seq protocol	5,227 individual cells are analysed and 40 cell types .
Holloway et al., Cell Stem Cell, 2020	Human fetal tissue at 13.5–19 weeks gestation.	Fetal development: liver, intestine and kidney.	10x Genomics Chromium Next GEM Single Cell 3’ Library v2 (lung and intestine samples) or V3 (kidney samples).	Fetal tissues: epithelium, mesenchyme, EC (7), immune, neuronal.
	HPCS-derived organoids following hindgut patterning and specification into a CDX2+ intestinal lineage.	HIO: Day 0 (spheroid formation), 3, 7 and 14.		HIO: Mesenchyme (4 clusters), epithelium (9), endothelium (1), neuronal (2).
Elmentaite et al., Developmental Cell, 2020	Human pediatric (terminal ileum) healthy (n = 8) , CD (n=7) and early fetal (Duodenum, ileum, colon) intestine (n=8 embryoes).	6-10PCW	10x Genomics Chromium Single Cell 3′ Library (V2)	Immune, erythroblast, endothelial, neural crest, smooth muscle, mesenchymal, and epithelial cell populations. Describe LGR5+ stem cell progenitors in development and epithelial changes in Crohn's disease.
		4-12 years
Fawkner-Corbett et al., Cell, 2021	human fetal intestinal samples (n=17 embryoes)	8-19PCW	Sample hashing and 10x Genomics Chromium Single Cell 3′ Library (V3). Spatial Transcriptomics (10x Visium) of adult biopsies and fetal gut.	Report 101 fetal cell states in 9 intestinal compartments, annotated by transcriptional signatures—epithelial, fibroblast, endothelial (EC), pericytes, neural (ENS), muscularis, mesothelium, myofibroblast, and immune.
	Tissues:Terminal ileum, hindgut, Proximal colon, Distal colon
Present study
Elmentaite et al., 2020	Fetal: Proximal, middle, terminal ileum, colon, and mesenteric lymph node. Embryonic samples previously published in (Elmentaite et al., Developmental Cell , 2020)	Fetal (10-17PCW)	10x Genomics Chromium Single Cell 3’ (V2) and 5’ (V2), V(D)J sequencing and Spatial Transcriptomics (10x Visium) of fetal samples.	428,000 cells from small and large intestines from fetal, pediatric and adult stages. Unique cell transcriptomes described in this study: Epithelial compartment: - Fetal Tuft cells. - Fetal Microfold cells. - small intestinal BEST4+ cells. - colonic BEST2+ Goblet cells. - in vivo NEUROG3+ progenitors. - NPW+ enterochromaffin cells. Neural: Comparable clusters observed in Fawkner-Corbett et al., C…
	Pediatric healthy (n = 8) and CD (n=7) biopsies from terminal ileum previously published in (Elmentaite et al., Developmental Cell , 2020)	Adult (27-64 years)
	Adult 11 distinct locations: duodenum (two locations DUO1 and DUO2 that were pooled in the analysis), jejunum (JEJ), ileum (two locations ILE1 and ILE2 that were pooled in the analysis), appendix (APD), caecum (CAE), ascending colon (ACL), transverse colon (TCL), descending colon (DCL), sigmoid colon (SCL), rectum (REC), and mesenteric lymph nodes (MLN).
