# Supplementary material for: Cells of the human intestinal tract mapped across space and time
Source: Nature. 2021 Sep 8;597(7875):250–5. doi: 10.1038/s41586-021-03852-1 (PMC8426186; doi:10.1038/s41586-021-03852-1)
Supplement: Sample metadata — Description of gene expression and V(D)J run ids, patient information and cell type enrichment in 164 10x Genomics scRNAseq data and 3 10x Visium samples described in this study. [file 41586_2021_3852_MOESM4_ESM.xls]

## Sheet: Table S2 metadata
Sanger.sample.ID	Donor.name	Diagnosis	Age	sample.name	Region.unify	Region.code	Fraction	Gender	Region	X10X	V2.0 atlas	clean	velocyto	enzyme	TCR-sampleID	BCR-sampleID
4918STDY7333456	T036	Pediatric healthy	4	T036-TIL-SC-EPCAMP	ILE	TIL	SC-EPCAMP	M	SmallInt	3'	included	soupx	yes	DH	NA	NA
4918STDY7702680	T110POS	Pediatric healthy	4	T110-TIL-SC-EPCAMP	ILE	TIL	SC-EPCAMP	M	SmallInt	3'	included	soupx	yes	DH	NA	NA
4918STDY7844899	T161	Pediatric healthy	4	T161-TIL-SC-EPCAMP	ILE	TIL	SC-EPCAMP	M	SmallInt	3'	included	soupx	yes	DH	NA	NA
4918STDY7447825	T057	Pediatric healthy	6	T057-TIL-SC-EPCAMP	ILE	TIL	SC-EPCAMP	M	SmallInt	3'	included	soupx	yes	DH	NA	NA
4918STDY7923744	T182	Pediatric healthy	9	T182-TIL-SC-EPCAMP	ILE	TIL	SC-EPCAMP	M	SmallInt	3'	included	soupx	yes	DH	NA	NA
4918STDY7389431	T044	Pediatric healthy	10	T44-TIL-SC-EPCAMP	ILE	TIL	SC-EPCAMP	F	SmallInt	3'	included	soupx	yes	DH	NA	NA
4918STDY7274839	T024	Pediatric healthy	12	T024-TIL-SC-EPCAMP	ILE	TIL	SC-EPCAMP	F	SmallInt	3'	included	soupx	yes	DH	NA	NA
4918STDY7962470	T197	Pediatric Crohn Disease	9	T197-TIL-SC-EPCAMP	ILE	TIL	SC-EPCAMP	M	SmallInt	3'	included	soupx	yes	DH	NA	NA
4918STDY7844898	T160	Pediatric healthy	10	T160-TIL-SC-EPCAMP	ILE	TIL	SC-EPCAMP	F	SmallInt	3'	included	soupx	yes	DH	NA	NA
4918STDY7901096	T176	Pediatric Crohn Disease	11	T176-TIL-SC-EPCAMP	ILE	TIL	SC-EPCAMP	M	SmallInt	3'	included	soupx	yes	DH	NA	NA
4918STDY7273965	T019	Pediatric Crohn Disease	12	T019-TIL-SC-EPCAMP	ILE	TIL	SC-EPCAMP	M	SmallInt	3'	included	soupx	yes	DH	NA	NA
4918STDY7982703	T202	Pediatric Crohn Disease	12	T202-TIL-SC-EPCAMP	ILE	TIL	SC-EPCAMP	F	SmallInt	3'	included	soupx	yes	DH	NA	NA
4918STDY7273964	T017	Pediatric Crohn Disease	13	T017-TIL-SC-EPCAMP	ILE	TIL	SC-EPCAMP	M	SmallInt	3'	included	soupx	yes	DH	NA	NA
4918STDY7933270	T189	Pediatric Crohn Disease	13	T189-TIL-SC-EPCAMP	ILE	TIL	SC-EPCAMP	F	SmallInt	3'	included	soupx	yes	DH	NA	NA
4918STDY7982702	T203	Pediatric Crohn Disease	14	T203-TIL-SC-EPCAMP	ILE	TIL	SC-EPCAMP	M	SmallInt	3'	included	soupx	yes	DH	NA	NA
4918STDY7702679	T110NEG	Pediatric healthy	4	T110-TIL-SC-EPCAMN	ILE	TIL	SC-EPCAMN	M	SmallInt	3'	new	soupx	yes	DH	NA	NA
4918STDY7714149	T036NEG	Pediatric healthy	4	T036-TIL-SC-EPCAMN	ILE	TIL	SC-EPCAMN	M	SmallInt	3'	new	soupx	yes	DH	NA	NA
4918STDY7714150	T036POS	Pediatric healthy	4	T036-TIL-SC-EPCAMP	ILE	TIL	SC-EPCAMP	M	SmallInt	3'	new	soupx	yes	DH	NA	NA
Human_colon_16S8000511	A32 (411C)	Healthy adult	25-30	A32-SCL-0-SC-45N-1	CO	SCL	SC-45N	M	LargeInt	5'	included	soupx	yes	DH	NA	NA
Human_colon_16S8001903	A32 (411C)	Healthy adult	25-30	A32-SCL-0-SC-45P-1	CO	SCL	SC-45P	M	LargeInt	5'	included	soupx	yes	DH	Human_colon_16S8157843	Human_colon_16S8157827
Human_colon_16S8123909	A32 (411C)	Healthy adult	25-30	A32-APD-0-SC-45N-1	APD	APD	SC-45N	M	APD	5'	included	soupx	yes	DH	NA	NA
Human_colon_16S8159192	A32 (411C)	Healthy adult	25-30	A32-APD-0-SC-45P-1	APD	APD	SC-45P	M	APD	5'	included	soupx	yes	DH	Human_colon_16S8157873	Human_colon_16S8157857
Human_colon_16S8159194	A32 (411C)	Healthy adult	25-30	A32-MLN-0-SC-1	MLN	MLN	SC	M	lymph node	5'	included	soupx	yes	DH	Human_colon_16S8157875	Human_colon_16S8157859
Human_colon_16S8123908	A32 (411C)	Healthy adult	25-30	A32-TCL-0-SC-45N-1	CO	TCL	SC-45N	M	LargeInt	5'	included	soupx	yes	DH	NA	NA
Human_colon_16S8159191	A32 (411C)	Healthy adult	25-30	A32-TCL-0-SC-45P-1	CO	TCL	SC-45P	M	LargeInt	5'	included	soupx	yes	DH	Human_colon_16S8157872	Human_colon_16S8157856
Human_colon_16S8123910	A32 (411C)	Healthy adult	25-30	A32-CAE-0-SC-45N-1	CO	CAE	SC-45N	M	LargeInt	5'	included	soupx	yes	DH	NA	NA
Human_colon_16S8159193	A32 (411C)	Healthy adult	25-30	A32-CAE-0-SC-45P-1	CO	CAE	SC-45P	M	LargeInt	5'	included	soupx	yes	DH	Human_colon_16S8157874	Human_colon_16S8157858
Human_colon_16S8000513	A32 (411C)	Healthy adult	25-30	A32-ILE-1-SC-45N-1	ILE	ILE	SC-45N	M	SmallInt	5'	included	soupx	yes	DH	NA	NA
Human_colon_16S8001905	A32 (411C)	Healthy adult	25-30	A32-ILE-1-SC-45P-1	ILE	ILE	SC-45P	M	SmallInt	5'	included	soupx	yes	DH	Human_colon_16S8157844	Human_colon_16S8157828
Human_colon_16S8000515	A32 (411C)	Healthy adult	25-30	A32-ILE-2-SC-45N-1	ILE	ILE	SC-45N	M	SmallInt	5'	included	soupx	yes	DH	NA	NA
Human_colon_16S8001907	A32 (411C)	Healthy adult	25-30	A32-ILE-2-SC-45P-1	ILE	ILE	SC-45P	M	SmallInt	5'	included	soupx	yes	DH	Human_colon_16S8157845	Human_colon_16S8157829
Human_colon_16S8001863	A34 (417C)	Healthy adult	65-70	A34-CAE-1-SC-45P-1	CO	CAE	SC-45P	M	LargeInt	5'	included	soupx	yes	DH	Human_colon_16S8157831	Human_colon_16S8157815
Human_colon_16S8000471	A34 (417C)	Healthy adult	65-70	A34-CAE-1-SC-45N-1	CO	CAE	SC-45N	M	LargeInt	5'	included	soupx	yes	DH	NA	NA
Human_colon_16S8001865	A34 (417C)	Healthy adult	65-70	A34-ACL-1-SC-45P-1	CO	ACL	SC-45P	M	LargeInt	5'	included	soupx	yes	DH	Human_colon_16S8157832	Human_colon_16S8157816
Human_colon_16S8000473	A34 (417C)	Healthy adult	65-70	A34-ACL-1-SC-45N-1	CO	ACL	SC-45N	M	LargeInt	5'	included	soupx	yes	DH	NA	NA
Human_colon_16S8001867	A34 (417C)	Healthy adult	65-70	A34-TCL-1-SC-45P-1	CO	TCL	SC-45P	M	LargeInt	5'	included	soupx	yes	DH	Human_colon_16S8157833	Human_colon_16S8157817
Human_colon_16S8000475	A34 (417C)	Healthy adult	65-70	A34-TCL-1-SC-45N-1	CO	TCL	SC-45N	M	LargeInt	5'	included	soupx	yes	DH	NA	NA
Human_colon_16S8001869	A34 (417C)	Healthy adult	65-70	A34-DCL-1-SC-45P-1	CO	DCL	SC-45P	M	LargeInt	5'	included	soupx	yes	DH	Human_colon_16S8157834	Human_colon_16S8157818
Human_colon_16S8000477	A34 (417C)	Healthy adult	65-70	A34-DCL-1-SC-45N-1	CO	DCL	SC-45N	M	LargeInt	5'	included	soupx	yes	DH	NA	NA
Human_colon_16S8001871	A34 (417C)	Healthy adult	65-70	A34-SCL-1-SC-45P-1	CO	SCL	SC-45P	M	LargeInt	5'	included	soupx	yes	DH	Human_colon_16S8157835	Human_colon_16S8157819
Human_colon_16S8000479	A34 (417C)	Healthy adult	65-70	A34-SCL-1-SC-45N-1	CO	SCL	SC-45N	M	LargeInt	5'	included	soupx	yes	DH	NA	NA
Human_colon_16S8001873	A34 (417C)	Healthy adult	65-70	A34-REC-1-SC-45P-1	REC	REC	SC-45P	M	REC	5'	included	soupx	yes	DH	Human_colon_16S8157836	Human_colon_16S8157820
Human_colon_16S8000481	A34 (417C)	Healthy adult	65-70	A34-REC-1-SC-45N-1	REC	REC	SC-45N	M	REC	5'	included	soupx	yes	DH	NA	NA
Human_colon_16S8001875	A34 (417C)	Healthy adult	65-70	A34-APD-1-SC-45P-1	APD	APD	SC-45P	M	APD	5'	included	soupx	yes	DH	Human_colon_16S8157837	Human_colon_16S8157821
Human_colon_16S8000483	A34 (417C)	Healthy adult	65-70	A34-APD-1-SC-45N-1	APD	APD	SC-45N	M	APD	5'	included	soupx	yes	DH	NA	NA
Human_colon_16S8000484	A34 (417C)	Healthy adult	65-70	A34-MLN-1-SC-1	MLN	MLN	SC	M	lymph node	5'	included	soupx	yes	DH	Human_colon_16S8157838	Human_colon_16S8157822
Human_colon_16S8001878	A34 (417C)	Healthy adult	65-70	A34-DUO-1-SC-45N-1	DUO-JEJ	DUO	SC-45N	M	SmallInt	5'	included	soupx	yes	DH	NA	NA
Human_colon_16S8001879	A34 (417C)	Healthy adult	65-70	A34-DUO-2-SC-45P-1	DUO-JEJ	DUO	SC-45P	M	SmallInt	5'	included	soupx	yes	DH	Human_colon_16S8157839	Human_colon_16S8157823
Human_colon_16S8000487	A34 (417C)	Healthy adult	65-70	A34-DUO-2-SC-45N-1	DUO-JEJ	DUO	SC-45N	M	SmallInt	5'	included	soupx	yes	DH	NA	NA
Human_colon_16S8001881	A34 (417C)	Healthy adult	65-70	A34-JEJ-1-SC-45P-1	DUO-JEJ	JEJ	SC-45P	M	SmallInt	5'	included	soupx	yes	DH	Human_colon_16S8157840	Human_colon_16S8157824
Human_colon_16S8000489	A34 (417C)	Healthy adult	65-70	A34-JEJ-1-SC-45N-1	DUO-JEJ	JEJ	SC-45N	M	SmallInt	5'	included	soupx	yes	DH	NA	NA
Human_colon_16S8001883	A34 (417C)	Healthy adult	65-70	A34-ILE-1-SC-45P-1	ILE	ILE	SC-45P	M	SmallInt	5'	included	soupx	yes	DH	Human_colon_16S8157841	Human_colon_16S8157825
Human_colon_16S8000491	A34 (417C)	Healthy adult	65-70	A34-ILE-1-SC-45N-1	ILE	ILE	SC-45N	M	SmallInt	5'	included	soupx	yes	DH	NA	NA
Human_colon_16S8001885	A34 (417C)	Healthy adult	65-70	A34-ILE-2-SC-45P-1	ILE	ILE2	SC-45P	M	SmallInt	5'	included	soupx	yes	DH	Human_colon_16S8157842	Human_colon_16S8157826
Human_colon_16S8000493	A34 (417C)	Healthy adult	65-70	A34-ILE-2-SC-45N-1	ILE	ILE2	SC-45N	M	SmallInt	5'	included	soupx	yes	DH	NA	NA
Human_colon_16S8123916	A39 (440C)	Healthy adult	45-50	A39-ACL--SC-1	CO	ACL	SC	M	LargeInt	5'	included	soupx	yes	DH	NA	NA
Human_colon_16S8123918	A39 (440C)	Healthy adult	45-50	A39-DCL--SC-1	CO	DCL	SC	M	LargeInt	5'	included	soupx	yes	DH	NA	NA
Human_colon_16S8123917	A39 (440C)	Healthy adult	45-50	A39-TCL--SC-1	CO	TCL	SC	M	LargeInt	5'	included	soupx	yes	DH	NA	NA
Human_colon_16S8123915	A39 (440C)	Healthy adult	45-50	A39-CAE--SC-1	CO	CAE	SC	M	LargeInt	5'	included	soupx	yes	DH	NA	NA
Human_colon_16S8123920	A39 (440C)	Healthy adult	45-50	A39-SCL--SC-1	CO	SCL	SC	M	LargeInt	5'	included	soupx	yes	DH	NA	NA
Human_colon_16S8123912	A39 (440C)	Healthy adult	45-50	A39-ILE-0-SC-1	ILE	ILE1	SC	M	SmallInt	5'	included	soupx	yes	DH	NA	NA
Human_colon_16S8123913	A39 (440C)	Healthy adult	45-50	A39-ILE-1-SC-1	ILE	ILE2	SC	M	SmallInt	5'	included	soupx	yes	DH	NA	NA
Human_colon_16S8123911	A39 (440C)	Healthy adult	45-50	A39-JEJ--SC-1	DUO-JEJ	JEJ	SC	M	SmallInt	5'	included	soupx	yes	DH	NA	NA
Human_colon_16S8123919	A39 (440C)	Healthy adult	45-50	A39-APD--SC-1	APD	APD	SC	M	APD	5'	included	soupx	yes	DH	NA	NA
Human_colon_16S8123921	A39 (440C)	Healthy adult	45-50	A39-MLN--SC-1	MLN	MLN	SC	M	lymph node	5'	included	soupx	yes	DH	NA	NA
Human_colon_16S8002623	A38 (432C)	Healthy adult	60-65	A38-JEJ-1-SC-1	DUO-JEJ	JEJ	SC	F	SmallInt	5'	included	soupx	yes	DH	Human_colon_16S8157895	Human_colon_16S8157879
Human_colon_16S8002624	A38 (432C)	Healthy adult	60-65	A38-CAE-1-SC-1	CO	CAE	SC	F	LargeInt	5'	included	soupx	yes	DH	Human_colon_16S8157896	Human_colon_16S8157880
Human_colon_16S8002625	A38 (432C)	Healthy adult	60-65	A38-APD-1-SC-1	APD	APD	SC	F	APD	5'	included	soupx	yes	DH	Human_colon_16S8157897	Human_colon_16S8157881
Human_colon_16S8002626	A38 (432C)	Healthy adult	60-65	A38-ACL-1-SC-45P-1	CO	ACL	SC-45P	F	LargeInt	5'	included	soupx	yes	DH	Human_colon_16S8157898	Human_colon_16S8157882
Human_colon_16S8002627	A38 (432C)	Healthy adult	60-65	A38-ACL-1-SC-45N-1	CO	ACL	SC-45N	F	LargeInt	5'	included	soupx	yes	DH	Human_colon_16S8157899	Human_colon_16S8157883
Human_colon_16S8002628	A38 (432C)	Healthy adult	60-65	A38-DCL-1-SC-1	CO	DCL	SC	F	LargeInt	5'	included	soupx	yes	DH	Human_colon_16S8157900	Human_colon_16S8157884
Human_colon_16S8002629	A38 (432C)	Healthy adult	60-65	A38-TCL-1-SC-45P-1	CO	TCL	SC-45P	F	LargeInt	5'	included	soupx	yes	DH	Human_colon_16S8157901	Human_colon_16S8157885
Human_colon_16S8002630	A38 (432C)	Healthy adult	60-65	A38-TCL-1-SC-45N-1	CO	TCL	SC-45N	F	LargeInt	5'	included	soupx	yes	DH	Human_colon_16S8157902	Human_colon_16S8157886
Human_colon_16S8002566	A38 (432C)	Healthy adult	60-65	A38-SCL-1-SC-1	CO	SCL	SC	F	LargeInt	5'	included	soupx	yes	DH	NA	NA
Human_colon_16S8002573	A38 (432C)	Healthy adult	60-65	A38-REC-1-SC-1	REC	REC	SC	F	REC	5'	included	soupx	no	DH	NA	NA
Human_colon_16S8002574	A38 (432C)	Healthy adult	60-65	A38-MLN-1-SC-1	MLN	MLN	SC	F	lymph node	5'	included	soupx	yes	DH	NA	NA
Human_colon_16S8002581	A38 (432C)	Healthy adult	60-65	A38-DUO-1-SC-1	DUO-JEJ	DUO	SC	F	SmallInt	5'	included	soupx	yes	DH	NA	NA
Human_colon_16S8002582	A38 (432C)	Healthy adult	60-65	A38-DUO-2-SC-1	DUO-JEJ	DUO	SC	F	SmallInt	5'	included	soupx	yes	DH	NA	NA
Human_colon_16S8117831	A26 (386C)	Healthy adult	70-75	A26-SCL-0-SC-1	CO	SCL	SC	F	LargeInt	5'	included	soupx	no	DH	Human_colon_16S8117832	Human_colon_16S8157877
Human_colon_16S8117829	A26 (386C)	Healthy adult	70-75	A26-CAE-0-SC-1	CO	CAE	SC	F	LargeInt	5'	included	soupx	no	DH	Human_colon_16S8117833	Human_colon_16S8157888
Human_colon_16S8117830	A26 (386C)	Healthy adult	70-75	A26-TCL-0-SC-1	CO	TCL	SC	F	LargeInt	5'	included	soupx	no	DH	Human_colon_16S8117834	Human_colon_16S8157876
Human_colon_16S8117828	A26 (386C)	Healthy adult	70-75	A26-MLN-0-SC-1	MLN	MLN	SC	F	lymph node	5'	included	soupx	no	DH	Human_colon_16S8117835	Human_colon_16S8157887
Human_colon_16S8159182	F72	fetal	16Wk	F72-FPIL-0-SC-1	DUO-JEJ	FPIL	SC	F	SmallInt	5'	included	soupx	yes	DH	Human_colon_16S8157847	Human_colon_16S8157863
Human_colon_16S8159183	F72	fetal	16Wk	F72-FMIL-0-SC-1	ILE	FMIL	SC	F	SmallInt	5'	included	soupx	yes	DH	Human_colon_16S8157848	Human_colon_16S8157864
Human_colon_16S8159184	F72	fetal	16Wk	F72-FTIL-0-SC-1	ILE	FTIL	SC	F	SmallInt	5'	included	soupx	yes	DH	Human_colon_16S8157849	Human_colon_16S8157865
Human_colon_16S8159185	F72	fetal	16Wk	F72-FLI-0-SC-1	CO	FLI	SC	F	LargeInt	5'	included	soupx	yes	DH	Human_colon_16S8157850	Human_colon_16S8157866
Human_colon_16S8159186	F72	fetal	16Wk	F72-MLN-0-SC-1	MLN	MLN	SC	F	lymph node	5'	included	soupx	yes	DH	Human_colon_16S8157851	Human_colon_16S8157867
Human_colon_16S8159187	F73	fetal	15Wk	F73-FPIL-0-SC-1	DUO-JEJ	FPIL	SC	F	SmallInt	5'	included	soupx	yes	DH	Human_colon_16S8157852	Human_colon_16S8157868
Human_colon_16S8159188	F73	fetal	15Wk	F73-FMIL-0-SC-1	ILE	FMIL	SC	F	SmallInt	5'	included	soupx	yes	DH	Human_colon_16S8157853	Human_colon_16S8157869
Human_colon_16S8159189	F73	fetal	15Wk	F73-FTIL-0-SC-1	ILE	FTIL	SC	F	SmallInt	5'	included	soupx	yes	DH	Human_colon_16S8157854	Human_colon_16S8157870
Human_colon_16S8159190	F73	fetal	15Wk	F73-FLI-0-SC-1	CO	FLI	SC	F	LargeInt	5'	included	soupx	yes	DH	Human_colon_16S8157855	Human_colon_16S8157871
FCA_gut8015057	F78	fetal	17Wk	F78-FPIL-0-SC-1	DUO-JEJ	FPIL	SC	M	SmallInt	5'	included	soupx	yes	DH	FCA_gut8090111	FCA_gut8090116
FCA_gut8015058	F78	fetal	17Wk	F78-FMIL-0-SC-1	ILE	FMIL	SC	M	SmallInt	5'	included	soupx	yes	DH	FCA_gut8090112	FCA_gut8090117
FCA_gut8015059	F78	fetal	17Wk	F78-FTIL-0-SC-1	ILE	FTIL	SC	M	SmallInt	5'	included	soupx	yes	DH	FCA_gut8090113	FCA_gut8090118
FCA_gut8015060	F78	fetal	17Wk	F78-FLI-0-SC-1	CO	FLI	SC	M	LargeInt	5'	included	soupx	yes	DH	FCA_gut8090114	FCA_gut8090119
FCA_gut8015061	F78	fetal	17Wk	F78-MLN-0-SC-1	MLN	MLN	SC	M	lymph node	5'	included	soupx	yes	DH	FCA_gut8090115	FCA_gut8090120
Human_colon_16S7985389	F66	fetal	15Wk	F66-FTIL-0-SC-1	ILE	FTIL	SC	M	SmallInt	3'	included	soupx	yes	TL	NA	NA
Human_colon_16S7985390	F66	fetal	15Wk	F66-FMIL-0-SC-1	ILE	FMIL	SC	M	SmallInt	3'	included	soupx	yes	TL	NA	NA
Human_colon_16S7985391	F66	fetal	15Wk	F66-FPIL-0-SC-1	DUO-JEJ	FPIL	SC	M	SmallInt	3'	included	soupx	yes	TL	NA	NA
Human_colon_16S7985392	F66	fetal	15Wk	F66-FLI-0-SC-1	CO	FLI	SC	M	LargeInt	3'	included	soupx	yes	TL	NA	NA
Human_colon_16S7985393	F67	fetal	12Wk	F67-FPIL-0-SC-1	DUO-JEJ	FPIL	SC	F	SmallInt	3'	included	soupx	yes	TL	NA	NA
Human_colon_16S7985394	F67	fetal	12Wk	F67-FMIL-0-SC-1	ILE	FMIL	SC	F	SmallInt	3'	included	soupx	yes	TL	NA	NA
Human_colon_16S7985395	F67	fetal	12Wk	F67-FLI-0-SC-1	CO	FLI	SC	F	LargeInt	3'	included	soupx	yes	TL	NA	NA
FCA_gut9456313	BRC2258	fetal	11.1Wk	C74-FPIL-0-SC-1 G	DUO-JEJ	FPIL	SC	M	SmallInt	5'	new	soupx	yes	DH	NA	NA
FCA_gut9456316	BRC2258	fetal	11.1Wk	C74-FMIL-0-SC-1 G	ILE	FMIL	SC	M	SmallInt	5'	new	soupx	yes	DH	NA	NA
FCA_gut9456319	BRC2258	fetal	11.1Wk	C74-FTIL-0-SC-1 G	ILE	FTIL	SC	M	SmallInt	5'	new	soupx	yes	DH	NA	NA
FCA_gut9456322	BRC2258	fetal	11.1Wk	C74-FLI-0-SC-1 G	CO	FLI	SC	M	LargeInt	5'	new	soupx	yes	DH	NA	NA
FCA_gut9456326	BRC2259	fetal	7.4Wk	C75-FSI-0-SC-2 G	DUO-JEJ	FPIL	SC	F	SmallInt	5'	new	soupx	yes	DH	NA	NA
4918STDY7321513	BRC2029	fetal	6.1Wk	NA	DUO-JEJ	FPIL	SC	F	SmallInt	3'	included	soupx	yes	DH	NA	NA
4918STDY7321514	BRC2029	fetal	6.1Wk	NA	ILE	FTIL	SC	F	SmallInt	3'	included	soupx	yes	DH	NA	NA
4918STDY7321515	BRC2029	fetal	6.1Wk	NA	CO	FLI	SC	F	LargeInt	3'	included	soupx	yes	DH	NA	NA
4918STDY7317585	BRC2026	fetal	8.4Wk	NA	DUO-JEJ	FPIL	SC	F	SmallInt	3'	included	soupx	yes	DH	NA	NA
4918STDY7317586	BRC2026	fetal	8.4Wk	NA	ILE	FTIL	SC	F	SmallInt	3'	included	soupx	yes	DH	NA	NA
4918STDY7317587	BRC2026	fetal	8.4Wk	NA	CO	FLI	SC	F	LargeInt	3'	included	soupx	yes	DH	NA	NA
4918STDY7421297	BRC2043	fetal	10.2Wk	NA	DUO-JEJ	FPIL	SC-EPCAMP	M	SmallInt	3'	included	soupx	yes	DH	NA	NA
4918STDY7421298	BRC2043	fetal	10.2Wk	NA	ILE	FTIL	SC-EPCAMP	M	SmallInt	3'	included	soupx	yes	DH	NA	NA
4918STDY7421299	BRC2043	fetal	10.2Wk	NA	CO	FLI	SC-EPCAMP	M	LargeInt	3'	included	soupx	yes	DH	NA	NA
4918STDY7426904	BRC2046	fetal	6.7Wk	NA	DUO-JEJ	FPIL	SC-EPCAMP	M	SmallInt	3'	included	soupx	yes	DH	NA	NA
4918STDY7426905	BRC2046	fetal	6.7Wk	NA	ILE	FTIL	SC-EPCAMP	M	SmallInt	3'	included	soupx	yes	DH	NA	NA
4918STDY7426906	BRC2046	fetal	6.7Wk	NA	CO	FLI	SC-EPCAMP	M	LargeInt	3'	included	soupx	yes	DH	NA	NA
4918STDY7426907	BRC2049	fetal	6.9Wk	NA	DUO-JEJ	FPIL	SC-EPCAMP	M	SmallInt	3'	included	soupx	yes	DH	NA	NA
4918STDY7426908	BRC2049	fetal	6.9Wk	NA	ILE	FTIL	SC-EPCAMP	M	SmallInt	3'	included	soupx	yes	DH	NA	NA
4918STDY7426909	BRC2049	fetal	6.9Wk	NA	CO	FLI	SC-EPCAMP	M	LargeInt	3'	included	soupx	yes	DH	NA	NA
4918STDY7693757	BRC2121	fetal	9.2Wk	NA	DUO-JEJ	FPIL	SC-EPCAMP	M	SmallInt	3'	included	soupx	yes	DH	NA	NA
4918STDY7693758	BRC2121	fetal	9.2Wk	NA	ILE	FTIL	SC-EPCAMP	M	SmallInt	3'	included	soupx	yes	DH	NA	NA
4918STDY7693759	BRC2121	fetal	9.2Wk	NA	CO	FLI	SC-EPCAMP	M	LargeInt	3'	included	soupx	yes	DH	NA	NA
4918STDY7693760	BRC2119	fetal	7.9Wk	NA	DUO-JEJ	FPIL	SC-EPCAMP	F	SmallInt	3'	included	soupx	yes	DH	NA	NA
4918STDY7693761	BRC2119	fetal	7.9Wk	NA	ILE	FTIL	SC-EPCAMP	F	SmallInt	3'	included	soupx	yes	DH	NA	NA
4918STDY7693762	BRC2119	fetal	7.9Wk	NA	CO	FLI	SC-EPCAMP	F	LargeInt	3'	included	soupx	yes	DH	NA	NA
4918STDY7693763	BRC2121	fetal	9.2Wk	NA	DUO-JEJ	FPIL	SC-EPCAMN	M	SmallInt	3'	included	soupx	yes	DH	NA	NA
4918STDY7717783	BRC2133	fetal	9.9Wk	NA	DUO-JEJ	FPIL	SC-EPCAMP	F	SmallInt	3'	included	soupx	yes	DH	NA	NA
4918STDY7717784	BRC2133	fetal	9.9Wk	NA	ILE	FTIL	SC-EPCAMP	F	SmallInt	3'	included	soupx	yes	DH	NA	NA
4918STDY7717785	BRC2133	fetal	9.9Wk	NA	CO	FLI	SC-EPCAMP	F	LargeInt	3'	included	soupx	yes	DH	NA	NA
4918STDY7717787	BRC2133	fetal	9.9Wk	NA	DUO-JEJ	FPIL	SC-EPCAMN	F	SmallInt	3'	included	soupx	yes	DH	NA	NA
4918STDY7717788	BRC2133	fetal	9.9Wk	NA	ILE	FTIL	SC-EPCAMN	F	SmallInt	3'	included	soupx	yes	DH	NA	NA
4918STDY7717789	BRC2133	fetal	9.9Wk	NA	CO	FLI	SC-EPCAMN	F	LargeInt	3'	included	soupx	yes	DH	NA	NA
4918STDY7718972	BRC2134	fetal	10Wk	NA	DUO-JEJ	FPIL	SC-EPCAMN	M	SmallInt	3'	included	soupx	yes	DH	NA	NA
4918STDY7718973	BRC2134	fetal	10Wk	NA	ILE	FTIL	SC-EPCAMN	M	SmallInt	3'	included	soupx	yes	DH	NA	NA
4918STDY7718974	BRC2134	fetal	10Wk	NA	CO	FLI	SC-EPCAMN	M	LargeInt	3'	included	soupx	yes	DH	NA	NA
4918STDY7718975	BRC2134	fetal	10Wk	NA	DUO-JEJ	FPIL	SC-EPCAMP	M	SmallInt	3'	included	soupx	yes	DH	NA	NA
4918STDY7718976	BRC2134	fetal	10Wk	NA	ILE	FTIL	SC-EPCAMP	M	SmallInt	3'	included	soupx	yes	DH	NA	NA
4918STDY7718977	BRC2134	fetal	10Wk	NA	CO	FLI	SC-EPCAMP	M	LargeInt	3'	included	soupx	yes	DH	NA	NA
WTDAtest7844020	A33 (414C)	Healthy adult	50-55	A33-ILE-2-SC-45P-1	ILE	ILE1	SC-45P	M	SmallInt	3'	new	soupx	no	DH	NA	NA
WTDAtest7844021	A33 (414C)	Healthy adult	50-55	A33-ILE-2-SC-45N-1	ILE	ILE1	SC-45N	M	SmallInt	3'	new	soupx	no	DH	NA	NA
WTDAtest7844022	A33 (414C)	Healthy adult	50-55	A33-JEJ-0-SC-45P-1	DUO-JEJ	JEJ	SC-45P	M	SmallInt	3'	new	soupx	no	DH	NA	NA
WTDAtest7844023	A33 (414C)	Healthy adult	50-55	A33-JEJ-0-SC-45N-1	DUO-JEJ	JEJ	SC-45N	M	SmallInt	3'	new	soupx	no	DH	NA	NA
WTDAtest7844024	A33 (414C)	Healthy adult	50-55	A33-ACL-0-SC-45P-1	CO	ACL	SC-45P	M	LargeInt	3'	new	soupx	no	DH	NA	NA
WTDAtest7844025	A33 (414C)	Healthy adult	50-55	A33-ACL-0-SC-45N-1	CO	ACL	SC-45N	M	LargeInt	3'	new	soupx	no	DH	NA	NA
WTDAtest7844026	A33 (414C)	Healthy adult	50-55	A33-TCL-0-SC-45P-1	CO	TCL	SC-45P	M	LargeInt	3'	new	soupx	no	DH	NA	NA
WTDAtest7844027	A33 (414C)	Healthy adult	50-55	A33-TCL-0-SC-45N-1	CO	TCL	SC-45N	M	LargeInt	3'	new	soupx	no	DH	NA	NA
WTDAtest7844028	A33 (414C)	Healthy adult	50-55	A33-SCL-0-SC-45P-1	CO	SCL	SC-45P	M	LargeInt	3'	new	soupx	no	DH	NA	NA
WTDAtest7844029	A33 (414C)	Healthy adult	50-55	A33-SCL-0-SC-45N-1	CO	SCL	SC-45N	M	LargeInt	3'	new	soupx	no	DH	NA	NA
WTDAtest7844030	A33 (414C)	Healthy adult	50-55	A33-MLN-0-SC-1	MLN	MLN	SC	M	lymph node	3'	new	soupx	no	DH	NA	NA
WTDAtest7844013	A33 (414C)	Healthy adult	50-55	A33-APD-0-SC-45P-1	APD	APD	SC-45P	M	APD	3'	new	soupx	no	DH	NA	NA
WTDAtest7844014	A33 (414C)	Healthy adult	50-55	A33-APD-0-SC-45N-1	APD	APD	SC-45N	M	APD	3'	new	soupx	no	DH	NA	NA
WTDAtest7844015	A33 (414C)	Healthy adult	50-55	A33-REC-0-SC-45P-1	REC	REC	SC-45P	M	REC	3'	new	soupx	no	DH	NA	NA
WTDAtest7844016	A33 (414C)	Healthy adult	50-55	A33-REC-0-SC-45N-1	REC	REC	SC-45N	M	REC	3'	new	soupx	no	DH	NA	NA
WTDAtest7844017	A33 (414C)	Healthy adult	50-55	A33-CAE-0-SC-45P-1	CO	CAE	SC-45P	M	LargeInt	3'	new	soupx	no	DH	NA	NA
WTDAtest7844018	A33 (414C)	Healthy adult	50-55	A33-CAE-0-SC-45N-1	CO	CAE	SC-45N	M	LargeInt	3'	new	soupx	no	DH	NA	NA
WTDAtest7844019	A33 (414C)	Healthy adult	50-55	A33-ILE-1-SC-45P-1	ILE	ILE1	SC-45P	M	SmallInt	3'	new	soupx	no	DH	NA	NA
WTDAtest7770716	A30 (398B)	Healthy adult	20-25	A30-SCL-6-SC-45P-1	CO	SCL	SC-45P	F	LargeInt	3'	new	soupx	no	TL	NA	NA
WTDAtest7770717	A30 (398B)	Healthy adult	20-25	A30-SCL-6-SC-45N-1	CO	SCL	SC-45N	F	LargeInt	3'	new	soupx	no	TL	NA	NA
WTDAtest7770718	A30 (398B)	Healthy adult	20-25	A30-SCL-6-SC-45P-2	CO	SCL	SC-45P	F	LargeInt	3'	new	soupx	no	DH	NA	NA
WTDAtest7770719	A30 (398B)	Healthy adult	20-25	A30-SCL-6-SC-45N-2	CO	SCL	SC-45N	F	LargeInt	3'	new	soupx	no	DH	NA	NA
Visium samples:
Sanger.sample.ID	Donor.name	Diagnosis	Age	sample.name	Region.code	Gender	Region
6330STDY9479159	F78	fetal	17Wks	F78-FTIL-0-FO-4-S4	FTIL	M	SmallInt
6330STDY9479160	F102	fetal	17Wks	F102-FPIL-0-FO-1-S4	FPIL	NA	SmallInt
6330STDY9479163	sst1	fetal	13Wks	Sst1-FLI-0-FO-2-S4	CO	NA	LargeInt
