# Supplementary material for: Cells of the human intestinal tract mapped across space and time
Source: Nature. 2021 Sep 8;597(7875):250–5. doi: 10.1038/s41586-021-03852-1 (PMC8426186; doi:10.1038/s41586-021-03852-1)
Supplement: Cell type number by donor name — Number of cells per donor in the scRNA-seq data. [file 41586_2021_3852_MOESM5_ESM.xls]

## Sheet: Table S3 cells by donor
Sample name	Integrated_05	Integrated_05
A26 (386C)	Colonocyte	1793
A26 (386C)	SELL+ CD4 T	1401
A26 (386C)	IgA plasma cell	1196
A26 (386C)	BEST4+ epithelial	1013
A26 (386C)	BEST2+ Goblet cell	923
A26 (386C)	Memory B	665
A26 (386C)	Treg	424
A26 (386C)	TRGV4 gdT	369
A26 (386C)	Goblet cell	275
A26 (386C)	Tuft	250
A26 (386C)	Activated CD8 T	242
A26 (386C)	Transitional Stromal 3 (C3+)	239
A26 (386C)	Naive B	207
A26 (386C)	gdT	185
A26 (386C)	CD8 Tmem	156
A26 (386C)	TA	109
A26 (386C)	Activated CD4 T	106
A26 (386C)	SELL+ CD8 T	82
A26 (386C)	NK cell	63
A26 (386C)	cDC2	33
A26 (386C)	LYVE1+ Macrophage	32
A26 (386C)	Mature arterial EC	32
A26 (386C)	CX3CR1+ CD8 Tmem	28
A26 (386C)	ILC3	28
A26 (386C)	Stromal 3 (C7+)	24
A26 (386C)	Stem cells	19
A26 (386C)	TRGV5/7 gdT	16
A26 (386C)	cDC1	16
A26 (386C)	Cycling B cell	15
A26 (386C)	Stromal 1 (CCL11+)	15
A26 (386C)	TRGV2 gdT	14
A26 (386C)	Macrophages	13
A26 (386C)	Monocytes	13
A26 (386C)	LEC6 (ADAMTS4+)	11
A26 (386C)	EC cells (TAC1+)	10
A26 (386C)	L cells (PYY+)	9
A26 (386C)	Stromal 2 (NPY+)	9
A26 (386C)	arterial capillary	9
A26 (386C)	Paneth	8
A26 (386C)	Stromal 1 (ADAMDEC1+)	8
A26 (386C)	mLN Stroma (FMO2+)	8
A26 (386C)	Adult Glia	7
A26 (386C)	Contractile pericyte (PLN+)	6
A26 (386C)	IgG plasma cell	5
A26 (386C)	Lymphoid DC	5
A26 (386C)	Mast cell	5
A26 (386C)	Mature venous EC	4
A26 (386C)	LEC1 (ACKR4+)	3
A26 (386C)	LEC3 (ADGRG3+)	3
A26 (386C)	LEC5 (CLDN11+)	3
A26 (386C)	MAIT cell	3
A26 (386C)	N cells (NTS+)	2
A26 (386C)	Pericyte	2
A26 (386C)	Microfold cell	1
A26 (386C)	Th1	1
A26 (386C)	Th17	1
A26 (386C)	venous capillary	1
A30 (398B)	Colonocyte	901
A30 (398B)	TA	613
A30 (398B)	IgA plasma cell	468
A30 (398B)	BEST4+ epithelial	385
A30 (398B)	Transitional Stromal 3 (C3+)	331
A30 (398B)	BEST2+ Goblet cell	296
A30 (398B)	Memory B	224
A30 (398B)	gdT	212
A30 (398B)	Stromal 1 (CCL11+)	177
A30 (398B)	Activated CD8 T	130
A30 (398B)	Adult Glia	83
A30 (398B)	ILC3	80
A30 (398B)	Stromal 1 (ADAMDEC1+)	64
A30 (398B)	Activated CD4 T	63
A30 (398B)	Naive B	57
A30 (398B)	Stromal 3 (C7+)	55
A30 (398B)	LEC6 (ADAMTS4+)	54
A30 (398B)	Stromal 2 (NPY+)	45
A30 (398B)	T reticular	40
A30 (398B)	Monocytes	30
A30 (398B)	Mast cell	27
A30 (398B)	Mature venous EC	26
A30 (398B)	LYVE1+ Macrophage	23
A30 (398B)	arterial capillary	22
A30 (398B)	NK cell	21
A30 (398B)	Stem cells	20
A30 (398B)	Microfold cell	18
A30 (398B)	Mature arterial EC	16
A30 (398B)	Tuft	15
A30 (398B)	Treg	14
A30 (398B)	CD8 Tmem	13
A30 (398B)	Contractile pericyte (PLN+)	11
A30 (398B)	Goblet cell	11
A30 (398B)	SELL+ CD4 T	11
A30 (398B)	cDC2	11
A30 (398B)	mLN Stroma (FMO2+)	11
A30 (398B)	myofibroblast (RSPO2+)	9
A30 (398B)	LEC1 (ACKR4+)	8
A30 (398B)	Macrophages	8
A30 (398B)	cDC1	8
A30 (398B)	IgG plasma cell	7
A30 (398B)	L cells (PYY+)	7
A30 (398B)	EC cells (TAC1+)	6
A30 (398B)	LEC3 (ADGRG3+)	6
A30 (398B)	myofibroblast	6
A30 (398B)	Pericyte	5
A30 (398B)	Lymphoid DC	4
A30 (398B)	Cycling B cell	3
A30 (398B)	LEC5 (CLDN11+)	3
A30 (398B)	D cells (SST+)	2
A30 (398B)	Paneth	2
A30 (398B)	SELL+ CD8 T	2
A30 (398B)	Th17	2
A30 (398B)	CLC+ Mast cell	1
A32 (411C)	IgA plasma cell	9272
A32 (411C)	Paneth	2385
A32 (411C)	TA	2083
A32 (411C)	Transitional Stromal 3 (C3+)	1004
A32 (411C)	Enterocyte	937
A32 (411C)	Mature venous EC	554
A32 (411C)	Macrophages	443
A32 (411C)	Contractile pericyte (PLN+)	435
A32 (411C)	IgG plasma cell	377
A32 (411C)	Stromal 1 (CCL11+)	338
A32 (411C)	Stem cells	336
A32 (411C)	Memory B	285
A32 (411C)	arterial capillary	258
A32 (411C)	cDC2	218
A32 (411C)	Colonocyte	205
A32 (411C)	Activated CD8 T	195
A32 (411C)	LEC3 (ADGRG3+)	174
A32 (411C)	Goblet cell	167
A32 (411C)	BEST4+ epithelial	145
A32 (411C)	Mature arterial EC	137
A32 (411C)	LEC6 (ADAMTS4+)	136
A32 (411C)	LYVE1+ Macrophage	135
A32 (411C)	SELL+ CD4 T	130
A32 (411C)	myofibroblast	112
A32 (411C)	Treg	108
A32 (411C)	Stromal 2 (NPY+)	107
A32 (411C)	Adult Glia	105
A32 (411C)	myofibroblast (RSPO2+)	96
A32 (411C)	BEST2+ Goblet cell	94
A32 (411C)	Tuft	80
A32 (411C)	Stromal 1 (ADAMDEC1+)	72
A32 (411C)	Naive B	68
A32 (411C)	mLN Stroma (FMO2+)	66
A32 (411C)	Cycling B cell	64
A32 (411C)	gdT	61
A32 (411C)	CD8 Tmem	56
A32 (411C)	Mast cell	56
A32 (411C)	Stromal 3 (C7+)	47
A32 (411C)	LEC1 (ACKR4+)	46
A32 (411C)	cDC1	45
A32 (411C)	ILC3	41
A32 (411C)	TRGV2 gdT	40
A32 (411C)	Pericyte	36
A32 (411C)	Mesothelium (PRG4+)	21
A32 (411C)	LEC5 (CLDN11+)	18
A32 (411C)	Activated CD4 T	17
A32 (411C)	Lymphoid DC	16
A32 (411C)	NK cell	16
A32 (411C)	Monocytes	15
A32 (411C)	SELL+ CD8 T	14
A32 (411C)	TRGV5/7 gdT	11
A32 (411C)	TRGV4 gdT	10
A32 (411C)	Microfold cell	8
A32 (411C)	CX3CR1+ CD8 Tmem	7
A32 (411C)	L cells (PYY+)	7
A32 (411C)	MAIT cell	7
A32 (411C)	EC cells (TAC1+)	4
A32 (411C)	LEC4 (STAB2+)	4
A32 (411C)	venous capillary	4
A32 (411C)	EECs	3
A32 (411C)	T reticular	3
A32 (411C)	Progenitor (NEUROG3+)	2
A32 (411C)	CLC+ Mast cell	1
A32 (411C)	Fetal arterial EC	1
A32 (411C)	N cells (NTS+)	1
A32 (411C)	cycling EC	1
A33 (414C)	TA	33108
A33 (414C)	Colonocyte	1340
A33 (414C)	Mature venous EC	436
A33 (414C)	Mature arterial EC	326
A33 (414C)	LEC1 (ACKR4+)	282
A33 (414C)	BEST2+ Goblet cell	243
A33 (414C)	Stem cells	206
A33 (414C)	IgA plasma cell	199
A33 (414C)	Contractile pericyte (PLN+)	185
A33 (414C)	BEST4+ epithelial	181
A33 (414C)	mLN Stroma (FMO2+)	163
A33 (414C)	Transitional Stromal 3 (C3+)	147
A33 (414C)	arterial capillary	116
A33 (414C)	Microfold cell	107
A33 (414C)	Enterocyte	87
A33 (414C)	LEC5 (CLDN11+)	53
A33 (414C)	Adult Glia	46
A33 (414C)	Memory B	45
A33 (414C)	Paneth	34
A33 (414C)	Goblet cell	17
A33 (414C)	IgG plasma cell	16
A33 (414C)	Cycling B cell	15
A33 (414C)	Stromal 1 (CCL11+)	15
A33 (414C)	Stromal 3 (C7+)	15
A33 (414C)	LEC6 (ADAMTS4+)	14
A33 (414C)	Macrophages	12
A33 (414C)	Stromal 1 (ADAMDEC1+)	12
A33 (414C)	T reticular	9
A33 (414C)	Stromal 2 (NPY+)	6
A33 (414C)	cDC2	6
A33 (414C)	Tuft	4
A33 (414C)	LEC2 (MADCAM1+)	3
A33 (414C)	LYVE1+ Macrophage	3
A33 (414C)	Monocytes	3
A33 (414C)	Pericyte	3
A33 (414C)	Lymphoid DC	2
A33 (414C)	SELL+ CD4 T	2
A33 (414C)	cycling EC	2
A33 (414C)	myofibroblast (RSPO2+)	2
A33 (414C)	Fetal arterial EC	1
A33 (414C)	ILC3	1
A33 (414C)	Naive B	1
A33 (414C)	SELL+ CD8 T	1
A33 (414C)	cDC1	1
A33 (414C)	gdT	1
A33 (414C)	myofibroblast	1
A34 (417C)	TA	6524
A34 (417C)	Enterocyte	5732
A34 (417C)	Colonocyte	3868
A34 (417C)	IgA plasma cell	3070
A34 (417C)	Transitional Stromal 3 (C3+)	1236
A34 (417C)	BEST4+ epithelial	952
A34 (417C)	BEST2+ Goblet cell	861
A34 (417C)	Mature venous EC	762
A34 (417C)	Mature arterial EC	714
A34 (417C)	Memory B	437
A34 (417C)	Contractile pericyte (PLN+)	383
A34 (417C)	Stem cells	364
A34 (417C)	CD8 Tmem	190
A34 (417C)	LEC1 (ACKR4+)	185
A34 (417C)	Microfold cell	182
A34 (417C)	LYVE1+ Macrophage	172
A34 (417C)	Paneth	170
A34 (417C)	LEC6 (ADAMTS4+)	169
A34 (417C)	SELL+ CD4 T	131
A34 (417C)	Goblet cell	107
A34 (417C)	arterial capillary	106
A34 (417C)	Activated CD8 T	100
A34 (417C)	Macrophages	98
A34 (417C)	gdT	92
A34 (417C)	IgG plasma cell	91
A34 (417C)	Activated CD4 T	84
A34 (417C)	Treg	83
A34 (417C)	Monocytes	73
A34 (417C)	Naive B	59
A34 (417C)	Stromal 2 (NPY+)	58
A34 (417C)	Tuft	58
A34 (417C)	cDC2	47
A34 (417C)	Cycling B cell	41
A34 (417C)	mLN Stroma (FMO2+)	40
A34 (417C)	Adult Glia	32
A34 (417C)	LEC5 (CLDN11+)	27
A34 (417C)	Stromal 3 (C7+)	26
A34 (417C)	Stromal 1 (CCL11+)	21
A34 (417C)	TRGV2 gdT	21
A34 (417C)	NK cell	20
A34 (417C)	Mast cell	12
A34 (417C)	SELL+ CD8 T	12
A34 (417C)	CX3CR1+ CD8 Tmem	11
A34 (417C)	LEC3 (ADGRG3+)	9
A34 (417C)	Lymphoid DC	8
A34 (417C)	myofibroblast	7
A34 (417C)	TRGV4 gdT	6
A34 (417C)	EECs	5
A34 (417C)	MAIT cell	5
A34 (417C)	myofibroblast (RSPO2+)	5
A34 (417C)	L cells (PYY+)	4
A34 (417C)	Mesothelium (PRG4+)	4
A34 (417C)	cDC1	4
A34 (417C)	ILC3	3
A34 (417C)	Pericyte	3
A34 (417C)	TRGV5/7 gdT	3
A34 (417C)	Th17	3
A34 (417C)	Stromal 2 (CH25H+)	2
A34 (417C)	T reticular	2
A34 (417C)	cycling EC	2
A34 (417C)	venous capillary	2
A34 (417C)	LEC4 (STAB2+)	1
A34 (417C)	M/X cells (MLN/GHRL+)	1
A34 (417C)	Progenitor (NEUROG3+)	1
A34 (417C)	Stromal 1 (ADAMDEC1+)	1
A38 (432C)	Colonocyte	2191
A38 (432C)	Enterocyte	1005
A38 (432C)	TA	756
A38 (432C)	Transitional Stromal 3 (C3+)	637
A38 (432C)	BEST4+ epithelial	611
A38 (432C)	Activated CD8 T	458
A38 (432C)	TRGV2 gdT	411
A38 (432C)	BEST2+ Goblet cell	378
A38 (432C)	gdT	201
A38 (432C)	IgA plasma cell	191
A38 (432C)	LEC6 (ADAMTS4+)	125
A38 (432C)	Mature arterial EC	115
A38 (432C)	Memory B	106
A38 (432C)	Mature venous EC	72
A38 (432C)	CD8 Tmem	70
A38 (432C)	mLN Stroma (FMO2+)	64
A38 (432C)	LYVE1+ Macrophage	60
A38 (432C)	Stem cells	57
A38 (432C)	SELL+ CD4 T	53
A38 (432C)	Tuft	47
A38 (432C)	Goblet cell	46
A38 (432C)	Cycling B cell	45
A38 (432C)	Mast cell	40
A38 (432C)	CX3CR1+ CD8 Tmem	39
A38 (432C)	Monocytes	39
A38 (432C)	Paneth	36
A38 (432C)	Activated CD4 T	33
A38 (432C)	LEC1 (ACKR4+)	30
A38 (432C)	MAIT cell	30
A38 (432C)	Microfold cell	28
A38 (432C)	Treg	28
A38 (432C)	Naive B	24
A38 (432C)	Contractile pericyte (PLN+)	23
A38 (432C)	Macrophages	22
A38 (432C)	NK cell	18
A38 (432C)	ILC3	17
A38 (432C)	arterial capillary	17
A38 (432C)	TRGV5/7 gdT	16
A38 (432C)	TRGV4 gdT	14
A38 (432C)	cDC2	12
A38 (432C)	LEC5 (CLDN11+)	8
A38 (432C)	Stromal 1 (ADAMDEC1+)	7
A38 (432C)	Stromal 1 (CCL11+)	7
A38 (432C)	Th17	7
A38 (432C)	LEC3 (ADGRG3+)	6
A38 (432C)	SELL+ CD8 T	6
A38 (432C)	Stromal 3 (C7+)	6
A38 (432C)	IgG plasma cell	5
A38 (432C)	myofibroblast (RSPO2+)	5
A38 (432C)	Th1	3
A38 (432C)	Adult Glia	2
A38 (432C)	EC cells (TAC1+)	2
A38 (432C)	L cells (PYY+)	2
A38 (432C)	Stromal 2 (NPY+)	2
A38 (432C)	T reticular	2
A38 (432C)	cDC1	1
A39 (440C)	Activated CD4 T	2460
A39 (440C)	Enterocyte	1891
A39 (440C)	Colonocyte	1671
A39 (440C)	Activated CD8 T	1401
A39 (440C)	Treg	1361
A39 (440C)	Memory B	1214
A39 (440C)	Naive B	848
A39 (440C)	BEST4+ epithelial	535
A39 (440C)	TRGV5/7 gdT	523
A39 (440C)	TA	304
A39 (440C)	gdT	300
A39 (440C)	SELL+ CD4 T	299
A39 (440C)	BEST2+ Goblet cell	214
A39 (440C)	CD8 Tmem	200
A39 (440C)	SELL+ CD8 T	165
A39 (440C)	IgA plasma cell	153
A39 (440C)	ILC3	137
A39 (440C)	Tuft	115
A39 (440C)	Goblet cell	76
A39 (440C)	TRGV4 gdT	69
A39 (440C)	NK cell	66
A39 (440C)	Transitional Stromal 3 (C3+)	64
A39 (440C)	Macrophages	62
A39 (440C)	MAIT cell	38
A39 (440C)	cDC2	30
A39 (440C)	CX3CR1+ CD8 Tmem	26
A39 (440C)	Paneth	24
A39 (440C)	Monocytes	23
A39 (440C)	EC cells (TAC1+)	21
A39 (440C)	Stem cells	21
A39 (440C)	TRGV2 gdT	20
A39 (440C)	LYVE1+ Macrophage	19
A39 (440C)	Mast cell	13
A39 (440C)	cDC1	10
A39 (440C)	Cycling B cell	8
A39 (440C)	EECs	6
A39 (440C)	I cells (CCK+)	6
A39 (440C)	L cells (PYY+)	4
A39 (440C)	Microfold cell	4
A39 (440C)	Th17	4
A39 (440C)	D cells (SST+)	3
A39 (440C)	K cells (GIP+)	3
A39 (440C)	Lymphoid DC	3
A39 (440C)	M/X cells (MLN/GHRL+)	3
A39 (440C)	mLN Stroma (FMO2+)	3
A39 (440C)	Mature arterial EC	2
A39 (440C)	Mature venous EC	2
A39 (440C)	N cells (NTS+)	2
A39 (440C)	CLC+ Mast cell	1
A39 (440C)	IgG plasma cell	1
A39 (440C)	Progenitor (NEUROG3+)	1
A39 (440C)	Stromal 1 (ADAMDEC1+)	1
BRC2026	Mesoderm 2 (ZEB2+)	2612
BRC2026	Mesoderm 1 (HAND1+)	1586
BRC2026	SMC (PLPP2+)	1249
BRC2026	cycling stromal	823
BRC2026	Stromal 3 (C7+)	784
BRC2026	SMC (PART1/CAPN3+)	641
BRC2026	Proximal progenitor	458
BRC2026	ENCC/glia Progenitor	371
BRC2026	cycling ENCC/glia	298
BRC2026	Immature pericyte	288
BRC2026	Stromal 1 (ADAMDEC1+)	273
BRC2026	Stromal 2 (CH25H+)	251
BRC2026	Branch B1 (eMN)	235
BRC2026	Branch A1 (iMN)	179
BRC2026	Neuroblast	142
BRC2026	RBC	115
BRC2026	TA	112
BRC2026	venous capillary	109
BRC2026	Branch A2 (IPAN/IN)	104
BRC2026	Branch B2 (eMN)	95
BRC2026	Stromal 3 (KCNN3+)	91
BRC2026	Fetal arterial EC	79
BRC2026	cycling EC	77
BRC2026	LYVE1+ Macrophage	74
BRC2026	cycling neuroblast	53
BRC2026	Glia 1 (DHH+)	44
BRC2026	Mesothelium	42
BRC2026	cDC2	40
BRC2026	Macrophages	39
BRC2026	Enterocyte	38
BRC2026	Monocytes	33
BRC2026	Contractile pericyte (PLN+)	31
BRC2026	ICC	30
BRC2026	Stromal 2 (NPY+)	29
BRC2026	Branch A3 (IPAN/IN)	28
BRC2026	Mature venous EC	26
BRC2026	Fetal venous EC	22
BRC2026	Pro-B	22
BRC2026	MPO+ mono-neutrophil	21
BRC2026	Goblet cell	20
BRC2026	LEC4 (STAB2+)	20
BRC2026	I cells (CCK+)	17
BRC2026	CLP	16
BRC2026	ILCP	15
BRC2026	Stem cells	15
BRC2026	cDC1	15
BRC2026	CLC+ Mast cell	13
BRC2026	angiogenic pericyte	13
BRC2026	Mesothelium (RGS5+)	10
BRC2026	Progenitor (NEUROG3+)	10
BRC2026	EECs	9
BRC2026	M/X cells (MLN/GHRL+)	9
BRC2026	Megakaryocyte	9
BRC2026	pDC	9
BRC2026	EC cells (TAC1+)	7
BRC2026	Distal progenitor	6
BRC2026	NK cell	6
BRC2026	LEC1 (ACKR4+)	5
BRC2026	LTi-like NCR- ILC3	5
BRC2026	Mature arterial EC	3
BRC2026	myofibroblast (RSPO2+)	3
BRC2026	D cells (SST+)	2
BRC2026	SELL+ CD4 T	2
BRC2026	Immature B	1
BRC2026	LTi-like NCR+ ILC3	1
BRC2029	Mesoderm 1 (HAND1+)	4515
BRC2029	Stromal 3 (C7+)	598
BRC2029	Mesoderm 2 (ZEB2+)	499
BRC2029	SMC (PLPP2+)	485
BRC2029	cycling stromal	366
BRC2029	cycling ENCC/glia	172
BRC2029	ENCC/glia Progenitor	158
BRC2029	Mesothelium (RGS5+)	137
BRC2029	RBC	122
BRC2029	angiogenic pericyte	84
BRC2029	Distal progenitor	70
BRC2029	venous capillary	63
BRC2029	Branch A1 (iMN)	53
BRC2029	LYVE1+ Macrophage	51
BRC2029	Proximal progenitor	49
BRC2029	cycling EC	48
BRC2029	Fetal venous EC	35
BRC2029	Neuroblast	29
BRC2029	Immature pericyte	24
BRC2029	Fetal arterial EC	23
BRC2029	Branch B1 (eMN)	19
BRC2029	TA	18
BRC2029	Mature arterial EC	15
BRC2029	Branch A2 (IPAN/IN)	12
BRC2029	Mesothelium	12
BRC2029	Mature venous EC	10
BRC2029	cDC2	10
BRC2029	Branch A3 (IPAN/IN)	9
BRC2029	SMC (PART1/CAPN3+)	9
BRC2029	Stromal 2 (CH25H+)	8
BRC2029	Macrophages	7
BRC2029	cycling neuroblast	7
BRC2029	Monocytes	6
BRC2029	Enterocyte	4
BRC2029	Branch B2 (eMN)	3
BRC2029	CLC+ Mast cell	3
BRC2029	myofibroblast (RSPO2+)	3
BRC2029	Glia 1 (DHH+)	2
BRC2029	MPO+ mono-neutrophil	2
BRC2029	Megakaryocyte	2
BRC2029	Stromal 1 (ADAMDEC1+)	2
BRC2029	pDC	2
BRC2029	Contractile pericyte (PLN+)	1
BRC2029	LEC1 (ACKR4+)	1
BRC2029	LTi-like NCR- ILC3	1
BRC2029	NK cell	1
BRC2029	Stromal 2 (NPY+)	1
BRC2029	cDC1	1
BRC2043	Enterocyte	2899
BRC2043	TA	727
BRC2043	SMC (PLPP2+)	603
BRC2043	Proximal progenitor	489
BRC2043	Goblet cell	435
BRC2043	Stem cells	405
BRC2043	Mesoderm 1 (HAND1+)	340
BRC2043	Mesoderm 2 (ZEB2+)	182
BRC2043	SMC (PART1/CAPN3+)	130
BRC2043	cycling ENCC/glia	120
BRC2043	Stromal 2 (CH25H+)	113
BRC2043	Distal progenitor	111
BRC2043	Stromal 3 (C7+)	111
BRC2043	ENCC/glia Progenitor	102
BRC2043	CLDN10+ cells	93
BRC2043	BEST4+ epithelial	82
BRC2043	cycling stromal	73
BRC2043	Branch B1 (eMN)	72
BRC2043	EECs	72
BRC2043	Progenitor (NEUROG3+)	68
BRC2043	Mesothelium	67
BRC2043	RBC	67
BRC2043	Neuroblast	62
BRC2043	Colonocyte	60
BRC2043	Glia 1 (DHH+)	59
BRC2043	Branch A1 (iMN)	50
BRC2043	Stromal 1 (ADAMDEC1+)	49
BRC2043	Branch A2 (IPAN/IN)	45
BRC2043	Stromal 2 (NPY+)	37
BRC2043	venous capillary	32
BRC2043	I cells (CCK+)	31
BRC2043	LYVE1+ Macrophage	31
BRC2043	Stromal 3 (KCNN3+)	28
BRC2043	ICC	25
BRC2043	cycling neuroblast	24
BRC2043	ILCP	23
BRC2043	Immature pericyte	23
BRC2043	M/X cells (MLN/GHRL+)	23
BRC2043	cDC2	23
BRC2043	LTi-like NCR- ILC3	22
BRC2043	EC cells (TAC1+)	21
BRC2043	Fetal arterial EC	21
BRC2043	D cells (SST+)	20
BRC2043	Macrophages	19
BRC2043	Branch B2 (eMN)	14
BRC2043	LEC4 (STAB2+)	12
BRC2043	cycling EC	11
BRC2043	Fetal venous EC	10
BRC2043	Mature venous EC	10
BRC2043	NK cell	10
BRC2043	Paneth	10
BRC2043	Monocytes	8
BRC2043	Branch A3 (IPAN/IN)	7
BRC2043	cDC1	7
BRC2043	L cells (PYY+)	6
BRC2043	b cells (INS+)	6
BRC2043	Contractile pericyte (PLN+)	5
BRC2043	Mesothelium (RGS5+)	4
BRC2043	K cells (GIP+)	3
BRC2043	LTi-like NCR+ ILC3	2
BRC2043	angiogenic pericyte	2
BRC2043	Activated T	1
BRC2043	CLC+ Mast cell	1
BRC2043	CLP	1
BRC2043	ILC2	1
BRC2043	Mature arterial EC	1
BRC2043	Megakaryocyte	1
BRC2043	NK T cell	1
BRC2043	Pre-B	1
BRC2043	Pro-B	1
BRC2043	Treg	1
BRC2043	pDC	1
BRC2046	Mesoderm 1 (HAND1+)	3053
BRC2046	SMC (PLPP2+)	1011
BRC2046	Proximal progenitor	954
BRC2046	TA	379
BRC2046	cycling ENCC/glia	310
BRC2046	Mesoderm 2 (ZEB2+)	254
BRC2046	Distal progenitor	207
BRC2046	cycling stromal	206
BRC2046	ENCC/glia Progenitor	185
BRC2046	Branch B1 (eMN)	152
BRC2046	Enterocyte	131
BRC2046	Branch A1 (iMN)	125
BRC2046	Neuroblast	101
BRC2046	Stromal 3 (C7+)	63
BRC2046	Stromal 2 (CH25H+)	60
BRC2046	cycling neuroblast	53
BRC2046	SMC (PART1/CAPN3+)	51
BRC2046	Mesothelium (RGS5+)	34
BRC2046	Branch A2 (IPAN/IN)	29
BRC2046	Immature pericyte	22
BRC2046	Branch B2 (eMN)	21
BRC2046	Stem cells	18
BRC2046	Stromal 1 (ADAMDEC1+)	17
BRC2046	Branch A3 (IPAN/IN)	15
BRC2046	Goblet cell	10
BRC2046	RBC	10
BRC2046	venous capillary	9
BRC2046	CLDN10+ cells	7
BRC2046	EECs	7
BRC2046	Fetal venous EC	7
BRC2046	Mesothelium	7
BRC2046	Progenitor (NEUROG3+)	7
BRC2046	Fetal arterial EC	6
BRC2046	Stromal 2 (NPY+)	6
BRC2046	ICC	5
BRC2046	LYVE1+ Macrophage	5
BRC2046	Stromal 3 (KCNN3+)	5
BRC2046	cycling EC	5
BRC2046	cDC2	4
BRC2046	Glia 1 (DHH+)	3
BRC2046	Megakaryocyte	3
BRC2046	BEST4+ epithelial	2
BRC2046	Colonocyte	2
BRC2046	Macrophages	2
BRC2046	angiogenic pericyte	2
BRC2046	CLC+ Mast cell	1
BRC2046	I cells (CCK+)	1
BRC2046	Pre-B	1
BRC2046	cDC1	1
BRC2046	myofibroblast (RSPO2+)	1
BRC2049	Mesoderm 1 (HAND1+)	1619
BRC2049	SMC (PLPP2+)	964
BRC2049	Proximal progenitor	743
BRC2049	Mesoderm 2 (ZEB2+)	393
BRC2049	cycling stromal	284
BRC2049	TA	279
BRC2049	cycling ENCC/glia	269
BRC2049	ENCC/glia Progenitor	195
BRC2049	Branch B1 (eMN)	117
BRC2049	Branch A1 (iMN)	104
BRC2049	Enterocyte	89
BRC2049	SMC (PART1/CAPN3+)	89
BRC2049	Distal progenitor	78
BRC2049	Neuroblast	63
BRC2049	Stromal 2 (CH25H+)	58
BRC2049	cycling neuroblast	55
BRC2049	Immature pericyte	28
BRC2049	LYVE1+ Macrophage	26
BRC2049	Stromal 1 (ADAMDEC1+)	21
BRC2049	Branch A2 (IPAN/IN)	20
BRC2049	Stromal 3 (C7+)	20
BRC2049	Macrophages	19
BRC2049	Branch A3 (IPAN/IN)	15
BRC2049	Branch B2 (eMN)	15
BRC2049	Stem cells	15
BRC2049	Mesothelium (RGS5+)	9
BRC2049	RBC	9
BRC2049	cDC2	9
BRC2049	Progenitor (NEUROG3+)	7
BRC2049	M/X cells (MLN/GHRL+)	6
BRC2049	Goblet cell	5
BRC2049	venous capillary	5
BRC2049	BEST4+ epithelial	4
BRC2049	EECs	4
BRC2049	Stromal 2 (NPY+)	4
BRC2049	cDC1	4
BRC2049	Fetal arterial EC	3
BRC2049	cycling EC	3
BRC2049	ICC	2
BRC2049	Mature venous EC	2
BRC2049	Megakaryocyte	2
BRC2049	Monocytes	2
BRC2049	Colonocyte	1
BRC2049	I cells (CCK+)	1
BRC2049	Mesothelium	1
BRC2049	NK cell	1
BRC2049	angiogenic pericyte	1
BRC2049	myofibroblast (RSPO2+)	1
BRC2119	Proximal progenitor	1822
BRC2119	Mesoderm 1 (HAND1+)	1542
BRC2119	SMC (PLPP2+)	611
BRC2119	TA	524
BRC2119	Mesoderm 2 (ZEB2+)	336
BRC2119	Stromal 3 (C7+)	321
BRC2119	Enterocyte	289
BRC2119	cycling ENCC/glia	273
BRC2119	Distal progenitor	264
BRC2119	ENCC/glia Progenitor	239
BRC2119	SMC (PART1/CAPN3+)	199
BRC2119	cycling stromal	155
BRC2119	Branch A1 (iMN)	95
BRC2119	Branch B1 (eMN)	92
BRC2119	Neuroblast	80
BRC2119	Stem cells	63
BRC2119	Goblet cell	52
BRC2119	Stromal 2 (CH25H+)	48
BRC2119	cycling neuroblast	39
BRC2119	RBC	37
BRC2119	EECs	35
BRC2119	Progenitor (NEUROG3+)	35
BRC2119	Branch A2 (IPAN/IN)	29
BRC2119	Branch B2 (eMN)	29
BRC2119	Stromal 1 (ADAMDEC1+)	29
BRC2119	M/X cells (MLN/GHRL+)	25
BRC2119	EC cells (TAC1+)	22
BRC2119	Immature pericyte	21
BRC2119	I cells (CCK+)	19
BRC2119	Mesothelium (RGS5+)	19
BRC2119	Glia 1 (DHH+)	15
BRC2119	Branch A3 (IPAN/IN)	13
BRC2119	LYVE1+ Macrophage	13
BRC2119	ICC	12
BRC2119	Stromal 2 (NPY+)	10
BRC2119	Stromal 3 (KCNN3+)	9
BRC2119	cDC2	9
BRC2119	venous capillary	8
BRC2119	LEC4 (STAB2+)	7
BRC2119	D cells (SST+)	5
BRC2119	Mesothelium	5
BRC2119	cycling EC	5
BRC2119	Contractile pericyte (PLN+)	4
BRC2119	Fetal arterial EC	4
BRC2119	Fetal venous EC	4
BRC2119	Macrophages	4
BRC2119	Monocytes	4
BRC2119	BEST4+ epithelial	3
BRC2119	ILCP	3
BRC2119	Megakaryocyte	3
BRC2119	angiogenic pericyte	3
BRC2119	CLDN10+ cells	2
BRC2119	CLP	2
BRC2119	Colonocyte	2
BRC2119	K cells (GIP+)	2
BRC2119	LTi-like NCR+ ILC3	2
BRC2119	LTi-like NCR- ILC3	2
BRC2119	cDC1	2
BRC2119	myofibroblast (RSPO2+)	2
BRC2119	Mature venous EC	1
BRC2119	NK T cell	1
BRC2119	pDC	1
BRC2119	b cells (INS+)	1
BRC2121	Proximal progenitor	2002
BRC2121	Mesoderm 2 (ZEB2+)	1662
BRC2121	Enterocyte	1619
BRC2121	Mesoderm 1 (HAND1+)	1438
BRC2121	Distal progenitor	1004
BRC2121	TA	1000
BRC2121	SMC (PLPP2+)	991
BRC2121	cycling stromal	723
BRC2121	Stromal 1 (ADAMDEC1+)	361
BRC2121	Stromal 3 (C7+)	346
BRC2121	Stromal 2 (CH25H+)	295
BRC2121	Immature pericyte	284
BRC2121	cycling ENCC/glia	273
BRC2121	SMC (PART1/CAPN3+)	250
BRC2121	ENCC/glia Progenitor	244
BRC2121	Goblet cell	178
BRC2121	Stromal 2 (NPY+)	178
BRC2121	venous capillary	167
BRC2121	Branch A1 (iMN)	132
BRC2121	Branch A2 (IPAN/IN)	112
BRC2121	Stem cells	108
BRC2121	ICC	103
BRC2121	Neuroblast	103
BRC2121	Stromal 3 (KCNN3+)	95
BRC2121	Branch B1 (eMN)	90
BRC2121	Fetal arterial EC	83
BRC2121	Progenitor (NEUROG3+)	83
BRC2121	EECs	76
BRC2121	cycling EC	50
BRC2121	Mesothelium	49
BRC2121	Branch B2 (eMN)	44
BRC2121	M/X cells (MLN/GHRL+)	41
BRC2121	cycling neuroblast	41
BRC2121	Glia 1 (DHH+)	38
BRC2121	Macrophages	36
BRC2121	Colonocyte	34
BRC2121	LYVE1+ Macrophage	33
BRC2121	cDC2	30
BRC2121	LEC4 (STAB2+)	27
BRC2121	Mesothelium (RGS5+)	25
BRC2121	BEST4+ epithelial	23
BRC2121	Branch A3 (IPAN/IN)	21
BRC2121	EC cells (TAC1+)	21
BRC2121	Mature venous EC	21
BRC2121	RBC	21
BRC2121	I cells (CCK+)	20
BRC2121	Fetal venous EC	16
BRC2121	Monocytes	13
BRC2121	Contractile pericyte (PLN+)	10
BRC2121	LEC1 (ACKR4+)	9
BRC2121	MPO+ mono-neutrophil	8
BRC2121	CLC+ Mast cell	7
BRC2121	L cells (PYY+)	7
BRC2121	angiogenic pericyte	7
BRC2121	cDC1	7
BRC2121	CLDN10+ cells	5
BRC2121	CLP	5
BRC2121	D cells (SST+)	5
BRC2121	ILCP	5
BRC2121	LTi-like NCR- ILC3	5
BRC2121	Megakaryocyte	5
BRC2121	Pro-B	5
BRC2121	K cells (GIP+)	4
BRC2121	NK cell	4
BRC2121	myofibroblast (RSPO2+)	3
BRC2121	Mature arterial EC	2
BRC2121	Paneth	2
BRC2121	SELL+ CD4 T	2
BRC2121	pDC	2
BRC2121	Activated T	1
BRC2121	LTi-like NCR+ ILC3	1
BRC2121	Pre-B	1
BRC2133	Mesoderm 2 (ZEB2+)	5188
BRC2133	Mesoderm 1 (HAND1+)	2214
BRC2133	Proximal progenitor	2047
BRC2133	Enterocyte	1949
BRC2133	SMC (PLPP2+)	1911
BRC2133	cycling stromal	1005
BRC2133	SMC (PART1/CAPN3+)	961
BRC2133	Stromal 3 (C7+)	928
BRC2133	Distal progenitor	592
BRC2133	venous capillary	571
BRC2133	Stromal 2 (CH25H+)	519
BRC2133	TA	511
BRC2133	Immature pericyte	495
BRC2133	Stromal 1 (ADAMDEC1+)	458
BRC2133	ENCC/glia Progenitor	425
BRC2133	cycling ENCC/glia	338
BRC2133	Fetal arterial EC	307
BRC2133	Stromal 3 (KCNN3+)	282
BRC2133	Stromal 2 (NPY+)	267
BRC2133	Mesothelium	209
BRC2133	Neuroblast	191
BRC2133	ICC	174
BRC2133	Branch A1 (iMN)	157
BRC2133	cycling EC	146
BRC2133	Goblet cell	135
BRC2133	LYVE1+ Macrophage	133
BRC2133	Branch B1 (eMN)	119
BRC2133	Colonocyte	106
BRC2133	RBC	99
BRC2133	Fetal venous EC	95
BRC2133	Branch A2 (IPAN/IN)	94
BRC2133	cDC2	90
BRC2133	Contractile pericyte (PLN+)	81
BRC2133	Monocytes	70
BRC2133	LEC4 (STAB2+)	69
BRC2133	Stem cells	69
BRC2133	Mature venous EC	65
BRC2133	Branch A3 (IPAN/IN)	59
BRC2133	Macrophages	56
BRC2133	EECs	52
BRC2133	Mesothelium (RGS5+)	43
BRC2133	Glia 1 (DHH+)	39
BRC2133	Progenitor (NEUROG3+)	35
BRC2133	Branch B2 (eMN)	26
BRC2133	MPO+ mono-neutrophil	26
BRC2133	angiogenic pericyte	24
BRC2133	BEST4+ epithelial	21
BRC2133	I cells (CCK+)	19
BRC2133	cDC1	19
BRC2133	cycling neuroblast	17
BRC2133	M/X cells (MLN/GHRL+)	15
BRC2133	LEC1 (ACKR4+)	14
BRC2133	LTi-like NCR- ILC3	12
BRC2133	Pro-B	9
BRC2133	D cells (SST+)	7
BRC2133	CLP	6
BRC2133	LTi-like NCR+ ILC3	5
BRC2133	Megakaryocyte	5
BRC2133	pDC	5
BRC2133	ILCP	4
BRC2133	Mature arterial EC	4
BRC2133	NK cell	4
BRC2133	CLC+ Mast cell	3
BRC2133	myofibroblast (RSPO2+)	3
BRC2133	arterial capillary	2
BRC2133	EC cells (TAC1+)	1
BRC2133	NK T cell	1
BRC2133	Pre-B	1
BRC2134	Mesoderm 2 (ZEB2+)	3004
BRC2134	SMC (PLPP2+)	1658
BRC2134	Mesoderm 1 (HAND1+)	1627
BRC2134	Enterocyte	1197
BRC2134	SMC (PART1/CAPN3+)	958
BRC2134	cycling stromal	925
BRC2134	Proximal progenitor	923
BRC2134	Stromal 3 (C7+)	902
BRC2134	Stromal 1 (ADAMDEC1+)	473
BRC2134	TA	471
BRC2134	Immature pericyte	406
BRC2134	cycling ENCC/glia	396
BRC2134	ENCC/glia Progenitor	395
BRC2134	Stromal 2 (CH25H+)	306
BRC2134	venous capillary	299
BRC2134	Distal progenitor	270
BRC2134	Stromal 3 (KCNN3+)	229
BRC2134	ICC	202
BRC2134	Neuroblast	189
BRC2134	Mesothelium	179
BRC2134	LYVE1+ Macrophage	171
BRC2134	Fetal arterial EC	169
BRC2134	Goblet cell	142
BRC2134	Stromal 2 (NPY+)	137
BRC2134	Branch B1 (eMN)	129
BRC2134	Branch A1 (iMN)	118
BRC2134	cycling EC	98
BRC2134	Stem cells	91
BRC2134	Fetal venous EC	84
BRC2134	Contractile pericyte (PLN+)	76
BRC2134	Monocytes	71
BRC2134	Glia 1 (DHH+)	67
BRC2134	RBC	63
BRC2134	cDC2	62
BRC2134	cycling neuroblast	61
BRC2134	Pro-B	59
BRC2134	Macrophages	55
BRC2134	LEC4 (STAB2+)	42
BRC2134	EECs	41
BRC2134	Branch A3 (IPAN/IN)	36
BRC2134	Mature venous EC	36
BRC2134	Branch A2 (IPAN/IN)	34
BRC2134	Colonocyte	28
BRC2134	Progenitor (NEUROG3+)	28
BRC2134	Branch B2 (eMN)	27
BRC2134	CLC+ Mast cell	26
BRC2134	Mesothelium (RGS5+)	26
BRC2134	MPO+ mono-neutrophil	18
BRC2134	angiogenic pericyte	17
BRC2134	cDC1	15
BRC2134	CLP	13
BRC2134	M/X cells (MLN/GHRL+)	13
BRC2134	BEST4+ epithelial	12
BRC2134	EC cells (TAC1+)	12
BRC2134	Megakaryocyte	12
BRC2134	pDC	12
BRC2134	NK cell	10
BRC2134	I cells (CCK+)	9
BRC2134	ILCP	8
BRC2134	Pre-B	8
BRC2134	D cells (SST+)	7
BRC2134	LTi-like NCR- ILC3	7
BRC2134	ILC2	4
BRC2134	L cells (PYY+)	4
BRC2134	LTi-like NCR+ ILC3	4
BRC2134	arterial capillary	4
BRC2134	Activated T	3
BRC2134	CLDN10+ cells	3
BRC2134	LEC1 (ACKR4+)	3
BRC2134	SELL+ CD4 T	3
BRC2134	Immature B	2
BRC2134	LEC2 (MADCAM1+)	1
BRC2134	Mature arterial EC	1
BRC2134	NK T cell	1
BRC2134	myofibroblast (RSPO2+)	1
BRC2258	Mesoderm 2 (ZEB2+)	8162
BRC2258	Stromal 3 (C7+)	2892
BRC2258	Mesoderm 1 (HAND1+)	2539
BRC2258	cycling stromal	2526
BRC2258	Stromal 1 (ADAMDEC1+)	2084
BRC2258	SMC (PLPP2+)	1791
BRC2258	Enterocyte	1299
BRC2258	SMC (PART1/CAPN3+)	1117
BRC2258	Stromal 2 (CH25H+)	1105
BRC2258	Stem cells	956
BRC2258	Immature pericyte	906
BRC2258	Stromal 3 (KCNN3+)	739
BRC2258	Stromal 2 (NPY+)	718
BRC2258	ENCC/glia Progenitor	644
BRC2258	Branch B1 (eMN)	495
BRC2258	Branch A1 (iMN)	459
BRC2258	TA	418
BRC2258	ICC	358
BRC2258	Mesothelium	351
BRC2258	cycling ENCC/glia	310
BRC2258	Neuroblast	295
BRC2258	cycling neuroblast	267
BRC2258	LYVE1+ Macrophage	238
BRC2258	Fetal arterial EC	233
BRC2258	Goblet cell	224
BRC2258	Branch A2 (IPAN/IN)	217
BRC2258	venous capillary	198
BRC2258	Branch B2 (eMN)	193
BRC2258	cDC2	187
BRC2258	Contractile pericyte (PLN+)	186
BRC2258	LEC4 (STAB2+)	172
BRC2258	Glia 1 (DHH+)	170
BRC2258	CLDN10+ cells	143
BRC2258	Macrophages	116
BRC2258	cycling EC	101
BRC2258	Fetal venous EC	100
BRC2258	RBC	88
BRC2258	Pro-B	82
BRC2258	ILCP	76
BRC2258	Proximal progenitor	73
BRC2258	Colonocyte	69
BRC2258	Mature venous EC	68
BRC2258	Monocytes	58
BRC2258	EECs	57
BRC2258	LTi-like NCR- ILC3	51
BRC2258	BEST4+ epithelial	49
BRC2258	Branch A3 (IPAN/IN)	46
BRC2258	Mesothelium (RGS5+)	45
BRC2258	EC cells (TAC1+)	42
BRC2258	angiogenic pericyte	40
BRC2258	myofibroblast (RSPO2+)	40
BRC2258	I cells (CCK+)	39
BRC2258	D cells (SST+)	35
BRC2258	M/X cells (MLN/GHRL+)	33
BRC2258	b cells (INS+)	24
BRC2258	CLP	23
BRC2258	LEC1 (ACKR4+)	22
BRC2258	Distal progenitor	19
BRC2258	MPO+ mono-neutrophil	19
BRC2258	NK cell	19
BRC2258	Progenitor (NEUROG3+)	19
BRC2258	Paneth	17
BRC2258	cDC1	17
BRC2258	CLC+ Mast cell	16
BRC2258	LTi-like NCR+ ILC3	12
BRC2258	Activated T	10
BRC2258	K cells (GIP+)	10
BRC2258	Pre-B	9
BRC2258	SELL+ CD4 T	8
BRC2258	LEC2 (MADCAM1+)	7
BRC2258	pDC	7
BRC2258	NK T cell	5
BRC2258	Immature B	4
BRC2258	L cells (PYY+)	3
BRC2258	mLTo	3
BRC2258	Stromal 1 (CCL11+)	2
BRC2258	Mature arterial EC	1
BRC2258	arterial capillary	1
BRC2259	Mesoderm 1 (HAND1+)	8432
BRC2259	Mesothelium (RGS5+)	575
BRC2259	RBC	530
BRC2259	cycling stromal	443
BRC2259	Distal progenitor	436
BRC2259	cycling ENCC/glia	123
BRC2259	TA	111
BRC2259	ENCC/glia Progenitor	110
BRC2259	Neuroblast	54
BRC2259	cycling neuroblast	44
BRC2259	Branch A1 (iMN)	41
BRC2259	Branch A3 (IPAN/IN)	23
BRC2259	Stem cells	13
BRC2259	Proximal progenitor	12
BRC2259	Mesoderm 2 (ZEB2+)	11
BRC2259	Enterocyte	8
BRC2259	Fetal arterial EC	7
BRC2259	SMC (PLPP2+)	6
BRC2259	Stromal 1 (ADAMDEC1+)	6
BRC2259	Branch B1 (eMN)	5
BRC2259	cDC2	5
BRC2259	venous capillary	5
BRC2259	Macrophages	4
BRC2259	Branch A2 (IPAN/IN)	3
BRC2259	Branch B2 (eMN)	2
BRC2259	CLC+ Mast cell	2
BRC2259	CLDN10+ cells	2
BRC2259	CLP	2
BRC2259	Fetal venous EC	2
BRC2259	LYVE1+ Macrophage	2
BRC2259	cycling EC	2
BRC2259	Glia 1 (DHH+)	1
BRC2259	Mature venous EC	1
BRC2259	Monocytes	1
BRC2259	Stromal 3 (C7+)	1
BRC2259	cDC1	1
F66	Mesoderm 2 (ZEB2+)	2650
F66	Stromal 3 (C7+)	1979
F66	Enterocyte	1206
F66	Stromal 1 (ADAMDEC1+)	1161
F66	Stromal 2 (NPY+)	819
F66	myofibroblast (RSPO2+)	794
F66	Stromal 2 (CH25H+)	725
F66	Stem cells	613
F66	Stromal 3 (KCNN3+)	505
F66	SMC (PLPP2+)	443
F66	Colonocyte	421
F66	Immature pericyte	348
F66	NK cell	261
F66	Goblet cell	243
F66	Contractile pericyte (PLN+)	213
F66	LYVE1+ Macrophage	201
F66	angiogenic pericyte	200
F66	Macrophages	180
F66	cycling stromal	178
F66	venous capillary	157
F66	Activated T	152
F66	Glia 3 (BCAN+)	136
F66	SMC (PART1/CAPN3+)	136
F66	LTi-like NCR- ILC3	129
F66	cDC2	114
F66	Pro-B	111
F66	SELL+ CD4 T	108
F66	LEC4 (STAB2+)	106
F66	ICC	105
F66	Pre-B	100
F66	Fetal arterial EC	91
F66	Immature B	90
F66	Fetal venous EC	88
F66	SELL+ CD8 T	88
F66	Differentiating glia	83
F66	Branch B1 (eMN)	78
F66	EC cells (TAC1+)	77
F66	Glia 1 (DHH+)	76
F66	Glia 2 (ELN+)	75
F66	Mesothelium	70
F66	mLTo	70
F66	TA	69
F66	Neuroblast	61
F66	Mesoderm 1 (HAND1+)	59
F66	LTi-like NCR+ ILC3	51
F66	Branch A1 (iMN)	44
F66	BEST4+ epithelial	43
F66	cDC1	41
F66	Monocytes	38
F66	D cells (SST+)	30
F66	cycling EC	30
F66	Branch A4 (IN)	28
F66	I cells (CCK+)	28
F66	pDC	25
F66	Mast cell	23
F66	ILCP	22
F66	K cells (GIP+)	22
F66	Treg	20
F66	NK T cell	19
F66	EECs	18
F66	LEC2 (MADCAM1+)	18
F66	ENCC/glia Progenitor	16
F66	M/X cells (MLN/GHRL+)	16
F66	Proximal progenitor	16
F66	Branch B2 (eMN)	13
F66	Mature venous EC	12
F66	CLC+ Mast cell	11
F66	CLP	10
F66	EC cells (NPW+)	10
F66	RBC	10
F66	Branch B3 (IPAN)	8
F66	LEC1 (ACKR4+)	8
F66	Paneth	8
F66	Progenitor (NEUROG3+)	7
F66	ILC2	6
F66	LEC5 (CLDN11+)	6
F66	L cells (PYY+)	5
F66	LEC3 (ADGRG3+)	5
F66	Tuft	5
F66	cycling neuroblast	4
F66	CLDN10+ cells	3
F66	Distal progenitor	3
F66	Mature arterial EC	3
F66	Stromal 1 (CCL11+)	3
F66	MMP9+ Inflammatory macrophage	2
F66	MPO+ mono-neutrophil	2
F66	Megakaryocyte	2
F66	Microfold cell	1
F66	N cells (NTS+)	1
F66	arterial capillary	1
F66	cycling ENCC/glia	1
F67	Mesoderm 2 (ZEB2+)	1749
F67	Stromal 1 (ADAMDEC1+)	984
F67	Stromal 2 (NPY+)	536
F67	Stromal 3 (C7+)	480
F67	cycling stromal	478
F67	Immature pericyte	467
F67	SMC (PLPP2+)	430
F67	venous capillary	334
F67	Stromal 3 (KCNN3+)	282
F67	myofibroblast (RSPO2+)	247
F67	Enterocyte	225
F67	Stromal 2 (CH25H+)	221
F67	Fetal arterial EC	208
F67	Glia 3 (BCAN+)	174
F67	Colonocyte	155
F67	Contractile pericyte (PLN+)	116
F67	Stem cells	107
F67	SMC (PART1/CAPN3+)	101
F67	Fetal venous EC	92
F67	angiogenic pericyte	73
F67	LEC4 (STAB2+)	61
F67	Branch A1 (iMN)	58
F67	LTi-like NCR+ ILC3	54
F67	Branch B1 (eMN)	50
F67	Differentiating glia	49
F67	Neuroblast	49
F67	ICC	46
F67	Mesoderm 1 (HAND1+)	46
F67	Glia 2 (ELN+)	39
F67	Glia 1 (DHH+)	37
F67	NK cell	33
F67	TA	32
F67	cycling EC	29
F67	LTi-like NCR- ILC3	27
F67	Mesothelium	20
F67	Mature venous EC	19
F67	Branch B2 (eMN)	18
F67	cDC2	18
F67	Branch A4 (IN)	17
F67	cycling ENCC/glia	15
F67	ENCC/glia Progenitor	14
F67	ILCP	14
F67	BEST4+ epithelial	13
F67	Branch B3 (IPAN)	11
F67	Pro-B	11
F67	Distal progenitor	10
F67	Goblet cell	10
F67	M/X cells (MLN/GHRL+)	10
F67	cycling neuroblast	10
F67	Activated T	8
F67	Macrophages	8
F67	NK T cell	8
F67	Paneth	8
F67	Proximal progenitor	7
F67	EECs	6
F67	Monocytes	6
F67	SELL+ CD4 T	6
F67	mLTo	6
F67	K cells (GIP+)	5
F67	CLP	4
F67	CLC+ Mast cell	3
F67	LEC5 (CLDN11+)	3
F67	MPO+ mono-neutrophil	3
F67	EC cells (TAC1+)	2
F67	Megakaryocyte	2
F67	Pre-B	2
F67	RBC	2
F67	EC cells (NPW+)	1
F67	I cells (CCK+)	1
F67	Immature B	1
F67	L cells (PYY+)	1
F67	LEC1 (ACKR4+)	1
F67	LYVE1+ Macrophage	1
F67	Lymphoid DC	1
F67	Microfold cell	1
F67	Progenitor (NEUROG3+)	1
F67	SELL+ CD8 T	1
F67	cDC1	1
F72	Enterocyte	5711
F72	Mesoderm 2 (ZEB2+)	2494
F72	Stem cells	2240
F72	Macrophages	1532
F72	SELL+ CD4 T	1409
F72	myofibroblast (RSPO2+)	1370
F72	Stromal 3 (C7+)	1283
F72	Stromal 1 (ADAMDEC1+)	1111
F72	Stromal 2 (NPY+)	740
F72	venous capillary	705
F72	Stromal 2 (CH25H+)	702
F72	Immature pericyte	541
F72	Stromal 3 (KCNN3+)	479
F72	LYVE1+ Macrophage	454
F72	SMC (PLPP2+)	434
F72	SELL+ CD8 T	355
F72	Goblet cell	338
F72	SMC (PART1/CAPN3+)	338
F72	Fetal arterial EC	331
F72	TA	297
F72	Contractile pericyte (PLN+)	286
F72	Activated T	281
F72	cDC2	271
F72	NK cell	266
F72	angiogenic pericyte	247
F72	Immature B	225
F72	Glia 3 (BCAN+)	210
F72	Treg	207
F72	LTi-like NCR+ ILC3	183
F72	BEST4+ epithelial	154
F72	Fetal venous EC	140
F72	Glia 1 (DHH+)	126
F72	Mesothelium	121
F72	Differentiating glia	117
F72	mLTo	115
F72	cycling stromal	112
F72	ICC	111
F72	LEC4 (STAB2+)	103
F72	Glia 2 (ELN+)	99
F72	LTi-like NCR- ILC3	93
F72	Monocytes	86
F72	Colonocyte	83
F72	Neuroblast	83
F72	Pre-B	80
F72	Pro-B	78
F72	Branch B1 (eMN)	74
F72	Mature venous EC	69
F72	RBC	69
F72	ILCP	65
F72	cDC1	64
F72	EC cells (TAC1+)	62
F72	cycling EC	52
F72	TRDV2/TRGV9 gdT	49
F72	Mesoderm 1 (HAND1+)	46
F72	MMP9+ Inflammatory macrophage	41
F72	CLP	39
F72	EECs	39
F72	M/X cells (MLN/GHRL+)	39
F72	ENCC/glia Progenitor	36
F72	pDC	34
F72	Branch A1 (iMN)	31
F72	Branch A4 (IN)	31
F72	Lymphoid DC	19
F72	I cells (CCK+)	18
F72	Paneth	18
F72	Proximal progenitor	18
F72	K cells (GIP+)	17
F72	Microfold cell	17
F72	CLC+ Mast cell	16
F72	L cells (PYY+)	15
F72	Progenitor (NEUROG3+)	14
F72	ILC2	13
F72	Mature arterial EC	13
F72	cycling neuroblast	12
F72	Branch B3 (IPAN)	11
F72	cycling ENCC/glia	11
F72	NK T cell	9
F72	D cells (SST+)	8
F72	Mast cell	7
F72	Stromal 1 (CCL11+)	7
F72	arterial capillary	6
F72	Branch B2 (eMN)	5
F72	LEC1 (ACKR4+)	5
F72	LEC5 (CLDN11+)	3
F72	MPO+ mono-neutrophil	3
F72	Tuft	3
F72	LEC2 (MADCAM1+)	2
F72	Megakaryocyte	2
F72	Mesothelium (RGS5+)	2
F72	CLDN10+ cells	1
F72	Distal progenitor	1
F72	EC cells (NPW+)	1
F72	N cells (NTS+)	1
F73	Mesoderm 2 (ZEB2+)	5158
F73	Stromal 1 (ADAMDEC1+)	2859
F73	myofibroblast (RSPO2+)	2721
F73	Enterocyte	1959
F73	Stromal 2 (NPY+)	1651
F73	Stromal 3 (KCNN3+)	1350
F73	Stem cells	1331
F73	Stromal 3 (C7+)	1288
F73	Colonocyte	1052
F73	Stromal 2 (CH25H+)	895
F73	venous capillary	807
F73	Glia 3 (BCAN+)	709
F73	Goblet cell	677
F73	SMC (PART1/CAPN3+)	522
F73	Immature pericyte	521
F73	cycling stromal	438
F73	Contractile pericyte (PLN+)	433
F73	Fetal arterial EC	374
F73	NK cell	370
F73	SMC (PLPP2+)	337
F73	TA	335
F73	Mesoderm 1 (HAND1+)	331
F73	LTi-like NCR- ILC3	325
F73	Activated T	298
F73	Macrophages	295
F73	Glia 2 (ELN+)	293
F73	cDC2	274
F73	LTi-like NCR+ ILC3	254
F73	angiogenic pericyte	238
F73	Fetal venous EC	211
F73	LEC4 (STAB2+)	210
F73	ICC	202
F73	Differentiating glia	185
F73	Branch B1 (eMN)	175
F73	LYVE1+ Macrophage	174
F73	SELL+ CD4 T	167
F73	Glia 1 (DHH+)	157
F73	BEST4+ epithelial	140
F73	Immature B	139
F73	Neuroblast	135
F73	TRDV2/TRGV9 gdT	119
F73	RBC	101
F73	SELL+ CD8 T	91
F73	ENCC/glia Progenitor	87
F73	Branch A1 (iMN)	73
F73	Mesothelium	70
F73	EC cells (TAC1+)	68
F73	NK T cell	67
F73	Treg	58
F73	Pro-B	57
F73	Branch A4 (IN)	48
F73	Paneth	48
F73	cycling EC	47
F73	Monocytes	46
F73	cycling ENCC/glia	44
F73	EC cells (NPW+)	41
F73	Pre-B	41
F73	ILCP	38
F73	EECs	36
F73	Mature venous EC	34
F73	M/X cells (MLN/GHRL+)	33
F73	Branch B3 (IPAN)	24
F73	L cells (PYY+)	24
F73	Tuft	21
F73	mLTo	21
F73	CLC+ Mast cell	18
F73	LEC1 (ACKR4+)	17
F73	I cells (CCK+)	14
F73	ILC2	14
F73	K cells (GIP+)	14
F73	CLP	13
F73	D cells (SST+)	13
F73	MPO+ mono-neutrophil	13
F73	Proximal progenitor	13
F73	cDC1	13
F73	Progenitor (NEUROG3+)	12
F73	LEC2 (MADCAM1+)	11
F73	pDC	11
F73	cycling neuroblast	10
F73	Megakaryocyte	9
F73	Stromal 1 (CCL11+)	9
F73	LEC5 (CLDN11+)	8
F73	Microfold cell	8
F73	Distal progenitor	5
F73	Mature arterial EC	5
F73	Branch B2 (eMN)	4
F73	CLDN10+ cells	1
F73	LEC6 (ADAMTS4+)	1
F73	Lymphoid DC	1
F73	MMP9+ Inflammatory macrophage	1
F73	Mast cell	1
F73	Mesothelium (RGS5+)	1
F73	N cells (NTS+)	1
F73	arterial capillary	1
F78	SELL+ CD4 T	1713
F78	SELL+ CD8 T	1218
F78	Enterocyte	1035
F78	Stromal 1 (ADAMDEC1+)	836
F78	Macrophages	766
F78	Stromal 2 (NPY+)	758
F78	Stem cells	533
F78	Treg	438
F78	Mesoderm 2 (ZEB2+)	399
F78	Stromal 3 (C7+)	391
F78	Immature B	385
F78	myofibroblast (RSPO2+)	330
F78	Stromal 2 (CH25H+)	310
F78	Stromal 3 (KCNN3+)	309
F78	SMC (PLPP2+)	295
F78	NK cell	251
F78	Activated T	242
F78	SMC (PART1/CAPN3+)	234
F78	Glia 3 (BCAN+)	222
F78	venous capillary	203
F78	Pre-B	182
F78	Contractile pericyte (PLN+)	175
F78	cDC2	171
F78	Glia 1 (DHH+)	168
F78	LYVE1+ Macrophage	164
F78	Colonocyte	151
F78	Immature pericyte	148
F78	mLTo	148
F78	ILCP	122
F78	Fetal arterial EC	117
F78	angiogenic pericyte	111
F78	TA	109
F78	Goblet cell	103
F78	Pro-B	87
F78	Fetal venous EC	75
F78	BEST4+ epithelial	66
F78	LTi-like NCR- ILC3	60
F78	Lymphoid DC	57
F78	TRDV2/TRGV9 gdT	56
F78	Mesoderm 1 (HAND1+)	55
F78	CLP	52
F78	Glia 2 (ELN+)	48
F78	RBC	48
F78	Mesothelium	45
F78	LTi-like NCR+ ILC3	42
F78	MMP9+ Inflammatory macrophage	42
F78	Branch B1 (eMN)	36
F78	ENCC/glia Progenitor	36
F78	cycling stromal	35
F78	Monocytes	34
F78	M/X cells (MLN/GHRL+)	30
F78	Proximal progenitor	30
F78	ICC	29
F78	LEC4 (STAB2+)	29
F78	Differentiating glia	25
F78	pDC	25
F78	Mature venous EC	24
F78	Branch A1 (iMN)	23
F78	cDC1	21
F78	Neuroblast	19
F78	NK T cell	17
F78	CLC+ Mast cell	16
F78	cycling ENCC/glia	16
F78	Branch A4 (IN)	12
F78	EECs	12
F78	Tuft	10
F78	EC cells (TAC1+)	9
F78	ILC2	9
F78	cycling EC	9
F78	Paneth	8
F78	LEC1 (ACKR4+)	7
F78	EC cells (NPW+)	6
F78	Branch B3 (IPAN)	5
F78	Distal progenitor	4
F78	I cells (CCK+)	4
F78	LEC2 (MADCAM1+)	4
F78	Branch B2 (eMN)	3
F78	K cells (GIP+)	3
F78	L cells (PYY+)	3
F78	LEC5 (CLDN11+)	3
F78	Mature arterial EC	3
F78	D cells (SST+)	2
F78	MPO+ mono-neutrophil	2
F78	Megakaryocyte	2
F78	Microfold cell	2
F78	N cells (NTS+)	2
F78	Progenitor (NEUROG3+)	2
F78	cycling neuroblast	2
F78	LEC6 (ADAMTS4+)	1
F78	Mesothelium (RGS5+)	1
F78	arterial capillary	1
T017	Naive B	1287
T017	SELL+ CD4 T	658
T017	Memory B	643
T017	Tfh	313
T017	SELL+ CD8 T	123
T017	Mature venous EC	119
T017	Treg	119
T017	Cycling B cell	112
T017	TA	110
T017	Cycling plasma cell	87
T017	STAT1+ Naive B	87
T017	GC B cell	79
T017	Enterocyte	69
T017	Goblet cell	64
T017	CD8 Tmem	48
T017	arterial capillary	46
T017	LZ GC cell	45
T017	Stromal 4 (MMP1+)	42
T017	T reticular	40
T017	Contractile pericyte (PLN+)	36
T017	IgA plasma cell	34
T017	Activated CD4 T	32
T017	Th1	32
T017	IgG plasma cell	31
T017	Mature arterial EC	29
T017	NK cell	28
T017	Paneth	28
T017	Th17	23
T017	Monocytes	21
T017	Pericyte	20
T017	gdT	18
T017	Activated CD8 T	15
T017	Stem cells	14
T017	FCRL4+ Memory B	13
T017	DZ GC cell	12
T017	MMP9+ Inflammatory macrophage	10
T017	Stromal 1 (ADAMDEC1+)	10
T017	Stromal 1 (CCL11+)	10
T017	cDC2	10
T017	Mast cell	8
T017	LEC3 (ADGRG3+)	7
T017	LEC4 (STAB2+)	7
T017	Lymphoid DC	7
T017	cDC1	7
T017	Stromal 2 (NPY+)	6
T017	pDC	5
T017	myofibroblast	4
T017	myofibroblast (RSPO2+)	4
T017	Adult Glia	3
T017	LEC1 (ACKR4+)	3
T017	LYVE1+ Macrophage	3
T017	Microfold cell	3
T017	Tuft	3
T017	L cells (PYY+)	2
T017	LEC6 (ADAMTS4+)	2
T017	Macrophages	2
T017	Stromal 3 (C7+)	2
T017	BEST4+ epithelial	1
T017	EC cells (TAC1+)	1
T017	FDC	1
T017	ILC3	1
T017	IgM plasma cell	1
T017	NK T cell	1
T017	TRGV2 gdT	1
T019	STAT1+ Naive B	882
T019	Naive B	469
T019	Tfh	230
T019	IgG plasma cell	160
T019	IgA plasma cell	158
T019	Stromal 4 (MMP1+)	152
T019	Memory B	121
T019	Treg	120
T019	Cycling B cell	106
T019	SELL+ CD4 T	105
T019	Monocytes	101
T019	Cycling plasma cell	77
T019	Stromal 1 (CCL11+)	64
T019	GC B cell	59
T019	Goblet cell	56
T019	CD8 Tmem	51
T019	Activated CD8 T	50
T019	Enterocyte	47
T019	NK cell	42
T019	TA	40
T019	Activated CD4 T	39
T019	Th1	37
T019	Th17	37
T019	gdT	35
T019	Stromal 2 (NPY+)	33
T019	Mast cell	27
T019	MMP9+ Inflammatory macrophage	26
T019	Mature venous EC	23
T019	arterial capillary	18
T019	DZ GC cell	16
T019	Stem cells	14
T019	Lymphoid DC	13
T019	Pericyte	13
T019	cDC2	13
T019	FCRL4+ Memory B	12
T019	T reticular	11
T019	cDC1	10
T019	LYVE1+ Macrophage	9
T019	Stromal 1 (ADAMDEC1+)	9
T019	LZ GC cell	7
T019	Contractile pericyte (PLN+)	6
T019	NK T cell	6
T019	Paneth	6
T019	ILC3	5
T019	SELL+ CD8 T	5
T019	Adult Glia	4
T019	LEC1 (ACKR4+)	4
T019	myofibroblast	4
T019	BEST2+ Goblet cell	3
T019	LEC3 (ADGRG3+)	3
T019	Macrophages	3
T019	BEST4+ epithelial	2
T019	IgM plasma cell	2
T019	Stromal 3 (C7+)	2
T019	TRGV2 gdT	2
T019	myofibroblast (RSPO2+)	2
T019	EC cells (TAC1+)	1
T019	FDC	1
T019	MAIT cell	1
T019	Mature arterial EC	1
T019	Progenitor (NEUROG3+)	1
T019	Tuft	1
T019	mLTo	1
T024	Enterocyte	617
T024	Activated CD8 T	520
T024	Goblet cell	271
T024	Stromal 1 (CCL11+)	158
T024	IgA plasma cell	85
T024	Activated CD4 T	75
T024	Stromal 2 (NPY+)	61
T024	Th17	50
T024	Stromal 1 (ADAMDEC1+)	48
T024	SELL+ CD4 T	42
T024	LYVE1+ Macrophage	35
T024	gdT	35
T024	TA	24
T024	Mast cell	23
T024	Macrophages	21
T024	Pericyte	21
T024	Adult Glia	20
T024	Tuft	20
T024	arterial capillary	19
T024	Stem cells	18
T024	LEC3 (ADGRG3+)	15
T024	myofibroblast	15
T024	Mature venous EC	13
T024	NK T cell	13
T024	Paneth	13
T024	Tfh	13
T024	CD8 Tmem	12
T024	BEST4+ epithelial	11
T024	Treg	10
T024	SELL+ CD8 T	7
T024	cDC2	7
T024	Cycling plasma cell	5
T024	Memory B	5
T024	NK cell	5
T024	Contractile pericyte (PLN+)	4
T024	Monocytes	4
T024	Stromal 3 (C7+)	4
T024	Stromal 4 (MMP1+)	4
T024	TRGV2 gdT	4
T024	IgG plasma cell	3
T024	Mature arterial EC	3
T024	N cells (NTS+)	3
T024	cDC1	3
T024	myofibroblast (RSPO2+)	3
T024	ILC3	2
T024	LEC6 (ADAMTS4+)	2
T024	D cells (SST+)	1
T024	FCRL4+ Memory B	1
T024	Fetal venous EC	1
T024	GC B cell	1
T024	LEC1 (ACKR4+)	1
T024	Naive B	1
T024	TRGV4 gdT	1
T024	TRGV5/7 gdT	1
T036	Naive B	1305
T036	Cycling B cell	493
T036	Memory B	479
T036	GC B cell	409
T036	Enterocyte	355
T036	Tfh	353
T036	DZ GC cell	341
T036	Cycling plasma cell	241
T036	SELL+ CD4 T	233
T036	LZ GC cell	221
T036	Activated CD8 T	163
T036	CD8 Tmem	114
T036	gdT	106
T036	IgM plasma cell	87
T036	Treg	83
T036	IgA plasma cell	47
T036	SELL+ CD8 T	38
T036	Activated CD4 T	37
T036	Goblet cell	35
T036	Stromal 1 (CCL11+)	30
T036	FCRL4+ Memory B	24
T036	Th17	24
T036	arterial capillary	24
T036	NK cell	22
T036	TA	20
T036	ILC3	17
T036	MMP9+ Inflammatory macrophage	17
T036	IgG plasma cell	16
T036	FDC	14
T036	Stromal 2 (NPY+)	14
T036	Stem cells	11
T036	Microfold cell	10
T036	Stromal 1 (ADAMDEC1+)	9
T036	TRGV2 gdT	9
T036	NK T cell	8
T036	cDC1	7
T036	LYVE1+ Macrophage	6
T036	Mast cell	6
T036	Pericyte	6
T036	Tuft	6
T036	Mature arterial EC	5
T036	STAT1+ Naive B	5
T036	Th1	5
T036	MAIT cell	4
T036	TRGV5/7 gdT	4
T036	mLTo	4
T036	myofibroblast	4
T036	Mature venous EC	3
T036	N cells (NTS+)	3
T036	T reticular	3
T036	TRGV4 gdT	3
T036	cDC2	3
T036	Adult Glia	2
T036	BEST4+ epithelial	2
T036	Contractile pericyte (PLN+)	2
T036	EC cells (TAC1+)	2
T036	L cells (PYY+)	2
T036	Monocytes	2
T036	Paneth	2
T036	D cells (SST+)	1
T036	LEC3 (ADGRG3+)	1
T036	Macrophages	1
T036	Stromal 3 (C7+)	1
T036NEG	Enterocyte	1214
T036NEG	TA	198
T036NEG	Goblet cell	93
T036NEG	FDC	43
T036NEG	Stem cells	37
T036NEG	Paneth	29
T036NEG	Cycling B cell	21
T036NEG	Microfold cell	19
T036NEG	Stromal 2 (NPY+)	19
T036NEG	DZ GC cell	15
T036NEG	Stromal 1 (ADAMDEC1+)	11
T036NEG	Stromal 1 (CCL11+)	9
T036NEG	arterial capillary	9
T036NEG	Pericyte	8
T036NEG	IgM plasma cell	6
T036NEG	LZ GC cell	6
T036NEG	Tuft	6
T036NEG	cDC2	5
T036NEG	Adult Glia	4
T036NEG	BEST4+ epithelial	4
T036NEG	myofibroblast	4
T036NEG	GC B cell	3
T036NEG	IgA plasma cell	3
T036NEG	Mature venous EC	3
T036NEG	pDC	3
T036NEG	Cycling plasma cell	2
T036NEG	T reticular	2
T036NEG	cDC1	2
T036NEG	Contractile pericyte (PLN+)	1
T036NEG	L cells (PYY+)	1
T036NEG	LEC3 (ADGRG3+)	1
T036NEG	LYVE1+ Macrophage	1
T036NEG	Mast cell	1
T036NEG	Mature arterial EC	1
T036NEG	Monocytes	1
T036NEG	Progenitor (NEUROG3+)	1
T036NEG	Stromal 3 (C7+)	1
T036NEG	Treg	1
T036POS	Cycling B cell	411
T036POS	IgA plasma cell	348
T036POS	GC B cell	245
T036POS	Stromal 2 (NPY+)	196
T036POS	Cycling plasma cell	179
T036POS	Stromal 1 (CCL11+)	176
T036POS	arterial capillary	146
T036POS	Stromal 1 (ADAMDEC1+)	145
T036POS	Memory B	135
T036POS	LZ GC cell	127
T036POS	IgG plasma cell	120
T036POS	FDC	111
T036POS	Pericyte	101
T036POS	DZ GC cell	100
T036POS	T reticular	93
T036POS	IgM plasma cell	91
T036POS	cDC2	76
T036POS	Mature venous EC	67
T036POS	Naive B	58
T036POS	Activated CD8 T	41
T036POS	FCRL4+ Memory B	40
T036POS	MMP9+ Inflammatory macrophage	40
T036POS	Adult Glia	39
T036POS	CD8 Tmem	33
T036POS	NK cell	29
T036POS	gdT	27
T036POS	pDC	26
T036POS	Mature arterial EC	24
T036POS	Monocytes	16
T036POS	Stromal 3 (C7+)	16
T036POS	myofibroblast	15
T036POS	LYVE1+ Macrophage	13
T036POS	cDC1	12
T036POS	Enterocyte	11
T036POS	Mast cell	11
T036POS	Treg	11
T036POS	Lymphoid DC	9
T036POS	Macrophages	9
T036POS	Tfh	9
T036POS	ILC3	6
T036POS	Activated CD4 T	5
T036POS	LEC1 (ACKR4+)	5
T036POS	NK T cell	5
T036POS	SELL+ CD4 T	4
T036POS	STAT1+ Naive B	4
T036POS	Stromal 4 (MMP1+)	4
T036POS	Contractile pericyte (PLN+)	3
T036POS	Microfold cell	3
T036POS	LEC3 (ADGRG3+)	2
T036POS	SELL+ CD8 T	2
T036POS	TA	2
T036POS	mLTo	2
T036POS	myofibroblast (RSPO2+)	2
T036POS	LEC2 (MADCAM1+)	1
T044	Enterocyte	747
T044	Stromal 1 (CCL11+)	220
T044	Activated CD8 T	217
T044	gdT	171
T044	Th17	168
T044	Goblet cell	148
T044	IgA plasma cell	131
T044	Stromal 1 (ADAMDEC1+)	75
T044	LYVE1+ Macrophage	57
T044	Stromal 2 (NPY+)	56
T044	CD8 Tmem	32
T044	Activated CD4 T	27
T044	NK T cell	26
T044	TRGV2 gdT	23
T044	NK cell	15
T044	Adult Glia	14
T044	Mast cell	13
T044	TA	13
T044	myofibroblast	13
T044	BEST4+ epithelial	10
T044	Stem cells	10
T044	cDC2	10
T044	Treg	9
T044	cDC1	9
T044	Cycling plasma cell	7
T044	LEC3 (ADGRG3+)	7
T044	Pericyte	7
T044	Mature arterial EC	6
T044	Memory B	6
T044	Stromal 3 (C7+)	6
T044	Tuft	6
T044	IgG plasma cell	5
T044	Paneth	5
T044	TRGV4 gdT	5
T044	ILC3	4
T044	Mature venous EC	3
T044	N cells (NTS+)	3
T044	SELL+ CD4 T	3
T044	STAT1+ Naive B	3
T044	Stromal 4 (MMP1+)	3
T044	TRGV5/7 gdT	3
T044	arterial capillary	3
T044	FCRL4+ Memory B	2
T044	Macrophages	2
T044	SELL+ CD8 T	2
T044	pDC	2
T044	EC cells (TAC1+)	1
T044	MAIT cell	1
T044	Monocytes	1
T044	Naive B	1
T044	Tfh	1
T057	Enterocyte	741
T057	Activated CD8 T	327
T057	Stromal 1 (CCL11+)	273
T057	Naive B	229
T057	Activated CD4 T	214
T057	gdT	173
T057	Goblet cell	150
T057	IgA plasma cell	146
T057	Stromal 2 (NPY+)	127
T057	Memory B	112
T057	Cycling B cell	109
T057	Tfh	100
T057	CD8 Tmem	99
T057	SELL+ CD4 T	94
T057	NK T cell	84
T057	Th17	83
T057	LYVE1+ Macrophage	82
T057	Stem cells	69
T057	Stromal 1 (ADAMDEC1+)	68
T057	Cycling plasma cell	63
T057	TA	62
T057	GC B cell	52
T057	Adult Glia	51
T057	cDC2	49
T057	Treg	45
T057	arterial capillary	39
T057	Pericyte	36
T057	Macrophages	34
T057	myofibroblast	34
T057	DZ GC cell	33
T057	Paneth	29
T057	LZ GC cell	23
T057	NK cell	23
T057	LEC3 (ADGRG3+)	21
T057	Tuft	21
T057	BEST4+ epithelial	16
T057	ILC3	16
T057	SELL+ CD8 T	16
T057	Mature venous EC	13
T057	FCRL4+ Memory B	12
T057	IgG plasma cell	12
T057	Mature arterial EC	10
T057	MMP9+ Inflammatory macrophage	9
T057	TRGV2 gdT	9
T057	IgM plasma cell	7
T057	Monocytes	6
T057	Stromal 3 (C7+)	6
T057	cDC1	6
T057	MAIT cell	5
T057	N cells (NTS+)	5
T057	Th1	5
T057	myofibroblast (RSPO2+)	5
T057	LEC1 (ACKR4+)	4
T057	Stromal 4 (MMP1+)	3
T057	TRGV4 gdT	3
T057	TRGV5/7 gdT	3
T057	mLTo	3
T057	EC cells (TAC1+)	2
T057	Mast cell	2
T057	STAT1+ Naive B	2
T057	BEST2+ Goblet cell	1
T057	Contractile pericyte (PLN+)	1
T057	EECs	1
T057	Fetal arterial EC	1
T057	L cells (PYY+)	1
T057	LEC4 (STAB2+)	1
T057	Microfold cell	1
T057	Stromal 2 (CH25H+)	1
T057	T reticular	1
T110NEG	Naive B	289
T110NEG	gdT	187
T110NEG	Cycling B cell	183
T110NEG	Memory B	181
T110NEG	GC B cell	145
T110NEG	Cycling plasma cell	143
T110NEG	DZ GC cell	134
T110NEG	CD8 Tmem	109
T110NEG	Tfh	103
T110NEG	LZ GC cell	95
T110NEG	Activated CD4 T	94
T110NEG	Stromal 1 (CCL11+)	85
T110NEG	SELL+ CD4 T	82
T110NEG	IgA plasma cell	54
T110NEG	Stromal 2 (NPY+)	52
T110NEG	IgG plasma cell	33
T110NEG	Treg	33
T110NEG	Activated CD8 T	31
T110NEG	LYVE1+ Macrophage	31
T110NEG	IgM plasma cell	27
T110NEG	arterial capillary	26
T110NEG	FCRL4+ Memory B	24
T110NEG	Pericyte	19
T110NEG	NK cell	17
T110NEG	Adult Glia	16
[truncated: 566 more rows]
