# Supplementary material for: Cells of the human intestinal tract mapped across space and time
Source: Nature. 2021 Sep 8;597(7875):250–5. doi: 10.1038/s41586-021-03852-1 (PMC8426186; doi:10.1038/s41586-021-03852-1)
Supplement: Cell type number by fraction — Number of cells per enrichment fraction in the scRNA-seq data. [file 41586_2021_3852_MOESM6_ESM.xls]

## Sheet: Table S4 cells by fraction
Integrated_05	Fraction	Fraction
Activated CD4 T	SC	2664
Activated CD4 T	SC-EPCAMP	1091
Activated CD4 T	SC-45P	97
Activated CD4 T	SC-EPCAMN	94
Activated CD4 T	SC-45N	2
Activated CD8 T	SC-EPCAMP	3181
Activated CD8 T	SC	1850
Activated CD8 T	SC-45P	622
Activated CD8 T	SC-45N	54
Activated CD8 T	SC-EPCAMN	31
Activated T	SC	991
Activated T	SC-EPCAMP	4
Activated T	SC-EPCAMN	1
Adult Glia	SC-EPCAMP	285
Adult Glia	SC-45N	229
Adult Glia	SC-45P	38
Adult Glia	SC-EPCAMN	20
Adult Glia	SC	8
BEST2+ Goblet cell	SC	1317
BEST2+ Goblet cell	SC-45P	1016
BEST2+ Goblet cell	SC-45N	676
BEST2+ Goblet cell	SC-EPCAMP	16
BEST4+ epithelial	SC	2219
BEST4+ epithelial	SC-45P	1035
BEST4+ epithelial	SC-45N	1033
BEST4+ epithelial	SC-EPCAMP	264
BEST4+ epithelial	SC-EPCAMN	4
Branch A1 (iMN)	SC	961
Branch A1 (iMN)	SC-EPCAMP	599
Branch A1 (iMN)	SC-EPCAMN	182
Branch A2 (IPAN/IN)	SC	336
Branch A2 (IPAN/IN)	SC-EPCAMP	270
Branch A2 (IPAN/IN)	SC-EPCAMN	93
Branch A3 (IPAN/IN)	SC-EPCAMP	113
Branch A3 (IPAN/IN)	SC	106
Branch A3 (IPAN/IN)	SC-EPCAMN	53
Branch A4 (IN)	SC	136
Branch B1 (eMN)	SC	1167
Branch B1 (eMN)	SC-EPCAMP	606
Branch B1 (eMN)	SC-EPCAMN	165
Branch B2 (eMN)	SC	336
Branch B2 (eMN)	SC-EPCAMP	132
Branch B2 (eMN)	SC-EPCAMN	44
Branch B3 (IPAN)	SC	59
CD8 Tmem	SC-EPCAMP	936
CD8 Tmem	SC	622
CD8 Tmem	SC-EPCAMN	109
CD8 Tmem	SC-45P	62
CD8 Tmem	SC-45N	1
CLC+ Mast cell	SC	100
CLC+ Mast cell	SC-EPCAMN	33
CLC+ Mast cell	SC-EPCAMP	8
CLC+ Mast cell	SC-45P	1
CLDN10+ cells	SC	150
CLDN10+ cells	SC-EPCAMP	110
CLP	SC	159
CLP	SC-EPCAMN	20
CLP	SC-EPCAMP	7
CX3CR1+ CD8 Tmem	SC	105
CX3CR1+ CD8 Tmem	SC-45P	6
Colonocyte	SC	5879
Colonocyte	SC-45P	4678
Colonocyte	SC-45N	3343
Colonocyte	SC-EPCAMP	233
Contractile pericyte (PLN+)	SC	1477
Contractile pericyte (PLN+)	SC-45N	672
Contractile pericyte (PLN+)	SC-45P	335
Contractile pericyte (PLN+)	SC-EPCAMP	175
Contractile pericyte (PLN+)	SC-EPCAMN	125
Cycling B cell	SC-EPCAMP	1804
Cycling B cell	SC-EPCAMN	204
Cycling B cell	SC-45P	121
Cycling B cell	SC	69
Cycling B cell	SC-45N	1
Cycling plasma cell	SC-EPCAMP	1012
Cycling plasma cell	SC-EPCAMN	145
D cells (SST+)	SC	93
D cells (SST+)	SC-EPCAMP	48
D cells (SST+)	SC-45N	2
DZ GC cell	SC-EPCAMP	702
DZ GC cell	SC-EPCAMN	149
Differentiating glia	SC	459
Distal progenitor	SC-EPCAMP	2526
Distal progenitor	SC	554
EC cells (NPW+)	SC	59
EC cells (TAC1+)	SC	300
EC cells (TAC1+)	SC-EPCAMP	112
EC cells (TAC1+)	SC-45N	8
EC cells (TAC1+)	SC-45P	2
EECs	SC-EPCAMP	293
EECs	SC	183
EECs	SC-45N	5
EECs	SC-45P	3
EECs	SC-EPCAMN	1
ENCC/glia Progenitor	SC	1472
ENCC/glia Progenitor	SC-EPCAMP	1178
ENCC/glia Progenitor	SC-EPCAMN	607
Enterocyte	SC-EPCAMP	15103
Enterocyte	SC	14384
Enterocyte	SC-45P	5055
Enterocyte	SC-45N	1698
Enterocyte	SC-EPCAMN	1220
FCRL4+ Memory B	SC-EPCAMP	284
FCRL4+ Memory B	SC-EPCAMN	24
FDC	SC-EPCAMP	158
FDC	SC-EPCAMN	45
Fetal arterial EC	SC	1463
Fetal arterial EC	SC-EPCAMN	431
Fetal arterial EC	SC-EPCAMP	163
Fetal arterial EC	SC-45N	1
Fetal arterial EC	SC-45P	1
Fetal venous EC	SC	765
Fetal venous EC	SC-EPCAMN	146
Fetal venous EC	SC-EPCAMP	71
GC B cell	SC-EPCAMP	1158
GC B cell	SC-EPCAMN	148
Glia 1 (DHH+)	SC	781
Glia 1 (DHH+)	SC-EPCAMP	152
Glia 1 (DHH+)	SC-EPCAMN	69
Glia 2 (ELN+)	SC	554
Glia 3 (BCAN+)	SC	1451
Goblet cell	SC-EPCAMP	2923
Goblet cell	SC	1999
Goblet cell	SC-45N	194
Goblet cell	SC-45P	121
Goblet cell	SC-EPCAMN	93
I cells (CCK+)	SC	127
I cells (CCK+)	SC-EPCAMP	100
ICC	SC	881
ICC	SC-EPCAMN	341
ICC	SC-EPCAMP	182
ILC2	SC	42
ILC2	SC-EPCAMP	4
ILC2	SC-EPCAMN	2
ILC3	SC	185
ILC3	SC-45P	117
ILC3	SC-EPCAMP	96
ILC3	SC-EPCAMN	10
ILC3	SC-45N	5
ILCP	SC	352
ILCP	SC-EPCAMP	30
ILCP	SC-EPCAMN	13
IgA plasma cell	SC-45P	12574
IgA plasma cell	SC-EPCAMP	2276
IgA plasma cell	SC	1436
IgA plasma cell	SC-45N	539
IgA plasma cell	SC-EPCAMN	57
IgG plasma cell	SC-EPCAMP	1061
IgG plasma cell	SC-45P	396
IgG plasma cell	SC	87
IgG plasma cell	SC-EPCAMN	33
IgG plasma cell	SC-45N	19
IgM plasma cell	SC-EPCAMP	233
IgM plasma cell	SC-EPCAMN	33
Immature B	SC	845
Immature B	SC-EPCAMN	2
Immature pericyte	SC	3243
Immature pericyte	SC-EPCAMN	914
Immature pericyte	SC-EPCAMP	365
K cells (GIP+)	SC	74
K cells (GIP+)	SC-EPCAMP	9
L cells (PYY+)	SC	65
L cells (PYY+)	SC-EPCAMP	33
L cells (PYY+)	SC-45P	10
L cells (PYY+)	SC-45N	9
L cells (PYY+)	SC-EPCAMN	1
LEC1 (ACKR4+)	SC	453
LEC1 (ACKR4+)	SC-45N	86
LEC1 (ACKR4+)	SC-45P	81
LEC1 (ACKR4+)	SC-EPCAMP	45
LEC1 (ACKR4+)	SC-EPCAMN	20
LEC2 (MADCAM1+)	SC	45
LEC2 (MADCAM1+)	SC-EPCAMN	1
LEC2 (MADCAM1+)	SC-EPCAMP	1
LEC3 (ADGRG3+)	SC-EPCAMP	179
LEC3 (ADGRG3+)	SC-45N	173
LEC3 (ADGRG3+)	SC-45P	16
LEC3 (ADGRG3+)	SC	14
LEC3 (ADGRG3+)	SC-EPCAMN	8
LEC4 (STAB2+)	SC	701
LEC4 (STAB2+)	SC-EPCAMN	100
LEC4 (STAB2+)	SC-EPCAMP	70
LEC4 (STAB2+)	SC-45N	3
LEC4 (STAB2+)	SC-45P	2
LEC5 (CLDN11+)	SC	99
LEC5 (CLDN11+)	SC-45N	22
LEC5 (CLDN11+)	SC-45P	14
LEC5 (CLDN11+)	SC-EPCAMP	1
LEC6 (ADAMTS4+)	SC-45N	257
LEC6 (ADAMTS4+)	SC	140
LEC6 (ADAMTS4+)	SC-45P	114
LEC6 (ADAMTS4+)	SC-EPCAMP	8
LEC6 (ADAMTS4+)	SC-EPCAMN	3
LTi-like NCR+ ILC3	SC	597
LTi-like NCR+ ILC3	SC-EPCAMN	9
LTi-like NCR+ ILC3	SC-EPCAMP	5
LTi-like NCR- ILC3	SC	691
LTi-like NCR- ILC3	SC-EPCAMP	42
LTi-like NCR- ILC3	SC-EPCAMN	6
LYVE1+ Macrophage	SC	1451
LYVE1+ Macrophage	SC-EPCAMP	637
LYVE1+ Macrophage	SC-45P	302
LYVE1+ Macrophage	SC-EPCAMN	222
LYVE1+ Macrophage	SC-45N	50
LZ GC cell	SC-EPCAMP	527
LZ GC cell	SC-EPCAMN	101
Lymphoid DC	SC	94
Lymphoid DC	SC-EPCAMP	85
Lymphoid DC	SC-45P	21
Lymphoid DC	SC-EPCAMN	2
Lymphoid DC	SC-45N	1
M/X cells (MLN/GHRL+)	SC	173
M/X cells (MLN/GHRL+)	SC-EPCAMP	123
M/X cells (MLN/GHRL+)	SC-45P	1
MAIT cell	SC	83
MAIT cell	SC-EPCAMP	19
MAIT cell	SC-EPCAMN	2
MMP9+ Inflammatory macrophage	SC-EPCAMP	239
MMP9+ Inflammatory macrophage	SC	86
MMP9+ Inflammatory macrophage	SC-EPCAMN	8
MPO+ mono-neutrophil	SC	65
MPO+ mono-neutrophil	SC-EPCAMN	49
MPO+ mono-neutrophil	SC-EPCAMP	3
Macrophages	SC	3047
Macrophages	SC-45P	463
Macrophages	SC-EPCAMP	313
Macrophages	SC-EPCAMN	101
Macrophages	SC-45N	95
Mast cell	SC-EPCAMP	238
Mast cell	SC-45P	113
Mast cell	SC	65
Mast cell	SC-EPCAMN	10
Mast cell	SC-45N	6
Mature arterial EC	SC-45P	576
Mature arterial EC	SC-45N	546
Mature arterial EC	SC	263
Mature arterial EC	SC-EPCAMP	169
Mature arterial EC	SC-EPCAMN	14
Mature venous EC	SC-45N	895
Mature venous EC	SC-45P	736
Mature venous EC	SC-EPCAMP	552
Mature venous EC	SC	488
Mature venous EC	SC-EPCAMN	105
Megakaryocyte	SC	28
Megakaryocyte	SC-EPCAMP	21
Megakaryocyte	SC-EPCAMN	10
Memory B	SC-EPCAMP	2916
Memory B	SC	2324
Memory B	SC-45P	645
Memory B	SC-EPCAMN	181
Memory B	SC-45N	7
Mesoderm 1 (HAND1+)	SC	17609
Mesoderm 1 (HAND1+)	SC-EPCAMP	9529
Mesoderm 1 (HAND1+)	SC-EPCAMN	2304
Mesoderm 2 (ZEB2+)	SC	23734
Mesoderm 2 (ZEB2+)	SC-EPCAMN	7772
Mesoderm 2 (ZEB2+)	SC-EPCAMP	3247
Mesothelium	SC	731
Mesothelium	SC-EPCAMN	293
Mesothelium	SC-EPCAMP	224
Mesothelium (PRG4+)	SC-45N	13
Mesothelium (PRG4+)	SC-45P	12
Mesothelium (RGS5+)	SC	771
Mesothelium (RGS5+)	SC-EPCAMP	102
Mesothelium (RGS5+)	SC-EPCAMN	58
Microfold cell	SC-45P	166
Microfold cell	SC-45N	162
Microfold cell	SC-EPCAMP	61
Microfold cell	SC	49
Microfold cell	SC-EPCAMN	19
Monocytes	SC-EPCAMP	608
Monocytes	SC	399
Monocytes	SC-EPCAMN	121
Monocytes	SC-45P	102
Monocytes	SC-45N	3
N cells (NTS+)	SC-EPCAMP	34
N cells (NTS+)	SC	9
N cells (NTS+)	SC-45N	1
NK T cell	SC-EPCAMP	278
NK T cell	SC	125
NK T cell	SC-EPCAMN	8
NK cell	SC	1386
NK cell	SC-EPCAMP	426
NK cell	SC-EPCAMN	32
NK cell	SC-45P	25
Naive B	SC-EPCAMP	4429
Naive B	SC	1145
Naive B	SC-EPCAMN	289
Naive B	SC-45P	119
Neuroblast	SC	867
Neuroblast	SC-EPCAMP	500
Neuroblast	SC-EPCAMN	289
Paneth	SC-45N	2424
Paneth	SC-EPCAMP	268
Paneth	SC	174
Paneth	SC-45P	168
Paneth	SC-EPCAMN	30
Pericyte	SC-EPCAMP	508
Pericyte	SC-EPCAMN	27
Pericyte	SC-45P	22
Pericyte	SC-45N	21
Pericyte	SC	6
Pre-B	SC	414
Pre-B	SC-EPCAMN	9
Pre-B	SC-EPCAMP	3
Pro-B	SC	448
Pro-B	SC-EPCAMN	71
Pro-B	SC-EPCAMP	3
Progenitor (NEUROG3+)	SC-EPCAMP	266
Progenitor (NEUROG3+)	SC	66
Progenitor (NEUROG3+)	SC-45P	2
Progenitor (NEUROG3+)	SC-45N	1
Progenitor (NEUROG3+)	SC-EPCAMN	1
Proximal progenitor	SC-EPCAMP	8969
Proximal progenitor	SC	676
Proximal progenitor	SC-EPCAMN	11
RBC	SC	1085
RBC	SC-EPCAMP	182
RBC	SC-EPCAMN	124
SELL+ CD4 T	SC	5308
SELL+ CD4 T	SC-EPCAMP	2117
SELL+ CD4 T	SC-45P	132
SELL+ CD4 T	SC-EPCAMN	86
SELL+ CD8 T	SC	2025
SELL+ CD8 T	SC-EPCAMP	438
SELL+ CD8 T	SC-EPCAMN	13
SELL+ CD8 T	SC-45P	10
SMC (PART1/CAPN3+)	SC	3098
SMC (PART1/CAPN3+)	SC-EPCAMN	1651
SMC (PART1/CAPN3+)	SC-EPCAMP	987
SMC (PLPP2+)	SC-EPCAMP	5729
SMC (PLPP2+)	SC	5470
SMC (PLPP2+)	SC-EPCAMN	2020
STAT1+ Naive B	SC-EPCAMP	1055
STAT1+ Naive B	SC-EPCAMN	4
Stem cells	SC	5861
Stem cells	SC-EPCAMP	1209
Stem cells	SC-45P	498
Stem cells	SC-45N	472
Stem cells	SC-EPCAMN	37
Stromal 1 (ADAMDEC1+)	SC	9332
Stromal 1 (ADAMDEC1+)	SC-EPCAMN	1050
Stromal 1 (ADAMDEC1+)	SC-EPCAMP	1023
Stromal 1 (ADAMDEC1+)	SC-45N	121
Stromal 1 (ADAMDEC1+)	SC-45P	28
Stromal 1 (CCL11+)	SC-EPCAMP	1841
Stromal 1 (CCL11+)	SC-45N	454
Stromal 1 (CCL11+)	SC-45P	99
Stromal 1 (CCL11+)	SC-EPCAMN	94
Stromal 1 (CCL11+)	SC	41
Stromal 2 (CH25H+)	SC	4217
Stromal 2 (CH25H+)	SC-EPCAMN	799
Stromal 2 (CH25H+)	SC-EPCAMP	603
Stromal 2 (CH25H+)	SC-45P	2
Stromal 2 (NPY+)	SC	5264
Stromal 2 (NPY+)	SC-EPCAMP	1279
Stromal 2 (NPY+)	SC-EPCAMN	500
Stromal 2 (NPY+)	SC-45N	123
Stromal 2 (NPY+)	SC-45P	92
Stromal 3 (C7+)	SC	9722
Stromal 3 (C7+)	SC-EPCAMN	1566
Stromal 3 (C7+)	SC-EPCAMP	1206
Stromal 3 (C7+)	SC-45N	123
Stromal 3 (C7+)	SC-45P	24
Stromal 3 (KCNN3+)	SC	3755
Stromal 3 (KCNN3+)	SC-EPCAMN	512
Stromal 3 (KCNN3+)	SC-EPCAMP	136
Stromal 4 (MMP1+)	SC-EPCAMP	639
Stromal 4 (MMP1+)	SC-EPCAMN	1
T reticular	SC-EPCAMP	363
T reticular	SC-45N	40
T reticular	SC-45P	13
T reticular	SC	3
T reticular	SC-EPCAMN	2
TA	SC-45P	21836
TA	SC-45N	20984
TA	SC-EPCAMP	4829
TA	SC	2178
TA	SC-EPCAMN	198
TRDV2/TRGV9 gdT	SC	224
TRGV2 gdT	SC-45P	275
TRGV2 gdT	SC	195
TRGV2 gdT	SC-EPCAMP	95
TRGV2 gdT	SC-45N	36
TRGV2 gdT	SC-EPCAMN	3
TRGV4 gdT	SC	443
TRGV4 gdT	SC-45P	22
TRGV4 gdT	SC-EPCAMP	17
TRGV4 gdT	SC-EPCAMN	6
TRGV4 gdT	SC-45N	3
TRGV5/7 gdT	SC	556
TRGV5/7 gdT	SC-EPCAMP	22
TRGV5/7 gdT	SC-45P	12
TRGV5/7 gdT	SC-EPCAMN	4
TRGV5/7 gdT	SC-45N	1
Tfh	SC-EPCAMP	2398
Tfh	SC-EPCAMN	103
Th1	SC-EPCAMP	213
Th1	SC-EPCAMN	7
Th1	SC	2
Th1	SC-45P	2
Th17	SC-EPCAMP	650
Th17	SC-EPCAMN	14
Th17	SC	10
Th17	SC-45P	6
Th17	SC-45N	1
Transitional Stromal 3 (C3+)	SC-45N	1821
Transitional Stromal 3 (C3+)	SC-45P	1248
Transitional Stromal 3 (C3+)	SC	589
Treg	SC	2670
Treg	SC-EPCAMP	1148
Treg	SC-45P	70
Treg	SC-EPCAMN	34
Treg	SC-45N	1
Tuft	SC	425
Tuft	SC-EPCAMP	123
Tuft	SC-45P	95
Tuft	SC-45N	88
Tuft	SC-EPCAMN	6
angiogenic pericyte	SC	1006
angiogenic pericyte	SC-EPCAMN	40
angiogenic pericyte	SC-EPCAMP	16
arterial capillary	SC-EPCAMP	699
arterial capillary	SC-45P	239
arterial capillary	SC-45N	174
arterial capillary	SC	125
arterial capillary	SC-EPCAMN	40
cDC1	SC	207
cDC1	SC-EPCAMP	137
cDC1	SC-45P	46
cDC1	SC-EPCAMN	35
cDC1	SC-45N	6
cDC2	SC	1164
cDC2	SC-EPCAMP	457
cDC2	SC-45P	236
cDC2	SC-EPCAMN	125
cDC2	SC-45N	47
cycling EC	SC	395
cycling EC	SC-EPCAMN	206
cycling EC	SC-EPCAMP	113
cycling EC	SC-45P	4
cycling EC	SC-45N	1
cycling ENCC/glia	SC-EPCAMP	1489
cycling ENCC/glia	SC	990
cycling ENCC/glia	SC-EPCAMN	490
cycling neuroblast	SC	409
cycling neuroblast	SC-EPCAMP	241
cycling neuroblast	SC-EPCAMN	49
cycling stromal	SC	5399
cycling stromal	SC-EPCAMN	2009
cycling stromal	SC-EPCAMP	1362
gdT	SC-EPCAMP	1115
gdT	SC	537
gdT	SC-45P	494
gdT	SC-EPCAMN	187
gdT	SC-45N	21
mLN Stroma (FMO2+)	SC	292
mLN Stroma (FMO2+)	SC-45N	42
mLN Stroma (FMO2+)	SC-45P	21
mLTo	SC	363
mLTo	SC-EPCAMP	47
myofibroblast	SC-EPCAMP	280
myofibroblast	SC-45N	109
myofibroblast	SC-45P	17
myofibroblast	SC-EPCAMN	15
myofibroblast (RSPO2+)	SC	5516
myofibroblast (RSPO2+)	SC-45N	92
myofibroblast (RSPO2+)	SC-EPCAMP	38
myofibroblast (RSPO2+)	SC-45P	17
myofibroblast (RSPO2+)	SC-EPCAMN	7
pDC	SC	113
pDC	SC-EPCAMP	85
pDC	SC-EPCAMN	21
venous capillary	SC	2582
venous capillary	SC-EPCAMN	778
venous capillary	SC-EPCAMP	316
venous capillary	SC-45N	5
venous capillary	SC-45P	1
b cells (INS+)	SC	24
b cells (INS+)	SC-EPCAMP	7
