# Supplementary material for: Cells of the human intestinal tract mapped across space and time
Source: Nature. 2021 Sep 8;597(7875):250–5. doi: 10.1038/s41586-021-03852-1 (PMC8426186; doi:10.1038/s41586-021-03852-1)
Supplement: Cell type number by age — Number of cells per donor age in the scRNA-seq data. [file 41586_2021_3852_MOESM7_ESM.xls]

## Sheet: Table S5 cells by age
Age_group	Integrated_05	Integrated_05
Adult	TA	43485
Adult	IgA plasma cell	14494
Adult	Colonocyte	11969
Adult	Enterocyte	9649
Adult	BEST4+ epithelial	3822
Adult	Transitional Stromal 3 (C3+)	3638
Adult	BEST2+ Goblet cell	3007
Adult	Paneth	2655
Adult	Activated CD8 T	2256
Adult	Mature venous EC	1673
Adult	Mature arterial EC	1224
Adult	gdT	1047
Adult	Memory B	1039
Adult	Contractile pericyte (PLN+)	1028
Adult	Stem cells	1022
Adult	Goblet cell	699
Adult	Macrophages	638
Adult	Stromal 1 (CCL11+)	573
Adult	Tuft	569
Adult	Activated CD4 T	567
Adult	TRGV5/7 gdT	552
Adult	Naive B	517
Adult	TRGV2 gdT	502
Adult	LEC6 (ADAMTS4+)	489
Adult	TRGV4 gdT	468
Adult	arterial capillary	439
Adult	IgG plasma cell	422
Adult	LYVE1+ Macrophage	420
Adult	Microfold cell	348
Adult	cDC2	318
Adult	SELL+ CD4 T	305
Adult	Adult Glia	275
Adult	Stromal 2 (NPY+)	226
Adult	ILC3	208
Adult	LEC3 (ADGRG3+)	198
Adult	Treg	198
Adult	LEC1 (ACKR4+)	194
Adult	CD8 Tmem	191
Adult	Cycling B cell	178
Adult	Stromal 3 (C7+)	173
Adult	Stromal 1 (ADAMDEC1+)	165
Adult	Monocytes	164
Adult	Mast cell	151
Adult	mLN Stroma (FMO2+)	129
Adult	myofibroblast	126
Adult	myofibroblast (RSPO2+)	114
Adult	SELL+ CD8 T	78
Adult	CX3CR1+ CD8 Tmem	73
Adult	NK cell	73
Adult	cDC1	56
Adult	T reticular	53
Adult	MAIT cell	48
Adult	LEC5 (CLDN11+)	47
Adult	Pericyte	45
Adult	EC cells (TAC1+)	42
Adult	L cells (PYY+)	33
Adult	Mesothelium (PRG4+)	25
Adult	Lymphoid DC	24
Adult	EECs	14
Adult	Th17	14
Adult	venous capillary	7
Adult	I cells (CCK+)	6
Adult	D cells (SST+)	5
Adult	LEC4 (STAB2+)	5
Adult	N cells (NTS+)	5
Adult	cycling EC	5
Adult	M/X cells (MLN/GHRL+)	4
Adult	Progenitor (NEUROG3+)	4
Adult	Th1	4
Adult	K cells (GIP+)	3
Adult	CLC+ Mast cell	2
Adult	Fetal arterial EC	2
Adult	Stromal 2 (CH25H+)	2
Adult_MLN	Activated CD4 T	2196
Adult_MLN	Memory B	1937
Adult_MLN	Treg	1820
Adult_MLN	SELL+ CD4 T	1722
Adult_MLN	Naive B	747
Adult_MLN	CD8 Tmem	494
Adult_MLN	LEC1 (ACKR4+)	360
Adult_MLN	Activated CD8 T	270
Adult_MLN	mLN Stroma (FMO2+)	226
Adult_MLN	SELL+ CD8 T	204
Adult_MLN	Mature venous EC	183
Adult_MLN	NK cell	131
Adult_MLN	Mature arterial EC	118
Adult_MLN	ILC3	99
Adult_MLN	arterial capillary	89
Adult_MLN	IgG plasma cell	80
Adult_MLN	LEC5 (CLDN11+)	65
Adult_MLN	IgA plasma cell	55
Adult_MLN	cDC2	39
Adult_MLN	CX3CR1+ CD8 Tmem	38
Adult_MLN	MAIT cell	35
Adult_MLN	Monocytes	32
Adult_MLN	cDC1	29
Adult_MLN	LYVE1+ Macrophage	24
Adult_MLN	LEC6 (ADAMTS4+)	20
Adult_MLN	Macrophages	20
Adult_MLN	Transitional Stromal 3 (C3+)	20
Adult_MLN	TRGV5/7 gdT	17
Adult_MLN	Contractile pericyte (PLN+)	15
Adult_MLN	Lymphoid DC	14
Adult_MLN	Cycling B cell	13
Adult_MLN	TA	12
Adult_MLN	gdT	5
Adult_MLN	Paneth	4
Adult_MLN	Pericyte	4
Adult_MLN	TRGV2 gdT	4
Adult_MLN	Enterocyte	3
Adult_MLN	LEC2 (MADCAM1+)	3
Adult_MLN	T reticular	3
Adult_MLN	Th17	3
Adult_MLN	myofibroblast (RSPO2+)	3
Adult_MLN	BEST2+ Goblet cell	2
Adult_MLN	Mast cell	2
Adult_MLN	CLC+ Mast cell	1
Adult_MLN	EC cells (TAC1+)	1
Adult_MLN	Stem cells	1
Adult_MLN	Stromal 2 (NPY+)	1
First trim	Mesoderm 1 (HAND1+)	28905
First trim	Mesoderm 2 (ZEB2+)	22303
First trim	SMC (PLPP2+)	11280
First trim	Proximal progenitor	9572
First trim	Enterocyte	9522
First trim	cycling stromal	7529
First trim	Stromal 3 (C7+)	6966
First trim	TA	4550
First trim	SMC (PART1/CAPN3+)	4405
First trim	Stromal 1 (ADAMDEC1+)	3773
First trim	ENCC/glia Progenitor	3068
First trim	Distal progenitor	3057
First trim	cycling ENCC/glia	2882
First trim	Stromal 2 (CH25H+)	2763
First trim	Immature pericyte	2497
First trim	Stem cells	1753
First trim	Branch B1 (eMN)	1525
First trim	Branch A1 (iMN)	1513
First trim	Stromal 3 (KCNN3+)	1478
First trim	venous capillary	1466
First trim	Stromal 2 (NPY+)	1387
First trim	Neuroblast	1309
First trim	Goblet cell	1201
First trim	RBC	1161
First trim	Fetal arterial EC	935
First trim	Mesothelium (RGS5+)	927
First trim	Mesothelium	922
First trim	ICC	911
First trim	LYVE1+ Macrophage	777
First trim	Branch A2 (IPAN/IN)	699
First trim	cycling neuroblast	661
First trim	cycling EC	546
First trim	Branch B2 (eMN)	469
First trim	cDC2	469
First trim	Glia 1 (DHH+)	438
First trim	Contractile pericyte (PLN+)	394
First trim	Fetal venous EC	375
First trim	Macrophages	357
First trim	EECs	353
First trim	LEC4 (STAB2+)	349
First trim	Colonocyte	302
First trim	Progenitor (NEUROG3+)	292
First trim	Branch A3 (IPAN/IN)	272
First trim	Monocytes	266
First trim	CLDN10+ cells	255
First trim	Mature venous EC	240
First trim	BEST4+ epithelial	196
First trim	angiogenic pericyte	193
First trim	Pro-B	178
First trim	M/X cells (MLN/GHRL+)	165
First trim	I cells (CCK+)	156
First trim	ILCP	134
First trim	EC cells (TAC1+)	126
First trim	LTi-like NCR- ILC3	105
First trim	MPO+ mono-neutrophil	94
First trim	cDC1	89
First trim	D cells (SST+)	81
First trim	CLC+ Mast cell	72
First trim	CLP	68
First trim	myofibroblast (RSPO2+)	57
First trim	NK cell	55
First trim	LEC1 (ACKR4+)	54
First trim	Megakaryocyte	42
First trim	pDC	39
First trim	b cells (INS+)	31
First trim	Paneth	29
First trim	LTi-like NCR+ ILC3	27
First trim	Mature arterial EC	27
First trim	Pre-B	21
First trim	L cells (PYY+)	20
First trim	K cells (GIP+)	19
First trim	Activated T	15
First trim	SELL+ CD4 T	15
First trim	NK T cell	9
First trim	LEC2 (MADCAM1+)	8
First trim	Immature B	7
First trim	arterial capillary	7
First trim	ILC2	5
First trim	mLTo	3
First trim	Stromal 1 (CCL11+)	2
First trim	Treg	1
Pediatric	Enterocyte	5688
Pediatric	Naive B	2249
Pediatric	Activated CD8 T	1699
Pediatric	Cycling B cell	1609
Pediatric	Memory B	1421
Pediatric	Stromal 1 (CCL11+)	1134
Pediatric	Goblet cell	1089
Pediatric	GC B cell	1061
Pediatric	IgA plasma cell	1033
Pediatric	gdT	924
Pediatric	Tfh	842
Pediatric	DZ GC cell	796
Pediatric	Cycling plasma cell	767
Pediatric	SELL+ CD4 T	653
Pediatric	Stromal 2 (NPY+)	604
Pediatric	CD8 Tmem	590
Pediatric	TA	587
Pediatric	Activated CD4 T	533
Pediatric	LZ GC cell	531
Pediatric	Stromal 1 (ADAMDEC1+)	407
Pediatric	Th17	397
Pediatric	arterial capillary	328
Pediatric	Stem cells	317
Pediatric	Treg	307
Pediatric	IgM plasma cell	259
Pediatric	LYVE1+ Macrophage	259
Pediatric	IgG plasma cell	245
Pediatric	Pericyte	231
Pediatric	Paneth	202
Pediatric	FDC	183
Pediatric	cDC2	182
Pediatric	FCRL4+ Memory B	176
Pediatric	NK T cell	170
Pediatric	Adult Glia	165
Pediatric	SELL+ CD8 T	164
Pediatric	NK cell	157
Pediatric	Mature venous EC	148
Pediatric	myofibroblast	122
Pediatric	MMP9+ Inflammatory macrophage	105
Pediatric	T reticular	105
Pediatric	Tuft	91
Pediatric	Macrophages	88
Pediatric	Mast cell	82
Pediatric	LEC3 (ADGRG3+)	80
Pediatric	ILC3	70
Pediatric	Mature arterial EC	70
Pediatric	Microfold cell	65
Pediatric	TRGV2 gdT	65
Pediatric	BEST4+ epithelial	64
Pediatric	cDC1	54
Pediatric	Stromal 3 (C7+)	52
Pediatric	Monocytes	49
Pediatric	pDC	35
Pediatric	Th1	31
Pediatric	TRGV5/7 gdT	26
Pediatric	STAT1+ Naive B	23
Pediatric	TRGV4 gdT	23
Pediatric	N cells (NTS+)	22
Pediatric	MAIT cell	20
Pediatric	Stromal 4 (MMP1+)	20
Pediatric	Contractile pericyte (PLN+)	18
Pediatric	myofibroblast (RSPO2+)	17
Pediatric	EC cells (TAC1+)	16
Pediatric	mLTo	16
Pediatric	Lymphoid DC	15
Pediatric	LEC1 (ACKR4+)	14
Pediatric	L cells (PYY+)	8
Pediatric	LEC6 (ADAMTS4+)	6
Pediatric	EECs	3
Pediatric	D cells (SST+)	2
Pediatric	Progenitor (NEUROG3+)	2
Pediatric	BEST2+ Goblet cell	1
Pediatric	Fetal arterial EC	1
Pediatric	Fetal venous EC	1
Pediatric	LEC2 (MADCAM1+)	1
Pediatric	LEC4 (STAB2+)	1
Pediatric	Stromal 2 (CH25H+)	1
Pediatric	cycling EC	1
Pediatric	venous capillary	1
Pediatric_IBD	Naive B	2469
Pediatric_IBD	Enterocyte	2462
Pediatric_IBD	Memory B	1676
Pediatric_IBD	Tfh	1659
Pediatric_IBD	SELL+ CD4 T	1545
Pediatric_IBD	Activated CD8 T	1513
Pediatric_IBD	IgA plasma cell	1300
Pediatric_IBD	STAT1+ Naive B	1036
Pediatric_IBD	Goblet cell	970
Pediatric_IBD	Treg	874
Pediatric_IBD	IgG plasma cell	849
Pediatric_IBD	Stromal 1 (CCL11+)	801
Pediatric_IBD	Activated CD4 T	652
Pediatric_IBD	Stromal 4 (MMP1+)	620
Pediatric_IBD	TA	549
Pediatric_IBD	Stromal 2 (NPY+)	536
Pediatric_IBD	Monocytes	512
Pediatric_IBD	CD8 Tmem	455
Pediatric_IBD	arterial capillary	405
Pediatric_IBD	Cycling B cell	399
Pediatric_IBD	Cycling plasma cell	390
Pediatric_IBD	gdT	378
Pediatric_IBD	Mature venous EC	374
Pediatric_IBD	Pericyte	304
Pediatric_IBD	SELL+ CD8 T	287
Pediatric_IBD	NK cell	272
Pediatric_IBD	Th17	267
Pediatric_IBD	T reticular	260
Pediatric_IBD	Stromal 1 (ADAMDEC1+)	258
Pediatric_IBD	GC B cell	245
Pediatric_IBD	Th1	189
Pediatric_IBD	LYVE1+ Macrophage	188
Pediatric_IBD	cDC2	173
Pediatric_IBD	myofibroblast	173
Pediatric_IBD	Mast cell	166
Pediatric_IBD	Stem cells	160
Pediatric_IBD	MMP9+ Inflammatory macrophage	142
Pediatric_IBD	Adult Glia	140
Pediatric_IBD	Macrophages	135
Pediatric_IBD	FCRL4+ Memory B	132
Pediatric_IBD	NK T cell	112
Pediatric_IBD	LEC3 (ADGRG3+)	107
Pediatric_IBD	Contractile pericyte (PLN+)	106
Pediatric_IBD	Mature arterial EC	105
Pediatric_IBD	LZ GC cell	97
Pediatric_IBD	Paneth	84
Pediatric_IBD	Lymphoid DC	72
Pediatric_IBD	cDC1	63
Pediatric_IBD	BEST4+ epithelial	57
Pediatric_IBD	DZ GC cell	55
Pediatric_IBD	pDC	50
Pediatric_IBD	Tuft	38
Pediatric_IBD	ILC3	36
Pediatric_IBD	TRGV2 gdT	33
Pediatric_IBD	mLTo	31
Pediatric_IBD	Stromal 3 (C7+)	29
Pediatric_IBD	LEC1 (ACKR4+)	25
Pediatric_IBD	FDC	20
Pediatric_IBD	EC cells (TAC1+)	19
Pediatric_IBD	myofibroblast (RSPO2+)	17
Pediatric_IBD	BEST2+ Goblet cell	15
Pediatric_IBD	Microfold cell	15
Pediatric_IBD	LEC4 (STAB2+)	12
Pediatric_IBD	N cells (NTS+)	12
Pediatric_IBD	L cells (PYY+)	9
Pediatric_IBD	IgM plasma cell	7
Pediatric_IBD	LEC6 (ADAMTS4+)	5
Pediatric_IBD	EECs	4
Pediatric_IBD	CLC+ Mast cell	3
Pediatric_IBD	D cells (SST+)	2
Pediatric_IBD	Progenitor (NEUROG3+)	2
Pediatric_IBD	Stromal 2 (CH25H+)	2
Pediatric_IBD	venous capillary	2
Pediatric_IBD	ILC2	1
Pediatric_IBD	LEC5 (CLDN11+)	1
Pediatric_IBD	MAIT cell	1
Second trim	Mesoderm 2 (ZEB2+)	12450
Second trim	Enterocyte	10135
Second trim	Stromal 1 (ADAMDEC1+)	6951
Second trim	myofibroblast (RSPO2+)	5462
Second trim	Stromal 3 (C7+)	5250
Second trim	Stem cells	4822
Second trim	Stromal 2 (NPY+)	4504
Second trim	Stromal 3 (KCNN3+)	2925
Second trim	Stromal 2 (CH25H+)	2853
Second trim	Macrophages	2748
Second trim	venous capillary	2183
Second trim	Immature pericyte	2024
Second trim	SMC (PLPP2+)	1939
Second trim	Colonocyte	1860
Second trim	Glia 3 (BCAN+)	1451
Second trim	Goblet cell	1371
Second trim	SMC (PART1/CAPN3+)	1331
Second trim	cycling stromal	1241
Second trim	Contractile pericyte (PLN+)	1195
Second trim	Fetal arterial EC	1090
Second trim	LYVE1+ Macrophage	980
Second trim	NK cell	883
Second trim	TA	840
Second trim	angiogenic pericyte	803
Second trim	cDC2	764
Second trim	Activated T	686
Second trim	LTi-like NCR- ILC3	618
Second trim	Fetal venous EC	600
Second trim	LTi-like NCR+ ILC3	579
Second trim	Glia 2 (ELN+)	553
Second trim	Mesoderm 1 (HAND1+)	533
Second trim	Glia 1 (DHH+)	525
Second trim	LEC4 (STAB2+)	506
Second trim	ICC	493
Second trim	Differentiating glia	459
Second trim	BEST4+ epithelial	416
Second trim	Branch B1 (eMN)	413
Second trim	Neuroblast	347
Second trim	Mesothelium	326
Second trim	Immature B	321
Second trim	SELL+ CD4 T	319
Second trim	Branch A1 (iMN)	229
Second trim	Pro-B	226
Second trim	EC cells (TAC1+)	218
Second trim	RBC	201
Second trim	SELL+ CD8 T	196
Second trim	ENCC/glia Progenitor	189
Second trim	Monocytes	173
Second trim	Pre-B	172
Second trim	cycling EC	166
Second trim	TRDV2/TRGV9 gdT	142
Second trim	Branch A4 (IN)	136
Second trim	M/X cells (MLN/GHRL+)	128
Second trim	cDC1	121
Second trim	ILCP	119
Second trim	NK T cell	117
Second trim	Mature venous EC	114
Second trim	EECs	110
Second trim	mLTo	104
Second trim	Paneth	90
Second trim	cycling ENCC/glia	87
Second trim	Treg	84
Second trim	Proximal progenitor	82
Second trim	I cells (CCK+)	65
Second trim	pDC	63
Second trim	K cells (GIP+)	61
Second trim	Branch B3 (IPAN)	59
Second trim	EC cells (NPW+)	59
Second trim	CLP	54
Second trim	D cells (SST+)	53
Second trim	CLC+ Mast cell	49
Second trim	L cells (PYY+)	48
Second trim	Branch B2 (eMN)	40
Second trim	Tuft	39
Second trim	cycling neuroblast	38
Second trim	Progenitor (NEUROG3+)	36
Second trim	LEC1 (ACKR4+)	35
Second trim	ILC2	34
Second trim	LEC2 (MADCAM1+)	32
Second trim	Mast cell	31
Second trim	Microfold cell	29
Second trim	Distal progenitor	23
Second trim	LEC5 (CLDN11+)	23
Second trim	Mature arterial EC	23
Second trim	MPO+ mono-neutrophil	20
Second trim	Stromal 1 (CCL11+)	19
Second trim	Megakaryocyte	17
Second trim	Lymphoid DC	9
Second trim	arterial capillary	9
Second trim	CLDN10+ cells	5
Second trim	LEC3 (ADGRG3+)	5
Second trim	N cells (NTS+)	5
Second trim	MMP9+ Inflammatory macrophage	4
Second trim	Mesothelium (RGS5+)	4
Second trim	LEC6 (ADAMTS4+)	2
Second trim_MLN	SELL+ CD4 T	3084
Second trim_MLN	SELL+ CD8 T	1557
Second trim_MLN	Treg	639
Second trim_MLN	Immature B	519
Second trim_MLN	NK cell	298
Second trim_MLN	Activated T	295
Second trim_MLN	mLTo	256
Second trim_MLN	Pre-B	233
Second trim_MLN	Stromal 3 (C7+)	171
Second trim_MLN	ILCP	142
Second trim_MLN	Pro-B	118
Second trim_MLN	cDC2	84
Second trim_MLN	MMP9+ Inflammatory macrophage	82
Second trim_MLN	TRDV2/TRGV9 gdT	82
Second trim_MLN	Lymphoid DC	69
Second trim_MLN	angiogenic pericyte	66
Second trim_MLN	CLP	64
Second trim_MLN	Mature venous EC	44
Second trim_MLN	Glia 1 (DHH+)	39
Second trim_MLN	Monocytes	37
Second trim_MLN	Macrophages	33
Second trim_MLN	pDC	32
Second trim_MLN	Fetal arterial EC	31
Second trim_MLN	RBC	29
Second trim_MLN	Contractile pericyte (PLN+)	28
Second trim_MLN	venous capillary	23
Second trim_MLN	cDC1	19
Second trim_MLN	LTi-like NCR- ILC3	16
Second trim_MLN	CLC+ Mast cell	15
Second trim_MLN	LYVE1+ Macrophage	14
Second trim_MLN	ILC2	8
Second trim_MLN	Fetal venous EC	6
Second trim_MLN	LTi-like NCR+ ILC3	5
Second trim_MLN	Mesoderm 1 (HAND1+)	4
Second trim_MLN	Branch B2 (eMN)	3
Second trim_MLN	LEC1 (ACKR4+)	3
Second trim_MLN	LEC2 (MADCAM1+)	3
Second trim_MLN	LEC4 (STAB2+)	3
Second trim_MLN	MPO+ mono-neutrophil	3
Second trim_MLN	NK T cell	3
Second trim_MLN	Colonocyte	2
Second trim_MLN	Proximal progenitor	2
Second trim_MLN	Stem cells	2
Second trim_MLN	TA	2
Second trim_MLN	EECs	1
Second trim_MLN	Enterocyte	1
Second trim_MLN	Glia 2 (ELN+)	1
Second trim_MLN	Immature pericyte	1
Second trim_MLN	Mature arterial EC	1
Second trim_MLN	cycling EC	1
