# Supplementary material for: Cells of the human intestinal tract mapped across space and time
Source: Nature. 2021 Sep 8;597(7875):250–5. doi: 10.1038/s41586-021-03852-1 (PMC8426186; doi:10.1038/s41586-021-03852-1)
Supplement: Cell type number by intestinal region — Number of cells per intestinal region in the scRNA-seq data. [file 41586_2021_3852_MOESM8_ESM.xls]

## Sheet: Table S6 cells by region
Region code	Integrated_05	Integrated_05
ACL	Colonocyte	3147
ACL	TA	1646
ACL	IgA plasma cell	764
ACL	Activated CD8 T	631
ACL	BEST2+ Goblet cell	601
ACL	BEST4+ epithelial	448
ACL	Transitional Stromal 3 (C3+)	301
ACL	TRGV5/7 gdT	186
ACL	gdT	155
ACL	TRGV2 gdT	144
ACL	Stem cells	143
ACL	Mature arterial EC	113
ACL	Mature venous EC	112
ACL	Naive B	92
ACL	Activated CD4 T	89
ACL	Memory B	57
ACL	Tuft	57
ACL	Goblet cell	41
ACL	TRGV4 gdT	38
ACL	LYVE1+ Macrophage	35
ACL	Contractile pericyte (PLN+)	33
ACL	Macrophages	29
ACL	LEC6 (ADAMTS4+)	26
ACL	CD8 Tmem	25
ACL	Treg	19
ACL	IgG plasma cell	17
ACL	SELL+ CD4 T	16
ACL	cDC2	16
ACL	SELL+ CD8 T	15
ACL	arterial capillary	15
ACL	Monocytes	13
ACL	ILC3	11
ACL	Microfold cell	10
ACL	mLN Stroma (FMO2+)	9
ACL	NK cell	8
ACL	Mast cell	7
ACL	Stromal 2 (NPY+)	7
ACL	Stromal 1 (CCL11+)	6
ACL	Stromal 3 (C7+)	6
ACL	CX3CR1+ CD8 Tmem	5
ACL	Adult Glia	4
ACL	Cycling B cell	4
ACL	Th17	4
ACL	L cells (PYY+)	2
ACL	LEC1 (ACKR4+)	2
ACL	MAIT cell	2
ACL	cycling EC	2
ACL	EC cells (TAC1+)	1
ACL	Fetal arterial EC	1
ACL	Lymphoid DC	1
ACL	Paneth	1
ACL	Stromal 1 (ADAMDEC1+)	1
ACL	T reticular	1
ACL	Th1	1
ACL	cDC1	1
ACL	myofibroblast (RSPO2+)	1
APD	TA	4495
APD	IgA plasma cell	310
APD	Transitional Stromal 3 (C3+)	178
APD	Activated CD4 T	155
APD	Memory B	126
APD	Mature arterial EC	96
APD	LEC6 (ADAMTS4+)	88
APD	SELL+ CD4 T	88
APD	Naive B	75
APD	Colonocyte	72
APD	Mature venous EC	57
APD	mLN Stroma (FMO2+)	57
APD	Stem cells	54
APD	Treg	50
APD	Contractile pericyte (PLN+)	38
APD	BEST2+ Goblet cell	31
APD	SELL+ CD8 T	30
APD	arterial capillary	28
APD	CX3CR1+ CD8 Tmem	25
APD	Cycling B cell	25
APD	CD8 Tmem	23
APD	IgG plasma cell	23
APD	Macrophages	23
APD	Mast cell	23
APD	Activated CD8 T	18
APD	ILC3	16
APD	Stromal 1 (CCL11+)	14
APD	BEST4+ epithelial	12
APD	Monocytes	12
APD	Tuft	12
APD	cDC2	11
APD	MAIT cell	10
APD	LYVE1+ Macrophage	9
APD	TRGV5/7 gdT	9
APD	gdT	8
APD	Microfold cell	7
APD	NK cell	7
APD	Stromal 2 (NPY+)	7
APD	TRGV2 gdT	7
APD	myofibroblast	7
APD	Adult Glia	6
APD	Lymphoid DC	6
APD	Goblet cell	5
APD	Stromal 1 (ADAMDEC1+)	5
APD	myofibroblast (RSPO2+)	4
APD	cDC1	3
APD	LEC1 (ACKR4+)	2
APD	LEC5 (CLDN11+)	2
APD	Stromal 3 (C7+)	2
APD	EC cells (TAC1+)	1
APD	LEC3 (ADGRG3+)	1
APD	LEC4 (STAB2+)	1
APD	Pericyte	1
APD	T reticular	1
APD	Th17	1
APD	cycling EC	1
CAE	TA	14351
CAE	IgA plasma cell	2497
CAE	Colonocyte	1397
CAE	BEST2+ Goblet cell	352
CAE	BEST4+ epithelial	209
CAE	TRGV4 gdT	170
CAE	Stem cells	139
CAE	Tuft	138
CAE	Activated CD8 T	132
CAE	Transitional Stromal 3 (C3+)	99
CAE	Mature arterial EC	89
CAE	Goblet cell	88
CAE	Memory B	87
CAE	Contractile pericyte (PLN+)	81
CAE	Mature venous EC	72
CAE	Activated CD4 T	51
CAE	Cycling B cell	50
CAE	Stromal 1 (CCL11+)	50
CAE	gdT	49
CAE	Adult Glia	48
CAE	Macrophages	46
CAE	CD8 Tmem	43
CAE	LYVE1+ Macrophage	42
CAE	TRGV2 gdT	42
CAE	Treg	37
CAE	SELL+ CD4 T	35
CAE	Monocytes	33
CAE	Naive B	31
CAE	Paneth	30
CAE	IgG plasma cell	27
CAE	LEC6 (ADAMTS4+)	26
CAE	arterial capillary	25
CAE	MAIT cell	24
CAE	Stromal 1 (ADAMDEC1+)	23
CAE	Mast cell	22
CAE	Stromal 3 (C7+)	19
CAE	cDC2	19
CAE	CX3CR1+ CD8 Tmem	14
CAE	ILC3	12
CAE	NK cell	12
CAE	Stromal 2 (NPY+)	11
CAE	LEC1 (ACKR4+)	10
CAE	Pericyte	10
CAE	myofibroblast	10
CAE	myofibroblast (RSPO2+)	9
CAE	SELL+ CD8 T	6
CAE	T reticular	6
CAE	L cells (PYY+)	5
CAE	TRGV5/7 gdT	5
CAE	EC cells (TAC1+)	4
CAE	LEC5 (CLDN11+)	4
CAE	mLN Stroma (FMO2+)	3
CAE	EECs	2
CAE	LEC3 (ADGRG3+)	2
CAE	Microfold cell	2
CAE	Th17	2
CAE	N cells (NTS+)	1
CAE	Progenitor (NEUROG3+)	1
CAE	Th1	1
CAE	cDC1	1
DCL	IgA plasma cell	1282
DCL	Colonocyte	787
DCL	TA	440
DCL	BEST4+ epithelial	244
DCL	BEST2+ Goblet cell	185
DCL	Transitional Stromal 3 (C3+)	139
DCL	TRGV2 gdT	89
DCL	gdT	63
DCL	Activated CD8 T	57
DCL	Memory B	54
DCL	Mature arterial EC	44
DCL	IgG plasma cell	38
DCL	Macrophages	32
DCL	Mature venous EC	32
DCL	LEC6 (ADAMTS4+)	29
DCL	Contractile pericyte (PLN+)	28
DCL	TRGV5/7 gdT	27
DCL	Stem cells	26
DCL	Tuft	20
DCL	LYVE1+ Macrophage	17
DCL	Stromal 2 (NPY+)	16
DCL	Activated CD4 T	14
DCL	Goblet cell	11
DCL	Naive B	11
DCL	TRGV4 gdT	10
DCL	cDC2	10
DCL	CD8 Tmem	9
DCL	Cycling B cell	9
DCL	SELL+ CD4 T	9
DCL	NK cell	8
DCL	mLN Stroma (FMO2+)	8
DCL	Mast cell	7
DCL	arterial capillary	7
DCL	Adult Glia	6
DCL	LEC1 (ACKR4+)	6
DCL	Monocytes	5
DCL	ILC3	4
DCL	SELL+ CD8 T	4
DCL	L cells (PYY+)	2
DCL	LEC3 (ADGRG3+)	2
DCL	LEC5 (CLDN11+)	2
DCL	Microfold cell	2
DCL	Stromal 1 (CCL11+)	2
DCL	Treg	2
DCL	myofibroblast	2
DCL	CX3CR1+ CD8 Tmem	1
DCL	EC cells (TAC1+)	1
DCL	EECs	1
DCL	Progenitor (NEUROG3+)	1
DCL	Stromal 3 (C7+)	1
DCL	myofibroblast (RSPO2+)	1
DUO	Enterocyte	4967
DUO	TA	858
DUO	Microfold cell	186
DUO	Paneth	95
DUO	Contractile pericyte (PLN+)	59
DUO	Mature arterial EC	56
DUO	Transitional Stromal 3 (C3+)	54
DUO	Mature venous EC	43
DUO	BEST4+ epithelial	31
DUO	Stem cells	29
DUO	LEC6 (ADAMTS4+)	12
DUO	gdT	12
DUO	LEC1 (ACKR4+)	10
DUO	LYVE1+ Macrophage	10
DUO	Goblet cell	8
DUO	IgA plasma cell	7
DUO	Macrophages	7
DUO	Adult Glia	3
DUO	Tuft	3
DUO	IgG plasma cell	2
DUO	LEC5 (CLDN11+)	2
DUO	mLN Stroma (FMO2+)	2
DUO	Activated CD4 T	1
DUO	M/X cells (MLN/GHRL+)	1
DUO	TRGV2 gdT	1
DUO	cDC2	1
FLI	Mesoderm 1 (HAND1+)	14500
FLI	Mesoderm 2 (ZEB2+)	7745
FLI	SMC (PLPP2+)	4883
FLI	Stromal 3 (C7+)	4650
FLI	Distal progenitor	2588
FLI	Colonocyte	1944
FLI	Stromal 1 (ADAMDEC1+)	1487
FLI	cycling stromal	1052
FLI	ENCC/glia Progenitor	1050
FLI	cycling ENCC/glia	968
FLI	TA	957
FLI	Stromal 2 (NPY+)	866
FLI	Enterocyte	791
FLI	Stem cells	667
FLI	Immature pericyte	613
FLI	Proximal progenitor	556
FLI	myofibroblast (RSPO2+)	537
FLI	Goblet cell	523
FLI	Branch A1 (iMN)	520
FLI	SMC (PART1/CAPN3+)	504
FLI	Stromal 3 (KCNN3+)	468
FLI	Neuroblast	426
FLI	Stromal 2 (CH25H+)	405
FLI	LYVE1+ Macrophage	378
FLI	Branch B1 (eMN)	369
FLI	angiogenic pericyte	367
FLI	Mesothelium	349
FLI	Glia 3 (BCAN+)	341
FLI	Contractile pericyte (PLN+)	338
FLI	venous capillary	335
FLI	Glia 1 (DHH+)	310
FLI	Macrophages	296
FLI	Fetal arterial EC	285
FLI	Mesothelium (RGS5+)	279
FLI	Branch A2 (IPAN/IN)	239
FLI	Fetal venous EC	182
FLI	BEST4+ epithelial	167
FLI	cycling neuroblast	167
FLI	RBC	162
FLI	cDC2	140
FLI	LEC4 (STAB2+)	131
FLI	cycling EC	106
FLI	Branch A3 (IPAN/IN)	87
FLI	Monocytes	83
FLI	Glia 2 (ELN+)	81
FLI	Pro-B	80
FLI	Immature B	68
FLI	mLTo	66
FLI	SELL+ CD8 T	64
FLI	SELL+ CD4 T	62
FLI	EC cells (NPW+)	52
FLI	ICC	49
FLI	Differentiating glia	48
FLI	NK cell	48
FLI	Activated T	44
FLI	Branch B2 (eMN)	44
FLI	Mature venous EC	44
FLI	EC cells (TAC1+)	43
FLI	Pre-B	41
FLI	L cells (PYY+)	34
FLI	MPO+ mono-neutrophil	29
FLI	EECs	25
FLI	ILCP	24
FLI	LTi-like NCR+ ILC3	22
FLI	LTi-like NCR- ILC3	22
FLI	CLC+ Mast cell	20
FLI	CLP	20
FLI	Mature arterial EC	20
FLI	Progenitor (NEUROG3+)	17
FLI	pDC	16
FLI	LEC1 (ACKR4+)	15
FLI	LEC2 (MADCAM1+)	14
FLI	D cells (SST+)	13
FLI	cDC1	13
FLI	Megakaryocyte	11
FLI	Treg	11
FLI	Branch A4 (IN)	8
FLI	Mast cell	8
FLI	Branch B3 (IPAN)	7
FLI	Paneth	5
FLI	Tuft	5
FLI	CLDN10+ cells	4
FLI	M/X cells (MLN/GHRL+)	4
FLI	TRDV2/TRGV9 gdT	3
FLI	ILC2	2
FLI	LEC5 (CLDN11+)	2
FLI	N cells (NTS+)	2
FLI	NK T cell	2
FLI	Stromal 1 (CCL11+)	2
FLI	I cells (CCK+)	1
FLI	Lymphoid DC	1
FLI	MMP9+ Inflammatory macrophage	1
FLI	Microfold cell	1
FLI	arterial capillary	1
FMIL	Mesoderm 2 (ZEB2+)	5513
FMIL	Enterocyte	3698
FMIL	Stromal 1 (ADAMDEC1+)	2609
FMIL	Stem cells	1813
FMIL	myofibroblast (RSPO2+)	1652
FMIL	Stromal 3 (C7+)	1623
FMIL	Stromal 2 (NPY+)	1486
FMIL	cycling stromal	1283
FMIL	Stromal 2 (CH25H+)	1189
FMIL	Stromal 3 (KCNN3+)	1096
FMIL	Immature pericyte	857
FMIL	SMC (PLPP2+)	813
FMIL	Macrophages	789
FMIL	venous capillary	724
FMIL	SMC (PART1/CAPN3+)	652
FMIL	Mesoderm 1 (HAND1+)	499
FMIL	Goblet cell	471
FMIL	TA	454
FMIL	Glia 3 (BCAN+)	439
FMIL	Contractile pericyte (PLN+)	375
FMIL	Fetal arterial EC	367
FMIL	NK cell	356
FMIL	cDC2	336
FMIL	LYVE1+ Macrophage	320
FMIL	ICC	281
FMIL	LTi-like NCR- ILC3	278
FMIL	Branch B1 (eMN)	247
FMIL	LEC4 (STAB2+)	243
FMIL	LTi-like NCR+ ILC3	237
FMIL	Activated T	236
FMIL	ENCC/glia Progenitor	216
FMIL	Fetal venous EC	205
FMIL	Neuroblast	189
FMIL	Mesothelium	175
FMIL	Glia 1 (DHH+)	173
FMIL	angiogenic pericyte	172
FMIL	Glia 2 (ELN+)	151
FMIL	Branch A1 (iMN)	141
FMIL	Differentiating glia	133
FMIL	cycling ENCC/glia	122
FMIL	SELL+ CD4 T	108
FMIL	RBC	107
FMIL	BEST4+ epithelial	104
FMIL	EC cells (TAC1+)	95
FMIL	Pro-B	91
FMIL	Immature B	89
FMIL	cycling EC	74
FMIL	ILCP	73
FMIL	cycling neuroblast	72
FMIL	TRDV2/TRGV9 gdT	71
FMIL	NK T cell	66
FMIL	Mature venous EC	63
FMIL	M/X cells (MLN/GHRL+)	61
FMIL	Monocytes	55
FMIL	Proximal progenitor	53
FMIL	Branch B2 (eMN)	52
FMIL	Branch A4 (IN)	48
FMIL	cDC1	48
FMIL	EECs	47
FMIL	SELL+ CD8 T	47
FMIL	I cells (CCK+)	42
FMIL	D cells (SST+)	37
FMIL	Paneth	37
FMIL	Branch A2 (IPAN/IN)	32
FMIL	CLP	32
FMIL	Pre-B	32
FMIL	Treg	31
FMIL	K cells (GIP+)	27
FMIL	pDC	23
FMIL	LEC1 (ACKR4+)	20
FMIL	Colonocyte	16
FMIL	Tuft	16
FMIL	CLC+ Mast cell	15
FMIL	ILC2	15
FMIL	Microfold cell	13
FMIL	Branch B3 (IPAN)	11
FMIL	MPO+ mono-neutrophil	10
FMIL	LEC5 (CLDN11+)	9
FMIL	Progenitor (NEUROG3+)	9
FMIL	mLTo	9
FMIL	Branch A3 (IPAN/IN)	8
FMIL	LEC2 (MADCAM1+)	8
FMIL	Megakaryocyte	8
FMIL	Mast cell	6
FMIL	Mature arterial EC	6
FMIL	Distal progenitor	4
FMIL	L cells (PYY+)	4
FMIL	Stromal 1 (CCL11+)	4
FMIL	arterial capillary	4
FMIL	Lymphoid DC	3
FMIL	Mesothelium (RGS5+)	2
FMIL	N cells (NTS+)	1
FPIL	Mesoderm 2 (ZEB2+)	13145
FPIL	Mesoderm 1 (HAND1+)	10823
FPIL	Enterocyte	8266
FPIL	Stromal 1 (ADAMDEC1+)	4370
FPIL	Proximal progenitor	4197
FPIL	SMC (PLPP2+)	4009
FPIL	cycling stromal	3850
FPIL	Stromal 3 (C7+)	2817
FPIL	myofibroblast (RSPO2+)	2483
FPIL	Stromal 2 (CH25H+)	2405
FPIL	Stem cells	2363
FPIL	Stromal 2 (NPY+)	2319
FPIL	SMC (PART1/CAPN3+)	2180
FPIL	TA	2006
FPIL	Immature pericyte	1898
FPIL	Stromal 3 (KCNN3+)	1668
FPIL	venous capillary	1559
FPIL	ENCC/glia Progenitor	1042
FPIL	cycling ENCC/glia	985
FPIL	Fetal arterial EC	838
FPIL	RBC	796
FPIL	Macrophages	740
FPIL	Branch B1 (eMN)	734
FPIL	ICC	627
FPIL	Mesothelium (RGS5+)	606
FPIL	Goblet cell	593
FPIL	Branch A1 (iMN)	580
FPIL	Neuroblast	558
FPIL	LYVE1+ Macrophage	517
FPIL	Contractile pericyte (PLN+)	503
FPIL	Distal progenitor	449
FPIL	Glia 3 (BCAN+)	414
FPIL	cDC2	396
FPIL	NK cell	361
FPIL	Mesothelium	334
FPIL	Fetal venous EC	326
FPIL	cycling EC	289
FPIL	Glia 1 (DHH+)	287
FPIL	angiogenic pericyte	280
FPIL	LEC4 (STAB2+)	271
FPIL	Glia 2 (ELN+)	270
FPIL	LTi-like NCR- ILC3	269
FPIL	cycling neuroblast	267
FPIL	CLDN10+ cells	255
FPIL	Activated T	252
FPIL	Branch B2 (eMN)	247
FPIL	Branch A2 (IPAN/IN)	242
FPIL	EECs	214
FPIL	Differentiating glia	195
FPIL	BEST4+ epithelial	188
FPIL	Colonocyte	179
FPIL	Progenitor (NEUROG3+)	176
FPIL	LTi-like NCR+ ILC3	168
FPIL	Monocytes	154
FPIL	M/X cells (MLN/GHRL+)	148
FPIL	Mature venous EC	133
FPIL	Pro-B	133
FPIL	I cells (CCK+)	125
FPIL	EC cells (TAC1+)	118
FPIL	ILCP	112
FPIL	cDC1	97
FPIL	SELL+ CD4 T	92
FPIL	Immature B	81
FPIL	Branch A3 (IPAN/IN)	78
FPIL	Pre-B	77
FPIL	D cells (SST+)	67
FPIL	Branch A4 (IN)	51
FPIL	CLC+ Mast cell	51
FPIL	Paneth	48
FPIL	K cells (GIP+)	44
FPIL	MPO+ mono-neutrophil	44
FPIL	CLP	43
FPIL	TRDV2/TRGV9 gdT	41
FPIL	SELL+ CD8 T	39
FPIL	LEC1 (ACKR4+)	38
FPIL	NK T cell	36
FPIL	pDC	34
FPIL	b cells (INS+)	31
FPIL	Branch B3 (IPAN)	30
FPIL	mLTo	29
FPIL	Treg	21
FPIL	Megakaryocyte	19
FPIL	LEC2 (MADCAM1+)	16
FPIL	ILC2	14
FPIL	Mast cell	14
FPIL	Mature arterial EC	14
FPIL	Tuft	12
FPIL	Stromal 1 (CCL11+)	10
FPIL	Microfold cell	9
FPIL	EC cells (NPW+)	7
FPIL	LEC5 (CLDN11+)	4
FPIL	LEC3 (ADGRG3+)	3
FPIL	Lymphoid DC	3
FPIL	L cells (PYY+)	2
FPIL	LEC6 (ADAMTS4+)	2
FPIL	arterial capillary	2
FPIL	MMP9+ Inflammatory macrophage	1
FTIL	Mesoderm 2 (ZEB2+)	8350
FTIL	Enterocyte	6902
FTIL	Proximal progenitor	4848
FTIL	Mesoderm 1 (HAND1+)	3616
FTIL	SMC (PLPP2+)	3514
FTIL	Stromal 3 (C7+)	3126
FTIL	cycling stromal	2585
FTIL	SMC (PART1/CAPN3+)	2400
FTIL	Stromal 1 (ADAMDEC1+)	2258
FTIL	TA	1973
FTIL	Stem cells	1732
FTIL	Stromal 2 (CH25H+)	1617
FTIL	Macrophages	1280
FTIL	Stromal 2 (NPY+)	1220
FTIL	Stromal 3 (KCNN3+)	1171
FTIL	Immature pericyte	1153
FTIL	venous capillary	1031
FTIL	Goblet cell	985
FTIL	ENCC/glia Progenitor	949
FTIL	cycling ENCC/glia	894
FTIL	myofibroblast (RSPO2+)	847
FTIL	Branch B1 (eMN)	588
FTIL	LYVE1+ Macrophage	542
FTIL	Fetal arterial EC	535
FTIL	Branch A1 (iMN)	501
FTIL	Neuroblast	483
FTIL	ICC	447
FTIL	Mesothelium	390
FTIL	Contractile pericyte (PLN+)	373
FTIL	cDC2	361
FTIL	RBC	297
FTIL	Fetal venous EC	262
FTIL	Glia 3 (BCAN+)	257
FTIL	cycling EC	243
FTIL	LEC4 (STAB2+)	210
FTIL	Glia 1 (DHH+)	193
FTIL	cycling neuroblast	193
FTIL	Branch A2 (IPAN/IN)	186
FTIL	LTi-like NCR+ ILC3	179
FTIL	EECs	177
FTIL	angiogenic pericyte	177
FTIL	NK cell	173
FTIL	Activated T	169
FTIL	Branch B2 (eMN)	166
FTIL	LTi-like NCR- ILC3	154
FTIL	BEST4+ epithelial	153
FTIL	Monocytes	147
FTIL	Progenitor (NEUROG3+)	126
FTIL	Mature venous EC	114
FTIL	Pro-B	100
FTIL	Branch A3 (IPAN/IN)	99
FTIL	Immature B	90
FTIL	EC cells (TAC1+)	88
FTIL	Differentiating glia	83
FTIL	M/X cells (MLN/GHRL+)	80
FTIL	SELL+ CD4 T	72
FTIL	I cells (CCK+)	53
FTIL	cDC1	52
FTIL	Glia 2 (ELN+)	51
FTIL	SELL+ CD8 T	46
FTIL	ILCP	44
FTIL	Mesothelium (RGS5+)	44
FTIL	Pre-B	43
FTIL	Distal progenitor	39
FTIL	CLC+ Mast cell	35
FTIL	MPO+ mono-neutrophil	31
FTIL	Branch A4 (IN)	29
FTIL	Paneth	29
FTIL	pDC	29
FTIL	L cells (PYY+)	28
FTIL	CLP	27
FTIL	TRDV2/TRGV9 gdT	27
FTIL	Colonocyte	23
FTIL	NK T cell	22
FTIL	Treg	22
FTIL	Megakaryocyte	21
FTIL	D cells (SST+)	17
FTIL	LEC1 (ACKR4+)	16
FTIL	Branch B3 (IPAN)	11
FTIL	Mature arterial EC	10
FTIL	K cells (GIP+)	9
FTIL	arterial capillary	9
FTIL	ILC2	8
FTIL	LEC5 (CLDN11+)	8
FTIL	Microfold cell	6
FTIL	Tuft	6
FTIL	Stromal 1 (CCL11+)	5
FTIL	Mast cell	3
FTIL	mLTo	3
FTIL	LEC2 (MADCAM1+)	2
FTIL	LEC3 (ADGRG3+)	2
FTIL	Lymphoid DC	2
FTIL	MMP9+ Inflammatory macrophage	2
FTIL	N cells (NTS+)	2
FTIL	CLDN10+ cells	1
ILE	Paneth	2394
ILE	IgA plasma cell	1392
ILE	TA	1116
ILE	Enterocyte	1012
ILE	Transitional Stromal 3 (C3+)	811
ILE	Mature venous EC	447
ILE	Stem cells	368
ILE	Macrophages	314
ILE	BEST4+ epithelial	276
ILE	Contractile pericyte (PLN+)	265
ILE	Mature arterial EC	202
ILE	Goblet cell	171
ILE	LEC3 (ADGRG3+)	166
ILE	Stromal 1 (CCL11+)	145
ILE	cDC2	134
ILE	Activated CD8 T	122
ILE	arterial capillary	104
ILE	LYVE1+ Macrophage	93
ILE	LEC6 (ADAMTS4+)	67
ILE	myofibroblast (RSPO2+)	60
ILE	IgG plasma cell	56
ILE	LEC1 (ACKR4+)	51
ILE	Adult Glia	40
ILE	Tuft	37
ILE	gdT	37
ILE	TRGV2 gdT	27
ILE	Stromal 1 (ADAMDEC1+)	21
ILE	Memory B	17
ILE	LEC5 (CLDN11+)	16
ILE	cDC1	16
ILE	Stromal 2 (NPY+)	15
ILE	Monocytes	14
ILE	Stromal 3 (C7+)	12
ILE	TRGV4 gdT	10
ILE	BEST2+ Goblet cell	7
ILE	ILC3	7
ILE	myofibroblast	5
ILE	Cycling B cell	4
ILE	Mast cell	4
ILE	CD8 Tmem	3
ILE	LEC4 (STAB2+)	3
ILE	venous capillary	3
ILE	Activated CD4 T	2
ILE	EECs	2
ILE	Lymphoid DC	2
ILE	Mesothelium (PRG4+)	2
ILE	Pericyte	2
ILE	mLN Stroma (FMO2+)	2
ILE	EC cells (TAC1+)	1
ILE	L cells (PYY+)	1
ILE	N cells (NTS+)	1
ILE	SELL+ CD4 T	1
ILE	TRGV5/7 gdT	1
ILE1	Enterocyte	400
ILE1	Activated CD8 T	43
ILE1	Memory B	41
ILE1	TA	34
ILE1	Mature venous EC	29
ILE1	Mature arterial EC	24
ILE1	arterial capillary	22
ILE1	Cycling B cell	15
ILE1	BEST4+ epithelial	12
ILE1	gdT	11
ILE1	Goblet cell	10
ILE1	TRGV5/7 gdT	7
ILE1	Paneth	6
ILE1	Transitional Stromal 3 (C3+)	4
ILE1	Tuft	3
ILE1	I cells (CCK+)	2
ILE1	Macrophages	2
ILE1	CD8 Tmem	1
ILE1	CX3CR1+ CD8 Tmem	1
ILE1	MAIT cell	1
ILE1	Naive B	1
ILE1	Stem cells	1
ILE1	Stromal 1 (CCL11+)	1
ILE1	cDC1	1
ILE2	Enterocyte	983
ILE2	TA	579
ILE2	Mature venous EC	176
ILE2	Stem cells	144
ILE2	Transitional Stromal 3 (C3+)	133
ILE2	Activated CD8 T	129
ILE2	Naive B	123
ILE2	Memory B	105
ILE2	Mature arterial EC	96
ILE2	Activated CD4 T	63
ILE2	Contractile pericyte (PLN+)	63
ILE2	BEST4+ epithelial	51
ILE2	IgA plasma cell	43
ILE2	Paneth	33
ILE2	Goblet cell	27
ILE2	LYVE1+ Macrophage	22
ILE2	CD8 Tmem	20
ILE2	Monocytes	19
ILE2	ILC3	18
ILE2	LEC6 (ADAMTS4+)	17
ILE2	LEC1 (ACKR4+)	14
ILE2	TRGV5/7 gdT	13
ILE2	Tuft	13
ILE2	cDC2	12
ILE2	gdT	12
ILE2	Treg	11
ILE2	CX3CR1+ CD8 Tmem	9
ILE2	Cycling B cell	7
ILE2	SELL+ CD4 T	5
ILE2	SELL+ CD8 T	5
ILE2	arterial capillary	5
ILE2	BEST2+ Goblet cell	4
ILE2	MAIT cell	4
ILE2	TRGV4 gdT	4
ILE2	Adult Glia	3
ILE2	LEC3 (ADGRG3+)	3
ILE2	Macrophages	3
ILE2	NK cell	3
ILE2	Th17	3
ILE2	IgG plasma cell	2
ILE2	CLC+ Mast cell	1
ILE2	LEC5 (CLDN11+)	1
ILE2	Stromal 1 (ADAMDEC1+)	1
ILE2	cDC1	1
JEJ	Enterocyte	2287
JEJ	Activated CD8 T	522
JEJ	BEST4+ epithelial	240
JEJ	gdT	132
JEJ	Transitional Stromal 3 (C3+)	130
JEJ	TA	111
JEJ	Mature venous EC	110
JEJ	Paneth	89
JEJ	Mature arterial EC	75
JEJ	LEC1 (ACKR4+)	69
JEJ	IgA plasma cell	49
JEJ	Macrophages	36
JEJ	TRGV2 gdT	34
JEJ	Contractile pericyte (PLN+)	29
JEJ	Goblet cell	29
JEJ	Stem cells	25
JEJ	Tuft	23
JEJ	LEC6 (ADAMTS4+)	20
JEJ	TRGV5/7 gdT	20
JEJ	LYVE1+ Macrophage	19
JEJ	cDC2	14
JEJ	Mast cell	12
JEJ	arterial capillary	12
JEJ	TRGV4 gdT	8
JEJ	LEC5 (CLDN11+)	7
JEJ	ILC3	5
JEJ	EECs	4
JEJ	I cells (CCK+)	4
JEJ	LEC3 (ADGRG3+)	4
JEJ	CX3CR1+ CD8 Tmem	3
JEJ	D cells (SST+)	3
JEJ	K cells (GIP+)	3
JEJ	M/X cells (MLN/GHRL+)	3
JEJ	Microfold cell	3
JEJ	cDC1	3
JEJ	Activated CD4 T	2
JEJ	Adult Glia	2
JEJ	CD8 Tmem	2
JEJ	EC cells (TAC1+)	2
JEJ	MAIT cell	1
JEJ	Memory B	1
JEJ	Monocytes	1
JEJ	NK cell	1
JEJ	Stromal 1 (CCL11+)	1
JEJ	Stromal 2 (NPY+)	1
JEJ	Th17	1
JEJ	mLN Stroma (FMO2+)	1
JEJ	myofibroblast (RSPO2+)	1
MLN	SELL+ CD4 T	4806
MLN	Treg	2459
MLN	Activated CD4 T	2196
MLN	Memory B	1937
MLN	SELL+ CD8 T	1761
MLN	Naive B	747
MLN	Immature B	519
MLN	CD8 Tmem	494
MLN	NK cell	429
MLN	LEC1 (ACKR4+)	363
MLN	Activated T	295
MLN	Activated CD8 T	270
MLN	mLTo	256
MLN	Pre-B	233
MLN	Mature venous EC	227
MLN	mLN Stroma (FMO2+)	226
MLN	Stromal 3 (C7+)	171
MLN	ILCP	142
MLN	cDC2	123
MLN	Mature arterial EC	119
MLN	Pro-B	118
MLN	ILC3	99
MLN	arterial capillary	89
MLN	Lymphoid DC	83
MLN	MMP9+ Inflammatory macrophage	82
MLN	TRDV2/TRGV9 gdT	82
MLN	IgG plasma cell	80
MLN	Monocytes	69
MLN	angiogenic pericyte	66
MLN	LEC5 (CLDN11+)	65
MLN	CLP	64
MLN	IgA plasma cell	55
MLN	Macrophages	53
MLN	cDC1	48
MLN	Contractile pericyte (PLN+)	43
MLN	Glia 1 (DHH+)	39
MLN	CX3CR1+ CD8 Tmem	38
MLN	LYVE1+ Macrophage	38
MLN	MAIT cell	35
MLN	pDC	32
MLN	Fetal arterial EC	31
MLN	RBC	29
MLN	venous capillary	23
MLN	LEC6 (ADAMTS4+)	20
MLN	Transitional Stromal 3 (C3+)	20
MLN	TRGV5/7 gdT	17
MLN	CLC+ Mast cell	16
MLN	LTi-like NCR- ILC3	16
MLN	TA	14
MLN	Cycling B cell	13
MLN	ILC2	8
MLN	Fetal venous EC	6
MLN	LEC2 (MADCAM1+)	6
MLN	LTi-like NCR+ ILC3	5
MLN	gdT	5
MLN	Enterocyte	4
MLN	Mesoderm 1 (HAND1+)	4
MLN	Paneth	4
MLN	Pericyte	4
MLN	TRGV2 gdT	4
MLN	Branch B2 (eMN)	3
MLN	LEC4 (STAB2+)	3
MLN	MPO+ mono-neutrophil	3
MLN	NK T cell	3
MLN	Stem cells	3
MLN	T reticular	3
MLN	Th17	3
MLN	myofibroblast (RSPO2+)	3
MLN	BEST2+ Goblet cell	2
MLN	Colonocyte	2
MLN	Mast cell	2
MLN	Proximal progenitor	2
MLN	EC cells (TAC1+)	1
MLN	EECs	1
MLN	Glia 2 (ELN+)	1
MLN	Immature pericyte	1
MLN	Stromal 2 (NPY+)	1
MLN	cycling EC	1
REC	TA	16245
REC	Colonocyte	631
REC	Transitional Stromal 3 (C3+)	581
REC	BEST4+ epithelial	190
REC	Mature arterial EC	189
REC	BEST2+ Goblet cell	159
REC	Mature venous EC	117
REC	Microfold cell	103
REC	Contractile pericyte (PLN+)	85
REC	LEC6 (ADAMTS4+)	24
REC	IgA plasma cell	20
REC	mLN Stroma (FMO2+)	13
REC	Goblet cell	11
REC	Stromal 1 (CCL11+)	9
REC	Stromal 3 (C7+)	9
REC	LYVE1+ Macrophage	6
REC	Stromal 2 (NPY+)	5
REC	Adult Glia	4
REC	Paneth	4
REC	Stem cells	3
REC	cDC2	3
REC	gdT	3
REC	myofibroblast	3
REC	IgG plasma cell	2
REC	LEC1 (ACKR4+)	2
REC	LEC5 (CLDN11+)	2
REC	Mesothelium (PRG4+)	2
REC	Stromal 1 (ADAMDEC1+)	2
REC	EECs	1
REC	L cells (PYY+)	1
REC	Monocytes	1
SCL	IgA plasma cell	6548
SCL	TA	2638
SCL	Colonocyte	2362
SCL	BEST4+ epithelial	1220
SCL	BEST2+ Goblet cell	917
SCL	Transitional Stromal 3 (C3+)	674
SCL	gdT	338
SCL	Activated CD8 T	273
SCL	Memory B	263
SCL	Stromal 1 (CCL11+)	252
SCL	Contractile pericyte (PLN+)	191
SCL	IgG plasma cell	186
SCL	Goblet cell	184
SCL	TRGV5/7 gdT	172
SCL	Mature venous EC	141
SCL	LEC6 (ADAMTS4+)	116
SCL	Tuft	115
SCL	Activated CD4 T	109
SCL	TRGV4 gdT	107
SCL	Adult Glia	103
SCL	LYVE1+ Macrophage	100
SCL	Macrophages	96
SCL	ILC3	95
SCL	Stromal 1 (ADAMDEC1+)	86
SCL	Naive B	78
SCL	Stromal 3 (C7+)	77
SCL	Mature arterial EC	71
SCL	Stromal 2 (NPY+)	66
SCL	Monocytes	51
SCL	arterial capillary	50
SCL	Mast cell	49
SCL	T reticular	42
SCL	Stem cells	39
SCL	cDC2	36
SCL	SELL+ CD4 T	32
SCL	NK cell	27
SCL	mLN Stroma (FMO2+)	27
SCL	Microfold cell	26
SCL	myofibroblast (RSPO2+)	26
SCL	TRGV2 gdT	23
SCL	CD8 Tmem	22
SCL	myofibroblast	22
SCL	LEC1 (ACKR4+)	18
SCL	Treg	18
SCL	cDC1	18
SCL	L cells (PYY+)	16
SCL	EC cells (TAC1+)	12
SCL	Pericyte	12
SCL	Cycling B cell	11
SCL	LEC3 (ADGRG3+)	9
SCL	CX3CR1+ CD8 Tmem	6
SCL	LEC5 (CLDN11+)	6
SCL	Lymphoid DC	5
SCL	EECs	3
SCL	MAIT cell	3
SCL	N cells (NTS+)	3
SCL	SELL+ CD8 T	3
SCL	D cells (SST+)	2
SCL	Paneth	2
SCL	Progenitor (NEUROG3+)	2
SCL	Th17	2
SCL	CLC+ Mast cell	1
SCL	LEC4 (STAB2+)	1
SCL	Th1	1
SCL	cycling EC	1
SCL	venous capillary	1
TCL	Colonocyte	3573
TCL	IgA plasma cell	1582
TCL	TA	972
TCL	BEST4+ epithelial	889
TCL	BEST2+ Goblet cell	751
TCL	Transitional Stromal 3 (C3+)	534
TCL	Mature venous EC	337
TCL	Activated CD8 T	329
TCL	Memory B	288
TCL	gdT	227
TCL	arterial capillary	171
TCL	Mature arterial EC	169
TCL	Contractile pericyte (PLN+)	156
TCL	Tuft	148
TCL	TRGV2 gdT	135
TCL	TRGV4 gdT	121
TCL	SELL+ CD4 T	119
TCL	Goblet cell	114
TCL	TRGV5/7 gdT	112
TCL	Naive B	106
TCL	Stromal 2 (NPY+)	98
TCL	Stromal 1 (CCL11+)	93
TCL	Activated CD4 T	81
TCL	myofibroblast	77
TCL	IgG plasma cell	69
TCL	LYVE1+ Macrophage	67
TCL	LEC6 (ADAMTS4+)	64
TCL	cDC2	62
TCL	Treg	61
TCL	Adult Glia	56
TCL	Cycling B cell	53
TCL	Stem cells	51
TCL	Macrophages	50
TCL	Stromal 3 (C7+)	47
TCL	CD8 Tmem	43
TCL	ILC3	40
TCL	Mast cell	27
TCL	Stromal 1 (ADAMDEC1+)	26
TCL	Mesothelium (PRG4+)	21
TCL	EC cells (TAC1+)	20
TCL	Pericyte	20
TCL	Monocytes	15
TCL	SELL+ CD8 T	15
TCL	cDC1	12
TCL	myofibroblast (RSPO2+)	12
TCL	LEC3 (ADGRG3+)	11
TCL	LEC1 (ACKR4+)	10
TCL	Lymphoid DC	10
TCL	CX3CR1+ CD8 Tmem	9
TCL	Microfold cell	9
TCL	NK cell	7
TCL	mLN Stroma (FMO2+)	7
TCL	L cells (PYY+)	6
TCL	LEC5 (CLDN11+)	5
TCL	MAIT cell	3
TCL	T reticular	3
TCL	venous capillary	3
TCL	Stromal 2 (CH25H+)	2
TCL	EECs	1
TCL	Fetal arterial EC	1
TCL	Paneth	1
TCL	Th1	1
TCL	Th17	1
TCL	cycling EC	1
TIL	Enterocyte	8150
TIL	Naive B	4718
TIL	Activated CD8 T	3212
TIL	Memory B	3097
TIL	Tfh	2501
TIL	IgA plasma cell	2333
TIL	SELL+ CD4 T	2198
TIL	Goblet cell	2059
TIL	Cycling B cell	2008
TIL	Stromal 1 (CCL11+)	1935
TIL	GC B cell	1306
TIL	gdT	1302
TIL	Activated CD4 T	1185
TIL	Treg	1181
TIL	Cycling plasma cell	1157
TIL	Stromal 2 (NPY+)	1140
TIL	TA	1136
TIL	IgG plasma cell	1094
TIL	STAT1+ Naive B	1059
TIL	CD8 Tmem	1045
TIL	DZ GC cell	851
TIL	arterial capillary	733
TIL	Stromal 1 (ADAMDEC1+)	665
TIL	Th17	664
TIL	Stromal 4 (MMP1+)	640
TIL	LZ GC cell	628
TIL	Monocytes	561
TIL	Pericyte	535
TIL	Mature venous EC	522
TIL	Stem cells	477
TIL	SELL+ CD8 T	451
TIL	LYVE1+ Macrophage	447
TIL	NK cell	429
TIL	T reticular	365
TIL	cDC2	355
TIL	FCRL4+ Memory B	308
TIL	Adult Glia	305
TIL	myofibroblast	295
TIL	Paneth	286
TIL	NK T cell	282
TIL	IgM plasma cell	266
TIL	Mast cell	248
TIL	MMP9+ Inflammatory macrophage	247
TIL	Macrophages	223
TIL	Th1	220
TIL	FDC	203
TIL	LEC3 (ADGRG3+)	187
TIL	Mature arterial EC	175
TIL	Tuft	129
TIL	Contractile pericyte (PLN+)	124
TIL	BEST4+ epithelial	121
TIL	cDC1	117
TIL	ILC3	106
TIL	TRGV2 gdT	98
TIL	Lymphoid DC	87
TIL	pDC	85
TIL	Stromal 3 (C7+)	81
TIL	Microfold cell	80
TIL	mLTo	47
TIL	LEC1 (ACKR4+)	39
TIL	EC cells (TAC1+)	35
TIL	N cells (NTS+)	34
TIL	myofibroblast (RSPO2+)	34
TIL	TRGV5/7 gdT	26
TIL	TRGV4 gdT	23
TIL	MAIT cell	21
TIL	L cells (PYY+)	17
TIL	BEST2+ Goblet cell	16
TIL	LEC4 (STAB2+)	13
TIL	LEC6 (ADAMTS4+)	11
TIL	EECs	7
TIL	D cells (SST+)	4
TIL	Progenitor (NEUROG3+)	4
TIL	CLC+ Mast cell	3
TIL	Stromal 2 (CH25H+)	3
TIL	venous capillary	3
TIL	Fetal arterial EC	1
TIL	Fetal venous EC	1
TIL	ILC2	1
TIL	LEC2 (MADCAM1+)	1
TIL	LEC5 (CLDN11+)	1
TIL	cycling EC	1
