# Supplementary material for: Cells of the human intestinal tract mapped across space and time
Source: Nature. 2021 Sep 8;597(7875):250–5. doi: 10.1038/s41586-021-03852-1 (PMC8426186; doi:10.1038/s41586-021-03852-1)
Supplement: Marker genes — Differentially expressed genes with selected up to top 50 marker genes for each cluster. Statistical test used was Wilcoxon rank-sum implemented in Scanpy v.1.4. P value correction was performed using the Benjamini–Hochberg method. [file 41586_2021_3852_MOESM9_ESM.xls]

## Sheet: Table S7 top marker genes
	genes	cluster	top_frac	frac_diff	max_frac_diff	top_mean_group	top_mean	mean_diff	max_mean_diff	logfoldchanges	pvals	pvals_adj	lineage
0	BEST2	BEST2+ Goblet cell	0.481322	0.406838	0.464373	BEST2+ Goblet cell	0.224594	0.196377	0.218005	7.39361	0	0	Epithelial
1	ZG16	BEST2+ Goblet cell	0.810909	0.297776	0.492727	BEST2+ Goblet cell	0.445111	0.170478	0.397275	6.47799	0	0	Epithelial
2	MUC4	BEST2+ Goblet cell	0.707438	0.370991	0.4635	BEST2+ Goblet cell	0.25372	0.157917	0.165036	3.17482	0	0	Epithelial
3	KLK1	BEST2+ Goblet cell	0.76595	0.149628	0.334132	BEST2+ Goblet cell	0.365099	0.109184	0.246318	3.89095	0	0	Epithelial
4	MUC5B	BEST2+ Goblet cell	0.507769	0.277032	0.347286	BEST2+ Goblet cell	0.161424	0.099432	0.115419	3.1056	0	0	Epithelial
5	RETNLB	BEST2+ Goblet cell	0.317686	0.212057	0.256655	BEST2+ Goblet cell	0.118265	0.0882666	0.0994288	5.73425	2.42194e-184	3.9852e-183	Epithelial
6	FAM3D	BEST2+ Goblet cell	0.770579	0.0874256	0.267176	BEST2+ Goblet cell	0.29848	0.0803728	0.113549	2.05753	0	0	Epithelial
7	IL1R2	BEST2+ Goblet cell	0.353058	0.249216	0.262136	BEST2+ Goblet cell	0.102171	0.0715752	0.0782096	3.06403	5.44915e-182	8.45397e-181	Epithelial
8	TPSG1	BEST2+ Goblet cell	0.406281	0.151309	0.285752	BEST2+ Goblet cell	0.157029	0.05628	0.130061	3.79055	1.57922e-251	3.43006e-250	Epithelial
9	FFAR4	BEST2+ Goblet cell	0.29124	0.109421	0.130223	BEST2+ Goblet cell	0.112054	0.0544105	0.058996	4.50876	5.62848e-149	7.83658e-148	Epithelial
10	RNASE1	BEST2+ Goblet cell	0.651901	0.0892367	0.301791	BEST2+ Goblet cell	0.242871	0.0439984	0.131839	3.33612	0	0	Epithelial
11	PIEZO1	BEST2+ Goblet cell	0.326942	0.129004	0.131138	BEST2+ Goblet cell	0.0961129	0.0430917	0.0457225	2.36165	9.04487e-118	1.0232e-116	Epithelial
12	IER3	BEST2+ Goblet cell	0.613884	0.0421727	0.130459	BEST2+ Goblet cell	0.229056	0.0429588	0.079031	1.99475	1.13968e-280	2.81293e-279	Epithelial
13	MUC1	BEST2+ Goblet cell	0.601983	0.227804	0.259735	BEST2+ Goblet cell	0.214552	0.0399126	0.106933	2.86757	0	0	Epithelial
14	KLF2	BEST2+ Goblet cell	0.224132	0.105545	0.136605	BEST2+ Goblet cell	0.0714426	0.0386512	0.0404482	3.17934	3.45139e-73	2.46593e-72	Epithelial
15	GNE	BEST2+ Goblet cell	0.301488	0.139011	0.13988	BEST2+ Goblet cell	0.0877998	0.0366817	0.0414138	1.89628	4.94718e-95	4.63158e-94	Epithelial
16	B3GNT6	BEST2+ Goblet cell	0.259174	0.118836	0.213719	BEST2+ Goblet cell	0.0862856	0.0282619	0.0750947	4.85456	5.86223e-122	6.77274e-121	Epithelial
17	ABLIM1	BEST2+ Goblet cell	0.402314	0.104076	0.13365	BEST2+ Goblet cell	0.110749	0.0270741	0.0367121	1.30701	3.71299e-85	3.20024e-84	Epithelial
18	ADAM15	BEST2+ Goblet cell	0.296198	0.109371	0.11485	BEST2+ Goblet cell	0.0830193	0.0253092	0.0316628	1.63508	2.07439e-72	1.42581e-71	Epithelial
19	ATP2C2	BEST2+ Goblet cell	0.339504	0.116802	0.143933	BEST2+ Goblet cell	0.0929992	0.0248257	0.0268585	1.41824	3.91047e-87	3.42482e-86	Epithelial
20	FAM83E	BEST2+ Goblet cell	0.282645	0.0780992	0.109867	BEST2+ Goblet cell	0.078512	0.0237595	0.0255665	2.06564	1.1325e-82	9.17832e-82	Epithelial
21	ENTPD8	BEST2+ Goblet cell	0.383471	0.0875987	0.132318	BEST2+ Goblet cell	0.132383	0.0209127	0.0530314	2.30764	1.5625e-158	2.29307e-157	Epithelial
22	SLC39A8	BEST2+ Goblet cell	0.259174	0.0981566	0.101387	BEST2+ Goblet cell	0.065882	0.0192803	0.0197141	1.53696	2.76358e-61	1.72486e-60	Epithelial
23	EMP2	BEST2+ Goblet cell	0.467769	0.0559135	0.104132	BEST2+ Goblet cell	0.135206	0.0164599	0.0431639	1.40896	1.15465e-134	1.42494e-133	Epithelial
24	PPP1R1B	BEST2+ Goblet cell	0.47438	0.0783189	0.10489	BEST2+ Goblet cell	0.152312	0.0152094	0.0263157	1.24977	1.63707e-115	1.77786e-114	Epithelial
25	RASEF	BEST2+ Goblet cell	0.377851	0.0742865	0.148433	BEST2+ Goblet cell	0.116368	0.0102128	0.0518863	2.21638	7.13696e-141	9.22707e-140	Epithelial
26	PTGER4	BEST2+ Goblet cell	0.262479	0.0823668	0.107028	BEST2+ Goblet cell	0.0808849	0.00882693	0.0357333	1.74125	6.09543e-64	3.98773e-63	Epithelial
27	MUC2	BEST2+ Goblet cell	0.93124	0.0361177	0.69919	BEST2+ Goblet cell	0.445864	0.00793502	0.381255	6.62589	0	0	Epithelial
28	ERN2	BEST2+ Goblet cell	0.475702	0.0907119	0.248131	BEST2+ Goblet cell	0.150933	0.00698133	0.0683283	2.69348	2.10606e-283	5.44568e-282	Epithelial
29	GRK2	BEST2+ Goblet cell	0.324959	0.0485985	0.10462	BEST2+ Goblet cell	0.0931972	0.00612217	0.0249192	1.44096	7.1662e-67	4.74542e-66	Epithelial
30	BEST4	BEST4+ epithelial	0.94292	0.866361	0.873689	BEST4+ epithelial	0.537899	0.517666	0.518972	9.09104	0	0	Epithelial
31	CA7	BEST4+ epithelial	0.948628	0.777665	0.834605	BEST4+ epithelial	0.526554	0.461988	0.487989	7.37402	0	0	Epithelial
32	OTOP2	BEST4+ epithelial	0.746872	0.708522	0.724144	BEST4+ epithelial	0.351498	0.342679	0.347959	8.88895	0	0	Epithelial
33	CA4	BEST4+ epithelial	0.776509	0.378222	0.549586	BEST4+ epithelial	0.437935	0.279762	0.40722	6.34702	0	0	Epithelial
34	GUCA2A	BEST4+ epithelial	0.911965	0.314356	0.448192	BEST4+ epithelial	0.494624	0.267287	0.362221	5.85863	0	0	Epithelial
35	GUCA2B	BEST4+ epithelial	0.709111	0.369126	0.390929	BEST4+ epithelial	0.353044	0.26402	0.26584	5.8132	0	0	Epithelial
36	KRT20	BEST4+ epithelial	0.89506	0.0996058	0.305023	BEST4+ epithelial	0.494979	0.206221	0.211341	4.18647	0	0	Epithelial
37	CEACAM6	BEST4+ epithelial	0.689572	0.325936	0.34612	BEST4+ epithelial	0.280943	0.167553	0.179068	4.36342	0	0	Epithelial
38	NBPF19	BEST4+ epithelial	0.505159	0.378236	0.408385	BEST4+ epithelial	0.166935	0.148264	0.155116	4.76787	0	0	Epithelial
39	CARD16	BEST4+ epithelial	0.538968	0.297542	0.358803	BEST4+ epithelial	0.202166	0.142571	0.15478	3.16275	0	0	Epithelial
40	NBPF14	BEST4+ epithelial	0.522064	0.295141	0.408345	BEST4+ epithelial	0.172337	0.137584	0.141887	4.33097	0	0	Epithelial
41	MSLN	BEST4+ epithelial	0.489133	0.2466	0.320458	BEST4+ epithelial	0.203655	0.128313	0.148527	4.12793	0	0	Epithelial
42	HRCT1	BEST4+ epithelial	0.517673	0.235001	0.296516	BEST4+ epithelial	0.211512	0.124842	0.144069	3.78703	0	0	Epithelial
43	CCNYL1	BEST4+ epithelial	0.40461	0.302226	0.32461	BEST4+ epithelial	0.134906	0.111192	0.117073	3.46041	0	0	Epithelial
44	SCIN	BEST4+ epithelial	0.526674	0.273662	0.274286	BEST4+ epithelial	0.190932	0.110319	0.11538	2.72458	0	0	Epithelial
45	CDK18	BEST4+ epithelial	0.474204	0.259771	0.265959	BEST4+ epithelial	0.165963	0.106615	0.122523	2.98833	0	0	Epithelial
46	FRMD1	BEST4+ epithelial	0.482327	0.236095	0.338525	BEST4+ epithelial	0.166967	0.105473	0.13043	3.47185	0	0	Epithelial
47	VIPR1	BEST4+ epithelial	0.552799	0.226193	0.282351	BEST4+ epithelial	0.18449	0.105402	0.107709	2.55099	0	0	Epithelial
48	SPIB	BEST4+ epithelial	0.832931	0.250841	0.43687	BEST4+ epithelial	0.34885	0.103638	0.163491	6.27282	0	0	Epithelial
49	DMBT1	BEST4+ epithelial	0.714599	0.204261	0.37369	BEST4+ epithelial	0.274803	0.100846	0.149127	2.59758	0	0	Epithelial
50	NOTCH2	BEST4+ epithelial	0.494402	0.148248	0.325895	BEST4+ epithelial	0.166151	0.100131	0.136532	3.7467	0	0	Epithelial
51	GNPTAB	BEST4+ epithelial	0.449396	0.235641	0.279809	BEST4+ epithelial	0.146801	0.0992222	0.100837	2.63873	0	0	Epithelial
52	SDCBP2	BEST4+ epithelial	0.708672	0.153163	0.234166	BEST4+ epithelial	0.289573	0.0891383	0.155046	2.57078	0	0	Epithelial
53	ADRA2A	BEST4+ epithelial	0.428321	0.166782	0.170256	BEST4+ epithelial	0.137215	0.0887788	0.0897211	4.47538	0	0	Epithelial
54	NBPF10	BEST4+ epithelial	0.311526	0.20768	0.24701	BEST4+ epithelial	0.100706	0.084108	0.0878499	4.45611	4.64321e-243	6.14943e-242	Epithelial
55	ADCY5	BEST4+ epithelial	0.293304	0.181766	0.228788	BEST4+ epithelial	0.102758	0.0829348	0.091102	5.48919	4.76789e-232	5.88401e-231	Epithelial
56	MYOM1	BEST4+ epithelial	0.251372	0.214335	0.215228	BEST4+ epithelial	0.0862426	0.0746116	0.0778829	5.74825	3.31989e-171	3.53471e-170	Epithelial
57	NEURL1	BEST4+ epithelial	0.622393	0.00948975	0.16986	BEST4+ epithelial	0.236011	0.0713371	0.113983	4.19564	0	0	Epithelial
58	NBPF26	BEST4+ epithelial	0.383974	0.110897	0.279975	BEST4+ epithelial	0.135256	0.0694213	0.101081	4.4632	0	0	Epithelial
59	SAMD9L	BEST4+ epithelial	0.238639	0.170457	0.173911	BEST4+ epithelial	0.0932065	0.066606	0.0731983	4.28025	9.1477e-143	9.19852e-142	Epithelial
60	TM4SF1	CLDN10+ cells	0.846154	0.581384	0.736835	CLDN10+ cells	0.459646	0.353228	0.423255	6.38958	1.67665e-117	1.82084e-115	Epithelial
61	CPA2	CLDN10+ cells	0.65	0.32067	0.41701	CLDN10+ cells	0.410601	0.342554	0.357207	6.8658	3.9672e-66	1.07709e-64	Epithelial
62	CLDN10	CLDN10+ cells	0.853846	0.724814	0.823212	CLDN10+ cells	0.361468	0.342545	0.350993	12.3809	2.26413e-125	3.07356e-123	Epithelial
63	DLK1	CLDN10+ cells	0.888462	0.178784	0.804545	CLDN10+ cells	0.687766	0.329405	0.668553	14.6043	1.51871e-135	4.1233e-133	Epithelial
64	RBPJ	CLDN10+ cells	0.888462	0.321578	0.340842	CLDN10+ cells	0.433669	0.313838	0.32308	4.43732	2.11799e-115	1.91678e-113	Epithelial
65	IGF2.1	CLDN10+ cells	0.796154	0.312283	0.523751	CLDN10+ cells	0.453025	0.309465	0.396002	6.55112	1.13446e-101	6.84456e-100	Epithelial
66	TACSTD2	CLDN10+ cells	0.761538	0.621495	0.632506	CLDN10+ cells	0.338384	0.282511	0.313976	7.1509	1.68782e-97	9.16487e-96	Epithelial
67	ERP27	CLDN10+ cells	0.6	0.442532	0.450294	CLDN10+ cells	0.307026	0.274794	0.277974	5.24383	1.22939e-55	2.7815e-54	Epithelial
68	TTYH1	CLDN10+ cells	0.669231	0.396503	0.588755	CLDN10+ cells	0.362157	0.274302	0.34331	7.00807	1.38209e-75	5.77289e-74	Epithelial
69	CLU	CLDN10+ cells	0.988462	0.149752	0.203269	CLDN10+ cells	0.577781	0.2465	0.253418	4.31072	3.27431e-147	1.77795e-144	Epithelial
70	FLRT2	CLDN10+ cells	0.638462	0.541687	0.553716	CLDN10+ cells	0.260943	0.245956	0.248205	8.86674	1.79618e-70	6.09578e-69	Epithelial
71	SPINK1	CLDN10+ cells	0.953846	0.0140871	0.0447552	CLDN10+ cells	0.628572	0.238832	0.345146	5.514	1.15464e-132	2.08991e-130	Epithelial
72	GATM	CLDN10+ cells	0.765385	0.370563	0.379722	CLDN10+ cells	0.331445	0.219585	0.239159	3.42863	5.2025e-72	1.88331e-70	Epithelial
73	CTRB1	CLDN10+ cells	0.461538	0.461214	0.461291	CLDN10+ cells	0.218374	0.218338	0.218342	14.8464	6.12214e-38	9.77741e-37	Epithelial
74	CYR61	CLDN10+ cells	0.715385	0.298177	0.434835	CLDN10+ cells	0.332248	0.217354	0.275778	4.89206	1.56781e-75	6.08085e-74	Epithelial
75	CPA1	CLDN10+ cells	0.569231	0.40794	0.460797	CLDN10+ cells	0.243649	0.215472	0.229806	11.8887	1.12445e-56	2.65468e-55	Epithelial
76	SERPINI2	CLDN10+ cells	0.369231	0.367015	0.368792	CLDN10+ cells	0.195833	0.195076	0.195615	10.1469	8.0961e-25	8.79236e-24	Epithelial
77	SFRP5	CLDN10+ cells	0.553846	0.403331	0.422894	CLDN10+ cells	0.221783	0.187601	0.196261	4.51406	5.35315e-47	1.03813e-45	Epithelial
78	CTRB2	CLDN10+ cells	0.446154	0.439161	0.44203	CLDN10+ cells	0.185085	0.183638	0.184801	12.5698	1.57119e-35	2.30583e-34	Epithelial
79	MEST	CLDN10+ cells	0.896154	0.0574442	0.253946	CLDN10+ cells	0.457654	0.176829	0.265437	4.10165	8.22977e-112	6.38395e-110	Epithelial
80	IGFBP7	CLDN10+ cells	0.646154	0.226799	0.549874	CLDN10+ cells	0.244862	0.165953	0.193457	5.6638	4.89205e-68	1.56258e-66	Epithelial
81	RBPJL	CLDN10+ cells	0.423077	0.420101	0.422829	CLDN10+ cells	0.155511	0.154833	0.155496	14.9581	3.73437e-32	5.06941e-31	Epithelial
82	ELMO1	CLDN10+ cells	0.603846	0.249007	0.502151	CLDN10+ cells	0.226703	0.151027	0.180292	6.33176	2.69609e-61	6.97132e-60	Epithelial
83	PHGDH	CLDN10+ cells	0.819231	0.168257	0.224885	CLDN10+ cells	0.353672	0.149853	0.15852	3.16174	3.61093e-82	1.63395e-80	Epithelial
84	CYB5A	CLDN10+ cells	0.907692	0.101241	0.172753	CLDN10+ cells	0.383909	0.148242	0.149207	2.10502	1.24856e-66	3.56826e-65	Epithelial
85	AMBP	CLDN10+ cells	0.811538	0.322028	0.485547	CLDN10+ cells	0.347529	0.140232	0.252433	5.82661	4.84957e-106	3.29164e-104	Epithelial
86	CCDC198	CLDN10+ cells	0.526923	0.405274	0.418096	CLDN10+ cells	0.151595	0.130619	0.133911	4.43836	4.60448e-43	7.81323e-42	Epithelial
87	ONECUT1	CLDN10+ cells	0.407692	0.398277	0.400958	CLDN10+ cells	0.131661	0.129636	0.130099	10.0508	6.52484e-30	7.8733e-29	Epithelial
88	SYCN	CLDN10+ cells	0.334615	0.325863	0.327622	CLDN10+ cells	0.130004	0.129165	0.129274	11.7975	1.07584e-20	1.06215e-19	Epithelial
89	COL18A1	CLDN10+ cells	0.519231	0.325682	0.34001	CLDN10+ cells	0.165394	0.125967	0.130936	5.21207	8.50079e-44	1.48901e-42	Epithelial
90	SLC26A2	Colonocyte	0.795443	0.280184	0.357822	Colonocyte	0.343452	0.18099	0.204181	2.69417	0	0	Epithelial
91	MS4A12	Colonocyte	0.513267	0.29263	0.407812	Colonocyte	0.226272	0.156791	0.202733	6.02845	0	0	Epithelial
92	CA1	Colonocyte	0.581547	0.286486	0.382186	Colonocyte	0.235859	0.147637	0.17195	4.07955	0	0	Epithelial
93	SELENBP1	Colonocyte	0.698649	0.181699	0.198319	Colonocyte	0.289927	0.140998	0.147075	2.43994	0	0	Epithelial
94	SFN	Colonocyte	0.755961	0.290319	0.335135	Colonocyte	0.290306	0.139471	0.164943	2.58412	0	0	Epithelial
95	ETHE1	Colonocyte	0.778533	0.118882	0.148013	Colonocyte	0.353879	0.133085	0.163929	1.92572	0	0	Epithelial
96	SLC26A3	Colonocyte	0.661006	0.0519031	0.240875	Colonocyte	0.302853	0.132303	0.152279	3.07935	0	0	Epithelial
97	AQP8	Colonocyte	0.362273	0.177657	0.212767	Colonocyte	0.167541	0.118931	0.137533	5.88931	0	0	Epithelial
98	CA2	Colonocyte	0.774216	0.144579	0.249052	Colonocyte	0.352504	0.113656	0.169528	3.00889	0	0	Epithelial
99	FABP1	Colonocyte	0.958395	0.00134773	0.0762494	Colonocyte	0.571252	0.106214	0.1636	2.88304	0	0	Epithelial
100	UGP2	Colonocyte	0.666525	0.160501	0.209225	Colonocyte	0.237074	0.102289	0.119866	1.79285	0	0	Epithelial
101	TSC22D1	Colonocyte	0.760631	0.0106311	0.0509537	Colonocyte	0.301767	0.0932599	0.108114	1.6613	0	0	Epithelial
102	C10orf99	Colonocyte	0.741951	0.193982	0.263935	Colonocyte	0.283745	0.0752411	0.137024	2.55861	0	0	Epithelial
103	PLAC8	Colonocyte	0.623505	0.0401902	0.126522	Colonocyte	0.260973	0.0713913	0.128369	2.65397	0	0	Epithelial
104	TMEM54	Colonocyte	0.769122	0.0727443	0.140692	Colonocyte	0.330097	0.0707516	0.139017	2.15972	0	0	Epithelial
105	C15orf48	Colonocyte	0.944244	0.0926737	0.121412	Colonocyte	0.472248	0.065164	0.134401	2.18928	0	0	Epithelial
106	SCNN1B	Colonocyte	0.401401	0.165037	0.264409	Colonocyte	0.142863	0.0635605	0.100905	3.19472	0	0	Epithelial
107	TST	Colonocyte	0.704804	0.106341	0.20499	Colonocyte	0.27765	0.0631585	0.144913	2.24135	0	0	Epithelial
108	CDKN2B-AS1	Colonocyte	0.354489	0.0963117	0.165194	Colonocyte	0.130164	0.0598239	0.0699297	2.63876	0	0	Epithelial
109	AHCYL2	Colonocyte	0.351305	0.164865	0.174063	Colonocyte	0.104799	0.0545873	0.0656431	2.42551	0	0	Epithelial
110	GPRC5A	Colonocyte	0.574259	0.149231	0.243906	Colonocyte	0.193343	0.0522153	0.100858	1.92333	0	0	Epithelial
111	DHRS9	Colonocyte	0.308144	0.106168	0.118723	Colonocyte	0.122329	0.0520153	0.0548184	4.34694	0	0	Epithelial
112	ACADS	Colonocyte	0.549211	0.0632794	0.114891	Colonocyte	0.173676	0.0467009	0.0892538	1.25912	0	0	Epithelial
113	MPC1	Colonocyte	0.486521	0.034908	0.105439	Colonocyte	0.146688	0.0458206	0.0494767	1.38493	0	0	Epithelial
114	PYGB	Colonocyte	0.411731	0.139004	0.157505	Colonocyte	0.116166	0.0454471	0.048962	2.19487	0	0	Epithelial
115	C2orf88	Colonocyte	0.405293	0.09659	0.109838	Colonocyte	0.133478	0.0452868	0.0462344	2.11571	0	0	Epithelial
116	CEACAM7	Colonocyte	0.556287	0.0346621	0.383725	Colonocyte	0.252217	0.0449969	0.192545	4.97286	0	0	Epithelial
117	TMPRSS4	Colonocyte	0.513974	0.0494455	0.129562	Colonocyte	0.152193	0.0431728	0.0521385	1.30711	0	0	Epithelial
118	GPT	Colonocyte	0.344796	0.110328	0.146118	Colonocyte	0.108639	0.0414029	0.0547452	1.79998	0	0	Epithelial
119	COL17A1	Colonocyte	0.262011	0.122048	0.152602	Colonocyte	0.081902	0.0403	0.0410542	2.177	0	0	Epithelial
120	SST	D cells (SST+)	0.972028	0.391383	0.4901	D cells (SST+)	0.81699	0.59274	0.614154	16.2304	6.04166e-90	3.28062e-87	Epithelial
121	HHEX	D cells (SST+)	0.741259	0.333566	0.612226	D cells (SST+)	0.3434	0.235034	0.276987	8.89399	9.95645e-53	1.80212e-50	Epithelial
122	MET	D cells (SST+)	0.27972	0.0817821	0.111863	D cells (SST+)	0.0820408	0.0493761	0.0503214	2.05714	8.9387e-05	0.000533375	Epithelial
123	NEB	D cells (SST+)	0.160839	0.136743	0.138813	D cells (SST+)	0.0562546	0.0478293	0.0481831	5.67664	0.00116668	0.00581197	Epithelial
124	SPTSSB	D cells (SST+)	0.237762	0.10873	0.110839	D cells (SST+)	0.0752866	0.0378287	0.0427522	5.68167	1.68002e-06	1.30321e-05	Epithelial
125	GABRA1	D cells (SST+)	0.216783	0.0013986	0.210049	D cells (SST+)	0.0888146	0.0329604	0.0852901	9.69564	7.49234e-06	5.1498e-05	Epithelial
126	AC109466.1	D cells (SST+)	0.125874	0.0421737	0.109039	D cells (SST+)	0.0458971	0.0150041	0.039313	8.26708	0.00940516	0.038112	Epithelial
127	ASIC5	D cells (SST+)	0.230769	0.0741427	0.173501	D cells (SST+)	0.0764372	0.0114718	0.0579497	9.53246	1.84657e-06	1.41224e-05	Epithelial
128	RAB37	D cells (SST+)	0.251748	0.0732971	0.126918	D cells (SST+)	0.0718352	0.00758021	0.00779013	5.13956	5.15874e-07	4.44634e-06	Epithelial
129	GPC3	Distal progenitor	0.889935	0.185606	0.426397	Distal progenitor	0.412283	0.165105	0.299986	4.37567	0	0	Epithelial
130	AKAP7	Distal progenitor	0.63539	0.223851	0.397925	Distal progenitor	0.220159	0.129717	0.157193	2.9046	0	0	Epithelial
131	COL2A1	Distal progenitor	0.742532	0.180994	0.437448	Distal progenitor	0.272598	0.126433	0.187839	5.49887	0	0	Epithelial
132	ODC1	Distal progenitor	0.838636	0.0578671	0.128959	Distal progenitor	0.350641	0.108327	0.121354	3.04004	0	0	Epithelial
133	ZFP36L2	Distal progenitor	0.892857	0.0428571	0.0458843	Distal progenitor	0.404144	0.108256	0.112266	1.78955	0	0	Epithelial
134	BCAM	Distal progenitor	0.860714	0.0607143	0.0775818	Distal progenitor	0.384803	0.100145	0.112749	3.21544	0	0	Epithelial
135	KLF5	Distal progenitor	0.860714	0.0371412	0.0932061	Distal progenitor	0.378635	0.0850678	0.108847	1.44184	0	0	Epithelial
136	UPK1A	Distal progenitor	0.284091	0.263472	0.26486	Distal progenitor	0.0878433	0.0836282	0.0837277	6.14992	7.61647e-155	7.51954e-154	Epithelial
137	COL14A1	Distal progenitor	0.528571	0.346783	0.407359	Distal progenitor	0.179848	0.0775462	0.150673	4.39079	0	0	Epithelial
138	FOLR1	Distal progenitor	0.376299	0.26476	0.285577	Distal progenitor	0.0946785	0.0750147	0.0792468	4.4283	1.0306e-241	1.69581e-240	Epithelial
139	CKB	Distal progenitor	0.974351	0.00660871	0.0995578	Distal progenitor	0.47048	0.0731266	0.113609	2.84192	0	0	Epithelial
140	SLC44A1	Distal progenitor	0.645455	0.103082	0.163221	Distal progenitor	0.200776	0.0629676	0.0667768	1.29196	1.85735e-205	2.52135e-204	Epithelial
141	TNNT1	Distal progenitor	0.293182	0.250874	0.259512	Distal progenitor	0.0745465	0.0619675	0.0634317	5.32045	8.34635e-161	9.24912e-160	Epithelial
142	TMSB15A	Distal progenitor	0.480195	0.110964	0.22213	Distal progenitor	0.163787	0.0600946	0.0610506	4.78879	0	0	Epithelial
143	ID2	Distal progenitor	0.902273	0.0159091	0.106119	Distal progenitor	0.432939	0.048158	0.109749	2.26185	0	0	Epithelial
144	CRABP1	Distal progenitor	0.269156	0.187319	0.225556	Distal progenitor	0.0642718	0.0471732	0.0563719	3.88853	2.02903e-122	1.59676e-121	Epithelial
145	PLEKHA4	Distal progenitor	0.318182	0.131044	0.20478	Distal progenitor	0.0878454	0.0460671	0.0495179	3.57016	5.73278e-158	6.10372e-157	Epithelial
146	CST1	Distal progenitor	0.181169	0.177151	0.177441	Distal progenitor	0.0472332	0.0457146	0.0457338	6.30901	6.97609e-65	3.5736e-64	Epithelial
147	TYRO3	Distal progenitor	0.395455	0.13572	0.203147	Distal progenitor	0.107505	0.0449525	0.0736822	3.07706	1.93085e-218	2.91237e-217	Epithelial
148	ETV4	Distal progenitor	0.443506	0.122719	0.1498	Distal progenitor	0.121237	0.0441324	0.0582698	3.35664	4.08006e-292	8.86189e-291	Epithelial
149	BMP2K	Distal progenitor	0.408117	0.0911675	0.129526	Distal progenitor	0.114496	0.0425363	0.0428249	1.46118	2.59724e-109	1.90581e-108	Epithelial
150	SLC2A1	Distal progenitor	0.505519	0.122456	0.127543	Distal progenitor	0.124711	0.0424892	0.0479591	1.78142	6.91312e-217	1.01455e-215	Epithelial
151	ARRDC3	Distal progenitor	0.575	0.113215	0.131548	Distal progenitor	0.161932	0.0424837	0.0568732	2.48046	0	0	Epithelial
152	HOXA10	Distal progenitor	0.431818	0.19453	0.227273	Distal progenitor	0.0946216	0.0423561	0.0447349	2.39932	1.1484e-235	1.83407e-234	Epithelial
153	URAD	Distal progenitor	0.599026	0.0992331	0.171144	Distal progenitor	0.18051	0.0419987	0.0612102	1.65312	3.04172e-255	5.69535e-254	Epithelial
154	FGF9	Distal progenitor	0.325325	0.119139	0.125242	Distal progenitor	0.0833312	0.0417668	0.0433923	2.86992	1.292e-140	1.20958e-139	Epithelial
155	SEMA4G	Distal progenitor	0.424026	0.11141	0.11396	Distal progenitor	0.112134	0.0417649	0.0480481	1.28592	4.64883e-102	3.2363e-101	Epithelial
156	FKBP9	Distal progenitor	0.449026	0.0996284	0.158703	Distal progenitor	0.106298	0.0401177	0.0499479	2.20733	2.51438e-214	3.59292e-213	Epithelial
157	WIF1	Distal progenitor	0.150649	0.130972	0.13703	Distal progenitor	0.0444136	0.0401011	0.040315	5.09229	5.64644e-43	2.30527e-42	Epithelial
158	FLNA	Distal progenitor	0.388636	0.127098	0.195088	Distal progenitor	0.082613	0.0395674	0.0495205	3.87415	3.42372e-249	6.19693e-248	Epithelial
159	PRAC1	EC cells (NPW+)	0.881356	0.651486	0.661017	EC cells (NPW+)	0.664135	0.564798	0.57413	6.13007	6.37147e-30	2.66132e-28	Epithelial
160	CDKN2A	EC cells (NPW+)	0.881356	0.774721	0.844157	EC cells (NPW+)	0.43827	0.387768	0.423406	9.18951	1.48043e-31	7.30796e-30	Epithelial
161	NPW	EC cells (NPW+)	0.949153	0.510691	0.517334	EC cells (NPW+)	0.518664	0.374658	0.436167	9.62369	4.57884e-36	4.97262e-34	Epithelial
162	GCLC	EC cells (NPW+)	0.932203	0.500385	0.567797	EC cells (NPW+)	0.506297	0.363726	0.392361	6.55717	3.57874e-34	2.42907e-32	Epithelial
163	PEG10	EC cells (NPW+)	0.864407	0.422848	0.445052	EC cells (NPW+)	0.445413	0.331652	0.343748	5.69529	2.05578e-28	7.44192e-27	Epithelial
164	IGFBP3	EC cells (NPW+)	0.932203	0.52936	0.841294	EC cells (NPW+)	0.509593	0.329119	0.487188	8.8258	6.62014e-35	5.13534e-33	Epithelial
165	PSTPIP1	EC cells (NPW+)	0.610169	0.574624	0.580714	EC cells (NPW+)	0.315798	0.302774	0.303563	8.70218	6.4391e-16	1.29498e-14	Epithelial
166	TPH1	EC cells (NPW+)	0.983051	0.220018	0.638721	EC cells (NPW+)	0.624501	0.293836	0.531435	11.3323	5.80324e-39	3.15116e-36	Epithelial
167	HOXB13	EC cells (NPW+)	0.745763	0.627119	0.635949	EC cells (NPW+)	0.328226	0.289668	0.296562	5.20189	3.70549e-21	9.58134e-20	Epithelial
168	AMIGO2	EC cells (NPW+)	0.830508	0.5343	0.550788	EC cells (NPW+)	0.381131	0.268338	0.299713	6.65988	1.56823e-27	4.73082e-26	Epithelial
169	RXFP4	EC cells (NPW+)	0.694915	0.59302	0.646775	EC cells (NPW+)	0.307747	0.258874	0.29264	7.79372	4.58738e-20	1.13225e-18	Epithelial
170	DDC	EC cells (NPW+)	0.983051	0.127601	0.296304	EC cells (NPW+)	0.704604	0.256858	0.427495	5.15663	4.154e-37	5.63905e-35	Epithelial
171	SYT13	EC cells (NPW+)	0.898305	0.249016	0.520683	EC cells (NPW+)	0.519671	0.242594	0.403501	6.66816	6.83161e-32	3.70957e-30	Epithelial
172	CHGB	EC cells (NPW+)	0.966102	0.158873	0.207808	EC cells (NPW+)	0.529935	0.232962	0.291948	10.1767	1.59965e-37	4.34306e-35	Epithelial
173	COL5A2	EC cells (NPW+)	0.728814	0.56745	0.598482	EC cells (NPW+)	0.263831	0.230613	0.236783	6.1152	3.47516e-21	9.43506e-20	Epithelial
174	DNAJC12	EC cells (NPW+)	0.830508	0.217605	0.36897	EC cells (NPW+)	0.381958	0.216417	0.225031	7.02399	1.18665e-27	3.79031e-26	Epithelial
175	SLC38A11	EC cells (NPW+)	0.847458	0.420917	0.546758	EC cells (NPW+)	0.390156	0.209894	0.303358	7.52008	6.6641e-29	2.58472e-27	Epithelial
176	SLC7A2	EC cells (NPW+)	0.847458	0.266812	0.466613	EC cells (NPW+)	0.391633	0.206084	0.293045	5.9927	4.30759e-28	1.46189e-26	Epithelial
177	INSM1	EC cells (NPW+)	0.898305	0.15637	0.223606	EC cells (NPW+)	0.432639	0.173496	0.193936	8.45894	1.55971e-32	9.41023e-31	Epithelial
178	RAB3B	EC cells (NPW+)	0.949153	0.207217	0.29855	EC cells (NPW+)	0.437014	0.170934	0.20375	6.20622	3.83429e-35	3.47003e-33	Epithelial
179	LMX1A	EC cells (NPW+)	0.59322	0.408386	0.580849	EC cells (NPW+)	0.239824	0.170152	0.235295	10.4253	3.23292e-15	6.05337e-14	Epithelial
180	PTPRN	EC cells (NPW+)	0.813559	0.265172	0.379824	EC cells (NPW+)	0.333756	0.169699	0.173171	8.74413	4.35575e-27	1.24483e-25	Epithelial
181	LSAMP	EC cells (NPW+)	0.59322	0.391799	0.418136	EC cells (NPW+)	0.230233	0.164438	0.177736	8.06189	4.44068e-15	8.03763e-14	Epithelial
182	LDLRAD4	EC cells (NPW+)	0.661017	0.342835	0.492771	EC cells (NPW+)	0.257068	0.162205	0.186609	5.69945	1.64874e-17	3.73027e-16	Epithelial
183	CACNB2	EC cells (NPW+)	0.627119	0.369054	0.391428	EC cells (NPW+)	0.241763	0.161675	0.166305	4.99804	2.58153e-15	5.00632e-14	Epithelial
184	ERN1	EC cells (NPW+)	0.576271	0.260887	0.268579	EC cells (NPW+)	0.237786	0.157175	0.169544	4.54584	2.46524e-12	3.43237e-11	Epithelial
185	TUNAR	EC cells (NPW+)	0.491525	0.252468	0.362493	EC cells (NPW+)	0.223177	0.145153	0.192487	9.42068	6.90383e-11	9.14336e-10	Epithelial
186	GLIS3	EC cells (NPW+)	0.677966	0.419902	0.431812	EC cells (NPW+)	0.203004	0.139916	0.146711	4.43965	3.10471e-17	6.74343e-16	Epithelial
187	STIM2	EC cells (NPW+)	0.644068	0.332529	0.403104	EC cells (NPW+)	0.215416	0.134042	0.152985	3.836	2.16844e-14	3.56807e-13	Epithelial
188	PROC	EC cells (NPW+)	0.576271	0.285687	0.318207	EC cells (NPW+)	0.203429	0.133732	0.134526	4.70803	5.63448e-13	8.05137e-12	Epithelial
189	KCTD12	EC cells (TAC1+)	0.798578	0.0515902	0.115759	EC cells (TAC1+)	0.441145	0.136757	0.154076	5.69801	4.5593e-162	1.23785e-159	Epithelial
190	RAB3C	EC cells (TAC1+)	0.450237	0.0943048	0.159914	EC cells (TAC1+)	0.20668	0.110467	0.135426	6.83965	4.71387e-55	2.13303e-53	Epithelial
191	OR51E1	EC cells (TAC1+)	0.390995	0.227305	0.246665	EC cells (TAC1+)	0.159896	0.101468	0.118295	8.73001	1.51938e-43	3.92867e-42	Epithelial
192	CDHR3	EC cells (TAC1+)	0.445498	0.106515	0.286407	EC cells (TAC1+)	0.171803	0.0847808	0.127213	5.3089	8.30689e-50	3.46972e-48	Epithelial
193	CADM2	EC cells (TAC1+)	0.395735	0.107599	0.192937	EC cells (TAC1+)	0.163797	0.0811058	0.0962756	7.41949	7.83106e-44	2.23804e-42	Epithelial
194	NELL1	EC cells (TAC1+)	0.146919	0.107744	0.116082	EC cells (TAC1+)	0.06117	0.053019	0.0542325	8.15195	2.24858e-07	1.13054e-06	Epithelial
195	GSG1	EC cells (TAC1+)	0.180095	0.0783999	0.120301	EC cells (TAC1+)	0.0831751	0.0501592	0.0696414	7.01334	2.6003e-10	1.62295e-09	Epithelial
196	ADGRG4	EC cells (TAC1+)	0.305687	0.0633965	0.163426	EC cells (TAC1+)	0.109295	0.0501183	0.0561191	5.92347	2.68417e-26	3.83553e-25	Epithelial
197	SGPL1	EC cells (TAC1+)	0.443128	0.0193991	0.107464	EC cells (TAC1+)	0.15359	0.0427282	0.0555462	2.91864	1.28028e-35	2.57478e-34	Epithelial
198	NFASC	EC cells (TAC1+)	0.327014	0.0219295	0.123624	EC cells (TAC1+)	0.106737	0.0326372	0.0403936	5.89457	5.34762e-30	9.07423e-29	Epithelial
199	RBP2	Enterocyte	0.92496	0.325126	0.331146	Enterocyte	0.512558	0.303234	0.349396	5.88024	0	0	Epithelial
200	ANPEP	Enterocyte	0.921303	0.180805	0.324756	Enterocyte	0.458139	0.23702	0.242326	3.84679	0	0	Epithelial
201	DGAT1	Enterocyte	0.799226	0.286907	0.351055	Enterocyte	0.344149	0.213142	0.220562	2.92958	0	0	Epithelial
202	FABP2	Enterocyte	0.85654	0.203445	0.322307	Enterocyte	0.377384	0.172511	0.201912	3.959	0	0	Epithelial
203	APOB	Enterocyte	0.773171	0.36408	0.382223	Enterocyte	0.326742	0.169923	0.238455	5.366	0	0	Epithelial
204	KHK	Enterocyte	0.684116	0.305758	0.334719	Enterocyte	0.280434	0.159846	0.192325	3.92884	0	0	Epithelial
205	APOA4	Enterocyte	0.68708	0.232534	0.409971	Enterocyte	0.342954	0.158695	0.266419	7.44965	0	0	Epithelial
206	AMN	Enterocyte	0.839536	0.15801	0.167932	Enterocyte	0.389448	0.143203	0.15246	1.92428	0	0	Epithelial
207	SLC7A7	Enterocyte	0.535318	0.302328	0.309019	Enterocyte	0.196286	0.137045	0.142034	4.35263	0	0	Epithelial
208	CREB3L3	Enterocyte	0.551789	0.347243	0.409521	Enterocyte	0.199479	0.132868	0.169649	5.26264	0	0	Epithelial
209	SELENOP	Enterocyte	0.875734	0.0637211	0.100154	Enterocyte	0.413092	0.132613	0.147912	3.19415	0	0	Epithelial
210	MTTP	Enterocyte	0.813267	0.103968	0.259597	Enterocyte	0.36643	0.130543	0.222551	3.77451	0	0	Epithelial
211	SLC2A2	Enterocyte	0.510117	0.26888	0.315523	Enterocyte	0.171266	0.125904	0.129196	4.41923	0	0	Epithelial
212	TM4SF20	Enterocyte	0.567592	0.395913	0.408501	Enterocyte	0.17222	0.122421	0.122801	4.63712	0	0	Epithelial
213	SULT2A1	Enterocyte	0.460518	0.224168	0.235776	Enterocyte	0.174611	0.110744	0.117513	3.96983	0	0	Epithelial
214	CD68	Enterocyte	0.598131	0.0729363	0.216688	Enterocyte	0.226299	0.108471	0.137734	3.13319	0	0	Epithelial
215	SLC5A12	Enterocyte	0.440016	0.303652	0.307486	Enterocyte	0.151444	0.108287	0.117743	4.9179	0	0	Epithelial
216	SI	Enterocyte	0.767432	0.150717	0.157262	Enterocyte	0.290885	0.108054	0.136731	3.0689	0	0	Epithelial
217	DNASE1	Enterocyte	0.682782	0.160558	0.175014	Enterocyte	0.246661	0.102636	0.107243	2.79812	0	0	Epithelial
218	SMIM24	Enterocyte	0.863881	0.0807489	0.146412	Enterocyte	0.398172	0.101649	0.116244	3.49173	0	0	Epithelial
219	PLIN2	Enterocyte	0.609263	0.121458	0.17215	Enterocyte	0.196599	0.0995247	0.110491	2.50444	0	0	Epithelial
220	CES2	Enterocyte	0.835318	0.113603	0.194857	Enterocyte	0.352254	0.0989341	0.157208	1.95941	0	0	Epithelial
221	AADAC	Enterocyte	0.57149	0.172951	0.272521	Enterocyte	0.206745	0.0975063	0.141851	3.68587	0	0	Epithelial
222	FBP1	Enterocyte	0.644768	0.213915	0.259647	Enterocyte	0.234824	0.0972119	0.140201	2.95333	0	0	Epithelial
223	SLC5A1	Enterocyte	0.561372	0.220463	0.265967	Enterocyte	0.19575	0.0963256	0.102135	3.96999	0	0	Epithelial
224	SAT2	Enterocyte	0.81551	0.0358489	0.042433	Enterocyte	0.333011	0.0952656	0.100639	2.68745	0	0	Epithelial
225	PCK2	Enterocyte	0.592045	0.128506	0.225173	Enterocyte	0.185479	0.0950719	0.096699	2.20495	0	0	Epithelial
226	PBLD	Enterocyte	0.5559	0.133589	0.230126	Enterocyte	0.180119	0.0939475	0.0970034	2.3114	0	0	Epithelial
227	CIDEB	Enterocyte	0.499092	0.176512	0.27182	Enterocyte	0.178818	0.0933287	0.104914	4.03658	0	0	Epithelial
228	APOC3	Enterocyte	0.626001	0.171456	0.3007	Enterocyte	0.258378	0.091487	0.184175	6.36313	0	0	Epithelial
229	CLCA1	Goblet cell	0.907692	0.30637	0.584259	Goblet cell	0.508142	0.272032	0.414168	8.11186	0	0	Epithelial
230	SPINK4	Goblet cell	0.658912	0.0301515	0.204366	Goblet cell	0.39611	0.141789	0.293916	6.82529	0	0	Epithelial
231	BCAS1	Goblet cell	0.656848	0.179493	0.302732	Goblet cell	0.27155	0.118497	0.179725	4.52215	0	0	Epithelial
232	ATOH1	Goblet cell	0.546904	0.176656	0.47445	Goblet cell	0.223123	0.104258	0.203074	5.7958	0	0	Epithelial
233	FCGBP	Goblet cell	0.939962	0.0202931	0.576326	Goblet cell	0.545795	0.0870096	0.468819	7.24109	0	0	Epithelial
234	HPCAL1	Goblet cell	0.575985	0.145241	0.202331	Goblet cell	0.222536	0.0805974	0.136661	2.79691	0	0	Epithelial
235	FAM177B	Goblet cell	0.203752	0.100281	0.127166	Goblet cell	0.0939811	0.0611729	0.0619007	6.17305	2.09136e-134	2.70383e-133	Epithelial
236	NTN4	Goblet cell	0.253471	0.123574	0.134167	Goblet cell	0.0784435	0.0541713	0.0581957	3.43397	2.04073e-151	3.25917e-150	Epithelial
237	AC005833.1	Goblet cell	0.334146	0.0951381	0.271646	Goblet cell	0.113112	0.0532469	0.100509	4.63505	0	0	Epithelial
238	ABCA4	Goblet cell	0.200188	0.125783	0.146579	Goblet cell	0.0698151	0.0512557	0.0581198	6.95159	1.12771e-131	1.42406e-130	Epithelial
239	REP15	Goblet cell	0.598874	0.0973867	0.552203	Goblet cell	0.224526	0.0508731	0.216139	5.95644	0	0	Epithelial
240	ST6GALNAC1	Goblet cell	0.696811	0.0584634	0.338757	Goblet cell	0.307661	0.0475089	0.166257	3.07089	0	0	Epithelial
241	SEL1L3	Goblet cell	0.354784	0.0612305	0.11051	Goblet cell	0.108508	0.0363556	0.0580574	1.75651	5.92382e-146	8.9351e-145	Epithelial
242	FRZB	Goblet cell	0.358537	0.00469043	0.199528	Goblet cell	0.132977	0.0361818	0.0876769	5.15452	0	0	Epithelial
243	GALNT5	Goblet cell	0.31257	0.0474464	0.109181	Goblet cell	0.113422	0.0352361	0.0664214	2.91827	2.95228e-207	5.93737e-206	Epithelial
244	CRACR2A	Goblet cell	0.237336	0.0145259	0.177284	Goblet cell	0.0927637	0.0319326	0.0783344	4.04869	3.08132e-157	5.07018e-156	Epithelial
245	GALNT8	Goblet cell	0.182364	0.0111243	0.117848	Goblet cell	0.0623986	0.0130589	0.0445324	4.73299	1.37676e-101	1.46584e-100	Epithelial
246	CCK	I cells (CCK+)	0.867841	0.349769	0.504205	I cells (CCK+)	0.496253	0.247966	0.423061	12.7441	5.88047e-113	1.59655e-110	Epithelial
247	ONECUT3	I cells (CCK+)	0.709251	0.413797	0.492384	I cells (CCK+)	0.326525	0.211157	0.254971	9.73785	5.23311e-76	7.10395e-74	Epithelial
248	GC	I cells (CCK+)	0.832599	0.266334	0.453452	I cells (CCK+)	0.417069	0.178181	0.270221	10.0348	7.99159e-104	1.44648e-101	Epithelial
249	GAS2L3	I cells (CCK+)	0.405286	0.212515	0.216475	I cells (CCK+)	0.125566	0.0697731	0.0732773	3.21508	6.30386e-19	9.25134e-18	Epithelial
250	CCNA1	I cells (CCK+)	0.176211	0.140067	0.143953	I cells (CCK+)	0.0644073	0.0545826	0.0577661	9.61197	4.52583e-06	2.31842e-05	Epithelial
251	RHOH	I cells (CCK+)	0.215859	0.14357	0.151343	I cells (CCK+)	0.0743046	0.053667	0.0628789	6.18532	3.38393e-08	2.21383e-07	Epithelial
252	SPART	I cells (CCK+)	0.343612	0.139766	0.150064	I cells (CCK+)	0.0909853	0.0438299	0.0463504	3.08302	4.78294e-14	4.99449e-13	Epithelial
253	THEM6	I cells (CCK+)	0.409692	0.0736092	0.115049	I cells (CCK+)	0.124739	0.0346162	0.037746	2.7561	1.29174e-16	1.72651e-15	Epithelial
254	MRAP	I cells (CCK+)	0.215859	0.107425	0.187423	I cells (CCK+)	0.0880673	0.0341338	0.0761352	9.53756	1.94621e-08	1.32099e-07	Epithelial
255	CD36	I cells (CCK+)	0.162996	0.0744211	0.102755	I cells (CCK+)	0.051897	0.0289558	0.0352395				Epithelial
256	TSHR	I cells (CCK+)	0.114537	0.104228	0.105059	I cells (CCK+)	0.0283324	0.0246713	0.0258157				Epithelial
257	BAIAP2L2	I cells (CCK+)	0.528634	0.0455858	0.104906	I cells (CCK+)	0.153003	0.0244235	0.0374049	1.48138	2.00559e-13	1.94471e-12	Epithelial
258	N4BP2	I cells (CCK+)	0.511013	0.00498912	0.19965	I cells (CCK+)	0.163074	0.0142387	0.0865594	2.97213	5.94993e-27	1.34617e-25	Epithelial
259	PDK3	I cells (CCK+)	0.352423	0.0391699	0.193332	I cells (CCK+)	0.105136	0.00906484	0.0430698	3.06662	2.03424e-14	2.16586e-13	Epithelial
260	GIP	K cells (GIP+)	0.831325	0.716788	0.802889	K cells (GIP+)	0.500774	0.459834	0.494403	14.8094	3.00757e-39	4.08278e-37	Epithelial
261	EGFL7	K cells (GIP+)	0.638554	0.154683	0.330184	K cells (GIP+)	0.300862	0.152806	0.219901	4.56646	4.93237e-20	1.57546e-18	Epithelial
262	TMEM190	K cells (GIP+)	0.698795	0.0213758	0.500557	K cells (GIP+)	0.356848	0.138312	0.30337	10.5922	3.55561e-28	2.75814e-26	Epithelial
263	SCG5	K cells (GIP+)	0.951807	0.0874004	0.133625	K cells (GIP+)	0.497687	0.121925	0.142692	8.80375	2.17273e-50	5.89895e-48	Epithelial
264	CRTAC1	K cells (GIP+)	0.421687	0.219044	0.389429	K cells (GIP+)	0.18412	0.120018	0.171548	9.71335	3.18008e-11	4.42764e-10	Epithelial
265	LRPAP1	K cells (GIP+)	0.807229	0.129263	0.162068	K cells (GIP+)	0.276548	0.111615	0.114188	2.14064	1.20874e-17	2.80361e-16	Epithelial
266	C7	K cells (GIP+)	0.60241	0.205934	0.353594	K cells (GIP+)	0.253027	0.111491	0.156644	6.05967	2.21878e-20	7.52999e-19	Epithelial
267	TDO2	K cells (GIP+)	0.46988	0.204145	0.298073	K cells (GIP+)	0.204971	0.105378	0.152632	5.55532	1.47576e-12	2.22593e-11	Epithelial
268	CLTRN	K cells (GIP+)	0.39759	0.305079	0.313674	K cells (GIP+)	0.132578	0.105318	0.108563	6.83976	6.84891e-10	8.64874e-09	Epithelial
269	PF4V1	K cells (GIP+)	0.361446	0.251276	0.29693	K cells (GIP+)	0.136974	0.102056	0.116777	10.0111	1.24133e-08	1.40426e-07	Epithelial
270	PLCXD3	K cells (GIP+)	0.578313	0.223475	0.269943	K cells (GIP+)	0.20618	0.09816	0.102395	6.03238	6.63859e-19	1.80238e-17	Epithelial
271	PRRG4	K cells (GIP+)	0.445783	0.219646	0.224661	K cells (GIP+)	0.147338	0.0973205	0.103466	2.40782	2.8726e-07	2.68934e-06	Epithelial
272	LINC00982	K cells (GIP+)	0.433735	0.165012	0.226043	K cells (GIP+)	0.163219	0.0881706	0.115411	4.91258	1.32325e-10	1.7525e-09	Epithelial
273	BCHE	K cells (GIP+)	0.277108	0.16522	0.197813	K cells (GIP+)	0.124799	0.0844719	0.103168	6.14321	2.15823e-05	0.000152197	Epithelial
274	HIGD1A	K cells (GIP+)	0.698795	0.117297	0.202367	K cells (GIP+)	0.271794	0.0808975	0.106002	2.27608	7.76582e-14	1.36027e-12	Epithelial
275	FABP5	K cells (GIP+)	0.879518	0.165862	0.179258	K cells (GIP+)	0.362762	0.0799803	0.136993	2.37746	2.40561e-19	6.87497e-18	Epithelial
276	TM4SF5	K cells (GIP+)	0.771084	0.0892662	0.246855	K cells (GIP+)	0.355003	0.077966	0.142128	3.15598	1.43238e-21	5.55558e-20	Epithelial
277	MAST4	K cells (GIP+)	0.53012	0.160076	0.234666	K cells (GIP+)	0.178741	0.0761832	0.0842618	3.08965	4.33113e-12	6.35623e-11	Epithelial
278	SPAG5	K cells (GIP+)	0.373494	0.197283	0.227102	K cells (GIP+)	0.11604	0.0726177	0.0942906	3.65167	1.86351e-07	1.80694e-06	Epithelial
279	FKBP2	K cells (GIP+)	0.891566	0.0205985	0.0454124	K cells (GIP+)	0.377292	0.0708223	0.112796	2.10726	1.4053e-19	4.23933e-18	Epithelial
280	DPP7	K cells (GIP+)	0.638554	0.170023	0.186941	K cells (GIP+)	0.229544	0.0685398	0.0763262	2.77115	2.09157e-15	4.05615e-14	Epithelial
281	NELL2	K cells (GIP+)	0.313253	0.160637	0.174216	K cells (GIP+)	0.0998982	0.0677468	0.0750982	3.16478	4.77481e-05	0.000312376	Epithelial
282	CRYBG3	K cells (GIP+)	0.457831	0.254441	0.306173	K cells (GIP+)	0.128121	0.0659706	0.087031	3.5687	1.11622e-10	1.51527e-09	Epithelial
283	PTGER3	K cells (GIP+)	0.361446	0.207261	0.247809	K cells (GIP+)	0.112163	0.0658503	0.069418	7.98771	1.41888e-08	1.57235e-07	Epithelial
284	CHRNA5	K cells (GIP+)	0.277108	0.140545	0.148076	K cells (GIP+)	0.112908	0.0604355	0.0696173	4.89718	3.02422e-05	0.000205269	Epithelial
285	ACP2	K cells (GIP+)	0.481928	0.164747	0.170389	K cells (GIP+)	0.137349	0.056001	0.0651653	2.14829	6.92267e-08	7.09247e-07	Epithelial
286	AC008124.1	K cells (GIP+)	0.39759	0.107268	0.138499	K cells (GIP+)	0.121878	0.0530702	0.0571747	2.73906	5.67966e-07	5.22721e-06	Epithelial
287	LINC00907	K cells (GIP+)	0.313253	0.0229304	0.11061	K cells (GIP+)	0.119287	0.0529386	0.0562294	7.28055	9.98225e-07	8.88584e-06	Epithelial
288	CTSO	K cells (GIP+)	0.337349	0.143517	0.172401	K cells (GIP+)	0.0967123	0.0510299	0.0534277	2.8593	1.81065e-05	0.000129366	Epithelial
289	BLCAP	K cells (GIP+)	0.481928	0.0303148	0.160397	K cells (GIP+)	0.129413	0.0504213	0.0539807	1.49218	1.46842e-05	0.000109226	Epithelial
290	GCG	L cells (PYY+)	0.779661	0.12057	0.442312	L cells (PYY+)	0.399369	0.196921	0.234622	12.1677	1.71587e-48	4.65858e-46	Epithelial
291	PRPH	L cells (PYY+)	0.381356	0.0631741	0.140392	L cells (PYY+)	0.155245	0.0595353	0.0704706	8.19287	1.04635e-12	3.78778e-11	Epithelial
292	FAP	L cells (PYY+)	0.161017	0.0642428	0.144068	L cells (PYY+)	0.0738131	0.0580713	0.0700927	8.029	0.0026472	0.0191657	Epithelial
293	FGFBP3	L cells (PYY+)	0.194915	0.0981411	0.104006	L cells (PYY+)	0.0821862	0.0467512	0.0608588	4.3647	0.000906049	0.00756899	Epithelial
294	INSL5	L cells (PYY+)	0.127119	0.0589368	0.120126	L cells (PYY+)	0.0648947	0.0151163	0.0608344	9.00352	0.017453	0.0911247	Epithelial
295	MLN	M/X cells (MLN/GHRL+)	0.915825	0.454286	0.576618	M/X cells (MLN/GHRL+)	0.606408	0.453676	0.508264	12.0441	2.26656e-162	6.1537e-160	Epithelial
296	GHRL	M/X cells (MLN/GHRL+)	0.93266	0.287499	0.436156	M/X cells (MLN/GHRL+)	0.475741	0.365438	0.382436	11.4471	2.25002e-169	1.22176e-166	Epithelial
297	ACSL1	M/X cells (MLN/GHRL+)	0.548822	0.36001	0.421068	M/X cells (MLN/GHRL+)	0.223495	0.18009	0.191618	5.9864	2.69816e-56	1.83138e-54	Epithelial
298	IL20RA	M/X cells (MLN/GHRL+)	0.47138	0.373478	0.399091	M/X cells (MLN/GHRL+)	0.198481	0.174182	0.186005	6.03324	1.42621e-41	4.5555e-40	Epithelial
299	ACOT7	M/X cells (MLN/GHRL+)	0.579125	0.213053	0.251357	M/X cells (MLN/GHRL+)	0.244525	0.147717	0.153492	3.4181	9.88124e-46	3.83251e-44	Epithelial
300	VSTM2L	M/X cells (MLN/GHRL+)	0.569024	0.202952	0.226366	M/X cells (MLN/GHRL+)	0.263117	0.136025	0.138756	7.5405	2.97911e-63	2.69609e-61	Epithelial
301	ATF7IP2	M/X cells (MLN/GHRL+)	0.531987	0.152605	0.18267	M/X cells (MLN/GHRL+)	0.195632	0.12434	0.126131	2.81734	2.9217e-33	7.21128e-32	Epithelial
302	ASAH1	M/X cells (MLN/GHRL+)	0.747475	0.0525595	0.0848241	M/X cells (MLN/GHRL+)	0.340328	0.110218	0.136365	2.12821	1.15961e-45	4.19778e-44	Epithelial
303	ASGR1	M/X cells (MLN/GHRL+)	0.646465	0.177933	0.222169	M/X cells (MLN/GHRL+)	0.247556	0.109036	0.143173	4.16655	4.01367e-66	4.35885e-64	Epithelial
304	PDE3B	M/X cells (MLN/GHRL+)	0.417508	0.127186	0.212151	M/X cells (MLN/GHRL+)	0.14996	0.0916512	0.0960566	3.27214	1.89821e-25	3.32493e-24	Epithelial
305	CLEC4G	M/X cells (MLN/GHRL+)	0.353535	0.115773	0.329439	M/X cells (MLN/GHRL+)	0.181166	0.0809021	0.173303	10.1098	6.62643e-26	1.24074e-24	Epithelial
306	WNK3	M/X cells (MLN/GHRL+)	0.329966	0.0396437	0.15816	M/X cells (MLN/GHRL+)	0.131104	0.0665162	0.0796814	5.32631	8.75478e-21	1.35824e-19	Epithelial
307	BHMT	M/X cells (MLN/GHRL+)	0.222222	0.0856583	0.135913	M/X cells (MLN/GHRL+)	0.0938787	0.0515972	0.0683414	7.47714	5.53267e-11	4.29177e-10	Epithelial
308	NSG2	M/X cells (MLN/GHRL+)	0.279461	0.0503864	0.182687	M/X cells (MLN/GHRL+)	0.107841	0.0497761	0.0763007	8.86435	1.01458e-16	1.2812e-15	Epithelial
309	SLC8A1	M/X cells (MLN/GHRL+)	0.262626	0.0808081	0.103858	M/X cells (MLN/GHRL+)	0.0982038	0.0456929	0.04945	4.16204	1.84546e-12	1.61627e-11	Epithelial
310	RAPGEF4	M/X cells (MLN/GHRL+)	0.265993	0.0701891	0.121415	M/X cells (MLN/GHRL+)	0.0942437	0.0451841	0.0484834	5.9456	1.47008e-14	1.50614e-13	Epithelial
311	PGM5	M/X cells (MLN/GHRL+)	0.175084	0.110568	0.126133	M/X cells (MLN/GHRL+)	0.0575368	0.0440197	0.0449944	6.11782	2.90853e-07	1.71667e-06	Epithelial
312	AGT	M/X cells (MLN/GHRL+)	0.353535	0.0593282	0.110236	M/X cells (MLN/GHRL+)	0.125988	0.0376882	0.0746696	2.03014	3.76253e-12	3.14316e-11	Epithelial
313	EPHA4	M/X cells (MLN/GHRL+)	0.23569	0.051924	0.108146	M/X cells (MLN/GHRL+)	0.0635345	0.0115302	0.0277989	3.70901	2.07972e-10	1.50572e-09	Epithelial
314	CCL20	Microfold cell	0.527352	0.326553	0.336353	Microfold cell	0.292313	0.237217	0.246509	4.87012	7.7083e-65	1.3952e-62	Epithelial
315	CCL23	Microfold cell	0.411379	0.36286	0.406501	Microfold cell	0.213621	0.205531	0.212218	8.64397	1.99397e-51	2.70681e-49	Epithelial
316	TFF2	Microfold cell	0.380744	0.316458	0.354959	Microfold cell	0.181295	0.175647	0.175891	7.4317	1.94166e-43	2.10864e-41	Epithelial
317	ICAM2	Microfold cell	0.343545	0.27706	0.306431	Microfold cell	0.182871	0.172632	0.176529	5.78305	7.20549e-34	4.34731e-32	Epithelial
318	PGC	Microfold cell	0.297593	0.289251	0.2906	Microfold cell	0.143862	0.142924	0.143038	9.31086	8.92453e-28	4.40547e-26	Epithelial
319	CTSE	Microfold cell	0.641138	0.145858	0.530326	Microfold cell	0.313428	0.138221	0.271987	4.81276	1.35183e-107	3.67021e-105	Epithelial
320	SPINK5	Microfold cell	0.387309	0.21588	0.282377	Microfold cell	0.169858	0.136357	0.140098	3.94661	2.45963e-36	1.90797e-34	Epithelial
321	ANXA10	Microfold cell	0.301969	0.217632	0.230773	Microfold cell	0.15843	0.130476	0.133371	4.65899	2.98188e-25	1.24551e-23	Epithelial
322	LYZ	Microfold cell	0.704595	0.0795952	0.395923	Microfold cell	0.370513	0.124336	0.289964	5.94432	7.63183e-130	4.14408e-127	Epithelial
323	MIA	Microfold cell	0.260394	0.220134	0.237667	Microfold cell	0.121165	0.112591	0.113257	7.32779	2.28913e-21	6.215e-20	Epithelial
324	CLDN18	Microfold cell	0.221007	0.184862	0.185764	Microfold cell	0.117341	0.105104	0.107374	7.30351	7.38755e-16	1.38326e-14	Epithelial
325	FOXQ1	Microfold cell	0.251641	0.186257	0.197661	Microfold cell	0.113399	0.103231	0.105147	5.20262	8.85317e-19	2.09012e-17	Epithelial
326	TNFAIP2	Microfold cell	0.277899	0.150567	0.209718	Microfold cell	0.12675	0.0859282	0.10225	5.82565	1.94502e-23	7.04096e-22	Epithelial
327	KCNE3	Microfold cell	0.347921	0.0923808	0.187096	Microfold cell	0.129442	0.0832903	0.0857913	2.35201	1.56808e-19	3.8703e-18	Epithelial
328	MUC5AC	Microfold cell	0.190372	0.160951	0.1748	Microfold cell	0.0845522	0.0800347	0.0817503	7.18396	4.55576e-12	5.1537e-11	Epithelial
329	GP2	Microfold cell	0.341357	0.141357	0.209501	Microfold cell	0.130561	0.0791714	0.114748	5.47275	2.82993e-32	1.53665e-30	Epithelial
330	MUCL3	Microfold cell	0.159737	0.150741	0.157676	Microfold cell	0.0818899	0.0785585	0.0817223	6.72567	6.07922e-09	5.32422e-08	Epithelial
331	AKR1C2	Microfold cell	0.280088	0.0865391	0.162137	Microfold cell	0.109211	0.0757312	0.079178	2.88946	9.08927e-16	1.64516e-14	Epithelial
332	AKR1C3	Microfold cell	0.536105	0.120482	0.173833	Microfold cell	0.23295	0.0749905	0.0973924	2.00069	3.16014e-36	2.14494e-34	Epithelial
333	SOX8	Microfold cell	0.210066	0.171604	0.177808	Microfold cell	0.0775794	0.0702832	0.0745135	7.99483	1.15621e-14	1.56956e-13	Epithelial
334	MUC6	Microfold cell	0.150985	0.120215	0.142174	Microfold cell	0.0724726	0.0696067	0.071121	7.68976	3.80158e-08	2.9074e-07	Epithelial
335	LTB	Microfold cell	0.221007	0.193035	0.198279	Microfold cell	0.0767177	0.0676446	0.0721693	5.48352	2.61515e-15	4.17655e-14	Epithelial
336	MSMB	Microfold cell	0.179431	0.126961	0.139783	Microfold cell	0.0768412	0.0611898	0.0620996	4.91163	4.44074e-10	4.23039e-09	Epithelial
337	CAV1	Microfold cell	0.227571	0.134888	0.159775	Microfold cell	0.0828727	0.0530052	0.0547018	4.38336	7.01441e-15	9.76622e-14	Epithelial
338	HS3ST1	Microfold cell	0.199125	0.0700925	0.118154	Microfold cell	0.0657476	0.0506788	0.0508221	2.92501	1.14533e-09	1.05409e-08	Epithelial
339	VSIG1	Microfold cell	0.122538	0.103308	0.111299	Microfold cell	0.0551169	0.0505709	0.0515356	6.77339	8.32881e-06	4.91581e-05	Epithelial
340	TYMP	Microfold cell	0.328228	0.0100458	0.103081	Microfold cell	0.128078	0.0484697	0.0622341	2.10313	5.82615e-15	8.55027e-14	Epithelial
341	AC020656.1	Microfold cell	0.221007	0.133213	0.186758	Microfold cell	0.075354	0.0443632	0.0680264	4.72526	1.6166e-14	2.14101e-13	Epithelial
342	IL1B	Microfold cell	0.155361	0.121642	0.12265	Microfold cell	0.0532494	0.0437476	0.0445034	4.76835	8.92658e-08	6.55018e-07	Epithelial
343	SLC2A6	Microfold cell	0.218818	0.0339666	0.122044	Microfold cell	0.102002	0.0428894	0.0875613	4.92298	1.93951e-14	2.5075e-13	Epithelial
344	NTS	N cells (NTS+)	0.909091	0.671205	0.765023	N cells (NTS+)	0.697155	0.563317	0.645691	14.868	1.78999e-25	3.41632e-23	Epithelial
345	CDKN1A	N cells (NTS+)	0.931818	0.152157	0.325648	N cells (NTS+)	0.491205	0.225139	0.284332	3.74864	4.35232e-20	3.93885e-18	Epithelial
346	RARRES1	N cells (NTS+)	0.863636	0.304314	0.442193	N cells (NTS+)	0.410322	0.191059	0.295638	3.60159	1.75698e-17	1.04348e-15	Epithelial
347	CPLX2	N cells (NTS+)	0.431818	0.270528	0.290404	N cells (NTS+)	0.225282	0.170957	0.19042	9.56088	7.48185e-07	1.56256e-05	Epithelial
348	ETV1	N cells (NTS+)	0.818182	0.215772	0.216487	N cells (NTS+)	0.398327	0.151983	0.170513	8.3509	9.53701e-21	1.29465e-18	Epithelial
349	MS4A8	N cells (NTS+)	0.840909	0.145994	0.16621	N cells (NTS+)	0.405185	0.141584	0.157349	4.24248	1.07238e-18	7.27877e-17	Epithelial
350	CYP4F3	N cells (NTS+)	0.522727	0.354481	0.370185	N cells (NTS+)	0.206113	0.139022	0.168998	4.53993	1.99647e-08	4.92765e-07	Epithelial
351	PCSK1N	N cells (NTS+)	1	0.0120482	0.0169492	N cells (NTS+)	0.753793	0.136969	0.191809	8.78531	2.84098e-30	1.54265e-27	Epithelial
352	LXN	N cells (NTS+)	0.590909	0.0993837	0.218028	N cells (NTS+)	0.308409	0.12996	0.153759	3.81225	5.33048e-09	1.52339e-07	Epithelial
353	AC005019.2	N cells (NTS+)	0.295455	0.235214	0.238186	N cells (NTS+)	0.146014	0.12926	0.130836	11.5198	0.000694186	0.00711213	Epithelial
354	ARRDC4	N cells (NTS+)	0.454545	0.194634	0.204846	N cells (NTS+)	0.19547	0.127696	0.130141	2.81205	9.45506e-05	0.00131643	Epithelial
355	HLA-A	N cells (NTS+)	0.977273	0.0857065	0.109504	N cells (NTS+)	0.488615	0.126657	0.129564	2.07512	1.70881e-11	6.1859e-10	Epithelial
356	VPS13A	N cells (NTS+)	0.772727	0.247304	0.272727	N cells (NTS+)	0.289585	0.12525	0.145568	2.59193	3.61181e-11	1.22576e-09	Epithelial
357	ID1	N cells (NTS+)	0.886364	0.0897535	0.178671	N cells (NTS+)	0.388567	0.124542	0.128059	2.67881	3.20327e-13	1.44948e-11	Epithelial
358	CNFN	N cells (NTS+)	0.454545	0.249726	0.281027	N cells (NTS+)	0.163282	0.11857	0.121485	3.18282	1.71176e-05	0.000290464	Epithelial
359	SLC6A19	N cells (NTS+)	0.659091	0.153912	0.381982	N cells (NTS+)	0.294589	0.11373	0.223605	3.17623	8.97101e-10	2.86545e-08	Epithelial
360	ARFGEF3	N cells (NTS+)	0.818182	0.191063	0.265734	N cells (NTS+)	0.321735	0.105982	0.106092	5.16198	4.10454e-19	3.18395e-17	Epithelial
361	SYT7	N cells (NTS+)	0.522727	0.0711144	0.217643	N cells (NTS+)	0.202783	0.105858	0.106939	5.39877	6.91132e-09	1.87642e-07	Epithelial
362	C16orf54	N cells (NTS+)	0.272727	0.154083	0.22188	N cells (NTS+)	0.150171	0.104981	0.134715	8.67316	0.00181697	0.0164094	Epithelial
363	AC024610.2	N cells (NTS+)	0.272727	0.171032	0.176342	N cells (NTS+)	0.129205	0.0915114	0.0925057	7.95666	0.00184341	0.0164094	Epithelial
364	VAMP2	N cells (NTS+)	0.75	0.177313	0.183735	N cells (NTS+)	0.288981	0.090442	0.102286	2.83234	1.48457e-11	5.75802e-10	Epithelial
365	DRAIC	N cells (NTS+)	0.409091	0.180277	0.237285	N cells (NTS+)	0.172607	0.0871268	0.114728	5.72297	5.47876e-06	0.000106249	Epithelial
366	UCN3	N cells (NTS+)	0.909091	0.041621	0.409091	N cells (NTS+)	0.44138	0.0810135	0.278619	10.5146	1.88747e-25	3.41632e-23	Epithelial
367	SOWAHA	N cells (NTS+)	0.363636	0.123407	0.134721	N cells (NTS+)	0.139071	0.0772699	0.0963853	2.53628	0.00198036	0.0173442	Epithelial
368	CDKN2C	N cells (NTS+)	0.25	0.204597	0.207627	N cells (NTS+)	0.0908414	0.0771179	0.0795022	4.02373	0.00863521	0.0660411	Epithelial
369	CXCL16	N cells (NTS+)	0.477273	0.173942	0.200164	N cells (NTS+)	0.146021	0.0749814	0.0870882	2.60658	2.606e-05	0.000428806	Epithelial
370	B3GALT5	N cells (NTS+)	0.386364	0.0851588	0.109305	N cells (NTS+)	0.16031	0.0743044	0.0843867	2.42329	0.00114058	0.0108655	Epithelial
371	PLXDC2	N cells (NTS+)	0.318182	0.122028	0.128755	N cells (NTS+)	0.13052	0.0734781	0.0758877	3.11898	0.00342406	0.029051	Epithelial
372	TBX3	N cells (NTS+)	0.409091	0.157906	0.162395	N cells (NTS+)	0.16329	0.0717421	0.104302	2.8648	0.000246553	0.00298899	Epithelial
373	PPARA	N cells (NTS+)	0.5	0.182168	0.212146	N cells (NTS+)	0.1467	0.0701591	0.0712763	1.83156	0.000178248	0.0023607	Epithelial
374	DEFA5	Paneth	0.902742	0.630014	0.734824	Paneth	0.545047	0.494526	0.506286	10.332	0	0	Epithelial
375	DEFA6	Paneth	0.899151	0.694606	0.798213	Paneth	0.478646	0.458241	0.460003	10.2917	0	0	Epithelial
376	REG3A	Paneth	0.914817	0.823908	0.841275	Paneth	0.448405	0.437151	0.437217	9.7088	0	0	Epithelial
377	REG1A	Paneth	0.951371	0.658154	0.676491	Paneth	0.475788	0.355672	0.385254	5.79357	0	0	Epithelial
378	DCN	Paneth	0.45594	0.359166	0.394401	Paneth	0.250927	0.233567	0.234653	5.96413	0	0	Epithelial
379	JCHAIN	Paneth	0.648172	0.482636	0.534536	Paneth	0.27646	0.22704	0.257821	7.31464	0	0	Epithelial
380	PRSS2	Paneth	0.605744	0.46672	0.480744	Paneth	0.247493	0.213783	0.223708	7.97873	0	0	Epithelial
381	MGP	Paneth	0.438969	0.354223	0.398169	Paneth	0.232386	0.205355	0.217332	5.85722	0	0	Epithelial
382	OLFM4	Paneth	0.895235	0.410797	0.637837	Paneth	0.445334	0.192706	0.326341	3.72436	0	0	Epithelial
383	PLA2G2A	Paneth	0.692559	0.326542	0.374792	Paneth	0.282625	0.18963	0.217562	3.79596	0	0	Epithelial
384	FABP6	Paneth	0.741514	0.241514	0.398615	Paneth	0.337799	0.170659	0.171749	4.55037	0	0	Epithelial
385	ITLN2	Paneth	0.354765	0.30931	0.330938	Paneth	0.163097	0.155893	0.159135	8.65227	1.59753e-243	4.13075e-242	Epithelial
386	IGHV1-2	Paneth	0.318864	0.303939	0.316105	Paneth	0.153477	0.14922	0.152531	10.0543	7.43139e-200	1.75445e-198	Epithelial
387	SFRP2	Paneth	0.251958	0.217343	0.218192	Paneth	0.154135	0.141306	0.145106	6.88237	2.20443e-122	3.15002e-121	Epithelial
388	IGKV3-20	Paneth	0.376305	0.31389	0.330851	Paneth	0.153652	0.138665	0.150036	8.86512	5.06399e-275	1.6175e-273	Epithelial
389	IGLV1-40	Paneth	0.372715	0.347292	0.348292	Paneth	0.138585	0.132407	0.136175	9.79327	8.99435e-272	2.71329e-270	Epithelial
390	IGHV1-18	Paneth	0.256854	0.237858	0.239905	Paneth	0.134007	0.127343	0.132146	9.47113	9.39621e-130	1.41726e-128	Epithelial
391	CFD	Paneth	0.409595	0.0699849	0.124712	Paneth	0.182131	0.120857	0.143817	3.62831	9.41184e-202	2.32301e-200	Epithelial
392	IGHV4-59	Paneth	0.261423	0.215968	0.239713	Paneth	0.126264	0.119076	0.121416	9.24701	1.17421e-134	1.99249e-133	Epithelial
393	IGHA1	Paneth	0.549608	0.29452	0.345063	Paneth	0.182271	0.110809	0.148116	5.5314	0	0	Epithelial
394	LUM	Paneth	0.238577	0.119933	0.166288	Paneth	0.142971	0.106807	0.120428	5.40582	1.04105e-98	1.10841e-97	Epithelial
395	SPARCL1	Paneth	0.234987	0.162698	0.167647	Paneth	0.120002	0.10211	0.105162	4.39534	6.20315e-93	6.1242e-92	Epithelial
396	IGLV3-19	Paneth	0.259791	0.237064	0.256977	Paneth	0.0987691	0.0967941	0.0982819	9.80763	2.77802e-133	4.5711e-132	Epithelial
397	IGHV3-21	Paneth	0.11064	0.102499	0.105681	Paneth	0.0663839	0.0636458	0.0655995	8.4566	2.09618e-25	7.84982e-25	Epithelial
398	IGLV2-23	Paneth	0.160248	0.134468	0.14405	Paneth	0.0684092	0.06238	0.0662733	8.01069	7.72606e-51	4.51102e-50	Epithelial
399	IGHV3-7	Paneth	0.131854	0.109127	0.115572	Paneth	0.0645089	0.057764	0.0623784	7.44204	7.44012e-35	3.25805e-34	Epithelial
400	COL3A1	Paneth	0.229112	0.00877329	0.1079	Paneth	0.110632	0.0452209	0.0713054	5.13011	5.36614e-92	5.11195e-91	Epithelial
401	KLK12	Progenitor (NEUROG3+)	0.657738	0.54326	0.550522	Progenitor (NEUROG3+)	0.294117	0.260613	0.262615	7.73606	9.29902e-95	1.26234e-92	Epithelial
402	NEUROG3	Progenitor (NEUROG3+)	0.616071	0.325749	0.495218	Progenitor (NEUROG3+)	0.303663	0.237473	0.256481	9.40628	1.77584e-84	1.60714e-82	Epithelial
403	USP18	Progenitor (NEUROG3+)	0.416667	0.19086	0.266667	Progenitor (NEUROG3+)	0.167602	0.136339	0.137407	5.78249	1.23313e-36	3.93877e-35	Epithelial
404	SUSD2	Progenitor (NEUROG3+)	0.505952	0.306086	0.369589	Progenitor (NEUROG3+)	0.20091	0.135746	0.153146	3.85292	9.33145e-47	3.37798e-45	Epithelial
405	HES6	Progenitor (NEUROG3+)	0.636905	0.314324	0.315255	Progenitor (NEUROG3+)	0.217136	0.115391	0.134834	3.78608	8.31301e-70	5.64246e-68	Epithelial
406	KIF19	Progenitor (NEUROG3+)	0.541667	0.144076	0.294971	Progenitor (NEUROG3+)	0.196846	0.0787254	0.124191	6.2366	1.96872e-63	9.71834e-62	Epithelial
407	LRRC74B	Progenitor (NEUROG3+)	0.25	0.221134	0.231043	Progenitor (NEUROG3+)	0.0828271	0.0727162	0.0759747	7.87985	3.14234e-15	2.89202e-14	Epithelial
408	DLL3	Progenitor (NEUROG3+)	0.282738	0.153706	0.194078	Progenitor (NEUROG3+)	0.115343	0.0705649	0.0890078	6.9853	9.09942e-19	9.32261e-18	Epithelial
409	AL450311.2	Progenitor (NEUROG3+)	0.342262	0.116455	0.257925	Progenitor (NEUROG3+)	0.133215	0.0682737	0.0962955	8.59156	3.00412e-27	5.26206e-26	Epithelial
410	OLFML2B	Progenitor (NEUROG3+)	0.22619	0.165584	0.197324	Progenitor (NEUROG3+)	0.075482	0.0578149	0.0660098	6.68394	1.43147e-12	1.06478e-11	Epithelial
411	TFPI2	Progenitor (NEUROG3+)	0.327381	0.149656	0.231227	Progenitor (NEUROG3+)	0.108218	0.0573815	0.0801918	7.88546	7.61446e-25	1.18133e-23	Epithelial
412	DGKZ	Progenitor (NEUROG3+)	0.410714	0.0881336	0.183442	Progenitor (NEUROG3+)	0.123198	0.0563969	0.0586776	1.9179	1.77465e-18	1.78451e-17	Epithelial
413	CLPS	Progenitor (NEUROG3+)	0.761905	0.342674	0.496845	Progenitor (NEUROG3+)	0.214247	0.0554561	0.166379	9.33125	6.23339e-128	1.69237e-125	Epithelial
414	CACNA2D1	Progenitor (NEUROG3+)	0.60119	0.0205453	0.143563	Progenitor (NEUROG3+)	0.194006	0.0542381	0.0554625	5.85313	9.71859e-76	7.53885e-74	Epithelial
415	COL16A1	Progenitor (NEUROG3+)	0.404762	0.158971	0.178955	Progenitor (NEUROG3+)	0.112552	0.0502479	0.0680028	3.397	4.60053e-29	9.25217e-28	Epithelial
416	POU2F2	Progenitor (NEUROG3+)	0.255952	0.12692	0.128117	Progenitor (NEUROG3+)	0.0910787	0.0449022	0.0567263	5.31893	5.64418e-15	4.86475e-14	Epithelial
417	PIMREG	Progenitor (NEUROG3+)	0.229167	0.117826	0.140705	Progenitor (NEUROG3+)	0.0618449	0.0446225	0.0477118	3.33751	4.28411e-10	2.73679e-09	Epithelial
418	GGT5	Progenitor (NEUROG3+)	0.178571	0.146313	0.148721	Progenitor (NEUROG3+)	0.0599438	0.0442647	0.0509407	6.64645	2.19986e-08	1.25739e-07	Epithelial
419	CDKAL1	Progenitor (NEUROG3+)	0.416667	0.126344	0.18771	Progenitor (NEUROG3+)	0.104918	0.0435812	0.0515682	3.59272	4.86089e-31	1.19976e-29	Epithelial
420	FSCN1	Progenitor (NEUROG3+)	0.434524	0.112121	0.1344	Progenitor (NEUROG3+)	0.122094	0.0433065	0.049565	3.26439	2.32725e-32	6.31849e-31	Epithelial
421	MYCL	Progenitor (NEUROG3+)	0.232143	0.132143	0.158683	Progenitor (NEUROG3+)	0.0590179	0.0401922	0.0412767	3.60209	3.86996e-11	2.69409e-10	Epithelial
422	RASA4	Progenitor (NEUROG3+)	0.505952	0.118856	0.142316	Progenitor (NEUROG3+)	0.168322	0.0396074	0.0549142	4.13848	8.26828e-48	3.20691e-46	Epithelial
423	HEPACAM2	Progenitor (NEUROG3+)	0.821429	0.0537518	0.0864888	Progenitor (NEUROG3+)	0.349744	0.0381951	0.103753	4.97145	3.42902e-129	1.86196e-126	Epithelial
424	CBFA2T2	Progenitor (NEUROG3+)	0.47619	0.103309	0.138841	Progenitor (NEUROG3+)	0.150355	0.0370973	0.0396483	2.4623	1.71574e-29	3.72659e-28	Epithelial
425	RAPGEF5	Progenitor (NEUROG3+)	0.330357	0.136809	0.151906	Progenitor (NEUROG3+)	0.0862013	0.0338254	0.0373226	2.22755	3.95894e-15	3.52411e-14	Epithelial
426	CYP27A1	Progenitor (NEUROG3+)	0.550595	0.116946	0.136554	Progenitor (NEUROG3+)	0.185144	0.0335636	0.0680606	2.08125	3.86772e-31	1.00008e-29	Epithelial
427	NHLH1	Progenitor (NEUROG3+)	0.172619	0.140361	0.154062	Progenitor (NEUROG3+)	0.0391419	0.033048	0.0341822	6.78848	5.92768e-08	3.28442e-07	Epithelial
428	RGS12	Progenitor (NEUROG3+)	0.303571	0.0994477	0.103571	Progenitor (NEUROG3+)	0.0777725	0.0282747	0.0287946	2.33838	1.01166e-13	8.32322e-13	Epithelial
429	POLR2J3.1	Progenitor (NEUROG3+)	0.553571	0.0628498	0.102453	Progenitor (NEUROG3+)	0.15513	0.0219664	0.0279096	1.42917	4.06352e-21	5.01476e-20	Epithelial
430	RCOR2	Progenitor (NEUROG3+)	0.190476	0.0291859	0.10573	Progenitor (NEUROG3+)	0.0445935	0.0207868	0.0245164	4.19668	2.07149e-08	1.19662e-07	Epithelial
431	APOE	Proximal progenitor	0.878832	0.117293	0.141169	Proximal progenitor	0.391574	0.163856	0.192651	3.88651	0	0	Epithelial
432	FGB	Proximal progenitor	0.813587	0.312556	0.340887	Proximal progenitor	0.336012	0.160459	0.20205	4.05795	0	0	Epithelial
433	FGG	Proximal progenitor	0.663422	0.312906	0.336474	Proximal progenitor	0.253725	0.142711	0.173015	4.03346	0	0	Epithelial
434	AFP	Proximal progenitor	0.807995	0.193562	0.313947	Proximal progenitor	0.255364	0.0971351	0.107083	3.09588	0	0	Epithelial
435	CPS1	Proximal progenitor	0.739437	0.0586145	0.13989	Proximal progenitor	0.306067	0.0882517	0.10759	2.3995	0	0	Epithelial
436	FGA	Proximal progenitor	0.296085	0.127013	0.185781	Proximal progenitor	0.0815742	0.0536759	0.0579144	3.1137	0	0	Epithelial
437	HMGA1	Proximal progenitor	0.83751	0.010887	0.02508	Proximal progenitor	0.428625	0.0514572	0.111347	2.41545	0	0	Epithelial
438	C6	Proximal progenitor	0.317316	0.0863878	0.148813	Proximal progenitor	0.0885784	0.049915	0.0504565	2.54428	0	0	Epithelial
439	FILIP1L	Proximal progenitor	0.402962	0.136403	0.170819	Proximal progenitor	0.106774	0.0492388	0.0626609	2.92745	0	0	Epithelial
440	APOA2	Proximal progenitor	0.456504	0.140595	0.192586	Proximal progenitor	0.105776	0.0473328	0.0556463	2.7776	0	0	Epithelial
441	GJA1	Proximal progenitor	0.32674	0.0731316	0.169751	Proximal progenitor	0.0888679	0.0442649	0.0569995	2.68904	0	0	Epithelial
442	PIEZO2	Proximal progenitor	0.229702	0.0936193	0.143392	Proximal progenitor	0.0604326	0.0416983	0.0427998	2.99365	3.94951e-220	3.06369e-219	Epithelial
443	ISX	Proximal progenitor	0.464167	0.0771544	0.11159	Proximal progenitor	0.132842	0.0366052	0.0418673	1.39397	0	0	Epithelial
444	CDH2	Proximal progenitor	0.368683	0.115761	0.160349	Proximal progenitor	0.107297	0.0351881	0.0572169	4.04675	0	0	Epithelial
445	PRDM1	Proximal progenitor	0.383285	0.0774408	0.113182	Proximal progenitor	0.092433	0.0238389	0.0464495	1.98119	0	0	Epithelial
446	PDE11A	Proximal progenitor	0.198219	0.0765692	0.114885	Proximal progenitor	0.0435006	0.0237556	0.0263645	3.40417	8.61382e-184	5.99654e-183	Epithelial
447	MRPL23	Proximal progenitor	0.524337	0.0671943	0.10143	Proximal progenitor	0.135152	0.022163	0.0342715	1.09285	0	0	Epithelial
448	OSR2	Proximal progenitor	0.288318	0.0155909	0.127604	Proximal progenitor	0.0894442	0.0205107	0.0561756	2.84365	3.82001e-295	3.57632e-294	Epithelial
449	UHRF1	Proximal progenitor	0.339271	0.0736865	0.116591	Proximal progenitor	0.0833311	0.0189314	0.0443725	2.4122	0	0	Epithelial
450	MRPL12	Proximal progenitor	0.521541	0.084041	0.120892	Proximal progenitor	0.128731	0.0164564	0.0263981	0.882804	0	0	Epithelial
451	PPP1R14A	Proximal progenitor	0.471727	0.0295196	0.100593	Proximal progenitor	0.10875	0.0152304	0.0364977	1.82643	0	0	Epithelial
452	AMHR2	Proximal progenitor	0.407519	0.0152109	0.100302	Proximal progenitor	0.103298	0.0117221	0.0410889	2.63111	0	0	Epithelial
453	CCL25	Stem cells	0.770459	0.101506	0.201387	Stem cells	0.36621	0.131428	0.156169	2.95236	0	0	Epithelial
454	LGR5	Stem cells	0.589328	0.422317	0.488006	Stem cells	0.155639	0.129366	0.134052	5.29544	0	0	Epithelial
455	CDCA7	Stem cells	0.62808	0.320499	0.327049	Stem cells	0.158883	0.0964886	0.100346	2.51376	0	0	Epithelial
456	MYC	Stem cells	0.60047	0.223089	0.280883	Stem cells	0.18509	0.0857457	0.112673	2.62728	0	0	Epithelial
457	RGMB	Stem cells	0.495976	0.221749	0.285019	Stem cells	0.134464	0.0805922	0.0878845	2.58598	0	0	Epithelial
458	IFITM1	Stem cells	0.647889	0.253281	0.354189	Stem cells	0.213596	0.0749113	0.118832	2.05179	0	0	Epithelial
459	EDN1	Stem cells	0.532252	0.194265	0.200293	Stem cells	0.143272	0.0678278	0.0744486	2.14212	0	0	Epithelial
460	FXYD5	Stem cells	0.492014	0.133251	0.172213	Stem cells	0.146335	0.0667782	0.0697229	2.60902	0	0	Epithelial
461	ALDH1B1	Stem cells	0.542528	0.210569	0.234326	Stem cells	0.118496	0.0565226	0.0638347	1.58526	0	0	Epithelial
462	ZBTB38	Stem cells	0.642442	0.231577	0.244503	Stem cells	0.143537	0.0502332	0.0658953	1.1476	0	0	Epithelial
463	KRTCAP3	Stem cells	0.663613	0.224093	0.234747	Stem cells	0.176035	0.0473603	0.0691984	1.1009	0	0	Epithelial
464	CDKN1B	Stem cells	0.505881	0.128561	0.168531	Stem cells	0.13351	0.0407448	0.044443	1.79529	0	0	Epithelial
465	EPHB2	Stem cells	0.449672	0.126595	0.127091	Stem cells	0.0949519	0.0352966	0.0404538	1.59157	0	0	Epithelial
466	EXOSC5	Stem cells	0.474434	0.146599	0.151706	Stem cells	0.0943302	0.0331717	0.0402823	2.04212	0	0	Epithelial
467	TMEM106C	Stem cells	0.659651	0.143522	0.178882	Stem cells	0.170344	0.0331536	0.048085	0.931479	0	0	Epithelial
468	STAMBPL1	Stem cells	0.32834	0.12495	0.142773	Stem cells	0.0616056	0.0276153	0.0352929	1.72633	1.34109e-270	1.51711e-269	Epithelial
469	MRPS25	Stem cells	0.608518	0.0969796	0.138862	Stem cells	0.132131	0.0266546	0.030538	0.734188	8.01666e-278	9.26181e-277	Epithelial
470	MAT2B	Stem cells	0.518633	0.103249	0.161025	Stem cells	0.112354	0.0266049	0.0320229	0.986557	0	0	Epithelial
471	WDR74	Stem cells	0.467129	0.10559	0.148677	Stem cells	0.092839	0.0255626	0.0274426	1.55532	0	0	Epithelial
472	NUDT21	Stem cells	0.561718	0.123257	0.123731	Stem cells	0.11982	0.0248123	0.0294204	1.03452	0	0	Epithelial
473	NOP16	Stem cells	0.469234	0.126966	0.134618	Stem cells	0.089111	0.0238522	0.0287223	1.14603	0	0	Epithelial
474	SESN1	Stem cells	0.363749	0.137942	0.139079	Stem cells	0.0836689	0.0235497	0.033216	2.36811	0	0	Epithelial
475	SRPK1	Stem cells	0.551071	0.124148	0.146947	Stem cells	0.103943	0.0235027	0.0289278	0.805507	1.43504e-305	1.81216e-304	Epithelial
476	CCDC58	Stem cells	0.446205	0.124171	0.132803	Stem cells	0.0782803	0.023383	0.0249281	1.07918	0	0	Epithelial
477	PTPRK	Stem cells	0.5403	0.147934	0.154733	Stem cells	0.114717	0.023297	0.0242848	0.8318	3.86147e-264	4.27914e-263	Epithelial
478	NIFK	Stem cells	0.564937	0.0810665	0.114937	Stem cells	0.110099	0.0222769	0.0275344	1.20727	0	0	Epithelial
479	APOLD1	Stem cells	0.202303	0.119829	0.134506	Stem cells	0.0422789	0.0215419	0.0268416	2.48961	1.51093e-147	1.18903e-146	Epithelial
480	MRPL16	Stem cells	0.59329	0.0702127	0.141677	Stem cells	0.126322	0.0208099	0.0358516	1.05141	0	0	Epithelial
481	THRA	Stem cells	0.380463	0.114229	0.114484	Stem cells	0.0719932	0.0200698	0.0206095	1.12516	1.52055e-231	1.55784e-230	Epithelial
482	REPIN1	Stem cells	0.493252	0.0891287	0.109324	Stem cells	0.0981967	0.0187531	0.0194419	0.885572	4.89472e-288	5.9063e-287	Epithelial
483	SH2D6	Tuft	0.941655	0.924706	0.933181	Tuft	0.591733	0.588329	0.588679	12.528	0	0	Epithelial
484	LRMP	Tuft	0.934871	0.827179	0.892061	Tuft	0.591369	0.579095	0.58352	10.7023	0	0	Epithelial
485	FYB1	Tuft	0.850746	0.669127	0.805292	Tuft	0.482555	0.440617	0.46438	10.4199	0	0	Epithelial
486	PSTPIP2	Tuft	0.759837	0.658647	0.683304	Tuft	0.430945	0.419042	0.420891	8.38526	2.36891e-272	1.8376e-270	Epithelial
487	PTGS1	Tuft	0.739484	0.669463	0.730672	Tuft	0.409987	0.391594	0.405942	11.0402	6.8583e-263	4.65507e-261	Epithelial
488	TRPM5	Tuft	0.762551	0.610009	0.698035	Tuft	0.431054	0.390044	0.416927	10.2071	9.85718e-279	8.92074e-277	Epithelial
489	HCK	Tuft	0.691995	0.674373	0.68352	Tuft	0.380383	0.374155	0.378194	10.9761	2.01528e-230	9.11915e-229	Epithelial
490	BMX	Tuft	0.679783	0.672603	0.676147	Tuft	0.366921	0.3635	0.365893	10.6894	2.14216e-222	8.30853e-221	Epithelial
491	SH2D7	Tuft	0.672999	0.668622	0.669632	Tuft	0.355788	0.354535	0.355242	12.3001	2.17736e-218	7.38943e-217	Epithelial
492	ALOX5	Tuft	0.739484	0.575371	0.588191	Tuft	0.401443	0.352672	0.378958	7.94173	2.70821e-257	1.63395e-255	Epithelial
493	HPGDS	Tuft	0.643148	0.635456	0.636583	Tuft	0.350738	0.348005	0.349512	11.2262	2.30217e-199	7.35339e-198	Epithelial
494	PLCG2	Tuft	0.888738	0.295518	0.479647	Tuft	0.431748	0.343724	0.354626	7.3722	0	0	Epithelial
495	PTPN18	Tuft	0.757123	0.370027	0.476711	Tuft	0.408316	0.338863	0.356702	5.01831	3.604e-236	1.77907e-234	Epithelial
496	AZGP1	Tuft	0.693351	0.532896	0.560484	Tuft	0.367906	0.337386	0.337596	7.101	2.81726e-221	1.01985e-219	Epithelial
497	AVIL	Tuft	0.635007	0.574766	0.600957	Tuft	0.343588	0.333764	0.336076	7.85704	1.51194e-190	4.56102e-189	Epithelial
498	SPTLC2	Tuft	0.628223	0.335041	0.387044	Tuft	0.364193	0.30364	0.31028	4.34664	1.07606e-148	2.6559e-147	Epithelial
499	RASSF6	Tuft	0.762551	0.268575	0.298265	Tuft	0.427323	0.295635	0.300483	5.03593	7.19382e-242	3.90625e-240	Epithelial
500	IL17RB	Tuft	0.660787	0.389601	0.474346	Tuft	0.341266	0.290697	0.299987	5.41112	7.66653e-188	2.19101e-186	Epithelial
501	POU2F3	Tuft	0.500678	0.489412	0.490761	Tuft	0.269073	0.266349	0.267253	9.01526	7.87673e-121	1.64503e-119	Epithelial
502	CCSER1	Tuft	0.592944	0.339932	0.463912	Tuft	0.317932	0.258173	0.299107	5.93769	2.56693e-156	6.63735e-155	Epithelial
503	MATK	Tuft	0.495251	0.383713	0.402468	Tuft	0.267115	0.253826	0.255119	7.53916	2.53276e-114	4.91174e-113	Epithelial
504	CCDC129	Tuft	0.430122	0.423129	0.426816	Tuft	0.23668	0.234812	0.235289	11.1315	2.85027e-90	4.55206e-89	Epithelial
505	ZFHX3	Tuft	0.613297	0.195765	0.217143	Tuft	0.31582	0.229562	0.229982	3.87504	2.1917e-130	4.76037e-129	Epithelial
506	HOTAIRM1	Tuft	0.670285	0.0940138	0.353077	Tuft	0.37135	0.224663	0.279163	4.86311	2.49188e-181	6.76545e-180	Epithelial
507	GRK5	Tuft	0.449118	0.319221	0.327068	Tuft	0.250561	0.224131	0.230643	5.15473	1.23721e-84	1.91944e-83	Epithelial
508	ATP2A3	Tuft	0.731343	0.0872755	0.215214	Tuft	0.402665	0.223228	0.274175	5.23244	1.42351e-227	5.94591e-226	Epithelial
509	GRASP	Tuft	0.484396	0.365165	0.41988	Tuft	0.235875	0.220356	0.224255	8.79429	8.29138e-113	1.55249e-111	Epithelial
510	GNG13	Tuft	0.431479	0.427074	0.427355	Tuft	0.219148	0.21747	0.217546	11.1785	7.72026e-91	1.27033e-89	Epithelial
511	TPM1	Tuft	0.930801	0.102701	0.112619	Tuft	0.563287	0.213583	0.280478	3.28885	1.32904e-305	1.44334e-303	Epithelial
512	HTR3E	Tuft	0.370421	0.368768	0.369554	Tuft	0.212175	0.211793	0.211846	11.8892	1.65017e-67	2.24011e-66	Epithelial
513	INS	Œ≤ cells (INS+)	0.806452	0.649825	0.701557	Œ≤ cells (INS+)	0.593038	0.550612	0.566806	15.6084	7.84018e-15	3.04087e-13	Epithelial
514	MAFB	Œ≤ cells (INS+)	0.967742	0.750959	0.84726	Œ≤ cells (INS+)	0.517053	0.436972	0.471193	7.56529	2.35141e-20	6.31683e-18	Epithelial
515	UCHL1	Œ≤ cells (INS+)	0.870968	0.721188	0.729085	Œ≤ cells (INS+)	0.390894	0.33864	0.349748	8.1879	7.06859e-17	4.26472e-15	Epithelial
516	TUBB3	Œ≤ cells (INS+)	0.677419	0.541826	0.541826	Œ≤ cells (INS+)	0.391946	0.338509	0.351892	8.53444	8.50775e-11	1.49023e-09	Epithelial
517	SLC30A8	Œ≤ cells (INS+)	0.516129	0.470674	0.504081	Œ≤ cells (INS+)	0.284556	0.263293	0.278294	12.4607	6.52442e-07	7.8728e-06	Epithelial
518	STMN2	Œ≤ cells (INS+)	0.967742	0.425573	0.541169	Œ≤ cells (INS+)	0.523337	0.260523	0.358048	9.87095	1.35011e-20	6.31683e-18	Epithelial
519	GNAS	Œ≤ cells (INS+)	1	0.0361446	0.0508475	Œ≤ cells (INS+)	0.729543	0.260506	0.33496	4.59756	6.31084e-19	5.71131e-17	Epithelial
520	C4orf48	Œ≤ cells (INS+)	0.967742	0.333381	0.366425	Œ≤ cells (INS+)	0.470641	0.259535	0.26789	3.82423	3.99905e-17	2.71436e-15	Epithelial
521	NLRP1	Œ≤ cells (INS+)	0.935484	0.342264	0.420065	Œ≤ cells (INS+)	0.439339	0.243366	0.261739	8.73484	2.54827e-19	2.76742e-17	Epithelial
522	IGFBP5	Œ≤ cells (INS+)	0.870968	0.724115	0.746947	Œ≤ cells (INS+)	0.297376	0.237512	0.2637	6.62258	1.74435e-16	8.61074e-15	Epithelial
523	TUBA1A	Œ≤ cells (INS+)	0.967742	0.25048	0.261448	Œ≤ cells (INS+)	0.484497	0.213456	0.242199	7.22054	4.49247e-20	6.31683e-18	Epithelial
524	APLP1	Œ≤ cells (INS+)	0.83871	0.245489	0.332686	Œ≤ cells (INS+)	0.392159	0.211591	0.213915	8.94922	7.65366e-16	3.46328e-14	Epithelial
525	EEF1A2	Œ≤ cells (INS+)	0.580645	0.470513	0.49647	Œ≤ cells (INS+)	0.243908	0.210241	0.211547	9.95042	2.28134e-08	3.34802e-07	Epithelial
526	TUBB2B	Œ≤ cells (INS+)	0.774194	0.437884	0.470229	Œ≤ cells (INS+)	0.317559	0.20388	0.208077	6.04837	3.59253e-13	9.28925e-12	Epithelial
527	FXYD6	Œ≤ cells (INS+)	0.806452	0.435997	0.448759	Œ≤ cells (INS+)	0.280674	0.201232	0.203135	6.33861	2.365e-14	8.02623e-13	Epithelial
528	RNASEK	Œ≤ cells (INS+)	0.741935	0.245782	0.402952	Œ≤ cells (INS+)	0.380293	0.192733	0.269699	4.19261	7.26152e-11	1.32461e-09	Epithelial
529	PTOV1	Œ≤ cells (INS+)	1	0.226923	0.271186	Œ≤ cells (INS+)	0.503845	0.184101	0.249283	3.6746	1.25176e-18	9.71004e-17	Epithelial
530	TAGLN3	Œ≤ cells (INS+)	0.774194	0.465824	0.482527	Œ≤ cells (INS+)	0.30684	0.183724	0.184394	8.33549	1.07781e-13	3.2514e-12	Epithelial
531	ACVR1C	Œ≤ cells (INS+)	0.548387	0.403655	0.427905	Œ≤ cells (INS+)	0.207864	0.181666	0.185472	4.58134	1.05377e-06	1.19207e-05	Epithelial
532	PLPPR5	Œ≤ cells (INS+)	0.709677	0.586329	0.611775	Œ≤ cells (INS+)	0.216203	0.17861	0.186915	10.7248	8.0675e-12	1.82527e-10	Epithelial
533	MLLT11	Œ≤ cells (INS+)	0.741935	0.396806	0.414555	Œ≤ cells (INS+)	0.276404	0.175917	0.185689	5.72401	4.17531e-12	9.85737e-11	Epithelial
534	BASP1	Œ≤ cells (INS+)	0.774194	0.454064	0.500384	Œ≤ cells (INS+)	0.250939	0.174351	0.179599	5.95322	3.21279e-13	8.72272e-12	Epithelial
535	KLHDC8B	Œ≤ cells (INS+)	0.83871	0.429071	0.490692	Œ≤ cells (INS+)	0.275461	0.174261	0.192569	4.16295	7.37241e-14	2.35483e-12	Epithelial
536	SNRPN	Œ≤ cells (INS+)	0.903226	0.214764	0.266321	Œ≤ cells (INS+)	0.43443	0.172947	0.18719	4.21731	9.61962e-16	4.01804e-14	Epithelial
537	OLFM2	Œ≤ cells (INS+)	0.645161	0.340077	0.379777	Œ≤ cells (INS+)	0.258205	0.170315	0.198694	7.75739	6.72596e-10	1.10673e-08	Epithelial
538	HPCA	Œ≤ cells (INS+)	0.516129	0.40601	0.42522	Œ≤ cells (INS+)	0.203474	0.169731	0.171888	7.17514	8.57855e-07	1.01264e-05	Epithelial
539	HADH	Œ≤ cells (INS+)	0.774194	0.147228	0.20871	Œ≤ cells (INS+)	0.343639	0.1669	0.203723	2.36394	9.54675e-08	1.26436e-06	Epithelial
540	H1FX	Œ≤ cells (INS+)	0.935484	0.273945	0.292127	Œ≤ cells (INS+)	0.405027	0.166208	0.168715	3.16334	1.48399e-13	4.24108e-12	Epithelial
541	SSBP4	Œ≤ cells (INS+)	0.774194	0.243424	0.32926	Œ≤ cells (INS+)	0.294468	0.164859	0.165008	3.95741	9.06158e-12	1.90852e-10	Epithelial
542	MAP1B	Œ≤ cells (INS+)	0.870968	0.43925	0.481137	Œ≤ cells (INS+)	0.332269	0.160339	0.191328	7.3592	9.43659e-17	5.12407e-15	Epithelial
0	GPR183	Activated CD4 T	0.667173	0.185635	0.302113	Activated CD4 T	0.305277	0.101969	0.1463	2.41296	0	0	T_NK_cells
1	SOCS3	Activated CD4 T	0.53926	0.200551	0.205163	Activated CD4 T	0.277676	0.101087	0.117717	2.43419	0	0	T_NK_cells
2	TNFSF8	Activated CD4 T	0.397163	0.147163	0.163397	Activated CD4 T	0.203408	0.0854664	0.0895785	2.42822	5.31035e-208	2.83042e-206	T_NK_cells
3	CH25H	Activated CD4 T	0.319656	0.137837	0.210412	Activated CD4 T	0.172077	0.0849589	0.137963	4.10171	2.93622e-190	1.42273e-188	T_NK_cells
4	SC5D	Activated CD4 T	0.344478	0.113709	0.164298	Activated CD4 T	0.164517	0.0578657	0.0911213	2.28027	1.96394e-148	6.97855e-147	T_NK_cells
5	FAAH2	Activated CD4 T	0.212513	0.0877355	0.107426	Activated CD4 T	0.100279	0.0465113	0.061055	2.57205	3.67176e-66	5.43625e-65	T_NK_cells
6	CMTM8	Activated CD4 T	0.297872	0.0222421	0.136582	Activated CD4 T	0.13806	0.040047	0.0600671	2.18923	4.76358e-108	1.10391e-106	T_NK_cells
7	GZMK	CD8 Tmem	0.810405	0.0796354	0.125556	CD8 Tmem	0.457832	0.110499	0.125202	5.36601	0	0	T_NK_cells
8	DTHD1	CD8 Tmem	0.197688	0.0175077	0.111149	CD8 Tmem	0.099741	0.0311065	0.061053	3.41994	4.95933e-35	1.04565e-33	T_NK_cells
9	GZMH	CX3CR1+ CD8 Tmem	0.810811	0.571504	0.592061	CX3CR1+ CD8 Tmem	0.464631	0.33939	0.357264	6.28688	1.16767e-46	2.07456e-44	T_NK_cells
10	FGFBP2	CX3CR1+ CD8 Tmem	0.54955	0.485812	0.507125	CX3CR1+ CD8 Tmem	0.273234	0.253618	0.256967	6.93636	5.86166e-23	3.12426e-21	T_NK_cells
11	FLNA	CX3CR1+ CD8 Tmem	0.630631	0.196822	0.265246	CX3CR1+ CD8 Tmem	0.296735	0.135487	0.146323	2.84926	1.87325e-19	8.32037e-18	T_NK_cells
12	LITAF	CX3CR1+ CD8 Tmem	0.945946	0.141465	0.234407	CX3CR1+ CD8 Tmem	0.522656	0.130923	0.132993	3.10012	1.08564e-42	1.15729e-40	T_NK_cells
13	FCGR3A	CX3CR1+ CD8 Tmem	0.405405	0.264075	0.284544	CX3CR1+ CD8 Tmem	0.190367	0.121972	0.13835	4.94085	1.92696e-12	4.27945e-11	T_NK_cells
14	AHNAK	CX3CR1+ CD8 Tmem	0.657658	0.186504	0.408918	CX3CR1+ CD8 Tmem	0.304428	0.116585	0.201071	3.43932	2.45229e-24	1.63384e-22	T_NK_cells
15	SYNE1	CX3CR1+ CD8 Tmem	0.504505	0.259471	0.268141	CX3CR1+ CD8 Tmem	0.219525	0.113578	0.118418	2.15266	1.69107e-10	3.00447e-09	T_NK_cells
16	TGFBR3	CX3CR1+ CD8 Tmem	0.432432	0.288202	0.318299	CX3CR1+ CD8 Tmem	0.173019	0.113048	0.122056	4.29786	1.94965e-13	5.19582e-12	T_NK_cells
17	COL6A3	CX3CR1+ CD8 Tmem	0.324324	0.151247	0.171782	CX3CR1+ CD8 Tmem	0.175564	0.107304	0.119439	3.00379	2.20741e-06	2.5033e-05	T_NK_cells
18	ITGA4	CX3CR1+ CD8 Tmem	0.774775	0.16785	0.201927	CX3CR1+ CD8 Tmem	0.335667	0.102545	0.110537	2.60176	1.01118e-24	7.69939e-23	T_NK_cells
19	LPCAT1	CX3CR1+ CD8 Tmem	0.432432	0.242049	0.297817	CX3CR1+ CD8 Tmem	0.182542	0.0993702	0.128336	3.46295	5.29891e-12	1.12973e-10	T_NK_cells
20	PRF1	CX3CR1+ CD8 Tmem	0.891892	0.132277	0.134254	CX3CR1+ CD8 Tmem	0.473228	0.0973189	0.163272	4.49687	1.73505e-49	4.62391e-47	T_NK_cells
21	AKNA	CX3CR1+ CD8 Tmem	0.657658	0.157658	0.196119	CX3CR1+ CD8 Tmem	0.329102	0.0967454	0.106634	1.92108	1.92073e-13	5.19582e-12	T_NK_cells
22	SUN2	CX3CR1+ CD8 Tmem	0.630631	0.105172	0.197139	CX3CR1+ CD8 Tmem	0.287396	0.0958844	0.130099	1.70836	3.41209e-11	6.99478e-10	T_NK_cells
23	TBX21	CX3CR1+ CD8 Tmem	0.405405	0.120273	0.193284	CX3CR1+ CD8 Tmem	0.206763	0.0945737	0.116231	3.69139	4.31205e-11	8.5123e-10	T_NK_cells
24	SMCHD1	CX3CR1+ CD8 Tmem	0.810811	0.13697	0.165433	CX3CR1+ CD8 Tmem	0.387744	0.0913639	0.123232	2.04724	6.40146e-20	3.1018e-18	T_NK_cells
25	KLF3	CX3CR1+ CD8 Tmem	0.468468	0.218468	0.227593	CX3CR1+ CD8 Tmem	0.187812	0.088196	0.100029	2.35675	3.48208e-10	5.79984e-09	T_NK_cells
26	PXN	CX3CR1+ CD8 Tmem	0.315315	0.142238	0.154025	CX3CR1+ CD8 Tmem	0.156352	0.0874052	0.0885893	2.54187	9.20485e-06	9.43497e-05	T_NK_cells
27	SYNE2	CX3CR1+ CD8 Tmem	0.756757	0.170664	0.171883	CX3CR1+ CD8 Tmem	0.318743	0.0821215	0.11422	2.61281	4.08684e-23	2.42031e-21	T_NK_cells
28	RASA3	CX3CR1+ CD8 Tmem	0.414414	0.196233	0.212491	CX3CR1+ CD8 Tmem	0.174654	0.0813597	0.0881596	2.45606	7.08477e-09	1.04894e-07	T_NK_cells
29	MYO1G	CX3CR1+ CD8 Tmem	0.468468	0.136493	0.178146	CX3CR1+ CD8 Tmem	0.200375	0.0809007	0.0921082	1.96809	1.01022e-08	1.38215e-07	T_NK_cells
30	S1PR5	CX3CR1+ CD8 Tmem	0.459459	0.151767	0.381266	CX3CR1+ CD8 Tmem	0.221041	0.0777659	0.185938	6.46547	1.77992e-16	6.7764e-15	T_NK_cells
31	CHD1	CX3CR1+ CD8 Tmem	0.585586	0.145667	0.217518	CX3CR1+ CD8 Tmem	0.235406	0.0773707	0.105562	1.75913	6.55558e-11	1.2479e-09	T_NK_cells
32	CAPN2	CX3CR1+ CD8 Tmem	0.441441	0.110349	0.121686	CX3CR1+ CD8 Tmem	0.203428	0.0697152	0.0774277	2.55092	6.23059e-10	1.00633e-08	T_NK_cells
33	PRKCB	CX3CR1+ CD8 Tmem	0.369369	0.119171	0.151188	CX3CR1+ CD8 Tmem	0.165024	0.0686059	0.0700445	1.62884	3.7568e-05	0.000328258	T_NK_cells
34	PATL2	CX3CR1+ CD8 Tmem	0.288288	0.133666	0.18482	CX3CR1+ CD8 Tmem	0.125426	0.0672696	0.0679322	2.48239	3.19245e-05	0.000288403	T_NK_cells
35	P2RY8	CX3CR1+ CD8 Tmem	0.405405	0.155405	0.215778	CX3CR1+ CD8 Tmem	0.172308	0.0672434	0.0912035	2.52918	1.01133e-08	1.38215e-07	T_NK_cells
36	TTC38	CX3CR1+ CD8 Tmem	0.315315	0.139502	0.146441	CX3CR1+ CD8 Tmem	0.146316	0.0669315	0.0828424	3.32516	6.02932e-07	7.30369e-06	T_NK_cells
37	CYTH1	CX3CR1+ CD8 Tmem	0.567568	0.166858	0.221566	CX3CR1+ CD8 Tmem	0.230747	0.0666175	0.106868	1.72083	1.02497e-09	1.56089e-08	T_NK_cells
38	CST7	CX3CR1+ CD8 Tmem	0.963964	0.108473	0.11781	CX3CR1+ CD8 Tmem	0.586973	0.06441	0.15981	3.79329	5.23355e-50	2.78948e-47	T_NK_cells
39	PRSS23	CX3CR1+ CD8 Tmem	0.18018	0.14424	0.160949	CX3CR1+ CD8 Tmem	0.0814806	0.0631286	0.071422	5.68448	0.00131777	0.00856547	T_NK_cells
40	CX3CR1	CX3CR1+ CD8 Tmem	0.171171	0.150773	0.165111	CX3CR1+ CD8 Tmem	0.0715637	0.0617201	0.0690583	6.4416	0.00204726	0.0126882	T_NK_cells
41	B4GALT4	CX3CR1+ CD8 Tmem	0.234234	0.116108	0.13746	CX3CR1+ CD8 Tmem	0.101209	0.0615646	0.0634717	2.28317	0.00127084	0.00836244	T_NK_cells
42	SRRT	CX3CR1+ CD8 Tmem	0.369369	0.0984936	0.106124	CX3CR1+ CD8 Tmem	0.172441	0.0611556	0.0662772	1.85124	1.59264e-05	0.000151585	T_NK_cells
43	PTPRE	CX3CR1+ CD8 Tmem	0.333333	0.154157	0.161891	CX3CR1+ CD8 Tmem	0.144348	0.0607578	0.0684781	2.11295	1.04034e-05	0.000102686	T_NK_cells
44	LINC00944	CX3CR1+ CD8 Tmem	0.189189	0.103649	0.127004	CX3CR1+ CD8 Tmem	0.0889786	0.0592567	0.0626958	3.81808	0.00150494	0.00954919	T_NK_cells
45	RAP1GAP2	CX3CR1+ CD8 Tmem	0.189189	0.150973	0.172191	CX3CR1+ CD8 Tmem	0.0782309	0.0590446	0.0712861	4.89506	0.000892811	0.00618011	T_NK_cells
46	KIAA1551	CX3CR1+ CD8 Tmem	0.693694	0.0993228	0.274142	CX3CR1+ CD8 Tmem	0.308833	0.0584012	0.121052	1.78526	6.80618e-13	1.57726e-11	T_NK_cells
47	GLG1	CX3CR1+ CD8 Tmem	0.486486	0.110794	0.147083	CX3CR1+ CD8 Tmem	0.198175	0.0581614	0.0618156	1.2722	6.52804e-06	6.82245e-05	T_NK_cells
48	GNLY	CX3CR1+ CD8 Tmem	0.657658	0.0955395	0.178784	CX3CR1+ CD8 Tmem	0.335347	0.0577825	0.079322	4.94896	1.92396e-26	1.70912e-24	T_NK_cells
49	VCL	CX3CR1+ CD8 Tmem	0.234234	0.124745	0.183279	CX3CR1+ CD8 Tmem	0.105158	0.0577285	0.0840255	3.39134	0.000148557	0.00119971	T_NK_cells
50	ITGAM	CX3CR1+ CD8 Tmem	0.171171	0.106655	0.11521	CX3CR1+ CD8 Tmem	0.0816107	0.0573938	0.0590793	4.81039	0.00274579	0.0157366	T_NK_cells
51	FCRL6	CX3CR1+ CD8 Tmem	0.252252	0.151412	0.169202	CX3CR1+ CD8 Tmem	0.0977014	0.0568234	0.0606469	3.50668	3.32257e-05	0.000295155	T_NK_cells
52	C1orf21	CX3CR1+ CD8 Tmem	0.387387	0.122696	0.175266	CX3CR1+ CD8 Tmem	0.1859	0.054912	0.0987789	3.7286	2.30502e-10	3.96314e-09	T_NK_cells
53	UTRN	CX3CR1+ CD8 Tmem	0.540541	0.0819313	0.178015	CX3CR1+ CD8 Tmem	0.230458	0.0547723	0.107756	2.00983	1.19262e-10	2.19196e-09	T_NK_cells
54	SELPLG	CX3CR1+ CD8 Tmem	0.603604	0.0523431	0.197974	CX3CR1+ CD8 Tmem	0.277452	0.0547686	0.109915	2.00288	3.9618e-13	9.59837e-12	T_NK_cells
55	INTS10	CX3CR1+ CD8 Tmem	0.315315	0.121767	0.130438	CX3CR1+ CD8 Tmem	0.122888	0.0546879	0.055542	1.46139	0.000639181	0.00473172	T_NK_cells
56	AKT3	CX3CR1+ CD8 Tmem	0.225225	0.11262	0.133576	CX3CR1+ CD8 Tmem	0.102069	0.0539114	0.065167	2.40053	0.00106472	0.00718349	T_NK_cells
57	PRRG3	CX3CR1+ CD8 Tmem	0.189189	0.102651	0.143184	CX3CR1+ CD8 Tmem	0.0953071	0.053505	0.0762298	3.74737	0.0018409	0.0115435	T_NK_cells
58	BTN3A3	CX3CR1+ CD8 Tmem	0.27027	0.105564	0.118647	CX3CR1+ CD8 Tmem	0.116382	0.0529314	0.0583464	1.85549	0.000842675	0.00590981	T_NK_cells
59	HPGDS	ILC2	0.919355	0.907896	0.910305	ILC2	0.530665	0.526919	0.527114	10.8809	6.37709e-36	3.39899e-33	T_NK_cells
60	GATA3	ILC2	0.83871	0.365982	0.378425	ILC2	0.492872	0.2923	0.317226	3.48242	6.58005e-22	1.75358e-19	T_NK_cells
61	KRT1	ILC2	0.387097	0.375785	0.377364	ILC2	0.232283	0.22461	0.227333	8.39899	1.49183e-07	4.67733e-06	T_NK_cells
62	PTGDR2	ILC2	0.483871	0.452024	0.459629	ILC2	0.225963	0.214144	0.217526	9.32977	4.769e-11	3.63125e-09	T_NK_cells
63	IL1RL1	ILC2	0.451613	0.42131	0.425894	ILC2	0.209023	0.194789	0.197756	7.34883	1.10352e-09	6.53528e-08	T_NK_cells
64	GATA3-AS1	ILC2	0.322581	0.316211	0.3188	ILC2	0.187814	0.185163	0.186049	8.57553	1.194e-05	0.00025456	T_NK_cells
65	MBOAT2	ILC2	0.435484	0.284632	0.323663	ILC2	0.219677	0.157972	0.170765	5.89434	7.60711e-09	3.37882e-07	T_NK_cells
66	IL9R	ILC2	0.370968	0.260988	0.291976	ILC2	0.194526	0.149023	0.160275	5.41535	9.96949e-07	2.7967e-05	T_NK_cells
67	GADD45G	ILC2	0.483871	0.328862	0.354459	ILC2	0.189319	0.140174	0.14267	3.74206	7.27005e-09	3.37882e-07	T_NK_cells
68	SOX4	ILC2	0.66129	0.243109	0.285202	ILC2	0.278329	0.122389	0.129689	3.36076	1.81871e-13	2.42343e-11	T_NK_cells
69	LGALS12	ILC2	0.258065	0.226434	0.2357	ILC2	0.136953	0.121253	0.122941	8.00615	0.000464349	0.00549996	T_NK_cells
70	BACE2	ILC2	0.209677	0.182528	0.187313	ILC2	0.123293	0.114224	0.11471	6.61215	0.00499806	0.0414925	T_NK_cells
71	HOTAIRM1	ILC2	0.403226	0.214364	0.276953	ILC2	0.196249	0.113434	0.144474	3.49222	1.81293e-06	4.39222e-05	T_NK_cells
72	ALAS1	ILC2	0.419355	0.215965	0.251472	ILC2	0.212816	0.113161	0.138787	3.44173	7.01641e-07	2.07764e-05	T_NK_cells
73	SEC61B	ILC2	0.774194	0.0715459	0.161581	ILC2	0.398981	0.112471	0.119892	1.62617	4.05526e-08	1.66266e-06	T_NK_cells
74	C1orf162	ILC2	0.435484	0.231662	0.246461	ILC2	0.188227	0.103701	0.109168	2.33909	7.50391e-06	0.000166649	T_NK_cells
75	AIF1	ILC2	0.725806	0.152558	0.170779	ILC2	0.391266	0.10085	0.144155	3.16428	5.87449e-16	1.0437e-13	T_NK_cells
76	PDE7B	ILC2	0.290323	0.253399	0.253937	ILC2	0.116384	0.0984439	0.102798	4.45322	0.000198766	0.00271647	T_NK_cells
77	STMN1	ILC2	0.677419	0.167835	0.180604	ILC2	0.289403	0.097849	0.102673	2.88556	2.87371e-12	2.55281e-10	T_NK_cells
78	TNFAIP8	ILC2	0.677419	0.209081	0.211465	ILC2	0.316285	0.0966479	0.134142	1.56055	1.51831e-06	3.85361e-05	T_NK_cells
79	NREP	ILC2	0.354839	0.169924	0.195694	ILC2	0.171754	0.0961924	0.116704	3.40086	2.36944e-05	0.000467746	T_NK_cells
80	DUSP6	ILC2	0.467742	0.195015	0.215926	ILC2	0.204861	0.0959928	0.109436	3.32005	5.78693e-08	2.05629e-06	T_NK_cells
81	TRIB2	ILC2	0.403226	0.169649	0.187994	ILC2	0.193129	0.0942173	0.108847	2.47118	4.62118e-05	0.000849342	T_NK_cells
82	TESPA1	ILC2	0.580645	0.194627	0.236201	ILC2	0.280047	0.0935723	0.137135	2.19218	5.67415e-08	2.05629e-06	T_NK_cells
83	VAMP7	ILC2	0.33871	0.113484	0.184864	ILC2	0.185832	0.0882064	0.10883	2.64691	0.000280402	0.00364522	T_NK_cells
84	IL17RB	ILC2	0.193548	0.183933	0.18563	ILC2	0.0881764	0.0863901	0.0866057	8.40088	0.0086366	0.0597832	T_NK_cells
85	S100P	ILC2	0.209677	0.190447	0.190569	ILC2	0.0955185	0.0863165	0.0875428	5.81358	0.0053563	0.0426105	T_NK_cells
86	TNFSF10	ILC2	0.387097	0.182938	0.217454	ILC2	0.160569	0.0836361	0.0838513	2.53538	4.9078e-05	0.000871953	T_NK_cells
87	RCBTB2	ILC2	0.306452	0.161839	0.162412	ILC2	0.15632	0.0832313	0.0866503	2.69692	0.000761321	0.0084667	T_NK_cells
88	FAM110A	ILC2	0.387097	0.146221	0.205834	ILC2	0.18218	0.0809076	0.10741	2.31267	8.96991e-05	0.00144878	T_NK_cells
89	PLIN2	ILC2	0.435484	0.102151	0.154425	ILC2	0.194414	0.0802141	0.105754	2.24308	7.8995e-05	0.00131576	T_NK_cells
90	PLD3	ILC2	0.451613	0.18154	0.207915	ILC2	0.17718	0.0791471	0.0829129	2.14579	1.63116e-05	0.000334388	T_NK_cells
91	SMIM24	ILC2	0.193548	0.131331	0.139153	ILC2	0.105744	0.0770821	0.084959	4.43462	0.0144831	0.0941405	T_NK_cells
92	FSTL4	ILC2	0.177419	0.17012	0.17105	ILC2	0.0800604	0.0762912	0.0779462	8.65961	0.0159424	0.101158	T_NK_cells
93	PLAGL1	ILC2	0.322581	0.20437	0.209998	ILC2	0.125735	0.0754909	0.0816203	3.20035	0.000150584	0.00216922	T_NK_cells
94	PRSS57	ILC2	0.177419	0.112339	0.128758	ILC2	0.109079	0.0719632	0.0909568	5.64407	0.0185119	0.113691	T_NK_cells
95	LSM5	ILC2	0.564516	0.11123	0.170356	ILC2	0.243359	0.0703693	0.0754117	1.18633	0.000405367	0.00502467	T_NK_cells
96	MRPL51	ILC2	0.548387	0.151713	0.176959	ILC2	0.215651	0.0700283	0.0716766	1.30704	0.000157126	0.0022039	T_NK_cells
97	HDAC2	ILC2	0.516129	0.121968	0.150729	ILC2	0.220832	0.067566	0.083568	2.00889	2.21059e-06	5.12279e-05	T_NK_cells
98	IL4	ILC2	0.145161	0.120919	0.126053	ILC2	0.0778287	0.0673897	0.0685044	7.77346	0.0491796	0.24271	T_NK_cells
99	EGLN3	ILC2	0.241935	0.140801	0.178241	ILC2	0.116025	0.066978	0.0907294	5.24571	0.00145801	0.0146626	T_NK_cells
100	MYL6B	ILC2	0.306452	0.148301	0.153585	ILC2	0.129589	0.0668757	0.0688094	2.43016	0.00106522	0.0113553	T_NK_cells
101	RBM17	ILC2	0.580645	0.165167	0.179983	ILC2	0.23088	0.064183	0.0675949	1.38124	4.1891e-05	0.000797425	T_NK_cells
102	DDAH2	ILC2	0.370968	0.132679	0.133993	ILC2	0.167394	0.0639559	0.0666167	2.31502	0.000145801	0.00215867	T_NK_cells
103	MGST2	ILC2	0.322581	0.127933	0.180408	ILC2	0.135186	0.0635998	0.0730286	3.2477	0.000144556	0.00215867	T_NK_cells
104	MLLT11	ILC2	0.241935	0.110107	0.127286	ILC2	0.106584	0.0626849	0.0630663	2.80005	0.00613317	0.0473765	T_NK_cells
105	KLHDC3	ILC2	0.387097	0.148654	0.174976	ILC2	0.136439	0.0623558	0.064294	1.76493	0.000506182	0.00586511	T_NK_cells
106	ATP6V1D	ILC2	0.322581	0.16443	0.165005	ILC2	0.133505	0.0592197	0.0725544	2.06212	0.00174404	0.0165995	T_NK_cells
107	CAMK1	ILC2	0.225806	0.121184	0.154378	ILC2	0.101778	0.0591341	0.0680368	3.1211	0.00792928	0.0556093	T_NK_cells
108	MRFAP1	ILC2	0.483871	0.070429	0.104309	ILC2	0.203665	0.059051	0.0604381	1.10806	0.00290995	0.0250162	T_NK_cells
109	AREG	ILC3	0.799031	0.194143	0.305421	ILC3	0.459717	0.250622	0.276089	4.9541	3.00875e-137	1.60366e-134	T_NK_cells
110	CAT	ILC3	0.627119	0.195809	0.27228	ILC3	0.369066	0.167251	0.230376	3.59505	1.23356e-80	1.64371e-78	T_NK_cells
111	PCDH9	ILC3	0.430993	0.285625	0.306905	ILC3	0.231843	0.165139	0.180913	6.73776	5.5721e-50	4.24275e-48	T_NK_cells
112	TLE1	ILC3	0.503632	0.263247	0.302354	ILC3	0.242721	0.139524	0.160646	5.07271	3.08554e-63	2.74099e-61	T_NK_cells
113	CHKA	ILC3	0.317191	0.176072	0.184741	ILC3	0.169213	0.11015	0.110715	3.81647	1.39948e-23	3.55202e-22	T_NK_cells
114	RIPK2	ILC3	0.317191	0.127275	0.128693	ILC3	0.169677	0.0775604	0.0954207	2.70575	1.5778e-18	2.47343e-17	T_NK_cells
115	TNFSF4	ILC3	0.191283	0.17789	0.179536	ILC3	0.0819898	0.0765074	0.0768251	5.89837	5.39681e-11	4.71557e-10	T_NK_cells
116	IL18	ILC3	0.196126	0.151444	0.18291	ILC3	0.0943025	0.0725899	0.0883869	4.94391	4.29934e-11	3.81925e-10	T_NK_cells
117	CD300LF	ILC3	0.128329	0.107563	0.111298	ILC3	0.0748664	0.0629122	0.0670537	7.3798	8.21192e-06	4.05274e-05	T_NK_cells
118	HOXA9	ILC3	0.142857	0.110908	0.116631	ILC3	0.0778904	0.0622799	0.0647039	5.69609	1.0512e-06	5.77619e-06	T_NK_cells
119	AC245014.3	ILC3	0.343826	0.113056	0.141879	ILC3	0.133126	0.0602074	0.0692967	3.01153	8.22467e-23	1.90598e-21	T_NK_cells
120	LDLRAD3	ILC3	0.157385	0.104669	0.113589	ILC3	0.0845121	0.0583431	0.0652063	6.3873	5.68639e-08	3.98795e-07	T_NK_cells
121	CITED2	ILC3	0.641646	0.00417195	0.0185462	ILC3	0.32772	0.0570565	0.114561	2.16668	1.36335e-40	7.26667e-39	T_NK_cells
122	IGHA1	ILC3	0.372881	0.0714557	0.108225	ILC3	0.111058	0.0543926	0.0606577	2.6142	3.27073e-20	5.4478e-19	T_NK_cells
123	STAC	ILC3	0.16707	0.101575	0.111109	ILC3	0.0867727	0.053117	0.0607126	6.0009	9.4955e-09	7.23015e-08	T_NK_cells
124	CYGB	ILC3	0.121065	0.0955063	0.101601	ILC3	0.0625328	0.0513205	0.0513467	4.45978	6.13722e-05	0.000259614	T_NK_cells
125	HOXA7	ILC3	0.123487	0.0835506	0.104022	ILC3	0.0640512	0.0453586	0.0567322	6.18599	2.17863e-05	0.000100975	T_NK_cells
126	VWA5A	ILC3	0.176755	0.0857011	0.121326	ILC3	0.0848015	0.0444679	0.0572403	4.19254	8.53708e-09	6.59459e-08	T_NK_cells
127	JCHAIN	ILC3	0.276029	0.0703264	0.108628	ILC3	0.0682546	0.0341184	0.0358651	2.33207	1.83238e-12	1.77575e-11	T_NK_cells
128	SPART	ILC3	0.256659	0.0569781	0.124946	ILC3	0.109531	0.0220491	0.0555093	2.60762	5.61317e-13	5.86632e-12	T_NK_cells
129	HPN	ILCP	0.425791	0.371478	0.392985	ILCP	0.225313	0.20561	0.21451	8.27174	1.84183e-49	6.54465e-48	T_NK_cells
130	SCN1B	ILCP	0.403893	0.285249	0.3368	ILCP	0.220869	0.170683	0.192727	7.76462	1.63177e-44	5.11607e-43	T_NK_cells
131	TOX2	ILCP	0.635036	0.248455	0.339637	ILCP	0.315075	0.144788	0.169336	4.17798	2.13724e-89	1.89858e-87	T_NK_cells
132	IGFBP7	ILCP	0.442822	0.307229	0.323014	ILCP	0.183936	0.137633	0.137795	5.45976	8.12321e-50	3.09262e-48	T_NK_cells
133	PEG10	ILCP	0.316302	0.265183	0.29812	ILCP	0.158275	0.132309	0.15158	6.87361	9.967e-28	1.56247e-26	T_NK_cells
134	JAG1	ILCP	0.343066	0.188114	0.263163	ILCP	0.157288	0.0865748	0.124225	5.88863	1.35888e-31	2.49753e-30	T_NK_cells
135	RRBP1	ILCP	0.408759	0.175532	0.21957	ILCP	0.171566	0.0747574	0.0997183	3.13579	1.02705e-32	2.12803e-31	T_NK_cells
136	CLEC11A	ILCP	0.377129	0.138016	0.161474	ILCP	0.156767	0.0745106	0.0932155	3.86204	9.45258e-32	1.79937e-30	T_NK_cells
137	ZBTB16	ILCP	0.671533	0.123146	0.21961	ILCP	0.295015	0.0740057	0.110267	3.58617	1.79028e-89	1.89858e-87	T_NK_cells
138	RASD1	ILCP	0.364964	0.166416	0.227148	ILCP	0.164107	0.069154	0.116465	4.60395	1.86367e-32	3.67903e-31	T_NK_cells
139	GFRA2	ILCP	0.150852	0.136475	0.142933	ILCP	0.0708991	0.0654034	0.0658109	7.3867	1.66419e-07	7.39179e-07	T_NK_cells
140	MOB2	ILCP	0.340633	0.0906326	0.118588	ILCP	0.169337	0.0628458	0.0664954	2.13409	9.57099e-17	8.36285e-16	T_NK_cells
141	CBFA2T2	ILCP	0.323601	0.14309	0.179457	ILCP	0.144935	0.0589435	0.0888207	2.04523	1.12837e-15	8.71628e-15	T_NK_cells
142	IGFBP4	ILCP	0.389294	0.115687	0.117729	ILCP	0.179029	0.057451	0.0606716	4.0406	4.13992e-35	1.00299e-33	T_NK_cells
143	GPR25	ILCP	0.175182	0.120637	0.120884	ILCP	0.0830493	0.0553796	0.0606944	3.97339	1.41991e-08	6.66453e-08	T_NK_cells
144	LTA	ILCP	0.374696	0.116631	0.127092	ILCP	0.14347	0.0527014	0.0630685	2.83243	4.99275e-25	6.49058e-24	T_NK_cells
145	GRAMD1B	ILCP	0.240876	0.103496	0.129269	ILCP	0.109207	0.0509162	0.0574853	3.05914	1.00346e-12	5.94271e-12	T_NK_cells
146	HADH	ILCP	0.364964	0.150906	0.155286	ILCP	0.143505	0.050507	0.0704782	2.3504	2.92274e-22	3.31451e-21	T_NK_cells
147	LST1	ILCP	0.849148	0.0360494	0.178446	ILCP	0.500719	0.0475642	0.155442	5.35817	4.85757e-172	2.58908e-169	T_NK_cells
148	MATN2	ILCP	0.313869	0.101409	0.165679	ILCP	0.139542	0.0474137	0.0681337	4.907	1.0078e-25	1.41358e-24	T_NK_cells
149	CFH	ILCP	0.16545	0.101552	0.107758	ILCP	0.0819271	0.0471962	0.0591178	5.24477	2.21429e-08	1.02628e-07	T_NK_cells
150	ATOX1	ILCP	0.462287	0.0751903	0.125226	ILCP	0.188591	0.0463054	0.0555467	2.00928	8.12525e-28	1.31235e-26	T_NK_cells
151	C1QTNF4	ILCP	0.172749	0.140801	0.15662	ILCP	0.0595403	0.0459566	0.056072	6.57253	2.38711e-09	1.17808e-08	T_NK_cells
152	PREX1	ILCP	0.396594	0.057884	0.117041	ILCP	0.171178	0.0426269	0.0520052	2.06569	5.19001e-22	5.64546e-21	T_NK_cells
153	LTC4S	ILCP	0.184915	0.100169	0.132199	ILCP	0.0757297	0.041878	0.0538179	4.80658	5.53158e-10	2.82369e-09	T_NK_cells
154	PPP1R9A	ILCP	0.265207	0.116645	0.156248	ILCP	0.101568	0.0400465	0.0611732	5.15588	4.00394e-19	4.10404e-18	T_NK_cells
155	KCNQ5	ILCP	0.187348	0.0883064	0.128285	ILCP	0.089035	0.0387837	0.0658863	3.70066	2.76655e-09	1.34052e-08	T_NK_cells
156	SLC16A3	ILCP	0.59854	0.0649353	0.103332	ILCP	0.214759	0.0344039	0.0650401	3.27122	1.43693e-67	7.65884e-66	T_NK_cells
157	LZTFL1	ILCP	0.399027	0.108704	0.112828	ILCP	0.164591	0.0339945	0.0502868	2.39546	1.24364e-25	1.69964e-24	T_NK_cells
158	RAB18	ILCP	0.394161	0.0790091	0.105562	ILCP	0.162694	0.0331828	0.0334657	1.5709	2.4418e-16	1.97194e-15	T_NK_cells
159	NR1D1	ILCP	0.240876	0.103496	0.122098	ILCP	0.090763	0.0323474	0.0358359	2.91689	9.21634e-13	5.64633e-12	T_NK_cells
160	ZNF580	ILCP	0.355231	0.0649086	0.102835	ILCP	0.147521	0.0313297	0.0370335	1.85697	1.6622e-16	1.363e-15	T_NK_cells
161	HSPB1	ILCP	0.841849	0.0303476	0.0569752	ILCP	0.393691	0.0312578	0.148836	3.14215	1.18162e-101	2.09935e-99	T_NK_cells
162	LAPTM4B	ILCP	0.240876	0.0987034	0.123229	ILCP	0.0923517	0.031221	0.040424	3.11525	2.59986e-13	1.71077e-12	T_NK_cells
163	NRIP1	ILCP	0.304136	0.0934825	0.115222	ILCP	0.121357	0.0311783	0.0337815	2.80892	2.52463e-18	2.36075e-17	T_NK_cells
164	HSH2D	ILCP	0.435523	0.116034	0.203078	ILCP	0.154971	0.0308405	0.0657911	2.84931	7.15899e-35	1.65902e-33	T_NK_cells
165	PRAM1	ILCP	0.381995	0.0960526	0.222189	ILCP	0.158079	0.0307066	0.0932715	5.08523	1.38914e-37	3.89691e-36	T_NK_cells
166	CAMTA1	ILCP	0.399027	0.101206	0.114682	ILCP	0.158822	0.030704	0.035965	1.54201	1.45874e-16	1.21486e-15	T_NK_cells
167	TTC39C-AS1	ILCP	0.23601	0.0507062	0.127346	ILCP	0.120603	0.0306468	0.060302	3.62693	9.84968e-14	6.56235e-13	T_NK_cells
168	NFATC1	ILCP	0.311436	0.0844852	0.118668	ILCP	0.122804	0.0273604	0.0452954	1.4114	5.56261e-10	2.82369e-09	T_NK_cells
169	SSBP3	ILCP	0.257908	0.0804882	0.120527	ILCP	0.0904634	0.0272142	0.0297156	2.02605	1.24475e-11	6.76993e-11	T_NK_cells
170	AL121820.2	ILCP	0.114355	0.0760166	0.102234	ILCP	0.0438598	0.0265998	0.0367528				T_NK_cells
171	IL17RE	ILCP	0.23601	0.111193	0.115474	ILCP	0.0915278	0.0258181	0.0373877	4.00626	1.64113e-14	1.15095e-13	T_NK_cells
172	LTB	ILCP	0.946472	0.000785119	0.0625434	ILCP	0.546786	0.0229688	0.109977	3.06827	1.47947e-147	3.94278e-145	T_NK_cells
173	SNAP29	ILCP	0.316302	0.0926595	0.129861	ILCP	0.116383	0.0169791	0.0341595	1.8804	1.03818e-14	7.37801e-14	T_NK_cells
174	RORC	ILCP	0.571776	0.060594	0.184367	ILCP	0.23166	0.0158556	0.0672892	4.85065	4.35713e-79	3.31765e-77	T_NK_cells
175	IL1R1	ILCP	0.381995	0.0551186	0.100845	ILCP	0.154376	0.0119115	0.0321353	4.90091	2.81377e-37	7.49869e-36	T_NK_cells
176	SSBP2	ILCP	0.420925	0.0553071	0.13019	ILCP	0.165833	0.00521962	0.03879	2.37679	1.58774e-28	2.82089e-27	T_NK_cells
177	TEX30	ILCP	0.403893	0.0428706	0.178086	ILCP	0.170284	0.00288099	0.0887817	3.25668	1.36918e-33	3.04072e-32	T_NK_cells
178	B4GALNT1	LTi-like NCR+ ILC3	0.533546	0.397293	0.405217	LTi-like NCR+ ILC3	0.284762	0.224489	0.225829	7.52734	2.79809e-114	1.3558e-112	T_NK_cells
179	KRT86	LTi-like NCR+ ILC3	0.691693	0.340604	0.370525	LTi-like NCR+ ILC3	0.374761	0.203547	0.246042	5.49608	1.56715e-177	1.67058e-175	T_NK_cells
180	KRT81	LTi-like NCR+ ILC3	0.51278	0.299704	0.353839	LTi-like NCR+ ILC3	0.292285	0.178169	0.216422	5.444	9.16453e-100	2.87335e-98	T_NK_cells
181	GSN	LTi-like NCR+ ILC3	0.704473	0.215422	0.271059	LTi-like NCR+ ILC3	0.368061	0.170936	0.174972	5.5789	2.05418e-186	2.73719e-184	T_NK_cells
182	JAML	LTi-like NCR+ ILC3	0.664537	0.0964695	0.204683	LTi-like NCR+ ILC3	0.348261	0.131996	0.140757	2.9735	3.49084e-113	1.55051e-111	T_NK_cells
183	NCR2	LTi-like NCR+ ILC3	0.361022	0.197115	0.213323	LTi-like NCR+ ILC3	0.187737	0.11595	0.119641	5.68461	1.97326e-51	3.39273e-50	T_NK_cells
184	AGPAT5	LTi-like NCR+ ILC3	0.453674	0.180066	0.215231	LTi-like NCR+ ILC3	0.240876	0.104017	0.145857	3.33709	2.16252e-61	4.43316e-60	T_NK_cells
185	SH2D1B	LTi-like NCR+ ILC3	0.571885	0.133143	0.16732	LTi-like NCR+ ILC3	0.296963	0.102514	0.104257	4.35698	1.35668e-112	5.56237e-111	T_NK_cells
186	MPG	LTi-like NCR+ ILC3	0.714058	0.100919	0.193476	LTi-like NCR+ ILC3	0.373991	0.101302	0.132649	3.26871	2.92166e-146	2.22464e-144	T_NK_cells
187	STAT3	LTi-like NCR+ ILC3	0.722045	0.0418003	0.0824051	LTi-like NCR+ ILC3	0.341598	0.0998332	0.102058	1.77983	5.09909e-72	1.18166e-70	T_NK_cells
188	SRI	LTi-like NCR+ ILC3	0.685304	0.0401422	0.113527	LTi-like NCR+ ILC3	0.415099	0.0978402	0.139504	2.50231	1.06985e-106	4.07308e-105	T_NK_cells
189	ALDOC	LTi-like NCR+ ILC3	0.544728	0.167599	0.203324	LTi-like NCR+ ILC3	0.231081	0.0854421	0.0920861	4.50866	1.38744e-102	4.62192e-101	T_NK_cells
190	WHRN	LTi-like NCR+ ILC3	0.370607	0.0549247	0.184052	LTi-like NCR+ ILC3	0.186724	0.0794039	0.122586	3.79852	1.33606e-45	1.82595e-44	T_NK_cells
191	KIAA1324	LTi-like NCR+ ILC3	0.348243	0.135168	0.182793	LTi-like NCR+ ILC3	0.175025	0.0776944	0.0998748	4.31495	6.46111e-44	8.60943e-43	T_NK_cells
192	GYG1	LTi-like NCR+ ILC3	0.624601	0.146094	0.190792	LTi-like NCR+ ILC3	0.320048	0.0776131	0.143909	2.99955	1.81386e-103	6.44526e-102	T_NK_cells
193	TGM2	LTi-like NCR+ ILC3	0.277955	0.136836	0.144783	LTi-like NCR+ ILC3	0.136467	0.0772562	0.0784263	6.29995	7.92411e-32	7.96897e-31	T_NK_cells
194	MAP1LC3A	LTi-like NCR+ ILC3	0.319489	0.151932	0.158198	LTi-like NCR+ ILC3	0.146062	0.0772004	0.0883805	3.13241	6.57404e-31	6.25708e-30	T_NK_cells
195	POMT1	LTi-like NCR+ ILC3	0.223642	0.119019	0.122649	LTi-like NCR+ ILC3	0.122394	0.0746222	0.0811444	2.78413	5.00072e-15	2.66538e-14	T_NK_cells
196	AKAP12	LTi-like NCR+ ILC3	0.260383	0.133687	0.146028	LTi-like NCR+ ILC3	0.135057	0.0740315	0.0923033	5.76041	1.40431e-27	1.18809e-26	T_NK_cells
197	SART3	LTi-like NCR+ ILC3	0.271565	0.118412	0.120714	LTi-like NCR+ ILC3	0.134743	0.0726465	0.078724	2.43815	2.50484e-18	1.51713e-17	T_NK_cells
198	RGS9	LTi-like NCR+ ILC3	0.215655	0.116556	0.128064	LTi-like NCR+ ILC3	0.113564	0.0713015	0.0764412	5.47908	2.32673e-19	1.47636e-18	T_NK_cells
199	CPNE7	LTi-like NCR+ ILC3	0.375399	0.152185	0.21075	LTi-like NCR+ ILC3	0.193948	0.0709705	0.110929	4.89657	1.6477e-53	3.02836e-52	T_NK_cells
200	NDRG1	LTi-like NCR+ ILC3	0.400958	0.140777	0.240375	LTi-like NCR+ ILC3	0.204446	0.0703157	0.14029	3.05897	2.20483e-46	3.17614e-45	T_NK_cells
201	2021-09-02	LTi-like NCR+ ILC3	0.659744	0.093553	0.126898	LTi-like NCR+ ILC3	0.32177	0.0682599	0.110318	2.22316	7.31981e-85	1.95073e-83	T_NK_cells
202	CASP3	LTi-like NCR+ ILC3	0.4377	0.113244	0.179792	LTi-like NCR+ ILC3	0.220961	0.0668283	0.111759	3.14414	8.73599e-55	1.66296e-53	T_NK_cells
203	AFF3	LTi-like NCR+ ILC3	0.58147	0.0656546	0.213431	LTi-like NCR+ ILC3	0.284355	0.0650893	0.1125	4.49594	3.13639e-118	1.6717e-116	T_NK_cells
204	IL7R	LTi-like NCR+ ILC3	0.977636	0.0160973	0.0478537	LTi-like NCR+ ILC3	0.627301	0.0638684	0.123932	3.27112	6.99283e-237	3.72718e-234	T_NK_cells
205	PEBP1	LTi-like NCR+ ILC3	0.722045	0.0553781	0.142575	LTi-like NCR+ ILC3	0.410914	0.0619834	0.138996	1.84378	9.70106e-84	2.46222e-82	T_NK_cells
206	SIGLEC7	LTi-like NCR+ ILC3	0.261981	0.077066	0.150601	LTi-like NCR+ ILC3	0.142829	0.0610748	0.0898633	5.07428	2.48506e-27	2.06959e-26	T_NK_cells
207	SLC38A3	LTi-like NCR+ ILC3	0.153355	0.114425	0.121097	LTi-like NCR+ ILC3	0.0772297	0.0606359	0.0689777	7.18763	6.48091e-11	2.78574e-10	T_NK_cells
208	ADTRP	LTi-like NCR+ ILC3	0.28115	0.136354	0.138548	LTi-like NCR+ ILC3	0.131543	0.0598566	0.0704813	3.20404	3.53969e-25	2.69522e-24	T_NK_cells
209	GPM6A	LTi-like NCR+ ILC3	0.129393	0.115818	0.120384	LTi-like NCR+ ILC3	0.0643825	0.0575061	0.0610734				T_NK_cells
210	NCOA7	LTi-like NCR+ ILC3	0.546326	0.137125	0.154729	LTi-like NCR+ ILC3	0.260715	0.0555249	0.11074	2.60684	1.00033e-69	2.22156e-68	T_NK_cells
211	TMCO3	LTi-like NCR+ ILC3	0.207668	0.0947645	0.108569	LTi-like NCR+ ILC3	0.0965058	0.0551741	0.0573577	2.59934	6.62965e-13	3.24184e-12	T_NK_cells
212	MFGE8	LTi-like NCR+ ILC3	0.301917	0.120319	0.196216	LTi-like NCR+ ILC3	0.132283	0.0549332	0.104683	3.65022	4.34693e-30	3.99468e-29	T_NK_cells
213	EIPR1	LTi-like NCR+ ILC3	0.311502	0.0730588	0.144431	LTi-like NCR+ ILC3	0.147634	0.0545457	0.0639502	2.5383	5.45054e-25	4.03491e-24	T_NK_cells
214	IL4I1	LTi-like NCR+ ILC3	0.677316	0.0349805	0.241481	LTi-like NCR+ ILC3	0.326232	0.0531779	0.146747	5.8221	1.52816e-173	1.35752e-171	T_NK_cells
215	IL23R	LTi-like NCR+ ILC3	0.501597	0.149787	0.187729	LTi-like NCR+ ILC3	0.199493	0.0527683	0.0800279	4.85432	1.37656e-92	3.8616e-91	T_NK_cells
216	CLASP2	LTi-like NCR+ ILC3	0.332268	0.0913925	0.116052	LTi-like NCR+ ILC3	0.145116	0.0524304	0.0683313	2.36088	4.34706e-26	3.40733e-25	T_NK_cells
217	ISOC1	LTi-like NCR+ ILC3	0.311502	0.0584602	0.183192	LTi-like NCR+ ILC3	0.149467	0.051864	0.0986752	2.74613	1.22507e-26	9.89339e-26	T_NK_cells
218	B3GNT7	LTi-like NCR+ ILC3	0.233227	0.100844	0.118608	LTi-like NCR+ ILC3	0.103042	0.0510586	0.0624281	4.06356	1.8947e-20	1.24676e-19	T_NK_cells
219	JMY	LTi-like NCR+ ILC3	0.389776	0.056443	0.131121	LTi-like NCR+ ILC3	0.180345	0.0491628	0.0689425	2.76838	6.79048e-40	7.70069e-39	T_NK_cells
220	ST6GALNAC3	LTi-like NCR+ ILC3	0.178914	0.0965893	0.108354	LTi-like NCR+ ILC3	0.0948488	0.0480767	0.0628079	4.36232	4.36571e-13	2.17469e-12	T_NK_cells
221	SLC37A1	LTi-like NCR+ ILC3	0.250799	0.0658839	0.108233	LTi-like NCR+ ILC3	0.116258	0.0477302	0.0563231	2.66041	1.52779e-17	8.94849e-17	T_NK_cells
222	GDE1	LTi-like NCR+ ILC3	0.330671	0.0484325	0.110332	LTi-like NCR+ ILC3	0.162922	0.0461196	0.0593972	2.6901	1.24811e-29	1.12753e-28	T_NK_cells
223	SLA	LTi-like NCR+ ILC3	0.750799	0.00627317	0.206005	LTi-like NCR+ ILC3	0.380811	0.0443444	0.155947	2.75026	1.16552e-129	6.90245e-128	T_NK_cells
224	PLXNC1	LTi-like NCR+ ILC3	0.241214	0.0660316	0.120173	LTi-like NCR+ ILC3	0.110825	0.044011	0.0570985	3.8448	5.83045e-21	3.93371e-20	T_NK_cells
225	APP	LTi-like NCR+ ILC3	0.367412	0.065709	0.127703	LTi-like NCR+ ILC3	0.167103	0.0403863	0.0613472	2.6328	2.68523e-35	2.80211e-34	T_NK_cells
226	PAPSS1	LTi-like NCR+ ILC3	0.306709	0.0415025	0.124583	LTi-like NCR+ ILC3	0.143215	0.0390958	0.0571666	2.5785	9.65514e-25	7.04958e-24	T_NK_cells
227	S100A13	LTi-like NCR+ ILC3	0.35623	0.0812909	0.201266	LTi-like NCR+ ILC3	0.172866	0.0382316	0.0999477	4.82617	6.43731e-48	1.00914e-46	T_NK_cells
228	CA2	LTi-like NCR- ILC3	0.464932	0.10391	0.129166	LTi-like NCR- ILC3	0.226541	0.0782173	0.103291	5.49307	4.8937e-115	1.30417e-112	T_NK_cells
229	NCKAP1	LTi-like NCR- ILC3	0.208145	0.139129	0.182586	LTi-like NCR- ILC3	0.113345	0.072306	0.101029	5.34241	1.09933e-24	1.95314e-23	T_NK_cells
230	MAN1A1	LTi-like NCR- ILC3	0.304299	0.0598897	0.121263	LTi-like NCR- ILC3	0.151552	0.047629	0.0664076	3.05632	1.43574e-37	3.82624e-36	T_NK_cells
231	GPR146	LTi-like NCR- ILC3	0.171946	0.0429134	0.115985	LTi-like NCR- ILC3	0.0906116	0.0445594	0.0728136	4.63102	4.49861e-16	4.99533e-15	T_NK_cells
232	NCR3	MAIT cell	0.663462	0.319512	0.342249	MAIT cell	0.341028	0.191018	0.197525	4.20062	2.59343e-26	2.7646e-24	T_NK_cells
233	TRAV1-2	MAIT cell	0.461538	0.389466	0.415616	MAIT cell	0.209569	0.17588	0.188776	6.00178	2.03289e-15	8.33485e-14	T_NK_cells
234	SPOCK2	MAIT cell	0.826923	0.0881843	0.139025	MAIT cell	0.470454	0.145223	0.163814	2.21317	3.96465e-23	2.34795e-21	T_NK_cells
235	CD8A	MAIT cell	0.807692	0.0681832	0.123656	MAIT cell	0.489651	0.120542	0.122882	3.21419	5.30468e-29	9.42464e-27	T_NK_cells
236	IFNGR1	MAIT cell	0.653846	0.104297	0.213168	MAIT cell	0.344698	0.110932	0.137956	3.64377	2.89664e-23	1.92989e-21	T_NK_cells
237	LINC01644	MAIT cell	0.240385	0.212484	0.230699	MAIT cell	0.101683	0.0873562	0.0956979	6.75808	2.70889e-05	0.000465755	T_NK_cells
238	IL18RAP	MAIT cell	0.413462	0.177098	0.194918	MAIT cell	0.190997	0.0865221	0.101399	3.74711	5.87513e-11	1.95715e-09	T_NK_cells
239	TRBV20-1	MAIT cell	0.211538	0.130457	0.135654	MAIT cell	0.13378	0.0847104	0.0906801	3.1944	0.00170219	0.0189014	T_NK_cells
240	MT2A	MAIT cell	0.826923	0.115211	0.277438	MAIT cell	0.347897	0.0776578	0.164315	2.85777	3.38851e-26	3.01012e-24	T_NK_cells
241	SLC4A10	MAIT cell	0.394231	0.173783	0.173892	MAIT cell	0.179132	0.0764738	0.080117	4.90078	3.21274e-11	1.22314e-09	T_NK_cells
242	TC2N	MAIT cell	0.557692	0.107242	0.162788	MAIT cell	0.271245	0.0726673	0.0990211	2.15573	4.12436e-11	1.46552e-09	T_NK_cells
243	KLRG1	MAIT cell	0.663462	0.104903	0.233159	MAIT cell	0.284343	0.0659514	0.125214	3.42389	7.67999e-23	4.09343e-21	T_NK_cells
244	FEZ1	MAIT cell	0.153846	0.0997921	0.121913	MAIT cell	0.0877446	0.064009	0.0742727	5.37083	0.00848242	0.0674795	T_NK_cells
245	SATB1	MAIT cell	0.567308	0.0688912	0.159008	MAIT cell	0.237671	0.0618749	0.0760474	1.71605	2.19036e-09	6.14453e-08	T_NK_cells
246	TRBV6-4	MAIT cell	0.115385	0.105201	0.105451	MAIT cell	0.0583145	0.0536887	0.0538505	5.07199	0.0492238	0.282111	T_NK_cells
247	BLK	MAIT cell	0.240385	0.112996	0.14361	MAIT cell	0.102918	0.0438164	0.0617585	3.66771	0.000119301	0.00181678	T_NK_cells
248	TTC39C	MAIT cell	0.509615	0.114503	0.145445	MAIT cell	0.231338	0.0403795	0.065704	1.65432	1.63226e-07	3.78259e-06	T_NK_cells
249	PLXND1	MAIT cell	0.211538	0.10343	0.129945	MAIT cell	0.0771264	0.0383782	0.0458438	3.62917	0.00070497	0.00873835	T_NK_cells
250	GTF3C1	MAIT cell	0.288462	0.0362093	0.143007	MAIT cell	0.132936	0.0379688	0.0724494	2.80307	3.77181e-05	0.000628242	T_NK_cells
251	CCL3	NK cell	0.588635	0.43712	0.449907	NK cell	0.289428	0.234458	0.237059	6.42612	0	0	T_NK_cells
252	KLRC1	NK cell	0.648373	0.259079	0.338469	NK cell	0.358359	0.214051	0.229496	4.6367	0	0	T_NK_cells
253	TYROBP	NK cell	0.89898	0.129004	0.373421	NK cell	0.576706	0.203023	0.342625	5.96249	0	0	T_NK_cells
254	CMC1	NK cell	0.788247	0.292751	0.298073	NK cell	0.425474	0.192088	0.245577	5.05947	0	0	T_NK_cells
255	FCER1G	NK cell	0.814473	0.143943	0.195328	NK cell	0.471783	0.150826	0.216344	4.93215	0	0	T_NK_cells
256	MATK	NK cell	0.618261	0.13761	0.157655	NK cell	0.346943	0.135769	0.149519	3.00244	0	0	T_NK_cells
257	KLRF1	NK cell	0.429335	0.141046	0.294719	NK cell	0.2318	0.110168	0.178783	7.39782	6.1138e-232	2.03666e-230	T_NK_cells
258	NKG7	NK cell	0.958718	0.0127719	0.0564775	NK cell	0.661544	0.0848466	0.21881	5.03083	0	0	T_NK_cells
259	TESC	NK cell	0.260806	0.0952011	0.101071	NK cell	0.142022	0.0770928	0.0834536	3.03168	2.17057e-59	3.30546e-58	T_NK_cells
260	EOMES	NK cell	0.41865	0.0974377	0.139804	NK cell	0.205283	0.0700743	0.0805602	4.74222	6.18727e-201	1.83212e-199	T_NK_cells
261	FGR	NK cell	0.424964	0.106229	0.208747	NK cell	0.203892	0.0659742	0.126674	5.36627	2.95559e-215	9.26664e-214	T_NK_cells
262	LINC00996	NK cell	0.243322	0.102594	0.165929	NK cell	0.124499	0.0653824	0.0877862	4.80321	7.77426e-70	1.47989e-68	T_NK_cells
263	NCAM1	NK cell	0.28169	0.0979841	0.184838	NK cell	0.124051	0.0488179	0.0858166	4.67959	1.88718e-92	4.37333e-91	T_NK_cells
264	IRF8	NK cell	0.261292	0.0576259	0.128842	NK cell	0.117056	0.046867	0.0674337	3.20034	9.70048e-66	1.66786e-64	T_NK_cells
265	CCL3L1	NK cell	0.263235	0.0761485	0.109388	NK cell	0.0925217	0.0458344	0.0462141	3.50212	2.89742e-69	5.14776e-68	T_NK_cells
266	SYK	NK cell	0.195726	0.0698181	0.163468	NK cell	0.0886194	0.0406546	0.0790277	4.64364	9.94215e-46	1.29248e-44	T_NK_cells
267	CEBPD	NK cell	0.408936	0.00509022	0.119799	NK cell	0.165599	0.0263516	0.0585917	3.70567	2.22761e-166	5.65388e-165	T_NK_cells
268	LINC02446	SELL+ CD8 T	0.622724	0.452107	0.493312	SELL+ CD8 T	0.305546	0.220267	0.242247	4.58833	0	0	T_NK_cells
269	NELL2	SELL+ CD8 T	0.536817	0.344509	0.36712	SELL+ CD8 T	0.219769	0.145004	0.151129	3.72621	0	0	T_NK_cells
270	S100B	SELL+ CD8 T	0.290182	0.214756	0.235869	SELL+ CD8 T	0.140777	0.111346	0.117581	5.14441	9.08233e-121	2.42044e-119	T_NK_cells
271	ARMH1	SELL+ CD8 T	0.488124	0.236584	0.312594	SELL+ CD8 T	0.195593	0.0919289	0.102957	2.54213	1.99505e-223	1.06336e-221	T_NK_cells
272	LEF1	SELL+ CD8 T	0.735946	0.150002	0.291332	SELL+ CD8 T	0.335398	0.0713759	0.135337	2.27426	0	0	T_NK_cells
273	CCR7	SELL+ CD8 T	0.722882	0.15568	0.281578	SELL+ CD8 T	0.313248	0.0592588	0.115183	2.20786	0	0	T_NK_cells
274	EEF1G	SELL+ CD8 T	0.590657	0.0366857	0.104039	SELL+ CD8 T	0.345865	0.0571034	0.0920147	1.96969	2.01512e-200	8.95048e-199	T_NK_cells
275	SELL	SELL+ CD8 T	0.647664	0.145389	0.18497	SELL+ CD8 T	0.259848	0.0552686	0.0569362	2.14944	5.0678e-279	3.37642e-277	T_NK_cells
276	NOSIP	SELL+ CD8 T	0.727237	0.132859	0.24953	SELL+ CD8 T	0.320674	0.0542699	0.128787	1.98473	0	0	T_NK_cells
277	AP1M1	SELL+ CD8 T	0.406572	0.145425	0.148507	SELL+ CD8 T	0.148427	0.0504887	0.0550386	1.55655	3.73635e-99	8.29781e-98	T_NK_cells
278	STMN3	SELL+ CD8 T	0.37688	0.156666	0.158699	SELL+ CD8 T	0.139176	0.0502098	0.0588691	1.79854	1.09712e-103	2.65802e-102	T_NK_cells
279	ACTN1	SELL+ CD8 T	0.50673	0.151576	0.30673	SELL+ CD8 T	0.183987	0.0471772	0.111818	2.29187	5.00204e-216	2.42372e-214	T_NK_cells
280	COA1	SELL+ CD8 T	0.412906	0.106454	0.121997	SELL+ CD8 T	0.152068	0.0453086	0.0484916	1.21218	5.21282e-73	7.31167e-72	T_NK_cells
281	NIFK	SELL+ CD8 T	0.400633	0.133117	0.151894	SELL+ CD8 T	0.144103	0.042562	0.0525015	1.38657	3.74703e-85	6.44247e-84	T_NK_cells
282	NUCB2	SELL+ CD8 T	0.56057	0.0681331	0.210265	SELL+ CD8 T	0.221814	0.042296	0.076164	1.32474	1.2283e-124	3.44571e-123	T_NK_cells
283	PRKAR1B	SELL+ CD8 T	0.283452	0.124216	0.137998	SELL+ CD8 T	0.102661	0.0420956	0.04404	2.23027	7.33818e-77	1.08646e-75	T_NK_cells
284	SERPINF1	SELL+ CD8 T	0.216548	0.103645	0.133823	SELL+ CD8 T	0.0817867	0.0394108	0.0475298	3.45363	4.93985e-61	5.06335e-60	T_NK_cells
285	FARS2	SELL+ CD8 T	0.262074	0.113656	0.14427	SELL+ CD8 T	0.099686	0.0393556	0.0400216	1.90429	1.83762e-57	1.68871e-56	T_NK_cells
286	CD79A	SELL+ CD8 T	0.236342	0.133465	0.134431	SELL+ CD8 T	0.0844816	0.0369675	0.0410747	2.07248	1.58517e-53	1.38507e-52	T_NK_cells
287	PPA1	SELL+ CD8 T	0.561362	0.109133	0.113297	SELL+ CD8 T	0.223624	0.0335522	0.0464292	0.922974	4.91158e-73	7.07534e-72	T_NK_cells
288	AC093157.1	SELL+ CD8 T	0.19517	0.0977137	0.114525	SELL+ CD8 T	0.0707916	0.0320527	0.0344899	2.44447	1.05793e-40	8.05542e-40	T_NK_cells
289	LIMS2	SELL+ CD8 T	0.298892	0.0887004	0.124996	SELL+ CD8 T	0.117905	0.0318816	0.0460556	2.51693	1.88803e-91	3.594e-90	T_NK_cells
290	CD248	SELL+ CD8 T	0.285827	0.132961	0.143293	SELL+ CD8 T	0.0973856	0.0310051	0.032077	2.99449	2.13762e-96	4.38213e-95	T_NK_cells
291	SERINC5	SELL+ CD8 T	0.425178	0.109382	0.183243	SELL+ CD8 T	0.151439	0.0299594	0.055946	1.51539	1.6134e-97	3.43976e-96	T_NK_cells
292	CPNE2	SELL+ CD8 T	0.310372	0.0982509	0.138398	SELL+ CD8 T	0.123045	0.0259708	0.0359924	4.23845	5.61981e-134	1.76198e-132	T_NK_cells
293	IKBKE	SELL+ CD8 T	0.275534	0.0908211	0.111073	SELL+ CD8 T	0.0922056	0.025783	0.0321687	1.42797	4.66141e-48	3.82235e-47	T_NK_cells
294	AC013264.1	SELL+ CD8 T	0.186857	0.0978339	0.120883	SELL+ CD8 T	0.0616774	0.0256938	0.0271289	1.68839	2.33486e-30	1.44707e-29	T_NK_cells
295	BZW2	SELL+ CD8 T	0.346793	0.104755	0.104858	SELL+ CD8 T	0.103791	0.0252705	0.0265867	1.4219	2.56324e-69	3.41551e-68	T_NK_cells
296	LDLRAP1	SELL+ CD8 T	0.393903	0.106755	0.169661	SELL+ CD8 T	0.151371	0.0241562	0.0483078	1.38533	3.7679e-84	6.08573e-83	T_NK_cells
297	SGK1	SELL+ CD8 T	0.340063	0.0976391	0.128551	SELL+ CD8 T	0.110705	0.0222733	0.0314629	1.78141	8.30574e-84	1.30205e-82	T_NK_cells
298	BCL11A	SELL+ CD8 T	0.174584	0.0662845	0.142954	SELL+ CD8 T	0.0600772	0.0210188	0.0482391	2.5887	8.42948e-34	5.47917e-33	T_NK_cells
299	DPH5	SELL+ CD8 T	0.198337	0.0766505	0.101014	SELL+ CD8 T	0.0727098	0.0199683	0.0291745	1.18612	9.40174e-25	5.21993e-24	T_NK_cells
300	GIMAP1	SELL+ CD8 T	0.47308	0.102397	0.133686	SELL+ CD8 T	0.182475	0.0197073	0.0390016	0.907112	3.14663e-62	3.42276e-61	T_NK_cells
301	CD8B	SELL+ CD8 T	0.775139	0.0853512	0.261625	SELL+ CD8 T	0.390488	0.018492	0.131068	2.80982	0	0	T_NK_cells
302	PCNT	SELL+ CD8 T	0.249802	0.105658	0.134651	SELL+ CD8 T	0.0885681	0.0160411	0.0418401	2.20322	1.58704e-60	1.56646e-59	T_NK_cells
303	BCL9L	SELL+ CD8 T	0.159937	0.0501642	0.104947	SELL+ CD8 T	0.0614847	0.0154295	0.0434367	1.65964	2.69099e-20	1.23646e-19	T_NK_cells
304	ABLIM1	SELL+ CD8 T	0.577593	0.00936493	0.105739	SELL+ CD8 T	0.219125	0.0150848	0.0357668	1.48536	2.24444e-148	7.97523e-147	T_NK_cells
305	PASK	SELL+ CD8 T	0.499208	0.164542	0.207668	SELL+ CD8 T	0.180541	0.014851	0.0643713	1.96797	3.36394e-177	1.37922e-175	T_NK_cells
306	TBC1D10C	SELL+ CD8 T	0.581948	0.054675	0.1284	SELL+ CD8 T	0.225034	0.014304	0.0242553	0.738331	2.50469e-52	2.11904e-51	T_NK_cells
307	PRMT2	SELL+ CD8 T	0.637767	0.0792087	0.171101	SELL+ CD8 T	0.271698	0.0133941	0.0558714	1.23884	6.94835e-131	2.05748e-129	T_NK_cells
308	ADSL	SELL+ CD8 T	0.340063	0.0794573	0.109811	SELL+ CD8 T	0.112864	0.0132889	0.0315459	1.11206	1.04126e-50	8.67176e-50	T_NK_cells
309	VIPR1	SELL+ CD8 T	0.150435	0.0474904	0.118177	SELL+ CD8 T	0.056538	0.0128022	0.0434241	2.24455	5.93751e-24	3.10264e-23	T_NK_cells
310	BACH2	SELL+ CD8 T	0.357482	0.0695304	0.178911	SELL+ CD8 T	0.121821	0.0114192	0.0551105	1.57437	1.60703e-78	2.44728e-77	T_NK_cells
311	SPINT2	SELL+ CD8 T	0.352732	0.0753593	0.110307	SELL+ CD8 T	0.111454	0.00942596	0.017605	1.2909	1.30556e-66	1.69723e-65	T_NK_cells
312	EPHA1-AS1	SELL+ CD8 T	0.158749	0.0267544	0.1014	SELL+ CD8 T	0.0572478	0.00525773	0.0300801				T_NK_cells
313	LINC01550	SELL+ CD8 T	0.261679	0.0350387	0.101343	SELL+ CD8 T	0.0932202	0.00192621	0.00896601	1.11773	4.66262e-34	3.06812e-33	T_NK_cells
314	DGKA	SELL+ CD8 T	0.442993	0.0634748	0.103599	SELL+ CD8 T	0.149908	0.00180601	0.015655	0.982584	1.04918e-62	1.16503e-61	T_NK_cells
315	C1QBP	SELL+ CD8 T	0.546318	0.0367641	0.135126	SELL+ CD8 T	0.252878	0.00123024	0.0708748	1.29254	2.61991e-115	6.64959e-114	T_NK_cells
316	MYC	SELL+ CD8 T	0.387569	0.0724178	0.1519	SELL+ CD8 T	0.134474	0.000784844	0.03503	1.52208	1.00738e-89	1.78979e-88	T_NK_cells
317	CDC25B	SELL+ CD8 T	0.299683	0.038422	0.123378	SELL+ CD8 T	0.105057	0.000414029	0.0353031	1.55901	8.70304e-61	8.75231e-60	T_NK_cells
318	TRDV2	TRDV2/TRGV9 gdT	0.993631	0.805752	0.879578	TRDV2/TRGV9 gdT	0.612767	0.516408	0.549691	9.30261	1.33237e-101	7.10156e-99	T_NK_cells
319	TRGV9	TRDV2/TRGV9 gdT	0.541401	0.208068	0.228302	TRDV2/TRGV9 gdT	0.275009	0.138271	0.157849	4.57939	2.07722e-27	5.53579e-25	T_NK_cells
320	TRGV8	TRDV2/TRGV9 gdT	0.229299	0.0941642	0.102027	TRDV2/TRGV9 gdT	0.112467	0.0643111	0.0661252	4.31303	4.36962e-06	0.000122579	T_NK_cells
321	IGFBP2	TRDV2/TRGV9 gdT	0.375796	0.0667053	0.103429	TRDV2/TRGV9 gdT	0.154912	0.0262762	0.0567368	2.8066	5.90459e-11	3.49683e-09	T_NK_cells
322	TRGV2	TRGV2 gdT	0.529801	0.331603	0.347109	TRGV2 gdT	0.284796	0.188881	0.202778	5.41636	2.35656e-102	1.57006e-100	T_NK_cells
323	SYTL2	TRGV2 gdT	0.619205	0.18336	0.224975	TRGV2 gdT	0.296658	0.12796	0.140961	3.4493	6.87724e-110	5.23652e-108	T_NK_cells
324	GPR171	TRGV2 gdT	0.667219	0.159656	0.186449	TRGV2 gdT	0.314393	0.103988	0.118184	2.62354	9.58443e-96	5.67611e-94	T_NK_cells
325	UBASH3B	TRGV2 gdT	0.533113	0.170587	0.17681	TRGV2 gdT	0.223651	0.102842	0.105884	3.06371	2.97567e-77	1.22003e-75	T_NK_cells
326	IKZF3	TRGV2 gdT	0.610927	0.178495	0.191375	TRGV2 gdT	0.26002	0.102107	0.104478	1.80749	9.39569e-54	2.27632e-52	T_NK_cells
327	SCML4	TRGV2 gdT	0.695364	0.068073	0.100406	TRGV2 gdT	0.32937	0.100817	0.10207	1.97414	1.69603e-76	6.45702e-75	T_NK_cells
328	MPHOSPH9	TRGV2 gdT	0.359272	0.17944	0.196339	TRGV2 gdT	0.161613	0.084782	0.0920379	1.92531	1.62959e-25	1.57922e-24	T_NK_cells
329	SLFN5	TRGV2 gdT	0.556291	0.0974632	0.123859	TRGV2 gdT	0.247737	0.0795452	0.0889894	1.41516	2.27436e-33	3.27631e-32	T_NK_cells
330	CCDC69	TRGV2 gdT	0.589404	0.0557991	0.122177	TRGV2 gdT	0.287431	0.0755595	0.097072	2.06879	6.45878e-62	2.29502e-60	T_NK_cells
331	LPIN2	TRGV2 gdT	0.5	0.121181	0.121622	TRGV2 gdT	0.224026	0.0741779	0.0910318	1.79439	1.43157e-39	2.54342e-38	T_NK_cells
332	NAP1L4	TRGV2 gdT	0.703642	0.0380962	0.0641312	TRGV2 gdT	0.361763	0.0728448	0.102167	1.98348	6.84196e-79	3.31524e-77	T_NK_cells
333	BLMH	TRGV2 gdT	0.34106	0.119211	0.163704	TRGV2 gdT	0.154022	0.0714642	0.0957928	2.40317	1.74578e-27	1.97979e-26	T_NK_cells
334	ZBTB38	TRGV2 gdT	0.549669	0.0992184	0.15863	TRGV2 gdT	0.27964	0.0706325	0.130115	2.29812	3.09375e-61	1.0306e-59	T_NK_cells
335	ENTPD1	TRGV2 gdT	0.687086	0.0210983	0.383572	TRGV2 gdT	0.334302	0.0666002	0.195349	3.82624	9.61165e-143	1.70767e-140	T_NK_cells
336	CLIC5	TRGV2 gdT	0.264901	0.146774	0.153521	TRGV2 gdT	0.116611	0.0650721	0.0760814	3.27481	7.70375e-23	6.22137e-22	T_NK_cells
337	GPR155	TRGV2 gdT	0.331126	0.132807	0.153374	TRGV2 gdT	0.136333	0.0633605	0.0654886	1.79708	8.13537e-21	6.10726e-20	T_NK_cells
338	GFOD1	TRGV2 gdT	0.403974	0.0842179	0.222155	TRGV2 gdT	0.180787	0.0612007	0.0956572	2.7962	5.29703e-44	1.12933e-42	T_NK_cells
339	LNPEP	TRGV2 gdT	0.543046	0.0623946	0.119623	TRGV2 gdT	0.216913	0.0586552	0.0628284	1.3513	1.44931e-30	1.88411e-29	T_NK_cells
340	CARS	TRGV2 gdT	0.271523	0.0866459	0.136388	TRGV2 gdT	0.126865	0.0585002	0.0727088	1.96329	2.07278e-15	1.15083e-14	T_NK_cells
341	CRACR2A	TRGV2 gdT	0.221854	0.117738	0.121014	TRGV2 gdT	0.103414	0.0557797	0.0619239	2.49982	4.53744e-14	2.34802e-13	T_NK_cells
342	YPEL2	TRGV2 gdT	0.288079	0.0945311	0.117	TRGV2 gdT	0.122379	0.0522929	0.0566627	1.72998	1.14944e-15	6.58765e-15	T_NK_cells
343	SLFN12L	TRGV2 gdT	0.372517	0.101928	0.146447	TRGV2 gdT	0.13241	0.0509432	0.0515181	2.39967	1.9983e-33	2.9586e-32	T_NK_cells
344	TRPM7	TRGV2 gdT	0.281457	0.0879743	0.11507	TRGV2 gdT	0.112474	0.0499253	0.0500146	1.48229	9.13045e-13	4.42412e-12	T_NK_cells
345	NKTR	TRGV2 gdT	0.572848	0.104379	0.106498	TRGV2 gdT	0.20928	0.0487415	0.05417	1.06601	1.08524e-23	9.32954e-23	T_NK_cells
346	NEMF	TRGV2 gdT	0.43543	0.0778547	0.103455	TRGV2 gdT	0.194049	0.0479701	0.0599397	1.25061	4.31686e-20	3.10931e-19	T_NK_cells
347	ANKRD36C	TRGV2 gdT	0.311258	0.128566	0.140087	TRGV2 gdT	0.11599	0.047689	0.0523718	1.59852	3.50181e-17	2.12098e-16	T_NK_cells
348	SMC5	TRGV2 gdT	0.349338	0.0560587	0.10564	TRGV2 gdT	0.15091	0.0474047	0.0570249	1.4391	4.45004e-17	2.66503e-16	T_NK_cells
349	CAPN12	TRGV2 gdT	0.326159	0.146946	0.163882	TRGV2 gdT	0.135105	0.0459778	0.0607501	2.7523	3.03506e-30	3.85164e-29	T_NK_cells
350	PWWP2A	TRGV2 gdT	0.263245	0.065689	0.129912	TRGV2 gdT	0.123064	0.0448578	0.0658786	1.85236	2.00064e-14	1.06634e-13	T_NK_cells
351	VPS13C	TRGV2 gdT	0.478477	0.0874381	0.118116	TRGV2 gdT	0.191995	0.0445022	0.0638425	1.79194	8.21536e-37	1.32691e-35	T_NK_cells
352	GCNT1	TRGV2 gdT	0.180464	0.101034	0.101472	TRGV2 gdT	0.0743666	0.0433989	0.0442565	2.73363	1.62906e-10	7.3584e-10	T_NK_cells
353	SMC4	TRGV2 gdT	0.442053	0.0418155	0.101931	TRGV2 gdT	0.188297	0.0427708	0.0533374	1.62703	1.3324e-26	1.39249e-25	T_NK_cells
354	ADD1	TRGV2 gdT	0.362583	0.0550471	0.101322	TRGV2 gdT	0.141603	0.0412344	0.0494479	1.52459	1.61615e-19	1.10437e-18	T_NK_cells
355	FUCA1	TRGV2 gdT	0.258278	0.0586855	0.112911	TRGV2 gdT	0.115722	0.0410392	0.045435	2.82535	1.05727e-19	7.51365e-19	T_NK_cells
356	ZNF800	TRGV2 gdT	0.392384	0.0461519	0.104096	TRGV2 gdT	0.165973	0.0404518	0.0531973	1.34132	2.50407e-19	1.68945e-18	T_NK_cells
357	PHYKPL	TRGV2 gdT	0.470199	0.10971	0.131999	TRGV2 gdT	0.174797	0.0390378	0.0459792	1.3633	1.29198e-25	1.27524e-24	T_NK_cells
358	GPR34	TRGV2 gdT	0.271523	0.11816	0.133491	TRGV2 gdT	0.119968	0.0384958	0.0404107	2.39915	1.55035e-19	1.07316e-18	T_NK_cells
359	FAM160B1	TRGV2 gdT	0.256623	0.0773964	0.10032	TRGV2 gdT	0.105189	0.037856	0.0462172	2.06918	1.48909e-15	8.35459e-15	T_NK_cells
360	LUC7L3	TRGV2 gdT	0.582781	0.078277	0.121578	TRGV2 gdT	0.247915	0.0333936	0.0695821	1.04682	1.89012e-23	1.5499e-22	T_NK_cells
361	NLRC3	TRGV2 gdT	0.344371	0.0164686	0.108007	TRGV2 gdT	0.132309	0.0325383	0.0522338	2.05417	8.6431e-25	7.94271e-24	T_NK_cells
362	NBN	TRGV2 gdT	0.291391	0.0894677	0.114635	TRGV2 gdT	0.119293	0.0322293	0.0439897	1.91838	2.36653e-17	1.4667e-16	T_NK_cells
363	PLEKHF1	TRGV2 gdT	0.327815	0.0935803	0.117407	TRGV2 gdT	0.128756	0.0301937	0.0323531	1.31227	4.38609e-14	2.29195e-13	T_NK_cells
364	SSH2	TRGV2 gdT	0.513245	0.0357676	0.130052	TRGV2 gdT	0.211787	0.0269669	0.0567269	1.30925	6.16574e-27	6.70681e-26	T_NK_cells
365	PARP4	TRGV2 gdT	0.254967	0.0477597	0.122194	TRGV2 gdT	0.114896	0.0251327	0.0580173	1.92989	2.71099e-14	1.43065e-13	T_NK_cells
366	FAM129A	TRGV2 gdT	0.390728	0.0123501	0.105014	TRGV2 gdT	0.177859	0.0237811	0.0683173	2.75529	1.29047e-40	2.45651e-39	T_NK_cells
367	ENDOD1	TRGV2 gdT	0.175497	0.0329305	0.104908	TRGV2 gdT	0.0802827	0.0226732	0.0483303				T_NK_cells
368	TGFBR2	TRGV2 gdT	0.458609	0.0108658	0.102194	TRGV2 gdT	0.173674	0.02121	0.0512538	1.27636	4.67215e-22	3.66214e-21	T_NK_cells
369	GZMA	TRGV2 gdT	0.844371	0.0138706	0.0541468	TRGV2 gdT	0.514924	0.020454	0.102029	4.66427	3.5753e-200	1.90563e-197	T_NK_cells
370	SLK	TRGV2 gdT	0.238411	0.0306713	0.107189	TRGV2 gdT	0.0826016	0.0198048	0.024475	1.74953	5.15105e-12	2.42965e-11	T_NK_cells
371	NCR1	TRGV2 gdT	0.339404	0.0659703	0.113335	TRGV2 gdT	0.137557	0.0151291	0.0643471	3.44539	4.82522e-37	8.03701e-36	T_NK_cells
372	NR4A3	TRGV4 gdT	0.710794	0.549504	0.560673	TRGV4 gdT	0.3626	0.296183	0.314953	5.00084	5.70212e-144	4.34176e-142	T_NK_cells
373	CREM	TRGV4 gdT	0.900204	0.26491	0.269573	TRGV4 gdT	0.546541	0.254517	0.25751	3.34195	1.22907e-169	3.27548e-167	T_NK_cells
374	NR4A2	TRGV4 gdT	0.916497	0.371042	0.39885	TRGV4 gdT	0.457473	0.251831	0.259143	3.238	3.87265e-165	5.16031e-163	T_NK_cells
375	TRGV4	TRGV4 gdT	0.771894	0.357987	0.608258	TRGV4 gdT	0.393567	0.236357	0.327603	6.3456	1.5187e-180	8.09469e-178	T_NK_cells
376	GPR65	TRGV4 gdT	0.808554	0.318169	0.358104	TRGV4 gdT	0.426208	0.227057	0.247338	3.48285	1.85384e-149	1.64683e-147	T_NK_cells
377	TIPARP	TRGV4 gdT	0.743381	0.418926	0.504725	TRGV4 gdT	0.375095	0.216102	0.266481	3.90309	2.96673e-139	1.75697e-137	T_NK_cells
378	GEM	TRGV4 gdT	0.539715	0.409723	0.423821	TRGV4 gdT	0.229172	0.179715	0.190231	4.8535	3.19031e-83	5.48527e-82	T_NK_cells
379	SAMSN1	TRGV4 gdT	0.863544	0.270266	0.331286	TRGV4 gdT	0.393952	0.177083	0.194212	3.07123	4.37756e-150	4.66648e-148	T_NK_cells
380	TENT5C	TRGV4 gdT	0.731161	0.397068	0.40343	TRGV4 gdT	0.324268	0.167282	0.182544	2.92861	1.00538e-105	3.15216e-104	T_NK_cells
381	DUSP4	TRGV4 gdT	0.623218	0.332895	0.416495	TRGV4 gdT	0.275354	0.166972	0.193616	3.81264	1.74503e-96	4.42905e-95	T_NK_cells
382	ZNF331	TRGV4 gdT	0.794297	0.323197	0.332112	TRGV4 gdT	0.3247	0.14738	0.17658	2.42364	7.06455e-95	1.56892e-93	T_NK_cells
383	LDLRAD4	TRGV4 gdT	0.863544	0.211443	0.388378	TRGV4 gdT	0.3974	0.146415	0.222639	3.46938	2.1238e-167	3.77329e-165	T_NK_cells
384	TNFAIP3	TRGV4 gdT	0.95723	0.172782	0.187999	TRGV4 gdT	0.54142	0.142301	0.142704	2.74055	1.98625e-141	1.32334e-139	T_NK_cells
385	TUBB4B	TRGV4 gdT	0.761711	0.301105	0.383332	TRGV4 gdT	0.318198	0.141289	0.181045	2.6743	2.32376e-106	7.74101e-105	T_NK_cells
386	CDKN1A	TRGV4 gdT	0.668024	0.372625	0.395756	TRGV4 gdT	0.283031	0.137493	0.185624	3.48196	1.71902e-104	5.09021e-103	T_NK_cells
387	CSRNP1	TRGV4 gdT	0.812627	0.255052	0.325545	TRGV4 gdT	0.390543	0.135021	0.143696	2.46522	5.71566e-104	1.60339e-102	T_NK_cells
388	MCL1	TRGV4 gdT	0.910387	0.138958	0.207684	TRGV4 gdT	0.464228	0.134762	0.165328	2.17817	2.81893e-115	1.15576e-113	T_NK_cells
389	PIM1	TRGV4 gdT	0.720978	0.183162	0.261518	TRGV4 gdT	0.35688	0.133694	0.166403	2.33291	3.7425e-80	6.2336e-79	T_NK_cells
390	CKS2	TRGV4 gdT	0.635438	0.320286	0.324002	TRGV4 gdT	0.251586	0.128949	0.130589	2.50916	5.96182e-73	8.36224e-72	T_NK_cells
391	PLPP1	TRGV4 gdT	0.680244	0.241503	0.325612	TRGV4 gdT	0.295908	0.12094	0.150482	4.46606	6.2522e-126	3.02948e-124	T_NK_cells
392	TRDV1	TRGV4 gdT	0.623218	0.149708	0.472411	TRGV4 gdT	0.345331	0.119123	0.268715	5.85673	7.84345e-116	3.4838e-114	T_NK_cells
393	IDS	TRGV4 gdT	0.780041	0.230372	0.230491	TRGV4 gdT	0.340442	0.109926	0.119666	1.91298	8.8377e-70	1.1489e-68	T_NK_cells
394	RNF139	TRGV4 gdT	0.468432	0.262371	0.270234	TRGV4 gdT	0.194265	0.109478	0.114111	1.9501	7.90333e-34	6.01782e-33	T_NK_cells
395	RHOC	TRGV4 gdT	0.643585	0.242125	0.287282	TRGV4 gdT	0.285106	0.108653	0.110304	2.24865	4.35539e-65	4.83629e-64	T_NK_cells
396	REL	TRGV4 gdT	0.849287	0.170499	0.200548	TRGV4 gdT	0.379272	0.108511	0.148024	2.41856	5.19235e-112	1.84501e-110	T_NK_cells
397	SERTAD1	TRGV4 gdT	0.723014	0.298772	0.331418	TRGV4 gdT	0.270153	0.107675	0.130877	2.56673	3.42558e-92	7.02244e-91	T_NK_cells
398	RASGEF1B	TRGV4 gdT	0.413442	0.28403	0.286169	TRGV4 gdT	0.147377	0.106116	0.106782	2.88303	1.79533e-39	1.47217e-38	T_NK_cells
399	CALM2	TRGV4 gdT	0.894094	0.144514	0.182382	TRGV4 gdT	0.43273	0.104804	0.123278	1.5135	3.37808e-68	4.18725e-67	T_NK_cells
400	CDK2AP2	TRGV4 gdT	0.702648	0.235421	0.253972	TRGV4 gdT	0.273833	0.104137	0.106214	1.98106	2.61911e-64	2.73723e-63	T_NK_cells
401	SDCBP	TRGV4 gdT	0.672098	0.19462	0.206552	TRGV4 gdT	0.282224	0.103454	0.104841	1.74623	1.30657e-50	1.22176e-49	T_NK_cells
402	HSPA5	TRGV4 gdT	0.8778	0.207212	0.235376	TRGV4 gdT	0.319049	0.102498	0.108195	2.12392	3.82972e-94	8.16495e-93	T_NK_cells
403	POLR2L	TRGV4 gdT	0.830957	0.16205	0.185796	TRGV4 gdT	0.401285	0.102339	0.109299	1.4127	6.82001e-51	6.49119e-50	T_NK_cells
404	RGCC	TRGV4 gdT	0.718941	0.20271	0.224007	TRGV4 gdT	0.326382	0.102291	0.149513	2.15814	1.24941e-66	1.51348e-65	T_NK_cells
405	NEDD9	TRGV4 gdT	0.627291	0.246497	0.331493	TRGV4 gdT	0.259293	0.101081	0.151501	2.74172	4.7485e-78	7.44398e-77	T_NK_cells
406	TUBA1B	TRGV4 gdT	0.792261	0.274013	0.292261	TRGV4 gdT	0.300796	0.100309	0.108932	1.72531	5.16636e-65	5.50734e-64	T_NK_cells
407	TUBA1C	TRGV4 gdT	0.523422	0.264598	0.280178	TRGV4 gdT	0.193225	0.0999717	0.100221	2.3244	7.71606e-50	7.09079e-49	T_NK_cells
408	RANBP2	TRGV4 gdT	0.564155	0.256592	0.266857	TRGV4 gdT	0.203709	0.0997942	0.100287	2.02572	3.87665e-47	3.44376e-46	T_NK_cells
409	VPS37B	TRGV4 gdT	0.608961	0.212565	0.237533	TRGV4 gdT	0.270477	0.0986307	0.115716	2.70704	1.0621e-72	1.45154e-71	T_NK_cells
410	INSIG1	TRGV4 gdT	0.492872	0.284468	0.300055	TRGV4 gdT	0.172465	0.0980129	0.10539	2.32328	5.3488e-43	4.52526e-42	T_NK_cells
411	RBKS	TRGV4 gdT	0.478615	0.26517	0.359061	TRGV4 gdT	0.158375	0.0965054	0.118156	3.36126	3.76572e-55	3.7169e-54	T_NK_cells
412	JUND	TRGV4 gdT	0.822811	0.289477	0.322811	TRGV4 gdT	0.323758	0.0929631	0.136396	2.0642	3.66436e-85	6.73484e-84	T_NK_cells
413	NR3C1	TRGV4 gdT	0.832994	0.171704	0.17249	TRGV4 gdT	0.374812	0.0919782	0.10155	1.89182	5.62821e-75	8.10766e-74	T_NK_cells
414	FOSL2	TRGV4 gdT	0.543788	0.237482	0.264942	TRGV4 gdT	0.204162	0.0917893	0.0921425	2.9725	2.98578e-65	3.45962e-64	T_NK_cells
415	CRIP1	TRGV4 gdT	0.761711	0.223896	0.280066	TRGV4 gdT	0.314368	0.0909049	0.117813	1.85057	4.78395e-65	5.20376e-64	T_NK_cells
416	PTTG1	TRGV4 gdT	0.582485	0.253073	0.385465	TRGV4 gdT	0.220301	0.0908675	0.139451	2.8257	1.61203e-71	2.14803e-70	T_NK_cells
417	SERPINB9	TRGV4 gdT	0.576375	0.183097	0.188987	TRGV4 gdT	0.252288	0.089192	0.0985314	2.42964	4.92241e-59	5.04547e-58	T_NK_cells
418	PHLDA1	TRGV4 gdT	0.623218	0.191285	0.300637	TRGV4 gdT	0.251995	0.0868359	0.100091	2.93496	3.28696e-79	5.30894e-78	T_NK_cells
419	GTF2B	TRGV4 gdT	0.606925	0.262902	0.284344	TRGV4 gdT	0.199942	0.0862337	0.100473	1.83516	2.45707e-48	2.21969e-47	T_NK_cells
420	CALR	TRGV4 gdT	0.857434	0.091668	0.1734	TRGV4 gdT	0.396579	0.085343	0.123608	1.90083	2.08291e-84	3.70064e-83	T_NK_cells
421	KDM6B	TRGV4 gdT	0.507128	0.204098	0.241921	TRGV4 gdT	0.204749	0.0837778	0.101624	2.20406	1.0004e-43	8.74116e-43	T_NK_cells
422	TRAV29DV5	TRGV5/7 gdT	0.8	0.684848	0.703625	TRGV5/7 gdT	0.472867	0.407033	0.427844	6.23185	5.18809e-231	9.2175e-229	T_NK_cells
423	TRGV5	TRGV5/7 gdT	0.811765	0.684492	0.690746	TRGV5/7 gdT	0.454287	0.402066	0.405547	6.68165	8.43566e-243	4.49621e-240	T_NK_cells
424	TRGV7	TRGV5/7 gdT	0.8	0.655856	0.66755	TRGV5/7 gdT	0.455322	0.399585	0.400944	6.3535	5.00942e-234	1.33501e-231	T_NK_cells
425	KIR3DL2	TRGV5/7 gdT	0.536134	0.387128	0.391532	TRGV5/7 gdT	0.246247	0.172812	0.176065	4.92396	2.29992e-101	1.11442e-99	T_NK_cells
426	HSPA1A	TRGV5/7 gdT	0.836975	0.133944	0.151671	TRGV5/7 gdT	0.505187	0.139726	0.170906	4.67918	3.60615e-174	3.84415e-172	T_NK_cells
427	TRG-AS1	TRGV5/7 gdT	0.685714	0.301608	0.30636	TRGV5/7 gdT	0.29547	0.123511	0.139059	2.92654	4.02391e-114	2.68093e-112	T_NK_cells
428	XCL1	TRGV5/7 gdT	0.833613	0.251795	0.256149	TRGV5/7 gdT	0.335905	0.0914977	0.111852	3.75648	7.50708e-184	1.00032e-181	T_NK_cells
429	GABARAPL1	TRGV5/7 gdT	0.727731	0.0800733	0.287334	TRGV5/7 gdT	0.359612	0.0856408	0.171043	2.94235	4.50908e-128	4.00557e-126	T_NK_cells
430	C9orf78	TRGV5/7 gdT	0.608403	0.107385	0.175971	TRGV5/7 gdT	0.263293	0.071617	0.0801837	1.18016	3.35769e-30	3.72844e-29	T_NK_cells
431	THEMIS	TRGV5/7 gdT	0.497479	0.1431	0.151873	TRGV5/7 gdT	0.188114	0.0655717	0.0684714	1.71575	2.60286e-38	3.74953e-37	T_NK_cells
432	STOM	TRGV5/7 gdT	0.630252	0.0966472	0.194822	TRGV5/7 gdT	0.259567	0.0584743	0.0864406	2.38399	1.15252e-80	3.83933e-79	T_NK_cells
433	CDKN2C	TRGV5/7 gdT	0.253782	0.109179	0.114388	TRGV5/7 gdT	0.115291	0.0573076	0.0632321	2.43534	1.60603e-16	1.08356e-15	T_NK_cells
434	CYTIP	TRGV5/7 gdT	0.912605	0.0694279	0.0881017	TRGV5/7 gdT	0.449017	0.0552693	0.102243	1.45724	1.41812e-79	4.44623e-78	T_NK_cells
435	DOK2	TRGV5/7 gdT	0.636975	0.0748567	0.152126	TRGV5/7 gdT	0.251284	0.0523851	0.0580797	1.77086	2.50828e-56	6.68458e-55	T_NK_cells
436	DNAJB4	TRGV5/7 gdT	0.435294	0.150446	0.182253	TRGV5/7 gdT	0.165285	0.0520497	0.0784248	2.0425	5.84133e-36	7.78357e-35	T_NK_cells
437	TRAV36DV7	TRGV5/7 gdT	0.161345	0.138721	0.1397	TRGV5/7 gdT	0.0601699	0.0503369	0.0508451				T_NK_cells
438	IGFBP3	TRGV5/7 gdT	0.183193	0.124113	0.126167	TRGV5/7 gdT	0.0741859	0.0467086	0.050801	3.07268	1.49699e-11	8.76806e-11	T_NK_cells
439	HSPH1	TRGV5/7 gdT	0.791597	0.0400815	0.203002	TRGV5/7 gdT	0.302476	0.0464269	0.1228	2.45187	1.50733e-111	8.92676e-110	T_NK_cells
440	FKBP4	TRGV5/7 gdT	0.462185	0.0440031	0.158147	TRGV5/7 gdT	0.171573	0.043032	0.0722042	2.05007	1.08711e-39	1.65551e-38	T_NK_cells
441	NUCB1	TRGV5/7 gdT	0.457143	0.0640675	0.145885	TRGV5/7 gdT	0.188485	0.0406294	0.0423866	1.23106	9.46172e-22	7.20442e-21	T_NK_cells
442	AC015912.3	TRGV5/7 gdT	0.166387	0.0849202	0.112333	TRGV5/7 gdT	0.0722746	0.0384805	0.0514614				T_NK_cells
443	USP20	TRGV5/7 gdT	0.255462	0.0803094	0.10859	TRGV5/7 gdT	0.0999336	0.0370434	0.0412703	1.4352	6.28055e-11	3.48701e-10	T_NK_cells
444	RHOB	TRGV5/7 gdT	0.534454	0.111096	0.116272	TRGV5/7 gdT	0.228831	0.0339308	0.0401772	2.27141	2.36623e-54	5.48348e-53	T_NK_cells
445	STIP1	TRGV5/7 gdT	0.50084	0.0772151	0.125083	TRGV5/7 gdT	0.211351	0.0314448	0.0412525	1.70602	6.81442e-38	9.55812e-37	T_NK_cells
446	NDRG3	TRGV5/7 gdT	0.265546	0.0950164	0.100577	TRGV5/7 gdT	0.097685	0.0296813	0.0391868	1.67218	1.62045e-13	1.0043e-12	T_NK_cells
447	HMGB2	TRGV5/7 gdT	0.655462	0.117784	0.171591	TRGV5/7 gdT	0.224793	0.0276281	0.0460375	1.32815	9.65302e-40	1.51325e-38	T_NK_cells
448	SLC3A2	TRGV5/7 gdT	0.564706	0.0229544	0.11016	TRGV5/7 gdT	0.225375	0.0250795	0.0365496	1.35621	3.96991e-34	5.03801e-33	T_NK_cells
449	HSD17B11	TRGV5/7 gdT	0.47395	0.0545947	0.150349	TRGV5/7 gdT	0.181233	0.0194745	0.047659	1.17521	8.11964e-22	6.36437e-21	T_NK_cells
450	BCAS4	TRGV5/7 gdT	0.436975	0.0235328	0.10916	TRGV5/7 gdT	0.197701	0.0186338	0.0403038	2.4074	2.14674e-44	4.08647e-43	T_NK_cells
451	CTSA	TRGV5/7 gdT	0.393277	0.114431	0.120365	TRGV5/7 gdT	0.14094	0.0182954	0.0521792	1.8595	6.22401e-29	6.37961e-28	T_NK_cells
452	AKAP5	TRGV5/7 gdT	0.307563	0.0326139	0.113854	TRGV5/7 gdT	0.130023	0.0172765	0.0431096	2.8039	3.15388e-27	2.8983e-26	T_NK_cells
453	ADAM8	TRGV5/7 gdT	0.354622	0.0572695	0.104015	TRGV5/7 gdT	0.128644	0.0159142	0.0295078	2.23817	2.01435e-29	2.1052e-28	T_NK_cells
454	RPS26	TRGV5/7 gdT	0.989916	0.0265758	0.046147	TRGV5/7 gdT	0.690582	0.0134854	0.105001	1.64872	2.16083e-99	9.5977e-98	T_NK_cells
455	PLP2	TRGV5/7 gdT	0.495798	0.0355132	0.101568	TRGV5/7 gdT	0.209037	0.0111916	0.0273693	1.34374	4.87521e-28	4.64016e-27	T_NK_cells
456	NLRP6	TRGV5/7 gdT	0.248739	0.0681417	0.104509	TRGV5/7 gdT	0.102107	0.00971726	0.037816	2.33489	2.92607e-16	1.9495e-15	T_NK_cells
457	FGFR1OP2	TRGV5/7 gdT	0.605042	0.0103373	0.110009	TRGV5/7 gdT	0.239654	0.00842509	0.0215536	1.22386	1.06582e-32	1.23496e-31	T_NK_cells
458	GPR15	TRGV5/7 gdT	0.583193	0.000708552	0.295114	TRGV5/7 gdT	0.244958	0.00393981	0.126843	4.70882	1.00888e-116	7.68187e-115	T_NK_cells
459	AC004585.1	Tfh	0.243103	0.127951	0.131496	Tfh	0.13613	0.0843101	0.0851741	4.49682	2.38191e-80	5.77072e-79	T_NK_cells
460	ST8SIA1	Tfh	0.170732	0.122755	0.13399	Tfh	0.0903257	0.0647368	0.0749872	3.84207	5.63279e-39	5.00379e-38	T_NK_cells
461	DRAIC	Tfh	0.186325	0.0620892	0.121756	Tfh	0.108377	0.0639501	0.0792161	4.49679	2.44904e-48	2.90075e-47	T_NK_cells
462	AC012645.3	Tfh	0.171931	0.0944494	0.119729	Tfh	0.0913548	0.0582918	0.0710978	3.1882	7.606e-34	5.97049e-33	T_NK_cells
463	ICA1	Tfh	0.341463	0.0236636	0.288525	Tfh	0.177012	0.0412625	0.157601	3.50358	6.94355e-136	3.70091e-134	T_NK_cells
464	CYTOR	Th1	0.678571	0.17437	0.2468	Th1	0.30322	0.14188	0.149192	2.90286	6.20425e-42	1.65343e-39	T_NK_cells
465	CD2	Th1	0.928571	0.120936	0.20998	Th1	0.562156	0.118333	0.214339	2.23526	6.40105e-62	3.41176e-59	T_NK_cells
466	CHN1	Th1	0.294643	0.196604	0.249122	Th1	0.150787	0.100501	0.127044	4.26088	1.14109e-12	6.08198e-11	T_NK_cells
467	FABP5	Th1	0.397321	0.0952628	0.163745	Th1	0.178287	0.095304	0.0983935	2.44826	8.26307e-14	4.89358e-12	T_NK_cells
468	MIR4435-2HG	Th1	0.473214	0.212522	0.228753	Th1	0.215429	0.0929436	0.140767	3.06821	5.40278e-24	4.79947e-22	T_NK_cells
469	C15orf53	Th1	0.241071	0.128168	0.150029	Th1	0.145215	0.0759608	0.0895224	4.31824	5.72315e-09	1.27102e-07	T_NK_cells
470	IL26	Th1	0.174107	0.108612	0.126596	Th1	0.103327	0.0737638	0.0755086	5.47376	1.23981e-05	0.000118003	T_NK_cells
471	HLA-DRA	Th1	0.450893	0.197136	0.222787	Th1	0.167388	0.062834	0.0754306	2.39751	9.59939e-18	7.30925e-16	T_NK_cells
472	ADAM19	Th1	0.308036	0.0983583	0.107809	Th1	0.155223	0.0572827	0.0620112	3.34209	5.17611e-12	2.29906e-10	T_NK_cells
473	TRPS1	Th1	0.214286	0.116725	0.129997	Th1	0.105645	0.051631	0.0650787	2.67485	7.41411e-06	7.59946e-05	T_NK_cells
474	PSMA2	Th1	0.294643	0.0732317	0.101826	Th1	0.154844	0.0502369	0.0538542	1.57332	6.56687e-06	6.86303e-05	T_NK_cells
475	NDUFA11	Th1	0.5	0.110998	0.122614	Th1	0.244768	0.0496851	0.0588105	1.39279	1.74065e-11	6.18512e-10	T_NK_cells
476	BLOC1S1	Th1	0.419643	0.0611907	0.11421	Th1	0.215379	0.0494052	0.0688486	1.56419	5.06885e-10	1.35085e-08	T_NK_cells
477	ZNRF1	Th1	0.232143	0.0973968	0.105945	Th1	0.125792	0.0484772	0.0729214	2.97463	5.15647e-07	7.4281e-06	T_NK_cells
478	IL12RB1	Th1	0.285714	0.0645604	0.11244	Th1	0.140432	0.0462037	0.0491763	2.25875	7.22854e-08	1.33933e-06	T_NK_cells
479	ARPC4	Th1	0.459821	0.10593	0.137241	Th1	0.222895	0.0423935	0.0843771	1.63821	5.9391e-12	2.43503e-10	T_NK_cells
480	PCSK7	Th1	0.410714	0.104408	0.107734	Th1	0.198362	0.0417559	0.0465566	1.1739	1.01363e-06	1.3853e-05	T_NK_cells
481	SMCO4	Th1	0.375	0.115504	0.187041	Th1	0.178062	0.0395809	0.0862066	3.03346	7.51982e-16	5.01008e-14	T_NK_cells
482	MPRIP	Th1	0.25	0.0480535	0.115385	Th1	0.114123	0.0346355	0.0511132	1.72512	3.22667e-05	0.000291494	T_NK_cells
483	FAM89B	Th1	0.214286	0.0615691	0.107928	Th1	0.115584	0.0322213	0.0590137	2.00722	0.000139084	0.00109017	T_NK_cells
484	CHMP4A	Th1	0.370536	0.08744	0.100345	Th1	0.172171	0.0320331	0.0502419	1.22662	3.22446e-06	3.83707e-05	T_NK_cells
485	VAMP2	Th1	0.584821	0.0473765	0.101015	Th1	0.284365	0.0159586	0.0416083	1.10437	4.72401e-10	1.32521e-08	T_NK_cells
486	IFI44L	Th17	0.32746	0.177339	0.265013	Th17	0.189936	0.135818	0.156086	4.51824	2.21284e-42	2.35888e-40	T_NK_cells
487	AC020571.1	Th17	0.325991	0.160951	0.187498	Th17	0.187722	0.103893	0.127515	2.89956	9.18808e-32	4.08104e-30	T_NK_cells
488	AC058791.1	Th17	0.339207	0.151707	0.205537	Th17	0.166473	0.0782212	0.10961	2.93159	2.92055e-35	2.22379e-33	T_NK_cells
489	IFI44	Th17	0.281938	0.0858124	0.185784	Th17	0.151038	0.0739004	0.107595	3.92108	2.75928e-30	1.0505e-28	T_NK_cells
490	C1orf56	Th17	0.296623	0.117094	0.118051	Th17	0.160054	0.0730366	0.0736022	2.10473	6.23715e-20	1.32976e-18	T_NK_cells
491	AC245297.3	Th17	0.365639	0.087389	0.11102	Th17	0.189882	0.0636824	0.0655206	1.61564	2.40355e-21	5.82315e-20	T_NK_cells
492	AC016831.5	Th17	0.314244	0.0821009	0.189494	Th17	0.152447	0.045907	0.094972	2.8104	5.87172e-30	2.08642e-28	T_NK_cells
493	LINC00513	Th17	0.189427	0.0331773	0.13265	Th17	0.0952224	0.0278406	0.0676329	3.24307	1.7248e-13	2.24224e-12	T_NK_cells
494	FOXP3	Treg	0.399287	0.37877	0.380056	Treg	0.190407	0.182089	0.182237	6.30558	0	0	T_NK_cells
495	CTLA4	Treg	0.40438	0.264836	0.324023	Treg	0.185681	0.116663	0.149218	4.05788	0	0	T_NK_cells
496	IL2RA	Treg	0.319073	0.0932666	0.244013	Treg	0.132827	0.0709283	0.10498	4.11978	2.19958e-198	2.34475e-196	T_NK_cells
497	BATF	Treg	0.495544	0.116079	0.135615	Treg	0.225887	0.066463	0.0670457	2.36914	2.49543e-286	3.32516e-284	T_NK_cells
498	SESN3	Treg	0.362618	0.13972	0.206661	Treg	0.146903	0.0629784	0.0836251	2.21437	7.2492e-157	3.51257e-155	T_NK_cells
499	AC133644.2	Treg	0.190222	0.122592	0.152042	Treg	0.0873658	0.0571804	0.0660076	3.0352	3.68275e-64	7.01037e-63	T_NK_cells
500	GK	Treg	0.172396	0.109333	0.11537	Treg	0.082757	0.0562096	0.0581758	2.90159	8.65482e-50	1.12513e-48	T_NK_cells
501	TBC1D4	Treg	0.35727	0.111369	0.209881	Treg	0.163951	0.0381882	0.110104	2.71713	1.40966e-186	1.25225e-184	T_NK_cells
502	FBLN7	Treg	0.253629	0.103689	0.1049	Treg	0.111442	0.0315027	0.0575474	2.23131	3.41742e-83	9.58677e-82	T_NK_cells
503	LINC01943	Treg	0.177489	0.0480249	0.128356	Treg	0.0835019	0.0250119	0.0628885	3.8998	1.11468e-61	1.91652e-60	T_NK_cells
504	LINC01281	Treg	0.140056	0.0560896	0.113714	Treg	0.0636599	0.0137732	0.0513451	3.20926	7.31928e-38	8.48082e-37	T_NK_cells
505	ZFAND2A	fetal T cells	0.527273	0.240168	0.278533	fetal T cells	0.200208	0.110675	0.130086	2.80238	1.6364e-19	7.92912e-18	T_NK_cells
506	DNAJB1	fetal T cells	0.927273	0.0734912	0.149269	fetal T cells	0.536149	0.0939067	0.233995	3.48083	1.60632e-51	8.56169e-49	T_NK_cells
507	IER2	fetal T cells	0.90303	0.133173	0.147582	fetal T cells	0.451146	0.092718	0.110116	2.21344	1.56065e-33	1.18832e-31	T_NK_cells
508	RBBP6	fetal T cells	0.557576	0.122092	0.125804	fetal T cells	0.23045	0.0794998	0.0863005	1.62441	1.55856e-12	3.95576e-11	T_NK_cells
509	JUN	fetal T cells	0.981818	0.0658518	0.131768	fetal T cells	0.583353	0.0683423	0.136186	2.83663	3.92931e-41	6.98107e-39	T_NK_cells
510	HSP90AB1	fetal T cells	0.963636	0.0157372	0.0165895	fetal T cells	0.549191	0.0662922	0.104207	2.20281	9.47362e-45	2.52472e-42	T_NK_cells
511	DDIT3	fetal T cells	0.509091	0.0783704	0.197482	fetal T cells	0.217233	0.0660342	0.102139	1.96436	3.14218e-13	8.81464e-12	T_NK_cells
512	DNAJA1	fetal T cells	0.854545	0.00933161	0.177235	fetal T cells	0.44408	0.0648246	0.175546	2.37499	4.28927e-37	4.57236e-35	T_NK_cells
513	H1FX	fetal T cells	0.581818	0.0927671	0.162463	fetal T cells	0.261638	0.0645914	0.0865618	1.88698	5.45354e-15	1.93782e-13	T_NK_cells
514	DEDD2	fetal T cells	0.393939	0.126713	0.18009	fetal T cells	0.163151	0.0605464	0.0854702	1.59116	1.32645e-07	1.96388e-06	T_NK_cells
515	TRA2A	fetal T cells	0.593939	0.0769164	0.125508	fetal T cells	0.233228	0.0584425	0.0779813	1.44638	5.59459e-11	1.14689e-09	T_NK_cells
516	IER5	fetal T cells	0.49697	0.139142	0.164994	fetal T cells	0.200517	0.0540508	0.10162	3.00071	4.07315e-18	1.80916e-16	T_NK_cells
517	HSPA6	fetal T cells	0.436364	0.0834225	0.219754	fetal T cells	0.217016	0.0528487	0.115396	3.46796	3.3469e-15	1.27421e-13	T_NK_cells
518	ATG2A	fetal T cells	0.272727	0.0745291	0.115904	fetal T cells	0.12366	0.0484316	0.0663592	2.09204	2.60259e-05	0.000235115	T_NK_cells
519	B3GNT2	fetal T cells	0.4	0.0658749	0.113376	fetal T cells	0.16211	0.0473232	0.0502254	1.62892	9.18586e-08	1.39888e-06	T_NK_cells
520	UBE2S	fetal T cells	0.381818	0.0922805	0.133346	fetal T cells	0.157355	0.0472253	0.0810155	2.26341	7.30176e-10	1.29728e-08	T_NK_cells
521	NEU1	fetal T cells	0.448485	0.0452262	0.157729	fetal T cells	0.170137	0.047225	0.0781122	2.43964	1.99282e-13	6.24806e-12	T_NK_cells
522	ARIH1	fetal T cells	0.339394	0.0880083	0.130148	fetal T cells	0.126351	0.0453619	0.0536534	1.58022	3.16872e-06	3.31163e-05	T_NK_cells
523	SLC9A8	fetal T cells	0.187879	0.0929883	0.10013	fetal T cells	0.0843888	0.0452277	0.0472525	2.04362	0.00221426	0.0137233	T_NK_cells
524	ZBTB10	fetal T cells	0.284848	0.115806	0.120143	fetal T cells	0.0987815	0.0419422	0.0454886	1.58989	4.45689e-05	0.000383149	T_NK_cells
525	CACYBP	fetal T cells	0.666667	0.00616246	0.155465	fetal T cells	0.298718	0.0390207	0.11179	1.72065	4.22746e-17	1.73326e-15	T_NK_cells
526	IFNG-AS1	fetal T cells	0.236364	0.102606	0.156017	fetal T cells	0.106559	0.0336857	0.0695517	4.39154	8.15364e-07	9.24658e-06	T_NK_cells
527	NFKBIB	fetal T cells	0.345455	0.0542122	0.104758	fetal T cells	0.127658	0.03249	0.0361787	1.62477	1.15952e-06	1.26127e-05	T_NK_cells
528	PMAIP1	fetal T cells	0.490909	0.030624	0.106035	fetal T cells	0.180471	0.0294809	0.0454133	1.78444	2.47327e-11	5.27302e-10	T_NK_cells
529	NFKBIE	fetal T cells	0.236364	0.0636142	0.127737	fetal T cells	0.107356	0.0269123	0.0521013	2.19095	7.86735e-05	0.000655203	T_NK_cells
530	IL16	fetal T cells	0.612121	0.0139423	0.115736	fetal T cells	0.248618	0.019706	0.0391175	0.967254	6.00306e-07	7.11029e-06	T_NK_cells
531	AHSA1	fetal T cells	0.521212	0.0220525	0.113569	fetal T cells	0.20645	0.00974885	0.0391794	1.60201	1.48571e-11	3.44298e-10	T_NK_cells
532	TRGC2	gdT	0.531436	0.0446741	0.0608476	gdT	0.264513	0.105478	0.105773	3.14148	3.42596e-270	1.82604e-267	T_NK_cells
0	NET1	Contractile pericyte (PLN+)	0.756106	0.156106	0.211531	Contractile pericyte (PLN+)	0.413854	0.2805	0.284449	4.35985	0	0	Mesenchymal
1	PLN	Contractile pericyte (PLN+)	0.772989	0.407193	0.640528	Contractile pericyte (PLN+)	0.402065	0.253985	0.356302	7.4049	0	0	Mesenchymal
2	RERGL	Contractile pericyte (PLN+)	0.510417	0.506992	0.507592	Contractile pericyte (PLN+)	0.243976	0.242382	0.242905	11.9543	0	0	Mesenchymal
3	LBH	Contractile pericyte (PLN+)	0.76329	0.172398	0.222321	Contractile pericyte (PLN+)	0.378424	0.185291	0.19387	2.93547	0	0	Mesenchymal
4	PDLIM5	Contractile pericyte (PLN+)	0.679598	0.159598	0.260428	Contractile pericyte (PLN+)	0.317587	0.182382	0.199743	4.51507	0	0	Mesenchymal
5	MTHFD2	Contractile pericyte (PLN+)	0.656609	0.251713	0.327032	Contractile pericyte (PLN+)	0.335904	0.176865	0.193216	4.20887	0	0	Mesenchymal
6	SORBS2	Contractile pericyte (PLN+)	0.582974	0.09103	0.175122	Contractile pericyte (PLN+)	0.301969	0.172725	0.195163	5.88957	0	0	Mesenchymal
7	ZFHX3	Contractile pericyte (PLN+)	0.676006	0.311344	0.315973	Contractile pericyte (PLN+)	0.283396	0.163144	0.164751	3.10516	0	0	Mesenchymal
8	KCNA5	Contractile pericyte (PLN+)	0.475934	0.316933	0.407196	Contractile pericyte (PLN+)	0.222757	0.154197	0.205612	5.84817	0	0	Mesenchymal
9	CRIP2	Contractile pericyte (PLN+)	0.823635	0.0247569	0.255302	Contractile pericyte (PLN+)	0.413257	0.148346	0.151568	3.97586	0	0	Mesenchymal
10	SERPINI1	Contractile pericyte (PLN+)	0.630388	0.273024	0.290463	Contractile pericyte (PLN+)	0.318332	0.146342	0.177791	5.57227	0	0	Mesenchymal
11	ADIRF	Contractile pericyte (PLN+)	0.922055	0.0020546	0.100137	Contractile pericyte (PLN+)	0.532952	0.137706	0.175385	7.95346	0	0	Mesenchymal
12	KCNAB1	Contractile pericyte (PLN+)	0.340876	0.298777	0.305095	Contractile pericyte (PLN+)	0.145939	0.132035	0.133726	6.85773	5.38186e-204	7.08749e-203	Mesenchymal
13	NRIP2	Contractile pericyte (PLN+)	0.341236	0.248553	0.283016	Contractile pericyte (PLN+)	0.162094	0.128906	0.134848	6.58383	6.55018e-204	8.49538e-203	Mesenchymal
14	MCAM	Contractile pericyte (PLN+)	0.796695	0.146319	0.20065	Contractile pericyte (PLN+)	0.378397	0.126495	0.17963	4.70014	0	0	Mesenchymal
15	MGST3	Contractile pericyte (PLN+)	0.858118	0.0567995	0.0776691	Contractile pericyte (PLN+)	0.465329	0.126433	0.14396	2.21193	0	0	Mesenchymal
16	RCAN2	Contractile pericyte (PLN+)	0.600216	0.244051	0.260548	Contractile pericyte (PLN+)	0.274352	0.115073	0.127211	6.09462	0	0	Mesenchymal
17	NTRK3	Contractile pericyte (PLN+)	0.492098	0.267992	0.381339	Contractile pericyte (PLN+)	0.203826	0.113325	0.162855	5.07698	0	0	Mesenchymal
18	TBC1D1	Contractile pericyte (PLN+)	0.510776	0.145241	0.218412	Contractile pericyte (PLN+)	0.206101	0.110329	0.119497	3.06897	0	0	Mesenchymal
19	UBA2	Contractile pericyte (PLN+)	0.632902	0.111957	0.126492	Contractile pericyte (PLN+)	0.296988	0.109246	0.119859	2.0576	0	0	Mesenchymal
20	PTP4A3	Contractile pericyte (PLN+)	0.542744	0.160978	0.211013	Contractile pericyte (PLN+)	0.225899	0.10457	0.115615	3.35558	0	0	Mesenchymal
21	MOB2	Contractile pericyte (PLN+)	0.451509	0.195098	0.25911	Contractile pericyte (PLN+)	0.181617	0.103468	0.128255	2.82301	3.64288e-228	5.28527e-227	Mesenchymal
22	DBNDD2	Contractile pericyte (PLN+)	0.32148	0.183153	0.187026	Contractile pericyte (PLN+)	0.163695	0.102881	0.112036	5.10163	1.14862e-170	1.27691e-169	Mesenchymal
23	FAM129A	Contractile pericyte (PLN+)	0.442888	0.168877	0.183183	Contractile pericyte (PLN+)	0.205711	0.100833	0.11029	5.01811	0	0	Mesenchymal
24	MAPRE2	Contractile pericyte (PLN+)	0.44648	0.163988	0.232415	Contractile pericyte (PLN+)	0.188777	0.0981927	0.113644	2.66997	3.03851e-217	4.26388e-216	Mesenchymal
25	GPRC5C	Contractile pericyte (PLN+)	0.451868	0.0641127	0.0648486	Contractile pericyte (PLN+)	0.189085	0.09478	0.115699	3.80493	1.66682e-291	3.24272e-290	Mesenchymal
26	MAP3K7CL	Contractile pericyte (PLN+)	0.462644	0.172625	0.197233	Contractile pericyte (PLN+)	0.203081	0.0922541	0.103441	5.85956	0	0	Mesenchymal
27	HES4	Contractile pericyte (PLN+)	0.733836	0.083018	0.136233	Contractile pericyte (PLN+)	0.357237	0.0873898	0.104654	3.74122	0	0	Mesenchymal
28	CASQ2	Contractile pericyte (PLN+)	0.212644	0.197578	0.198945	Contractile pericyte (PLN+)	0.0913283	0.0855636	0.0860622	7.66187	1.43778e-81	9.46725e-81	Mesenchymal
29	ENTPD3	Contractile pericyte (PLN+)	0.184986	0.180876	0.181561	Contractile pericyte (PLN+)	0.0825317	0.0813462	0.0814114				Mesenchymal
30	SNCG	Contractile pericyte (PLN+)	0.426365	0.0963157	0.226365	Contractile pericyte (PLN+)	0.187917	0.0781653	0.144065	4.23463	5.06358e-260	8.66885e-259	Mesenchymal
31	RRAD	Contractile pericyte (PLN+)	0.371408	0.208846	0.227572	Contractile pericyte (PLN+)	0.134704	0.0770003	0.0884208	5.43078	6.92054e-231	1.05785e-229	Mesenchymal
32	TMEM38B	Contractile pericyte (PLN+)	0.305316	0.14434	0.145241	Contractile pericyte (PLN+)	0.129465	0.0742615	0.0790409	2.69714	4.36929e-102	3.33938e-101	Mesenchymal
33	OR51E1	Contractile pericyte (PLN+)	0.260057	0.174441	0.20831	Contractile pericyte (PLN+)	0.115651	0.0705737	0.094432	7.14622	1.61855e-120	1.38548e-119	Mesenchymal
34	NRGN	Contractile pericyte (PLN+)	0.25467	0.13885	0.169734	Contractile pericyte (PLN+)	0.106378	0.0684462	0.0804045	4.7785	3.71872e-105	2.92039e-104	Mesenchymal
35	SUSD5	Contractile pericyte (PLN+)	0.175647	0.130493	0.151519	Contractile pericyte (PLN+)	0.0807944	0.0676971	0.0722137				Mesenchymal
36	EFHD1	Contractile pericyte (PLN+)	0.381106	0.0373899	0.134797	Contractile pericyte (PLN+)	0.172077	0.0671533	0.0682813	4.38816	6.08346e-224	8.67906e-223	Mesenchymal
37	LGALSL	Contractile pericyte (PLN+)	0.265805	0.134919	0.15833	Contractile pericyte (PLN+)	0.11575	0.065999	0.0737017	3.20892	7.29603e-95	5.43078e-94	Mesenchymal
38	MYOZ1	Contractile pericyte (PLN+)	0.169181	0.129181	0.137931	Contractile pericyte (PLN+)	0.0737611	0.065225	0.0666629				Mesenchymal
39	CABP1	Contractile pericyte (PLN+)	0.221983	0.160339	0.168467	Contractile pericyte (PLN+)	0.0919615	0.0641878	0.0664452	4.02995	8.39415e-78	5.24481e-77	Mesenchymal
40	OR51E2	Contractile pericyte (PLN+)	0.180316	0.118169	0.137194	Contractile pericyte (PLN+)	0.0824393	0.0634706	0.0636153				Mesenchymal
41	NOL3	Contractile pericyte (PLN+)	0.265805	0.103243	0.145805	Contractile pericyte (PLN+)	0.113533	0.0633166	0.0824358	4.93518	2.86137e-116	2.40131e-115	Mesenchymal
42	DGKG	Contractile pericyte (PLN+)	0.267241	0.107025	0.19182	Contractile pericyte (PLN+)	0.113259	0.0617919	0.0924046	4.49311	7.57939e-114	6.17901e-113	Mesenchymal
43	NTRK2	Contractile pericyte (PLN+)	0.4375	0.100605	0.189613	Contractile pericyte (PLN+)	0.203368	0.0607698	0.0862332	4.52733	1.82388e-300	3.71723e-299	Mesenchymal
44	ARHGEF7	Contractile pericyte (PLN+)	0.377874	0.0178736	0.102011	Contractile pericyte (PLN+)	0.146082	0.0597696	0.0682428	2.90983	1.21004e-167	1.32794e-166	Mesenchymal
45	IL17B	Contractile pericyte (PLN+)	0.359555	0.026776	0.241404	Contractile pericyte (PLN+)	0.155922	0.0593417	0.113934	3.9823	1.56024e-184	1.80482e-183	Mesenchymal
46	CSPG4	Contractile pericyte (PLN+)	0.372126	0.0974692	0.226175	Contractile pericyte (PLN+)	0.156114	0.0579534	0.101568	3.04777	4.55908e-171	5.13496e-170	Mesenchymal
47	SORT1	Contractile pericyte (PLN+)	0.302083	0.109776	0.15719	Contractile pericyte (PLN+)	0.120687	0.0576658	0.0878315	4.01656	7.10893e-135	6.3388e-134	Mesenchymal
48	NPY1R	Contractile pericyte (PLN+)	0.226293	0.123905	0.152401	Contractile pericyte (PLN+)	0.10401	0.0564021	0.0653317	4.72325	5.21944e-85	3.4905e-84	Mesenchymal
49	HEYL	Contractile pericyte (PLN+)	0.427083	0.0924969	0.164371	Contractile pericyte (PLN+)	0.176076	0.0560027	0.0898	4.45906	1.46759e-284	2.73099e-283	Mesenchymal
50	CR2	FDC	0.955665	0.931692	0.941031	FDC	0.637447	0.630172	0.633426	15.2844	8.30693e-123	2.37024e-120	Mesenchymal
51	SRGN	FDC	0.921182	0.611807	0.741388	FDC	0.552423	0.471336	0.501175	10.0452	1.44557e-113	3.09352e-111	Mesenchymal
52	CSTA	FDC	0.768473	0.640348	0.742345	FDC	0.475964	0.44802	0.469473	12.1433	5.40121e-80	5.77929e-78	Mesenchymal
53	FDCSP	FDC	0.995074	0.346293	0.783672	FDC	0.682518	0.419052	0.619905	14.2532	7.90007e-133	6.76246e-130	Mesenchymal
54	CLU	FDC	0.990148	0.190148	0.194358	FDC	0.666642	0.385347	0.394117	9.25831	4.34074e-130	1.85783e-127	Mesenchymal
55	CR1	FDC	0.699507	0.679995	0.685256	FDC	0.378344	0.372253	0.374384	11.8097	1.27795e-66	9.94474e-65	Mesenchymal
56	BCL2A1	FDC	0.699507	0.602632	0.668685	FDC	0.389064	0.367457	0.379484	10.562	1.68837e-66	1.20437e-64	Mesenchymal
57	SPIB	FDC	0.729064	0.448576	0.584171	FDC	0.453695	0.345171	0.386965	9.51024	6.21512e-72	5.32014e-70	Mesenchymal
58	S100A1	FDC	0.625616	0.612795	0.616594	FDC	0.34577	0.342039	0.343095	9.20988	2.75254e-53	1.24009e-51	Mesenchymal
59	FCAMR	FDC	0.630542	0.627117	0.630146	FDC	0.333952	0.332776	0.333747	14.7449	1.60665e-54	8.08996e-53	Mesenchymal
60	EPHX2	FDC	0.738916	0.327859	0.393052	FDC	0.413186	0.327873	0.335551	4.0311	1.67904e-59	9.5817e-58	Mesenchymal
61	SERPINA5	FDC	0.625616	0.578869	0.588996	FDC	0.345808	0.327397	0.329519	9.18205	2.27335e-53	1.0811e-51	Mesenchymal
62	CSF2RB	FDC	0.62069	0.564592	0.575377	FDC	0.291048	0.274628	0.279042	10.3929	9.45427e-53	4.04643e-51	Mesenchymal
63	SERPINE2	FDC	0.862069	0.215176	0.322703	FDC	0.486219	0.265101	0.286184	4.11608	9.07118e-78	8.6277e-76	Mesenchymal
64	MAP1LC3A	FDC	0.940887	0.277045	0.295339	FDC	0.540469	0.262086	0.319999	3.86447	2.15486e-97	2.63509e-95	Mesenchymal
65	TMEM163	FDC	0.536946	0.468062	0.493196	FDC	0.29043	0.260947	0.2776	8.7816	9.92845e-40	2.83292e-38	Mesenchymal
66	LTF	FDC	0.418719	0.394966	0.404657	FDC	0.263759	0.257243	0.260186	11.3132	6.44597e-25	9.68026e-24	Mesenchymal
67	ITGAM	FDC	0.502463	0.490587	0.496213	FDC	0.24601	0.241208	0.24446	11.4518	3.1887e-35	8.02802e-34	Mesenchymal
68	INPP4A	FDC	0.541872	0.411907	0.421056	FDC	0.261593	0.218778	0.226457	4.34353	3.29403e-34	7.62078e-33	Mesenchymal
69	RGS9	FDC	0.640394	0.376758	0.379111	FDC	0.343685	0.21255	0.262992	3.93371	6.61748e-45	2.17868e-43	Mesenchymal
70	PLEK	FDC	0.46798	0.439855	0.450907	FDC	0.217737	0.209331	0.210309	8.57196	1.41552e-30	2.69263e-29	Mesenchymal
71	NPB	FDC	0.55665	0.359089	0.376128	FDC	0.294338	0.207659	0.229812	6.49234	2.845e-41	8.69758e-40	Mesenchymal
72	CD37	FDC	0.428571	0.306696	0.328809	FDC	0.246946	0.204019	0.207463	7.15177	1.88198e-25	2.92905e-24	Mesenchymal
73	MS4A1	FDC	0.384236	0.315486	0.320103	FDC	0.219241	0.19636	0.198569	8.57382	4.08457e-21	5.06723e-20	Mesenchymal
74	SLCO2B1	FDC	0.596059	0.342401	0.438289	FDC	0.283299	0.195282	0.218049	7.36985	5.85512e-48	2.27817e-46	Mesenchymal
75	ERICH1	FDC	0.600985	0.19794	0.234712	FDC	0.296114	0.194252	0.207087	2.95937	7.93838e-31	1.58029e-29	Mesenchymal
76	MATN2	FDC	0.758621	0.196403	0.234698	FDC	0.419348	0.189643	0.196377	4.08288	5.18549e-61	3.17056e-59	Mesenchymal
77	SLC1A2	FDC	0.472906	0.431443	0.452403	FDC	0.199847	0.188272	0.192784	8.13195	4.55369e-31	9.28086e-30	Mesenchymal
78	IL4I1	FDC	0.53202	0.297645	0.437008	FDC	0.258395	0.187199	0.219228	8.46184	5.91817e-39	1.63418e-37	Mesenchymal
79	FCER2	FDC	0.359606	0.340856	0.34762	FDC	0.19184	0.186654	0.187817	10.763	8.01621e-19	8.31994e-18	Mesenchymal
80	CDC42EP4	FDC	0.640394	0.280394	0.321308	FDC	0.312578	0.184856	0.217055	2.76203	1.32464e-33	2.90741e-32	Mesenchymal
81	VPREB3	FDC	0.44335	0.368007	0.377725	FDC	0.218251	0.184443	0.196884	8.35552	1.53164e-27	2.57076e-26	Mesenchymal
82	BMP2K	FDC	0.472906	0.350955	0.355719	FDC	0.218226	0.174379	0.184928	4.70969	7.6662e-28	1.31245e-26	Mesenchymal
83	LTB	FDC	0.453202	0.270389	0.301183	FDC	0.219265	0.167469	0.171818	7.02652	3.85285e-28	6.7307e-27	Mesenchymal
84	CLDN16	FDC	0.359606	0.319606	0.354798	FDC	0.174446	0.165765	0.173645	10.5418	8.00105e-19	8.31994e-18	Mesenchymal
85	IRS2	FDC	0.497537	0.234379	0.237922	FDC	0.218067	0.160641	0.169799	3.43814	6.46412e-26	1.04402e-24	Mesenchymal
86	TMEM150C	FDC	0.522167	0.273057	0.298752	FDC	0.26783	0.158516	0.21294	4.55933	4.02735e-33	8.61853e-32	Mesenchymal
87	CD79A	FDC	0.413793	0.309341	0.330658	FDC	0.192848	0.153067	0.159771	7.55396	5.06696e-24	7.35139e-23	Mesenchymal
88	ANO9	FDC	0.399015	0.360553	0.368136	FDC	0.164267	0.152081	0.15382	7.74076	1.59292e-22	2.03514e-21	Mesenchymal
89	IGHM	FDC	0.541872	0.377976	0.379201	FDC	0.198216	0.148955	0.151821	8.21801	4.25523e-40	1.25603e-38	Mesenchymal
90	LAMB3	FDC	0.384236	0.323299	0.332867	FDC	0.160953	0.146152	0.146243	7.77848	5.30201e-21	6.4836e-20	Mesenchymal
91	CD52	FDC	0.408867	0.171367	0.240221	FDC	0.205488	0.142769	0.143554	6.87885	3.59521e-23	4.96371e-22	Mesenchymal
92	EXOC3L4	FDC	0.37931	0.286627	0.337001	FDC	0.180126	0.141078	0.160612	7.26771	1.88064e-20	2.20524e-19	Mesenchymal
93	DAPP1	FDC	0.364532	0.345782	0.347905	FDC	0.145899	0.14048	0.141779	9.07718	2.99747e-19	3.28953e-18	Mesenchymal
94	NPPC	FDC	0.477833	0.339272	0.362017	FDC	0.189216	0.140332	0.161556	5.46874	1.01294e-29	1.84484e-28	Mesenchymal
95	CORO1A	FDC	0.364532	0.21297	0.224308	FDC	0.19097	0.139801	0.143537	5.37252	1.1032e-17	1.08545e-16	Mesenchymal
96	RGS13	FDC	0.275862	0.255314	0.263986	FDC	0.14581	0.137582	0.141781	9.74797	1.11935e-11	8.18946e-11	Mesenchymal
97	CD14	FDC	0.507389	0.187389	0.307389	FDC	0.227502	0.137095	0.160952	6.53265	1.26394e-34	3.00537e-33	Mesenchymal
98	TF	FDC	0.285714	0.269689	0.274382	FDC	0.143667	0.136388	0.139046	6.29738	5.18448e-12	3.82579e-11	Mesenchymal
99	TNFRSF9	FDC	0.315271	0.296946	0.305515	FDC	0.143545	0.134893	0.14018	8.12723	1.00715e-14	8.62121e-14	Mesenchymal
100	ETV1	ICC	0.876068	0.628959	0.641811	ICC	0.438717	0.363944	0.367596	5.16226	0	0	Mesenchymal
101	CTSL	ICC	0.896011	0.24537	0.286989	ICC	0.520274	0.318411	0.338537	4.76368	0	0	Mesenchymal
102	FHL2	ICC	0.878205	0.172857	0.225311	ICC	0.515624	0.281308	0.297082	3.80147	0	0	Mesenchymal
103	KIT	ICC	0.768519	0.617375	0.635885	ICC	0.311779	0.264451	0.271831	5.32985	0	0	Mesenchymal
104	EDN3	ICC	0.861823	0.135722	0.29532	ICC	0.465759	0.238598	0.256531	4.37933	0	0	Mesenchymal
105	KCTD12	ICC	0.83547	0.269222	0.406865	ICC	0.375377	0.201013	0.256503	3.95922	0	0	Mesenchymal
106	SNCA	ICC	0.687322	0.135239	0.327322	ICC	0.317323	0.198954	0.2262	3.81878	0	0	Mesenchymal
107	OSR1	ICC	0.772792	0.244274	0.308531	ICC	0.362548	0.174281	0.221093	4.23136	0	0	Mesenchymal
108	LY6H	ICC	0.75641	0.0399763	0.0448718	ICC	0.36822	0.168068	0.175433	4.13774	0	0	Mesenchymal
109	MPPED2	ICC	0.651709	0.149024	0.206998	ICC	0.299676	0.166063	0.204123	3.98724	0	0	Mesenchymal
110	CDH8	ICC	0.481481	0.290242	0.371823	ICC	0.221054	0.163324	0.18647	4.86184	6.42607e-191	2.50033e-189	Mesenchymal
111	FXYD7	ICC	0.409544	0.158743	0.3567	ICC	0.19618	0.145506	0.17964	5.80894	1.02457e-145	3.24827e-144	Mesenchymal
112	GPR20	ICC	0.599003	0.156458	0.364807	ICC	0.259613	0.136058	0.179085	3.0751	1.39531e-221	5.68754e-220	Mesenchymal
113	NPR3	ICC	0.764957	0.172035	0.470085	ICC	0.347645	0.134296	0.248061	3.2899	0	0	Mesenchymal
114	VWC2	ICC	0.387464	0.224982	0.281695	ICC	0.179518	0.127503	0.134566	3.63075	3.60396e-109	8.11839e-108	Mesenchymal
115	HAND1	ICC	0.737892	0.0064202	0.0644671	ICC	0.370494	0.10927	0.118425	3.11924	0	0	Mesenchymal
116	SOBP	ICC	0.425926	0.208178	0.226744	ICC	0.189017	0.102817	0.121129	3.01162	3.00336e-115	7.34535e-114	Mesenchymal
117	UCP2	ICC	0.444444	0.173508	0.309829	ICC	0.212239	0.10079	0.189093	5.33403	4.59973e-167	1.51437e-165	Mesenchymal
118	SPRY1	ICC	0.836182	0.16912	0.240137	ICC	0.327185	0.0937488	0.141652	3.13031	0	0	Mesenchymal
119	PRKAR2B	ICC	0.520655	0.170704	0.187018	ICC	0.227747	0.0892688	0.0963828	2.32453	5.28414e-130	1.50774e-128	Mesenchymal
120	NNAT	ICC	0.767094	0.0695531	0.155096	ICC	0.335578	0.0822825	0.147116	2.41403	1.69543e-261	7.25643e-260	Mesenchymal
121	PLAT	ICC	0.919516	0.0699689	0.13018	ICC	0.430532	0.0796969	0.137805	2.91351	0	0	Mesenchymal
122	MGAT4A	ICC	0.267806	0.179136	0.187806	ICC	0.109538	0.0785426	0.0924405	4.48671	1.95972e-59	2.89227e-58	Mesenchymal
123	STK17A	ICC	0.403846	0.0679087	0.155066	ICC	0.17329	0.078172	0.0953443	3.68597	3.06384e-118	7.71367e-117	Mesenchymal
124	PRKCQ	ICC	0.222934	0.181739	0.186464	ICC	0.0953816	0.0775055	0.081714	4.38542	1.12494e-41	1.33743e-40	Mesenchymal
125	DLK1	ICC	0.660969	0.212745	0.25546	ICC	0.256308	0.0767387	0.142137	4.24899	0	0	Mesenchymal
126	PALD1	ICC	0.235755	0.168307	0.170234	ICC	0.0992124	0.0760764	0.0784089	3.2087	4.66573e-39	5.12033e-38	Mesenchymal
127	ANO1	ICC	0.432336	0.0805698	0.196109	ICC	0.170086	0.0743092	0.0845469	3.13043	2.91311e-120	7.79256e-119	Mesenchymal
128	LINC01606	ICC	0.153846	0.145833	0.150624	ICC	0.0755781	0.0738485	0.0744016	10.0783	3.19782e-23	2.42242e-22	Mesenchymal
129	NKX3-2	ICC	0.362536	0.136022	0.188846	ICC	0.154113	0.0723555	0.109314	2.87557	1.68852e-80	3.01119e-79	Mesenchymal
130	CDH10	ICC	0.165242	0.1499	0.153427	ICC	0.0774832	0.0714211	0.0745458	6.32315	7.61027e-26	6.20418e-25	Mesenchymal
131	PCDH17	ICC	0.5	0.168564	0.328616	ICC	0.201036	0.0702016	0.142692	3.46541	1.01271e-172	3.612e-171	Mesenchymal
132	EPHA4	ICC	0.311966	0.122373	0.15321	ICC	0.136642	0.0663245	0.0733055	2.28056	4.46412e-48	5.78983e-47	Mesenchymal
133	GFOD1	ICC	0.268519	0.0685185	0.154504	ICC	0.125298	0.0650764	0.0712094	3.75223	6.24941e-55	8.62822e-54	Mesenchymal
134	BCAN	ICC	0.178775	0.147629	0.147743	ICC	0.0746095	0.0626692	0.064975	3.54063	2.92842e-25	2.34273e-24	Mesenchymal
135	PLAGL1	ICC	0.581909	0.0741958	0.189891	ICC	0.209496	0.0588106	0.0806873	1.66638	3.10131e-103	6.63681e-102	Mesenchymal
136	RAMP1	ICC	0.851852	0.078665	0.0921426	ICC	0.442148	0.0574579	0.125259	3.94683	0	0	Mesenchymal
137	DOK6	ICC	0.193732	0.128211	0.132033	ICC	0.0855852	0.0574496	0.0621227	2.71648	2.04749e-24	1.60794e-23	Mesenchymal
138	SPRY4-AS1	ICC	0.207265	0.115738	0.163431	ICC	0.0865564	0.0574137	0.0685812	4.34817	4.00701e-36	4.08334e-35	Mesenchymal
139	AP003555.3	ICC	0.133903	0.0962019	0.100953	ICC	0.0672625	0.0543039	0.0555529	4.02887	3.60007e-15	2.06823e-14	Mesenchymal
140	SCX	ICC	0.190171	0.121261	0.122179	ICC	0.0735621	0.0542129	0.054376	3.74075	1.17088e-28	1.02272e-27	Mesenchymal
141	IL12A	ICC	0.159544	0.119544	0.125704	ICC	0.0670649	0.0520749	0.0553497	4.50314	1.65189e-22	1.22958e-21	Mesenchymal
142	FAM19A4	ICC	0.14886	0.0836582	0.100525	ICC	0.0745243	0.0518654	0.0616244	5.47047	1.35751e-20	9.52479e-20	Mesenchymal
143	ALDH2	ICC	0.61396	0.046828	0.126275	ICC	0.280176	0.0497375	0.0803086	1.58835	1.0833e-113	2.50624e-112	Mesenchymal
144	GALNT7	ICC	0.245014	0.108984	0.127936	ICC	0.0879545	0.0489708	0.0669741	2.45622	1.94057e-33	1.86644e-32	Mesenchymal
145	SLC35G1	ICC	0.237179	0.0979562	0.127487	ICC	0.106079	0.0449774	0.0658609	2.13542	8.70303e-28	7.4498e-27	Mesenchymal
146	HIC1	ICC	0.470798	0.120355	0.125308	ICC	0.181224	0.0447307	0.0618495	1.55442	2.86162e-67	4.62179e-66	Mesenchymal
147	AMPD3	ICC	0.190171	0.0401709	0.135984	ICC	0.0803051	0.0407982	0.0662689	4.23476	1.87113e-30	1.66842e-29	Mesenchymal
148	GFRA1	ICC	0.487179	0.0016495	0.126335	ICC	0.201284	0.0383613	0.0724863	2.51503	6.22559e-123	1.71907e-121	Mesenchymal
149	TMEM204	ICC	0.37037	0.0665225	0.103158	ICC	0.15379	0.0371414	0.0406085	1.53775	2.23118e-43	2.76796e-42	Mesenchymal
150	CCDC3	Immature pericyte	0.617205	0.201257	0.315887	Immature pericyte	0.261187	0.107718	0.162487	4.21813	0	0	Mesenchymal
151	SH3KBP1	Immature pericyte	0.356037	0.0884089	0.111174	Immature pericyte	0.137786	0.0336291	0.0649323	2.04886	1.84154e-179	3.75323e-178	Mesenchymal
152	PDGFRB	Immature pericyte	0.894295	0.108984	0.113473	Immature pericyte	0.410278	0.0320313	0.107984	3.14168	0	0	Mesenchymal
153	HPSE2	Immature pericyte	0.342548	0.071852	0.101938	Immature pericyte	0.129684	0.0285825	0.0403219	1.60235	7.18915e-128	1.04304e-126	Mesenchymal
154	CRMP1	Immature pericyte	0.373286	0.00699614	0.130981	Immature pericyte	0.14892	0.00889109	0.0576109	2.3236	2.68169e-224	6.55864e-223	Mesenchymal
155	KCNS3	Immature pericyte	0.354489	0.0504164	0.143282	Immature pericyte	0.148191	0.00883649	0.0527741	2.72835	6.10442e-239	1.68561e-237	Mesenchymal
156	CRABP2	Mesoderm 1 (HAND1+)	0.737484	0.165482	0.168379	Mesoderm 1 (HAND1+)	0.354933	0.121945	0.138434	3.04357	0	0	Mesenchymal
157	HMGA2	Mesoderm 1 (HAND1+)	0.725698	0.0264499	0.113851	Mesoderm 1 (HAND1+)	0.357994	0.0857252	0.109341	3.02935	0	0	Mesenchymal
158	AIF1	Mesoderm 1 (HAND1+)	0.300014	0.147991	0.15223	Mesoderm 1 (HAND1+)	0.104365	0.0594874	0.0599056	2.56032	0	0	Mesenchymal
159	LIX1	Mesoderm 1 (HAND1+)	0.248896	0.110335	0.121731	Mesoderm 1 (HAND1+)	0.0929744	0.0553587	0.0611966	3.76479	0	0	Mesenchymal
160	IGDCC3	Mesoderm 1 (HAND1+)	0.366551	0.0410947	0.148602	Mesoderm 1 (HAND1+)	0.133088	0.051392	0.052244	2.66564	0	0	Mesenchymal
161	KIF26B	Mesoderm 1 (HAND1+)	0.296923	0.0889456	0.107418	Mesoderm 1 (HAND1+)	0.0950387	0.0198509	0.0404476	2.30938	0	0	Mesenchymal
162	NKAIN4	Mesoderm 2 (ZEB2+)	0.416568	0.0543107	0.108207	Mesoderm 2 (ZEB2+)	0.170472	0.0472265	0.0598721	1.82265	0	0	Mesenchymal
163	TNNT1	Mesothelium	0.91266	0.170448	0.59266	Mesothelium	0.506536	0.20926	0.434729	7.30473	0	0	Mesenchymal
164	RASSF7	Mesothelium	0.733173	0.438866	0.493173	Mesothelium	0.292227	0.202676	0.221807	6.18278	0	0	Mesenchymal
165	KLK11	Mesothelium	0.880609	0.320609	0.706603	Mesothelium	0.367252	0.196912	0.305219	10.3216	0	0	Mesenchymal
166	CLIC3	Mesothelium	0.663462	0.343462	0.599219	Mesothelium	0.239713	0.182375	0.22274	8.31554	0	0	Mesenchymal
167	ANXA3	Mesothelium	0.846154	0.166154	0.339744	Mesothelium	0.40644	0.174497	0.198045	4.95612	0	0	Mesenchymal
168	CD151	Mesothelium	0.951923	0.262986	0.273083	Mesothelium	0.49216	0.165029	0.220434	3.23299	0	0	Mesenchymal
169	LGALS2	Mesothelium	0.737179	0.337179	0.636213	Mesothelium	0.287004	0.161732	0.254781	5.76749	0	0	Mesenchymal
170	C2orf40	Mesothelium	0.848558	0.0885577	0.25169	Mesothelium	0.370922	0.159616	0.16516	3.30653	0	0	Mesenchymal
171	PCP4	Mesothelium	0.527244	0.407189	0.460821	Mesothelium	0.201345	0.156913	0.181846	5.29891	5.69013e-210	1.05886e-208	Mesenchymal
172	PLP2	Mesothelium	0.826122	0.186122	0.284768	Mesothelium	0.345723	0.1538	0.165917	4.81994	0	0	Mesenchymal
173	COL9A3	Mesothelium	0.828526	0.177613	0.50015	Mesothelium	0.326167	0.147415	0.206308	4.68735	0	0	Mesenchymal
174	RBP7	Mesothelium	0.580929	0.539834	0.540929	Mesothelium	0.159567	0.142155	0.15324	8.33416	2.5734e-272	7.34276e-271	Mesenchymal
175	CAVIN2	Mesothelium	0.752404	0.312053	0.408087	Mesothelium	0.260173	0.141316	0.151991	3.50694	0	0	Mesenchymal
176	TMEM141	Mesothelium	0.800481	0.240481	0.345056	Mesothelium	0.288518	0.139406	0.144089	2.27063	2.63792e-259	6.10287e-258	Mesenchymal
177	RPRM	Mesothelium	0.53125	0.357244	0.41125	Mesothelium	0.179259	0.137825	0.139975	5.43004	1.17922e-215	2.29412e-214	Mesenchymal
178	WT1	Mesothelium	0.771635	0.346286	0.611635	Mesothelium	0.297892	0.13509	0.243748	6.15596	0	0	Mesenchymal
179	KRT19	Mesothelium	0.963942	0.00394231	0.0573902	Mesothelium	0.532289	0.134977	0.155443	7.42555	0	0	Mesenchymal
180	FGF1	Mesothelium	0.387019	0.335654	0.371394	Mesothelium	0.149707	0.129699	0.142709	6.56038	9.07974e-120	1.06469e-118	Mesenchymal
181	ANXA2	Mesothelium	0.966346	0.136384	0.15002	Mesothelium	0.486768	0.124173	0.217367	3.66569	0	0	Mesenchymal
182	TSTD1	Mesothelium	0.775641	0.255641	0.278326	Mesothelium	0.269521	0.121342	0.127455	3.8488	0	0	Mesenchymal
183	ALDH1A2	Mesothelium	0.794872	0.274872	0.440171	Mesothelium	0.263341	0.118911	0.137269	5.10711	0	0	Mesenchymal
184	SLC9A3R1	Mesothelium	0.705128	0.270112	0.305128	Mesothelium	0.237786	0.117225	0.150256	3.20642	2.98277e-288	9.11876e-287	Mesenchymal
185	NPW	Mesothelium	0.691506	0.392903	0.396435	Mesothelium	0.221631	0.114366	0.127041	2.59221	6.44591e-232	1.34578e-230	Mesenchymal
186	SEMA3B	Mesothelium	0.711538	0.191538	0.507602	Mesothelium	0.230478	0.112546	0.155252	4.73239	0	0	Mesenchymal
187	LRRN4	Mesothelium	0.548077	0.308077	0.334328	Mesothelium	0.174674	0.111376	0.111669	8.22424	1.28484e-242	2.82006e-241	Mesenchymal
188	SMTNL2	Mesothelium	0.524038	0.309216	0.382476	Mesothelium	0.173256	0.110037	0.122747	4.27798	1.01187e-197	1.76768e-196	Mesenchymal
189	LY6E	Mesothelium	0.960737	0.0807372	0.0982372	Mesothelium	0.465244	0.109072	0.137354	2.80292	0	0	Mesenchymal
190	NPDC1	Mesothelium	0.750801	0.190801	0.36412	Mesothelium	0.2348	0.108594	0.12153	3.55497	0	0	Mesenchymal
191	CLDN15	Mesothelium	0.75641	0.11641	0.154906	Mesothelium	0.313849	0.103929	0.113404	5.76073	0	0	Mesenchymal
192	VSIR	Mesothelium	0.697917	0.257917	0.320388	Mesothelium	0.270623	0.102079	0.153266	4.02664	0	0	Mesenchymal
193	OBSL1	Mesothelium	0.603365	0.328392	0.363365	Mesothelium	0.162189	0.097599	0.102933	2.27739	4.98793e-170	6.99945e-169	Mesenchymal
194	HCFC1R1	Mesothelium	0.903045	0.183045	0.260085	Mesothelium	0.426864	0.0974006	0.187334	2.8501	0	0	Mesenchymal
195	SLC7A7	Mesothelium	0.581731	0.261731	0.277757	Mesothelium	0.184352	0.0966103	0.0999688	4.80118	6.49094e-251	1.46217e-249	Mesenchymal
196	TSPAN7	Mesothelium	0.396635	0.276635	0.323464	Mesothelium	0.116467	0.0929481	0.0938419	4.67949	1.24372e-118	1.41949e-117	Mesenchymal
197	WNT10A	Mesothelium	0.39984	0.27984	0.376209	Mesothelium	0.126084	0.09042	0.117539	9.83083	7.28926e-131	9.17589e-130	Mesenchymal
198	CD200	Mesothelium	0.669071	0.240499	0.309071	Mesothelium	0.210622	0.0888732	0.0938819	3.14993	1.87241e-261	4.57939e-260	Mesenchymal
199	ITGA3	Mesothelium	0.589744	0.276102	0.349744	Mesothelium	0.183934	0.0885324	0.12702	5.60491	5.67994e-268	1.47334e-266	Mesenchymal
200	DISP1	Mesothelium	0.519231	0.359188	0.38277	Mesothelium	0.132165	0.0869348	0.0947024	3.43097	7.38339e-177	1.1286e-175	Mesenchymal
201	MYL12B	Mesothelium	0.947115	0.0448597	0.107115	Mesothelium	0.49652	0.0843842	0.118557	1.34403	8.17403e-210	1.48872e-208	Mesenchymal
202	TGM1	Mesothelium	0.459135	0.179135	0.449468	Mesothelium	0.16227	0.0835132	0.157605	8.85545	1.87079e-171	2.66899e-170	Mesenchymal
203	KLK5	Mesothelium	0.459135	0.219135	0.422615	Mesothelium	0.167596	0.0831386	0.156004	10.1176	5.88652e-172	8.54045e-171	Mesenchymal
204	CST6	Mesothelium	0.479167	0.119167	0.27227	Mesothelium	0.169844	0.0827808	0.100902	9.66207	7.01542e-187	1.11207e-185	Mesenchymal
205	EPS8L1	Mesothelium	0.590545	0.190545	0.271533	Mesothelium	0.179624	0.0815002	0.0855323	6.15678	2.14202e-273	6.32265e-272	Mesenchymal
206	COL11A1	Mesothelium	0.570513	0.288021	0.419496	Mesothelium	0.140798	0.0780161	0.0939206	3.16386	8.21909e-200	1.46574e-198	Mesenchymal
207	CTXN1	Mesothelium	0.520032	0.209613	0.320032	Mesothelium	0.165034	0.074209	0.101348	3.66538	6.12818e-180	9.53768e-179	Mesenchymal
208	KLK10	Mesothelium	0.520032	0.160032	0.479216	Mesothelium	0.140198	0.0733348	0.129732	8.45789	5.74794e-219	1.14424e-217	Mesenchymal
209	SEMA3D	Mesothelium	0.623397	0.228124	0.366865	Mesothelium	0.185385	0.0725197	0.0827141	2.535	3.67376e-192	6.04757e-191	Mesenchymal
210	POSTN	Mesothelium	0.864583	0.139799	0.193733	Mesothelium	0.359915	0.0709061	0.13794	3.71811	0	0	Mesenchymal
211	NAXE	Mesothelium	0.776442	0.111566	0.296442	Mesothelium	0.32164	0.0697236	0.187534	2.47981	3.84336e-269	1.0281e-267	Mesenchymal
212	HIST2H2AA4	Mesothelium	0.250801	0.0929065	0.17601	Mesothelium	0.107069	0.0687616	0.0855267				Mesenchymal
213	MT1F	Mesothelium (PRG4+)	0.96	0.705313	0.809348	Mesothelium (PRG4+)	0.794222	0.724623	0.756279	10.9622	1.00426e-16	5.73097e-15	Mesenchymal
214	ITLN1	Mesothelium (PRG4+)	0.96	0.629071	0.926702	Mesothelium (PRG4+)	0.691666	0.641764	0.686965	13.4179	9.51714e-17	5.73097e-15	Mesenchymal
215	C4BPA	Mesothelium (PRG4+)	0.84	0.830148	0.838814	Mesothelium (PRG4+)	0.619676	0.61768	0.619248	14.6733	3.4992e-13	1.03287e-11	Mesenchymal
216	MT1E	Mesothelium (PRG4+)	1	0.273239	0.430016	Mesothelium (PRG4+)	0.883657	0.52567	0.66663	10.2391	4.8834e-18	8.38861e-16	Mesenchymal
217	HAS1	Mesothelium (PRG4+)	1	0.826923	0.864407	Mesothelium (PRG4+)	0.508136	0.448713	0.4672	9.56372	5.81659e-18	8.38861e-16	Mesenchymal
218	MT1G	Mesothelium (PRG4+)	0.96	0.537465	0.817143	Mesothelium (PRG4+)	0.633431	0.447853	0.596941	9.30137	1.40381e-16	7.06859e-15	Mesenchymal
219	ALDH1A3	Mesothelium (PRG4+)	1	0.640965	0.671652	Mesothelium (PRG4+)	0.554687	0.424492	0.426635	6.01611	3.38697e-17	2.41604e-15	Mesenchymal
220	TNFSF14	Mesothelium (PRG4+)	0.88	0.820845	0.822993	Mesothelium (PRG4+)	0.431949	0.408645	0.409882	10.0816	2.82969e-14	9.68887e-13	Mesenchymal
221	SLC39A8	Mesothelium (PRG4+)	1	0.625	0.790064	Mesothelium (PRG4+)	0.508465	0.379233	0.459807	7.07121	1.46612e-17	1.255e-15	Mesenchymal
222	CCDC71L	Mesothelium (PRG4+)	1	0.56875	0.830986	Mesothelium (PRG4+)	0.512469	0.367364	0.454215	7.48291	1.01371e-17	9.64154e-16	Mesenchymal
223	MFSD2A	Mesothelium (PRG4+)	0.76	0.627788	0.722548	Mesothelium (PRG4+)	0.394485	0.363829	0.376817	8.73525	5.46768e-11	1.06371e-09	Mesenchymal
224	SGK1	Mesothelium (PRG4+)	0.92	0.77	0.784583	Mesothelium (PRG4+)	0.397037	0.355734	0.356803	6.0895	8.58295e-15	3.19435e-13	Mesenchymal
225	SERPINB1	Mesothelium (PRG4+)	0.84	0.534581	0.561875	Mesothelium (PRG4+)	0.457785	0.354357	0.361468	4.85561	1.2173e-11	2.67182e-10	Mesenchymal
226	SLPI	Mesothelium (PRG4+)	0.96	0.431296	0.478429	Mesothelium (PRG4+)	0.598376	0.348186	0.429128	8.92366	1.63559e-16	7.77816e-15	Mesenchymal
227	NAMPT	Mesothelium (PRG4+)	1	0.285937	0.461972	Mesothelium (PRG4+)	0.618255	0.337661	0.375511	6.29617	7.3832e-18	8.38861e-16	Mesenchymal
228	PKHD1L1	Mesothelium (PRG4+)	0.76	0.583718	0.67133	Mesothelium (PRG4+)	0.382782	0.333208	0.354642	10.1777	4.95536e-11	9.86462e-10	Mesenchymal
229	PRG4	Mesothelium (PRG4+)	0.72	0.674893	0.703974	Mesothelium (PRG4+)	0.350453	0.332428	0.347241	10.7113	4.76659e-10	8.68128e-09	Mesenchymal
230	TIMP1	Mesothelium (PRG4+)	1	0.0769231	0.0899399	Mesothelium (PRG4+)	0.743753	0.330085	0.390827	5.79743	5.44656e-18	8.38861e-16	Mesenchymal
231	CFB	Mesothelium (PRG4+)	0.96	0.5225	0.771646	Mesothelium (PRG4+)	0.500442	0.328239	0.442266	8.76002	1.25242e-16	6.70042e-15	Mesenchymal
232	BICDL1	Mesothelium (PRG4+)	0.92	0.403974	0.692288	Mesothelium (PRG4+)	0.447433	0.312468	0.393235	9.32813	1.83407e-15	7.476e-14	Mesenchymal
233	AREG	Mesothelium (PRG4+)	0.76	0.710739	0.715479	Mesothelium (PRG4+)	0.32375	0.312007	0.312725	8.49267	6.21364e-11	1.18197e-09	Mesenchymal
234	SLC7A8	Mesothelium (PRG4+)	0.84	0.688824	0.691763	Mesothelium (PRG4+)	0.368928	0.307611	0.337695	6.54633	8.6494e-13	2.2436e-11	Mesenchymal
235	UGP2	Mesothelium (PRG4+)	0.96	0.271699	0.493898	Mesothelium (PRG4+)	0.463159	0.304657	0.307032	4.08281	7.37289e-14	2.33748e-12	Mesenchymal
236	EPHB6	Mesothelium (PRG4+)	0.88	0.48016	0.660488	Mesothelium (PRG4+)	0.390956	0.296233	0.309775	4.94667	4.09862e-13	1.16947e-11	Mesenchymal
237	CLDN1	Mesothelium (PRG4+)	0.8	0.613301	0.742172	Mesothelium (PRG4+)	0.341182	0.284094	0.321737	7.64109	6.65887e-12	1.5e-10	Mesenchymal
238	C3	Mesothelium (PRG4+)	1	0.0683434	0.11831	Mesothelium (PRG4+)	0.791471	0.27911	0.315036	9.33589	5.78018e-18	8.38861e-16	Mesenchymal
239	NFKB1	Mesothelium (PRG4+)	0.88	0.638537	0.664308	Mesothelium (PRG4+)	0.359829	0.275776	0.278288	5.01796	5.61952e-13	1.55171e-11	Mesenchymal
240	DUSP6	Mesothelium (PRG4+)	0.92	0.62	0.715367	Mesothelium (PRG4+)	0.362293	0.270682	0.281574	5.20756	2.79827e-14	9.68887e-13	Mesenchymal
241	SLC20A1	Mesothelium (PRG4+)	0.84	0.628732	0.661323	Mesothelium (PRG4+)	0.336435	0.264439	0.289331	5.12035	4.75189e-12	1.12989e-10	Mesenchymal
242	NFKBIZ	Mesothelium (PRG4+)	0.96	0.43561	0.480312	Mesothelium (PRG4+)	0.48338	0.257002	0.346544	4.64094	5.62298e-15	2.18785e-13	Mesenchymal
243	FAM110C	Mesothelium (PRG4+)	0.64	0.479744	0.577701	Mesothelium (PRG4+)	0.285325	0.25335	0.269967	7.66174	3.7824e-08	6.10894e-07	Mesenchymal
244	MTRNR2L12	Mesothelium (PRG4+)	0.88	0.321623	0.432113	Mesothelium (PRG4+)	0.472573	0.248629	0.302412	5.35892	2.34547e-12	5.90507e-11	Mesenchymal
245	SDC4	Mesothelium (PRG4+)	0.84	0.418526	0.543125	Mesothelium (PRG4+)	0.349263	0.243794	0.251568	5.33178	3.67241e-12	8.98167e-11	Mesenchymal
246	PHLDB2	Mesothelium (PRG4+)	0.92	0.591987	0.610014	Mesothelium (PRG4+)	0.329047	0.239425	0.26115	4.1771	2.37693e-13	7.26663e-12	Mesenchymal
247	ARAP2	Mesothelium (PRG4+)	0.68	0.568622	0.645517	Mesothelium (PRG4+)	0.252958	0.23286	0.241685	8.19739	4.73566e-09	8.10745e-08	Mesenchymal
248	NABP1	Mesothelium (PRG4+)	0.8	0.619712	0.656338	Mesothelium (PRG4+)	0.276107	0.228442	0.252025	6.06051	1.54646e-11	3.2287e-10	Mesenchymal
249	GFPT2	Mesothelium (PRG4+)	1	0.448059	0.512676	Mesothelium (PRG4+)	0.461156	0.22487	0.258322	6.76468	1.91657e-17	1.49144e-15	Mesenchymal
250	MT1M	Mesothelium (PRG4+)	1	0.143662	0.448606	Mesothelium (PRG4+)	0.730987	0.216481	0.481186	9.97673	7.83982e-18	8.38861e-16	Mesenchymal
251	MT2A	Mesothelium (PRG4+)	1	0.0309859	0.151176	Mesothelium (PRG4+)	0.846285	0.213564	0.441881	9.61123	5.79331e-18	8.38861e-16	Mesenchymal
252	KRT7	Mesothelium (PRG4+)	0.68	0.494103	0.659687	Mesothelium (PRG4+)	0.276187	0.21353	0.271072	9.38286	4.28704e-09	7.4892e-08	Mesenchymal
253	TM4SF1	Mesothelium (PRG4+)	1	0.258907	0.259391	Mesothelium (PRG4+)	0.569246	0.210175	0.212069	6.26279	3.91886e-17	2.58042e-15	Mesenchymal
254	EMB	Mesothelium (PRG4+)	0.68	0.492808	0.573112	Mesothelium (PRG4+)	0.278847	0.207235	0.221751	7.8839	4.93993e-09	8.29133e-08	Mesenchymal
255	UPK1B	Mesothelium (PRG4+)	0.56	0.434199	0.555074	Mesothelium (PRG4+)	0.242765	0.20432	0.240763	8.6787	1.34362e-06	1.983e-05	Mesenchymal
256	CALB2	Mesothelium (PRG4+)	0.6	0.562996	0.579656	Mesothelium (PRG4+)	0.216665	0.203166	0.208893	6.71941	2.97645e-07	4.54971e-06	Mesenchymal
257	ADAMTS3	Mesothelium (PRG4+)	0.68	0.498109	0.545736	Mesothelium (PRG4+)	0.232062	0.194949	0.198811	5.45253	1.25359e-08	2.06361e-07	Mesenchymal
258	COBLL1	Mesothelium (PRG4+)	0.8	0.361699	0.562213	Mesothelium (PRG4+)	0.28952	0.194888	0.1992	5.47898	2.32994e-11	4.74863e-10	Mesenchymal
259	WFDC2	Mesothelium (PRG4+)	0.8	0.385937	0.567221	Mesothelium (PRG4+)	0.366756	0.194072	0.270203	6.30058	1.29517e-11	2.77167e-10	Mesenchymal
260	SAT1	Mesothelium (PRG4+)	1	0.0765625	0.25641	Mesothelium (PRG4+)	0.651024	0.193524	0.452023	6.02317	7.68479e-18	8.38861e-16	Mesenchymal
261	PLA2G2A	Mesothelium (PRG4+)	0.96	0.359945	0.501667	Mesothelium (PRG4+)	0.453171	0.191195	0.274875	7.87314	2.85436e-16	1.28596e-14	Mesenchymal
262	PNRC1	Mesothelium (PRG4+)	1	0.185366	0.199519	Mesothelium (PRG4+)	0.532906	0.189309	0.192423	2.71399	6.22466e-13	1.6651e-11	Mesenchymal
263	EEF1G	Mesothelium (RGS5+)	0.723953	0.242382	0.289981	Mesothelium (RGS5+)	0.466414	0.21597	0.265782	2.64983	1.81489e-168	6.47309e-167	Mesenchymal
264	TMEM235	Mesothelium (RGS5+)	0.534909	0.425934	0.51762	Mesothelium (RGS5+)	0.200531	0.176274	0.194755	7.27272	1.01321e-171	3.77091e-170	Mesenchymal
265	SERPINE3	Mesothelium (RGS5+)	0.443609	0.325019	0.403609	Mesothelium (RGS5+)	0.184743	0.159357	0.173263	9.33591	3.19473e-120	7.8134e-119	Mesenchymal
266	HMGA1	Mesothelium (RGS5+)	0.860365	0.277694	0.362769	Mesothelium (RGS5+)	0.4075	0.152591	0.273851	3.19784	1.5283e-297	1.86889e-295	Mesenchymal
267	RPL17	Mesothelium (RGS5+)	0.938776	0.0277178	0.0885276	Mesothelium (RGS5+)	0.637356	0.151522	0.196456	1.87041	6.01324e-200	4.28944e-198	Mesenchymal
268	ODC1	Mesothelium (RGS5+)	0.874329	0.159585	0.337103	Mesothelium (RGS5+)	0.378415	0.137494	0.181056	2.57106	7.84051e-268	6.10135e-266	Mesenchymal
269	TMEM98	Mesothelium (RGS5+)	0.952739	0.0360723	0.165054	Mesothelium (RGS5+)	0.511242	0.117049	0.214242	2.23126	6.37521e-300	9.09529e-298	Mesenchymal
270	PODXL	Mesothelium (RGS5+)	0.83029	0.144393	0.27029	Mesothelium (RGS5+)	0.353538	0.113018	0.206911	7.48904	0	0	Mesenchymal
271	PTOV1	Mesothelium (RGS5+)	0.86681	0.0967778	0.181975	Mesothelium (RGS5+)	0.362785	0.108508	0.115771	1.41736	4.28688e-115	9.91775e-114	Mesenchymal
272	TMEM88	Mesothelium (RGS5+)	0.795918	0.151688	0.555918	Mesothelium (RGS5+)	0.29342	0.102233	0.232603	4.55849	0	0	Mesenchymal
273	FAM221A	Mesothelium (RGS5+)	0.503759	0.22892	0.343759	Mesothelium (RGS5+)	0.161648	0.102147	0.10801	4.80203	5.11914e-142	1.56499e-140	Mesenchymal
274	LDOC1	Mesothelium (RGS5+)	0.732546	0.0931226	0.433336	Mesothelium (RGS5+)	0.282418	0.10073	0.162145	2.5399	8.52482e-183	3.84066e-181	Mesenchymal
275	RAB38	Mesothelium (RGS5+)	0.641246	0.163682	0.38987	Mesothelium (RGS5+)	0.214006	0.099069	0.125038	3.14474	4.14745e-181	1.77511e-179	Mesenchymal
276	NIPSNAP1	Mesothelium (RGS5+)	0.690655	0.200271	0.32424	Mesothelium (RGS5+)	0.220929	0.097037	0.1196	2.08399	1.26969e-139	3.74777e-138	Mesenchymal
277	MRPS24	Mesothelium (RGS5+)	0.556391	0.235077	0.285519	Mesothelium (RGS5+)	0.198613	0.0933382	0.0977036	1.72978	2.26972e-75	3.5325e-74	Mesenchymal
278	LAPTM4B	Mesothelium (RGS5+)	0.72073	0.139801	0.328047	Mesothelium (RGS5+)	0.22708	0.0910592	0.111889	1.96564	1.53379e-131	3.97856e-130	Mesenchymal
279	APLP1	Mesothelium (RGS5+)	0.510204	0.153634	0.421208	Mesothelium (RGS5+)	0.173638	0.0902416	0.141369	3.90621	7.20917e-134	2.05702e-132	Mesenchymal
280	AC092329.1	Mesothelium (RGS5+)	0.293233	0.215509	0.265789	Mesothelium (RGS5+)	0.107392	0.0880856	0.0975855	4.90836	5.5348e-50	5.50906e-49	Mesenchymal
281	PRCD	Mesothelium (RGS5+)	0.387755	0.264358	0.298392	Mesothelium (RGS5+)	0.129019	0.0863352	0.0936219	2.99135	7.5226e-70	1.00615e-68	Mesenchymal
282	HNRNPL	Mesothelium (RGS5+)	0.708915	0.228947	0.246543	Mesothelium (RGS5+)	0.254515	0.0859913	0.096096	1.36132	1.6493e-80	2.715e-79	Mesenchymal
283	RPS10	Mesothelium (RGS5+)	0.954887	0.0700968	0.0805429	Mesothelium (RGS5+)	0.589126	0.0845458	0.123938	1.48562	5.68882e-157	1.94785e-155	Mesenchymal
284	RNASEK	Mesothelium (RGS5+)	0.621912	0.231668	0.2397	Mesothelium (RGS5+)	0.228867	0.0832424	0.10364	1.71483	1.38505e-88	2.47e-87	Mesenchymal
285	COL2A1	Mesothelium (RGS5+)	0.518797	0.163829	0.309063	Mesothelium (RGS5+)	0.166897	0.0748436	0.0950646	3.63274	8.78679e-133	2.42629e-131	Mesenchymal
286	SCG5	Mesothelium (RGS5+)	0.584318	0.11076	0.357822	Mesothelium (RGS5+)	0.199984	0.0733833	0.0989279	3.16861	8.32881e-152	2.7421e-150	Mesenchymal
287	CRABP1	Mesothelium (RGS5+)	0.451128	0.184566	0.198221	Mesothelium (RGS5+)	0.164148	0.0716666	0.0819341	2.99789	2.39037e-83	4.09231e-82	Mesenchymal
288	PLEKHN1	Mesothelium (RGS5+)	0.305048	0.226523	0.278486	Mesothelium (RGS5+)	0.0863477	0.0684155	0.0805609	7.48684	1.72605e-57	1.91882e-56	Mesenchymal
289	OTUB1	Mesothelium (RGS5+)	0.672395	0.0578119	0.258667	Mesothelium (RGS5+)	0.220446	0.0673353	0.0697446	1.08744	8.60321e-56	9.09179e-55	Mesenchymal
290	MYRF	Mesothelium (RGS5+)	0.725027	0.0639692	0.205027	Mesothelium (RGS5+)	0.272085	0.0669624	0.131439	5.19832	3.24957e-294	3.47704e-292	Mesenchymal
291	STRBP	Mesothelium (RGS5+)	0.423201	0.117111	0.22123	Mesothelium (RGS5+)	0.127738	0.061957	0.0640543	2.85172	1.13405e-78	1.83161e-77	Mesenchymal
292	CYTL1	Mesothelium (RGS5+)	0.755102	0.25514	0.295166	Mesothelium (RGS5+)	0.232579	0.0618322	0.091151	2.59037	8.73049e-200	5.74869e-198	Mesenchymal
293	LRRC4C	Mesothelium (RGS5+)	0.350161	0.213943	0.225771	Mesothelium (RGS5+)	0.101103	0.0598848	0.0611646	2.34859	8.12714e-49	7.72981e-48	Mesenchymal
294	APEX1	Mesothelium (RGS5+)	0.889366	0.0728599	0.148826	Mesothelium (RGS5+)	0.384621	0.0596529	0.117573	1.25657	2.02998e-103	4.45556e-102	Mesenchymal
295	EIF3M	Mesothelium (RGS5+)	0.931257	0.0177952	0.171257	Mesothelium (RGS5+)	0.475003	0.0591025	0.144069	1.60601	8.13679e-195	4.35318e-193	Mesenchymal
296	CHD7	Mesothelium (RGS5+)	0.440387	0.215407	0.236766	Mesothelium (RGS5+)	0.128228	0.0590416	0.0610935	2.15957	7.78169e-69	1.00926e-67	Mesenchymal
297	CDH3	Mesothelium (RGS5+)	0.614393	0.079938	0.414393	Mesothelium (RGS5+)	0.201921	0.0587489	0.147736	4.32524	2.29152e-199	1.4011e-197	Mesenchymal
298	FRMD4B	Mesothelium (RGS5+)	0.602578	0.140238	0.202578	Mesothelium (RGS5+)	0.200802	0.0587414	0.089991	3.60481	1.91439e-175	7.80342e-174	Mesenchymal
299	RBM4	Mesothelium (RGS5+)	0.669173	0.212442	0.217981	Mesothelium (RGS5+)	0.216256	0.0575608	0.0871638	1.26244	1.86019e-67	2.3766e-66	Mesenchymal
300	PSMD6	Mesothelium (RGS5+)	0.597207	0.0539381	0.157207	Mesothelium (RGS5+)	0.184613	0.0574153	0.0575425	1.09649	1.26763e-49	1.24723e-48	Mesenchymal
301	RPL5	Mesothelium (RGS5+)	0.992481	0.00117626	0.00129531	Mesothelium (RGS5+)	0.772392	0.0561138	0.10019	1.00041	3.26397e-292	3.1044e-290	Mesenchymal
302	NMU	Mesothelium (RGS5+)	0.380236	0.119018	0.348651	Mesothelium (RGS5+)	0.126357	0.0557542	0.116202	5.30164	7.60571e-84	1.32867e-82	Mesenchymal
303	CDH2	Mesothelium (RGS5+)	0.437164	0.098222	0.190701	Mesothelium (RGS5+)	0.12836	0.0530941	0.0596111	2.55478	6.71902e-77	1.06509e-75	Mesenchymal
304	NME2	Mesothelium (RGS5+)	0.685285	0.00528464	0.0926017	Mesothelium (RGS5+)	0.330634	0.0530813	0.10131	1.81064	7.68777e-103	1.60506e-101	Mesenchymal
305	NDST3	Mesothelium (RGS5+)	0.348013	0.221901	0.23661	Mesothelium (RGS5+)	0.0917003	0.0521113	0.0521257	2.36839	2.24105e-49	2.17993e-48	Mesenchymal
306	C11orf1	Mesothelium (RGS5+)	0.498389	0.0985491	0.230065	Mesothelium (RGS5+)	0.142974	0.0520177	0.0633198	1.87184	1.01302e-73	1.52131e-72	Mesenchymal
307	SARNP	Mesothelium (RGS5+)	0.533835	0.214924	0.228183	Mesothelium (RGS5+)	0.155765	0.051321	0.0648907	1.5484	1.27507e-64	1.60508e-63	Mesenchymal
308	MYCN	Mesothelium (RGS5+)	0.290011	0.134562	0.253637	Mesothelium (RGS5+)	0.0811575	0.0510022	0.0694473	3.78157	9.29825e-46	8.12174e-45	Mesenchymal
309	ARHGEF3	Mesothelium (RGS5+)	0.312567	0.217215	0.224762	Mesothelium (RGS5+)	0.0837546	0.0507792	0.0559901	2.73068	1.82442e-44	1.56171e-43	Mesenchymal
310	RAB33A	Mesothelium (RGS5+)	0.368421	0.101594	0.210994	Mesothelium (RGS5+)	0.119967	0.0501841	0.0549066	3.55233	1.1774e-69	1.55054e-68	Mesenchymal
311	AL031058.1	Mesothelium (RGS5+)	0.332975	0.183937	0.195044	Mesothelium (RGS5+)	0.103563	0.0487312	0.0735884	3.80638	4.09533e-59	4.80219e-58	Mesenchymal
312	WASF1	Mesothelium (RGS5+)	0.519871	0.224035	0.225598	Mesothelium (RGS5+)	0.147461	0.0483574	0.0634352	1.76474	4.06699e-74	6.21669e-73	Mesenchymal
313	CD36	Pericyte	0.558219	0.481948	0.518219	Pericyte	0.32614	0.29303	0.313721	8.31097	2.01399e-118	1.56725e-116	Mesenchymal
314	RGS5	Pericyte	0.969178	0.072293	0.225644	Pericyte	0.642512	0.279874	0.280507	6.87486	0	0	Mesenchymal
315	ARHGDIB	Pericyte	0.672945	0.27393	0.34432	Pericyte	0.390611	0.206493	0.255089	5.45355	6.79984e-159	1.16413e-156	Mesenchymal
316	HIGD1B	Pericyte	0.65411	0.290963	0.34208	Pericyte	0.329287	0.201272	0.231659	6.83229	2.91407e-158	4.1574e-156	Mesenchymal
317	IGFBP7	Pericyte	0.994863	0.0229374	0.0498199	Pericyte	0.709445	0.161222	0.167534	5.13373	0	0	Mesenchymal
318	STEAP4	Pericyte	0.506849	0.253328	0.266849	Pericyte	0.265398	0.156913	0.183952	7.77124	8.35308e-98	3.76328e-96	Mesenchymal
319	TPPP3	Pericyte	0.580479	0.247938	0.28906	Pericyte	0.292139	0.152438	0.183446	4.80458	8.56502e-113	5.63973e-111	Mesenchymal
320	PRSS23	Pericyte	0.583904	0.109545	0.127351	Pericyte	0.306191	0.141243	0.157361	4.16653	3.05768e-104	1.74491e-102	Mesenchymal
321	COX4I2	Pericyte	0.645548	0.130068	0.158731	Pericyte	0.353071	0.132787	0.162414	5.94262	8.31483e-150	1.01678e-147	Mesenchymal
322	EPAS1	Pericyte	0.648973	0.0726179	0.0833476	Pericyte	0.329416	0.0997932	0.141452	4.83615	8.55392e-143	8.13572e-141	Mesenchymal
323	SNRK	Pericyte	0.35274	0.136685	0.187151	Pericyte	0.171193	0.0948702	0.106071	3.31146	3.41141e-35	4.70995e-34	Mesenchymal
324	GJC1	Pericyte	0.405822	0.126742	0.167738	Pericyte	0.200987	0.0932779	0.118524	2.86524	5.62665e-40	8.91928e-39	Mesenchymal
325	FAM13C	Pericyte	0.393836	0.0972254	0.137312	Pericyte	0.199032	0.084713	0.090764	3.14495	3.04581e-42	5.11217e-41	Mesenchymal
326	MYH9	Pericyte	0.614726	0.000663527	0.00832301	Pericyte	0.300651	0.079866	0.101576	2.16272	9.07489e-70	2.87708e-68	Mesenchymal
327	STOM	Pericyte	0.650685	0.0675863	0.0906849	Pericyte	0.31273	0.0727674	0.106795	2.45689	4.36096e-90	1.62304e-88	Mesenchymal
328	LGI4	Pericyte	0.309932	0.0721442	0.187895	Pericyte	0.157501	0.0607288	0.119695	4.50542	2.63285e-33	3.52144e-32	Mesenchymal
329	ADGRF5	Pericyte	0.496575	0.0342401	0.319884	Pericyte	0.244635	0.0579291	0.17354	5.96075	1.31654e-90	5.12253e-89	Mesenchymal
330	PLXDC1	Pericyte	0.342466	0.0611267	0.142842	Pericyte	0.167872	0.0573389	0.0960605	3.82219	2.33724e-37	3.44945e-36	Mesenchymal
331	TESC	Pericyte	0.297945	0.0423061	0.107572	Pericyte	0.153354	0.0547642	0.076918	4.91304	3.567e-32	4.69747e-31	Mesenchymal
332	LPL	Pericyte	0.188356	0.105649	0.124396	Pericyte	0.084509	0.0488627	0.0599963	4.33106	2.44359e-13	1.49408e-12	Mesenchymal
333	TMEM74B	Pericyte	0.160959	0.0926263	0.123294	Pericyte	0.0688586	0.0447526	0.0553979	5.49445	6.88443e-11	3.55004e-10	Mesenchymal
334	FMO3	Pericyte	0.145548	0.0244212	0.101646	Pericyte	0.0808365	0.0222227	0.0627241	6.61671	2.08027e-09	9.32311e-09	Mesenchymal
335	KIAA0040	Pericyte	0.251712	0.0291771	0.113713	Pericyte	0.101192	0.0143656	0.0437081	3.71451	3.9948e-21	3.84219e-20	Mesenchymal
336	ANOS1	SMC (PART1/CAPN3+)	0.545676	0.258817	0.320319	SMC (PART1/CAPN3+)	0.207412	0.145768	0.152493	3.78798	0	0	Mesenchymal
337	CSRP2	SMC (PART1/CAPN3+)	0.884937	0.167624	0.212662	SMC (PART1/CAPN3+)	0.450891	0.117068	0.190651	3.47658	0	0	Mesenchymal
338	CHRM2	SMC (PART1/CAPN3+)	0.459554	0.299756	0.336322	SMC (PART1/CAPN3+)	0.153795	0.105362	0.113692	4.07237	0	0	Mesenchymal
339	AC012651.1	SMC (PART1/CAPN3+)	0.314505	0.306713	0.307293	SMC (PART1/CAPN3+)	0.106812	0.104188	0.104495	7.75742	0	0	Mesenchymal
340	CTGF	SMC (PART1/CAPN3+)	0.833333	0.136233	0.146443	SMC (PART1/CAPN3+)	0.317346	0.100577	0.105369	2.23975	0	0	Mesenchymal
341	VWA1	SMC (PART1/CAPN3+)	0.437587	0.245469	0.253004	SMC (PART1/CAPN3+)	0.165251	0.0808421	0.088702	2.48031	0	0	Mesenchymal
342	COLEC12	SMC (PART1/CAPN3+)	0.566946	0.119029	0.231292	SMC (PART1/CAPN3+)	0.192642	0.0768796	0.088259	2.11272	0	0	Mesenchymal
343	CAPN3	SMC (PART1/CAPN3+)	0.202406	0.196156	0.197265	SMC (PART1/CAPN3+)	0.0772817	0.0732765	0.074616	6.39985	2.857e-146	2.44559e-145	Mesenchymal
344	RGMB	SMC (PART1/CAPN3+)	0.335077	0.168498	0.19049	SMC (PART1/CAPN3+)	0.121638	0.0631157	0.066083	2.22211	2.26855e-227	2.66011e-226	Mesenchymal
345	FAM43A	SMC (PART1/CAPN3+)	0.295153	0.185467	0.190546	SMC (PART1/CAPN3+)	0.101644	0.0629519	0.0650107	2.4182	3.5692e-191	3.7259e-190	Mesenchymal
346	MEIS3	SMC (PART1/CAPN3+)	0.38947	0.147167	0.161482	SMC (PART1/CAPN3+)	0.130629	0.0548447	0.0626839	1.97329	2.65987e-269	3.67234e-268	Mesenchymal
347	FHL3	SMC (PART1/CAPN3+)	0.602685	0.117323	0.216089	SMC (PART1/CAPN3+)	0.224605	0.0524408	0.0727427	1.68948	0	0	Mesenchymal
348	P4HA3	SMC (PART1/CAPN3+)	0.1841	0.10285	0.1441	SMC (PART1/CAPN3+)	0.0732294	0.0499267	0.0597223	4.78559	1.24657e-114	9.52733e-114	Mesenchymal
349	PART1	SMC (PART1/CAPN3+)	0.146792	0.0818883	0.12788	SMC (PART1/CAPN3+)	0.0573582	0.0458481	0.0508384				Mesenchymal
350	ZNF503	SMC (PART1/CAPN3+)	0.595014	0.00366779	0.113644	SMC (PART1/CAPN3+)	0.211736	0.0453065	0.0483457	0.858588	8.9159e-161	8.0337e-160	Mesenchymal
351	RDH11	SMC (PART1/CAPN3+)	0.556834	0.0586874	0.206407	SMC (PART1/CAPN3+)	0.204787	0.0419501	0.0703431	1.65202	0	0	Mesenchymal
352	ROGDI	SMC (PART1/CAPN3+)	0.403417	0.080851	0.187872	SMC (PART1/CAPN3+)	0.131923	0.0407968	0.053377	1.97845	5.55583e-289	8.34349e-288	Mesenchymal
353	LBR	SMC (PART1/CAPN3+)	0.535042	0.0641288	0.108588	SMC (PART1/CAPN3+)	0.185376	0.0380972	0.0478254	1.66758	0	0	Mesenchymal
354	HOXC5	SMC (PART1/CAPN3+)	0.339784	0.0940769	0.227002	SMC (PART1/CAPN3+)	0.132053	0.0375981	0.0980302	2.78941	2.1662e-288	3.19702e-287	Mesenchymal
355	HEBP2	SMC (PART1/CAPN3+)	0.554393	0.00595581	0.180794	SMC (PART1/CAPN3+)	0.210484	0.0366316	0.0761776	1.75331	0	0	Mesenchymal
356	HEPH	SMC (PART1/CAPN3+)	0.535565	0.035754	0.349124	SMC (PART1/CAPN3+)	0.179451	0.0298178	0.119205	2.05939	0	0	Mesenchymal
357	HTR2B	SMC (PART1/CAPN3+)	0.260112	0.0516238	0.209631	SMC (PART1/CAPN3+)	0.0885431	0.0235189	0.0721929	3.56401	6.52061e-200	7.24889e-199	Mesenchymal
358	CROCC	SMC (PART1/CAPN3+)	0.289226	0.0976078	0.100925	SMC (PART1/CAPN3+)	0.0886392	0.0233107	0.037142	1.45057	3.2044e-114	2.42741e-113	Mesenchymal
359	ASB2	SMC (PART1/CAPN3+)	0.455021	0.0139891	0.372047	SMC (PART1/CAPN3+)	0.169596	0.0215493	0.137838	3.45687	0	0	Mesenchymal
360	HSPB7	SMC (PART1/CAPN3+)	0.448919	0.0720373	0.146836	SMC (PART1/CAPN3+)	0.139621	0.0205323	0.0325547	3.25052	0	0	Mesenchymal
361	GLIPR1	SMC (PART1/CAPN3+)	0.517434	0.0549338	0.180646	SMC (PART1/CAPN3+)	0.170486	0.0184762	0.0746412	2.85711	0	0	Mesenchymal
362	GLIPR2	SMC (PART1/CAPN3+)	0.613668	0.00303186	0.138412	SMC (PART1/CAPN3+)	0.23512	0.0181187	0.062294	1.20362	2.8382e-302	4.41728e-301	Mesenchymal
363	ENC1	SMC (PART1/CAPN3+)	0.361227	0.0112273	0.148264	SMC (PART1/CAPN3+)	0.120405	0.0176902	0.0441229	1.86884	1.72021e-215	1.96333e-214	Mesenchymal
364	BCAP29	SMC (PART1/CAPN3+)	0.523884	0.102824	0.110067	SMC (PART1/CAPN3+)	0.170562	0.0138814	0.0184382	1.35141	8.05518e-277	1.13037e-275	Mesenchymal
365	C14orf132	SMC (PART1/CAPN3+)	0.323222	0.0700166	0.112695	SMC (PART1/CAPN3+)	0.105679	0.0119598	0.0428673	1.835	4.20926e-180	4.18968e-179	Mesenchymal
366	ADRB3	SMC (PART1/CAPN3+)	0.270921	0.0883177	0.108527	SMC (PART1/CAPN3+)	0.0871681	0.00843836	0.0250418	2.85334	2.28131e-195	2.441e-194	Mesenchymal
367	CCND1	SMC (PART1/CAPN3+)	0.55387	0.090149	0.108558	SMC (PART1/CAPN3+)	0.19034	0.00549591	0.022956	1.67741	0	0	Mesenchymal
368	C5orf30	SMC (PLPP2+)	0.521825	0.439014	0.441696	SMC (PLPP2+)	0.189056	0.164471	0.166781	4.20877	0	0	Mesenchymal
369	ENAH	SMC (PLPP2+)	0.770936	0.230664	0.238175	SMC (PLPP2+)	0.314666	0.144063	0.151487	2.64238	0	0	Mesenchymal
370	RIMS1	SMC (PLPP2+)	0.464861	0.259705	0.307009	SMC (PLPP2+)	0.19023	0.137288	0.138236	4.39938	0	0	Mesenchymal
371	HACD1	SMC (PLPP2+)	0.687647	0.261223	0.348925	SMC (PLPP2+)	0.259222	0.132138	0.148402	4.57751	0	0	Mesenchymal
372	SLMAP	SMC (PLPP2+)	0.808684	0.272597	0.342449	SMC (PLPP2+)	0.317335	0.129547	0.157653	4.09046	0	0	Mesenchymal
373	SYNPO2	SMC (PLPP2+)	0.882593	0.146192	0.272142	SMC (PLPP2+)	0.389662	0.125429	0.133957	3.26939	0	0	Mesenchymal
374	WIF1	SMC (PLPP2+)	0.775323	0.302869	0.732677	SMC (PLPP2+)	0.300067	0.124426	0.286532	5.87014	0	0	Mesenchymal
375	PNMA1	SMC (PLPP2+)	0.636432	0.257946	0.325535	SMC (PLPP2+)	0.235601	0.117601	0.130948	2.61392	0	0	Mesenchymal
376	MTCL1	SMC (PLPP2+)	0.522505	0.373133	0.406116	SMC (PLPP2+)	0.163582	0.115574	0.12691	3.43472	0	0	Mesenchymal
377	MDH1	SMC (PLPP2+)	0.888872	0.0915964	0.109583	SMC (PLPP2+)	0.461205	0.114987	0.217595	2.30563	0	0	Mesenchymal
378	MYLK	SMC (PLPP2+)	0.994553	0.0187862	0.0943158	SMC (PLPP2+)	0.720336	0.114559	0.267217	5.6297	0	0	Mesenchymal
379	ACTC1	SMC (PLPP2+)	0.435585	0.30412	0.380146	SMC (PLPP2+)	0.148776	0.108411	0.129743	6.01954	0	0	Mesenchymal
380	P2RY1	SMC (PLPP2+)	0.473258	0.289158	0.324899	SMC (PLPP2+)	0.158747	0.0975898	0.105245	2.90896	0	0	Mesenchymal
381	PPP1CB	SMC (PLPP2+)	0.783191	0.204665	0.215199	SMC (PLPP2+)	0.298851	0.097184	0.109401	2.16331	0	0	Mesenchymal
382	MYH11	SMC (PLPP2+)	0.988123	0.0641327	0.076126	SMC (PLPP2+)	0.563962	0.0960552	0.138583	6.78469	0	0	Mesenchymal
383	MYL9	SMC (PLPP2+)	0.993721	0.00808898	0.014816	SMC (PLPP2+)	0.713348	0.0942023	0.11071	4.31038	0	0	Mesenchymal
384	MSRB3	SMC (PLPP2+)	0.807323	0.197664	0.241949	SMC (PLPP2+)	0.349266	0.0925837	0.121166	3.06968	0	0	Mesenchymal
385	PPP1R12B	SMC (PLPP2+)	0.774491	0.18924	0.295684	SMC (PLPP2+)	0.277363	0.0908171	0.0912421	3.39723	0	0	Mesenchymal
386	RFLNB	SMC (PLPP2+)	0.433467	0.231904	0.263132	SMC (PLPP2+)	0.146405	0.0906275	0.0912078	2.65102	0	0	Mesenchymal
387	ACTG2	SMC (PLPP2+)	0.99879	0.0047171	0.138932	SMC (PLPP2+)	0.676552	0.0900518	0.308298	6.67305	0	0	Mesenchymal
388	KCND3	SMC (PLPP2+)	0.380967	0.220967	0.277585	SMC (PLPP2+)	0.128768	0.0881612	0.0978011	4.20515	0	0	Mesenchymal
389	NCAM1	SMC (PLPP2+)	0.688857	0.163543	0.301149	SMC (PLPP2+)	0.241937	0.0880328	0.102829	1.99164	0	0	Mesenchymal
390	NRXN3	SMC (PLPP2+)	0.372192	0.250504	0.312809	SMC (PLPP2+)	0.116645	0.0844885	0.0935808	5.05495	0	0	Mesenchymal
391	GREM2	SMC (PLPP2+)	0.780392	0.160622	0.614438	SMC (PLPP2+)	0.317146	0.0844077	0.261393	4.69396	0	0	Mesenchymal
392	RAB3C	SMC (PLPP2+)	0.247144	0.225178	0.237226	SMC (PLPP2+)	0.0916374	0.0842556	0.0879684	5.92823	0	0	Mesenchymal
393	GRB14	SMC (PLPP2+)	0.2945	0.257512	0.259227	SMC (PLPP2+)	0.0892837	0.0757372	0.0777595	4.31081	0	0	Mesenchymal
394	TPM1	SMC (PLPP2+)	0.998033	0.00587832	0.026078	SMC (PLPP2+)	0.705171	0.0749756	0.167898	3.38144	0	0	Mesenchymal
395	KCNMB1	SMC (PLPP2+)	0.840457	0.134739	0.327393	SMC (PLPP2+)	0.361225	0.0741231	0.10867	4.50455	0	0	Mesenchymal
396	EGLN3	SMC (PLPP2+)	0.518118	0.280587	0.348753	SMC (PLPP2+)	0.182611	0.0739431	0.119234	3.06943	0	0	Mesenchymal
397	KCNIP4	SMC (PLPP2+)	0.361601	0.201601	0.231894	SMC (PLPP2+)	0.110446	0.0737552	0.0796493	4.00124	0	0	Mesenchymal
398	PPP1R1A	SMC (PLPP2+)	0.333232	0.23871	0.245589	SMC (PLPP2+)	0.105147	0.0721243	0.0849572	5.44126	0	0	Mesenchymal
399	CNN1	SMC (PLPP2+)	0.942129	0.0584119	0.336428	SMC (PLPP2+)	0.496199	0.0689078	0.25813	5.50374	0	0	Mesenchymal
400	AL355338.1	SMC (PLPP2+)	0.406082	0.268796	0.280191	SMC (PLPP2+)	0.125733	0.0681811	0.0882444	2.44103	0	0	Mesenchymal
401	STK38L	SMC (PLPP2+)	0.419245	0.205183	0.262277	SMC (PLPP2+)	0.125542	0.0671864	0.0686951	3.19829	0	0	Mesenchymal
402	TSPAN2	SMC (PLPP2+)	0.558968	0.196869	0.19759	SMC (PLPP2+)	0.184837	0.0646726	0.111431	3.90598	0	0	Mesenchymal
403	DES	SMC (PLPP2+)	0.946743	0.0675592	0.304115	SMC (PLPP2+)	0.539788	0.0608667	0.39089	5.71568	0	0	Mesenchymal
404	FILIP1	SMC (PLPP2+)	0.619865	0.131895	0.319578	SMC (PLPP2+)	0.231409	0.0602826	0.115405	4.04711	0	0	Mesenchymal
405	CPXM2	SMC (PLPP2+)	0.333611	0.19568	0.202361	SMC (PLPP2+)	0.10329	0.0601323	0.064254	5.61561	0	0	Mesenchymal
406	KRT17	SMC (PLPP2+)	0.257886	0.139297	0.217886	SMC (PLPP2+)	0.0771502	0.0591728	0.068598	5.56786	0	0	Mesenchymal
407	GPR183	SMC (PLPP2+)	0.340343	0.197486	0.248781	SMC (PLPP2+)	0.107486	0.0587786	0.0784668	3.73091	0	0	Mesenchymal
408	PTP4A1	SMC (PLPP2+)	0.528784	0.0883976	0.176797	SMC (PLPP2+)	0.161283	0.056548	0.062394	1.59287	0	0	Mesenchymal
409	CKB	SMC (PLPP2+)	0.865572	0.049324	0.252746	SMC (PLPP2+)	0.474348	0.0564356	0.198369	4.44046	0	0	Mesenchymal
410	TNMD	SMC (PLPP2+)	0.382858	0.155928	0.314252	SMC (PLPP2+)	0.12745	0.0554002	0.109993	5.56332	0	0	Mesenchymal
411	TES	SMC (PLPP2+)	0.582192	0.127842	0.182611	SMC (PLPP2+)	0.194569	0.0542425	0.0629874	2.79696	0	0	Mesenchymal
412	SBSPON	SMC (PLPP2+)	0.660186	0.0688399	0.304363	SMC (PLPP2+)	0.218972	0.0536905	0.118418	4.69308	0	0	Mesenchymal
413	MAPRE1	SMC (PLPP2+)	0.526515	0.133698	0.141098	SMC (PLPP2+)	0.184395	0.0532691	0.0594657	1.51611	0	0	Mesenchymal
414	SERTAD4	SMC (PLPP2+)	0.389288	0.156205	0.184886	SMC (PLPP2+)	0.123538	0.0515538	0.0658909	2.47963	0	0	Mesenchymal
415	FBXO32	SMC (PLPP2+)	0.487329	0.157308	0.242431	SMC (PLPP2+)	0.1515	0.0488522	0.0787524	2.61694	0	0	Mesenchymal
416	TMEM189	SMC (PLPP2+)	0.391331	0.164169	0.202268	SMC (PLPP2+)	0.108616	0.0469717	0.0628362	2.29334	0	0	Mesenchymal
417	SLC8A1	SMC (PLPP2+)	0.415992	0.0905356	0.169541	SMC (PLPP2+)	0.123071	0.0467635	0.0469041	1.53128	0	0	Mesenchymal
418	OAS1	Stromal 1 (ADAMDEC1+)	0.226934	0.138264	0.149433	Stromal 1 (ADAMDEC1+)	0.105217	0.0776818	0.0815117	4.78843	0	0	Mesenchymal
419	ADAM28	Stromal 1 (ADAMDEC1+)	0.830708	0.132472	0.241938	Stromal 1 (ADAMDEC1+)	0.397415	0.0724568	0.156784	3.8598	0	0	Mesenchymal
420	CCL11	Stromal 1 (CCL11+)	0.759984	0.498702	0.503734	Stromal 1 (CCL11+)	0.416844	0.312086	0.320105	6.99488	0	0	Mesenchymal
421	CCL8	Stromal 1 (CCL11+)	0.567418	0.484605	0.485226	Stromal 1 (CCL11+)	0.30176	0.274272	0.276351	9.1628	0	0	Mesenchymal
422	ADAMDEC1	Stromal 1 (CCL11+)	0.995255	0.211407	0.220458	Stromal 1 (CCL11+)	0.694145	0.259385	0.335177	7.659	0	0	Mesenchymal
423	CCL13	Stromal 1 (CCL11+)	0.504943	0.474121	0.486193	Stromal 1 (CCL11+)	0.239049	0.231009	0.23212	9.59606	0	0	Mesenchymal
424	SFTA1P	Stromal 1 (CCL11+)	0.529063	0.426588	0.48375	Stromal 1 (CCL11+)	0.229758	0.177887	0.217563	6.34394	0	0	Mesenchymal
425	A2M	Stromal 1 (CCL11+)	0.927244	0.235463	0.269287	Stromal 1 (CCL11+)	0.457506	0.151381	0.187076	5.63859	0	0	Mesenchymal
426	STMN2	Stromal 1 (CCL11+)	0.37841	0.283399	0.317186	Stromal 1 (CCL11+)	0.189678	0.145476	0.151886	5.94711	6.46568e-219	1.15305e-217	Mesenchymal
427	ABCA8	Stromal 1 (CCL11+)	0.806643	0.178474	0.232285	Stromal 1 (CCL11+)	0.39644	0.128057	0.18654	6.06841	0	0	Mesenchymal
428	CLEC14A	Stromal 1 (CCL11+)	0.365362	0.282226	0.304739	Stromal 1 (CCL11+)	0.163802	0.127768	0.137563	5.16103	2.56058e-201	4.21511e-200	Mesenchymal
429	ZFP36L2	Stromal 1 (CCL11+)	0.926849	0.0990738	0.119531	Stromal 1 (CCL11+)	0.522928	0.116213	0.131677	2.5976	0	0	Mesenchymal
430	GGT5	Stromal 1 (CCL11+)	0.632661	0.169607	0.202974	Stromal 1 (CCL11+)	0.287934	0.104636	0.107574	3.72673	0	0	Mesenchymal
431	ACP5	Stromal 1 (CCL11+)	0.298537	0.191966	0.214162	Stromal 1 (CCL11+)	0.129969	0.0978774	0.1017	5.07227	5.66611e-135	6.13948e-134	Mesenchymal
432	SCT	Stromal 1 (CCL11+)	0.309213	0.209767	0.233572	Stromal 1 (CCL11+)	0.134439	0.0896394	0.105232	4.44464	4.27175e-138	4.74886e-137	Mesenchymal
433	CYGB	Stromal 1 (CCL11+)	0.661526	0.1404	0.170069	Stromal 1 (CCL11+)	0.30552	0.084563	0.0888897	2.63124	0	0	Mesenchymal
434	COL15A1	Stromal 1 (CCL11+)	0.423488	0.172579	0.209403	Stromal 1 (CCL11+)	0.19206	0.0828082	0.100577	3.52623	6.00536e-225	1.09374e-223	Mesenchymal
435	OMG	Stromal 1 (CCL11+)	0.161329	0.149452	0.150061	Stromal 1 (CCL11+)	0.0789456	0.0731605	0.0733577	7.63259	1.19604e-43	6.60522e-43	Mesenchymal
436	ANGPTL1	Stromal 1 (CCL11+)	0.555556	0.13046	0.172457	Stromal 1 (CCL11+)	0.251583	0.0718175	0.0994176	3.85175	0	0	Mesenchymal
437	PTGER2	Stromal 1 (CCL11+)	0.383155	0.121636	0.152752	Stromal 1 (CCL11+)	0.172642	0.0692478	0.0696076	3.31213	9.57612e-180	1.3438e-178	Mesenchymal
438	CRYBG3	Stromal 1 (CCL11+)	0.404508	0.0845077	0.110905	Stromal 1 (CCL11+)	0.143885	0.0642058	0.0703991	3.56473	4.95857e-202	8.32263e-201	Mesenchymal
439	SELENOP	Stromal 1 (CCL11+)	0.90945	0.0418447	0.14179	Stromal 1 (CCL11+)	0.521232	0.0566568	0.185116	2.73153	0	0	Mesenchymal
440	CD302	Stromal 1 (CCL11+)	0.556346	0.0915576	0.19604	Stromal 1 (CCL11+)	0.256099	0.0546444	0.119969	2.86507	0	0	Mesenchymal
441	QSOX1	Stromal 1 (CCL11+)	0.64571	0.0738126	0.184772	Stromal 1 (CCL11+)	0.262782	0.049647	0.121242	2.33927	0	0	Mesenchymal
442	APOE	Stromal 1 (CCL11+)	0.92843	0.157699	0.256555	Stromal 1 (CCL11+)	0.49284	0.0492946	0.21801	5.54712	0	0	Mesenchymal
443	HAPLN1	Stromal 1 (CCL11+)	0.672993	0.140348	0.376493	Stromal 1 (CCL11+)	0.28657	0.0466265	0.172275	4.76199	0	0	Mesenchymal
444	DKK3	Stromal 1 (CCL11+)	0.506129	0.0217539	0.261266	Stromal 1 (CCL11+)	0.214399	0.0464778	0.116351	2.94419	2.32732e-279	5.53385e-278	Mesenchymal
445	WNT4	Stromal 1 (CCL11+)	0.164096	0.102339	0.110145	Stromal 1 (CCL11+)	0.072505	0.0454041	0.0544219	4.39148	1.23932e-40	6.50831e-40	Mesenchymal
446	ELANE	Stromal 1 (CCL11+)	0.156584	0.0838663	0.111453	Stromal 1 (CCL11+)	0.0749259	0.0423087	0.0508749	5.97755	2.9248e-40	1.50821e-39	Mesenchymal
447	CLEC2B	Stromal 1 (CCL11+)	0.534599	0.0970987	0.125563	Stromal 1 (CCL11+)	0.181818	0.0358766	0.0643674	3.02585	0	0	Mesenchymal
448	FAM198B	Stromal 1 (CCL11+)	0.376038	0.0603441	0.176749	Stromal 1 (CCL11+)	0.148847	0.0238144	0.0814067	2.78511	1.13644e-149	1.31458e-148	Mesenchymal
449	PLTP	Stromal 1 (CCL11+)	0.558719	0.00185719	0.119282	Stromal 1 (CCL11+)	0.277561	0.0201575	0.0745401	2.45263	9.95173e-270	2.30235e-268	Mesenchymal
450	CHL1	Stromal 1 (CCL11+)	0.317912	0.0328766	0.14135	Stromal 1 (CCL11+)	0.135242	0.00582573	0.0825052	5.43048	1.08016e-155	1.32088e-154	Mesenchymal
451	PDK4	Stromal 1 (CCL11+)	0.550415	0.0264715	0.101484	Stromal 1 (CCL11+)	0.214798	0.00373124	0.0435954	4.42786	0	0	Mesenchymal
452	CH25H	Stromal 2 (CH25H+)	0.689023	0.502884	0.567883	Stromal 2 (CH25H+)	0.280171	0.221785	0.243804	6.11987	0	0	Mesenchymal
453	MMP11	Stromal 2 (CH25H+)	0.578011	0.367264	0.377129	Stromal 2 (CH25H+)	0.261465	0.182418	0.193736	3.99026	0	0	Mesenchymal
454	CDH13	Stromal 2 (CH25H+)	0.722647	0.325981	0.385703	Stromal 2 (CH25H+)	0.323522	0.165887	0.201693	3.17707	0	0	Mesenchymal
455	PLK2	Stromal 2 (CH25H+)	0.642768	0.303556	0.375674	Stromal 2 (CH25H+)	0.296624	0.157168	0.200591	3.57846	0	0	Mesenchymal
456	LINC01116	Stromal 2 (CH25H+)	0.540829	0.290532	0.355556	Stromal 2 (CH25H+)	0.236271	0.140975	0.15849	3.29125	0	0	Mesenchymal
457	TCF4	Stromal 2 (CH25H+)	0.906956	0.0982902	0.173558	Stromal 2 (CH25H+)	0.456629	0.139594	0.164608	2.01216	0	0	Mesenchymal
458	MTUS1	Stromal 2 (CH25H+)	0.509162	0.281276	0.309162	Stromal 2 (CH25H+)	0.233241	0.136239	0.155082	3.03118	0	0	Mesenchymal
459	CPM	Stromal 2 (CH25H+)	0.554706	0.289295	0.332192	Stromal 2 (CH25H+)	0.236254	0.124559	0.146381	5.64203	0	0	Mesenchymal
460	APELA	Stromal 2 (CH25H+)	0.439779	0.29332	0.311075	Stromal 2 (CH25H+)	0.17992	0.122343	0.13965	4.18627	0	0	Mesenchymal
461	CCDC68	Stromal 2 (CH25H+)	0.730831	0.193008	0.212918	Stromal 2 (CH25H+)	0.342845	0.109003	0.139495	2.52282	0	0	Mesenchymal
462	NDNF	Stromal 2 (CH25H+)	0.370219	0.222324	0.247596	Stromal 2 (CH25H+)	0.151751	0.101958	0.103216	4.06504	0	0	Mesenchymal
463	COL6A1	Stromal 2 (CH25H+)	0.957659	0.0862066	0.104957	Stromal 2 (CH25H+)	0.513359	0.0972796	0.140063	2.16374	0	0	Mesenchymal
464	MOXD1	Stromal 2 (CH25H+)	0.47963	0.179137	0.284296	Stromal 2 (CH25H+)	0.20437	0.094019	0.123122	3.12485	0	0	Mesenchymal
465	INSC	Stromal 2 (CH25H+)	0.50845	0.207541	0.440855	Stromal 2 (CH25H+)	0.221975	0.0925614	0.195245	4.99028	0	0	Mesenchymal
466	ANGPT1	Stromal 2 (CH25H+)	0.467888	0.157184	0.184322	Stromal 2 (CH25H+)	0.209739	0.0904674	0.110862	3.67927	0	0	Mesenchymal
467	OPCML	Stromal 2 (CH25H+)	0.229852	0.202021	0.207941	Stromal 2 (CH25H+)	0.0942018	0.0834242	0.0861274	6.32974	6.84394e-183	8.25129e-182	Mesenchymal
468	BMP4	Stromal 2 (CH25H+)	0.833126	0.0973578	0.118382	Stromal 2 (CH25H+)	0.411282	0.0828841	0.192692	2.99982	0	0	Mesenchymal
469	BMP7	Stromal 2 (CH25H+)	0.280911	0.166316	0.183226	Stromal 2 (CH25H+)	0.112065	0.0724267	0.0749409	2.94143	2.08295e-196	2.6612e-195	Mesenchymal
470	SPX	Stromal 2 (CH25H+)	0.232165	0.123382	0.173089	Stromal 2 (CH25H+)	0.105175	0.071859	0.0856747	3.97539	5.47841e-161	6.33719e-160	Mesenchymal
471	COL4A5	Stromal 2 (CH25H+)	0.588507	0.067674	0.183575	Stromal 2 (CH25H+)	0.235583	0.0702758	0.133446	2.73301	0	0	Mesenchymal
472	LRP4	Stromal 2 (CH25H+)	0.368796	0.176043	0.303215	Stromal 2 (CH25H+)	0.148957	0.0677037	0.125385	3.72707	0	0	Mesenchymal
473	LRRC49	Stromal 2 (CH25H+)	0.217577	0.106199	0.118758	Stromal 2 (CH25H+)	0.085197	0.0594491	0.0611226	2.44314	1.1938e-97	9.12404e-97	Mesenchymal
474	YIPF1	Stromal 2 (CH25H+)	0.261519	0.102865	0.119736	Stromal 2 (CH25H+)	0.105801	0.0579545	0.0661125	2.20056	6.94959e-131	6.6841e-130	Mesenchymal
475	OAF	Stromal 2 (CH25H+)	0.576232	0.0651716	0.120358	Stromal 2 (CH25H+)	0.242095	0.0579122	0.0706018	1.36092	2.28891e-300	4.25937e-299	Mesenchymal
476	VSTM2A	Stromal 2 (CH25H+)	0.197296	0.129646	0.157296	Stromal 2 (CH25H+)	0.086407	0.0554409	0.0759267	5.7374	2.68733e-133	2.61404e-132	Mesenchymal
477	HS6ST1	Stromal 2 (CH25H+)	0.342644	0.11708	0.154575	Stromal 2 (CH25H+)	0.128627	0.0539927	0.0589117	2.21568	1.31341e-217	1.90556e-216	Mesenchymal
478	RGS10	Stromal 2 (CH25H+)	0.915851	0.0634126	0.132832	Stromal 2 (CH25H+)	0.544566	0.0516682	0.148854	2.60449	0	0	Mesenchymal
479	FIP1L1	Stromal 2 (CH25H+)	0.571251	0.0986406	0.138211	Stromal 2 (CH25H+)	0.24172	0.049087	0.1253	1.84771	0	0	Mesenchymal
480	KCTD9	Stromal 2 (CH25H+)	0.301726	0.12225	0.148378	Stromal 2 (CH25H+)	0.106632	0.0489067	0.0597885	2.5489	6.39035e-199	8.54709e-198	Mesenchymal
481	CASR	Stromal 2 (CH25H+)	0.131293	0.11352	0.119436	Stromal 2 (CH25H+)	0.0562847	0.0487452	0.0507009	5.88973	9.37333e-61	5.73112e-60	Mesenchymal
482	KLRC2	Stromal 2 (CH25H+)	0.114392	0.100201	0.110968	Stromal 2 (CH25H+)	0.0530862	0.0468311	0.051419				Mesenchymal
483	COL4A6	Stromal 2 (CH25H+)	0.33019	0.0857993	0.140193	Stromal 2 (CH25H+)	0.117808	0.0463196	0.0792891	3.18097	7.90092e-279	1.409e-277	Mesenchymal
484	LANCL2	Stromal 2 (CH25H+)	0.36844	0.124433	0.12844	Stromal 2 (CH25H+)	0.140943	0.0421315	0.068226	2.00405	3.7693e-231	5.8664e-230	Mesenchymal
485	AC024610.2	Stromal 2 (CH25H+)	0.113859	0.10201	0.10581	Stromal 2 (CH25H+)	0.0473016	0.042088	0.044027				Mesenchymal
486	MGLL	Stromal 2 (CH25H+)	0.627113	0.110304	0.211436	Stromal 2 (CH25H+)	0.262811	0.0414807	0.0818903	2.55454	0	0	Mesenchymal
487	CIB2	Stromal 2 (CH25H+)	0.386408	0.0910831	0.106992	Stromal 2 (CH25H+)	0.171723	0.0387222	0.0776482	2.02566	3.15138e-241	4.99552e-240	Mesenchymal
488	KREMEN1	Stromal 2 (CH25H+)	0.415051	0.114692	0.130676	Stromal 2 (CH25H+)	0.162862	0.0358324	0.0908739	3.50901	0	0	Mesenchymal
489	C22orf31	Stromal 2 (CH25H+)	0.170966	0.088712	0.149328	Stromal 2 (CH25H+)	0.0724418	0.0349592	0.0628692	4.61428	2.78224e-96	2.1076e-95	Mesenchymal
490	NRG1	Stromal 2 (CH25H+)	0.391389	0.112663	0.210139	Stromal 2 (CH25H+)	0.133221	0.0321764	0.0822888	4.12962	0	0	Mesenchymal
491	NSG1	Stromal 2 (CH25H+)	0.754848	0.0780774	0.144271	Stromal 2 (CH25H+)	0.355817	0.0270172	0.214461	3.56844	0	0	Mesenchymal
492	SPON2	Stromal 2 (CH25H+)	0.908557	0.0267908	0.186682	Stromal 2 (CH25H+)	0.459018	0.0246845	0.151476	2.743	0	0	Mesenchymal
493	GLT8D2	Stromal 2 (CH25H+)	0.471624	0.0854297	0.111143	Stromal 2 (CH25H+)	0.175573	0.0235081	0.0357862	1.40971	1.83627e-227	2.80686e-226	Mesenchymal
494	EDNRB	Stromal 2 (CH25H+)	0.578723	0.0917868	0.122399	Stromal 2 (CH25H+)	0.244154	0.0184754	0.0387268	3.85179	0	0	Mesenchymal
495	HSD17B2	Stromal 2 (CH25H+)	0.351005	0.0538159	0.300212	Stromal 2 (CH25H+)	0.144359	0.0171987	0.127568	4.34265	0	0	Mesenchymal
496	DLL1	Stromal 2 (CH25H+)	0.435866	0.0628977	0.169984	Stromal 2 (CH25H+)	0.169445	0.0162186	0.0680116	3.07613	0	0	Mesenchymal
497	GPSM3	Stromal 2 (CH25H+)	0.400463	0.0630418	0.119674	Stromal 2 (CH25H+)	0.156019	0.0123302	0.070987	2.24757	4.33251e-303	8.2414e-302	Mesenchymal
498	AKAP7	Stromal 2 (CH25H+)	0.34976	0.0497371	0.146482	Stromal 2 (CH25H+)	0.138911	0.00290038	0.0817475	2.60485	1.01815e-262	1.7089e-261	Mesenchymal
499	NPY	Stromal 2 (NPY+)	0.775696	0.536237	0.644659	Stromal 2 (NPY+)	0.453818	0.376728	0.402739	8.00931	0	0	Mesenchymal
500	F3	Stromal 2 (NPY+)	0.776109	0.204858	0.256109	Stromal 2 (NPY+)	0.337582	0.145661	0.214331	5.48249	0	0	Mesenchymal
501	BMP5	Stromal 2 (NPY+)	0.670984	0.26094	0.271055	Stromal 2 (NPY+)	0.279953	0.135556	0.139752	4.30937	0	0	Mesenchymal
502	CXCL14	Stromal 2 (NPY+)	0.983329	0.020893	0.0213335	Stromal 2 (NPY+)	0.695351	0.11479	0.130012	6.85555	0	0	Mesenchymal
503	ENPP2	Stromal 2 (NPY+)	0.402039	0.170764	0.180364	Stromal 2 (NPY+)	0.176291	0.0952715	0.104636	3.0258	0	0	Mesenchymal
504	FRZB	Stromal 2 (NPY+)	0.868697	0.0491477	0.0788259	Stromal 2 (NPY+)	0.489764	0.0926624	0.128893	3.42642	0	0	Mesenchymal
505	PTPRE	Stromal 2 (NPY+)	0.407275	0.0869622	0.0872747	Stromal 2 (NPY+)	0.17374	0.0852983	0.112838	5.51608	0	0	Mesenchymal
506	HOTAIRM1	Stromal 2 (NPY+)	0.448884	0.146931	0.155651	Stromal 2 (NPY+)	0.194092	0.0829383	0.0943857	1.93323	0	0	Mesenchymal
507	NELL1	Stromal 2 (NPY+)	0.385368	0.133455	0.29983	Stromal 2 (NPY+)	0.174328	0.0783688	0.142834	4.16461	0	0	Mesenchymal
508	PCSK6	Stromal 2 (NPY+)	0.211215	0.122619	0.126469	Stromal 2 (NPY+)	0.0988126	0.0668254	0.06951	4.56568	1.53663e-180	1.58476e-179	Mesenchymal
509	ITGA8	Stromal 2 (NPY+)	0.42987	0.105469	0.118876	Stromal 2 (NPY+)	0.161188	0.0620046	0.0648585	1.79471	0	0	Mesenchymal
510	CD1D	Stromal 2 (NPY+)	0.155552	0.0964392	0.12274	Stromal 2 (NPY+)	0.0751974	0.0608099	0.0664203	4.9739	1.78905e-100	1.19643e-99	Mesenchymal
511	ANGPTL6	Stromal 2 (NPY+)	0.258336	0.0779123	0.115182	Stromal 2 (NPY+)	0.119614	0.039714	0.0557845	2.14922	5.3536e-154	4.87519e-153	Mesenchymal
512	MATN3	Stromal 2 (NPY+)	0.130477	0.0505977	0.109185	Stromal 2 (NPY+)	0.0643596	0.0308685	0.0550311	4.07363	5.16072e-67	2.58338e-66	Mesenchymal
513	F2R	Stromal 2 (NPY+)	0.704051	0.049905	0.124917	Stromal 2 (NPY+)	0.322528	0.0303553	0.107007	2.40274	0	0	Mesenchymal
514	OTULINL	Stromal 2 (NPY+)	0.237669	0.0808992	0.122208	Stromal 2 (NPY+)	0.0981383	0.0294609	0.0423981	3.15586	4.52316e-183	4.72174e-182	Mesenchymal
515	TBX3	Stromal 2 (NPY+)	0.458942	0.0202299	0.154254	Stromal 2 (NPY+)	0.18376	0.0292047	0.0850764	3.23213	0	0	Mesenchymal
516	PDGFD	Stromal 2 (NPY+)	0.430422	0.0112791	0.0704216	Stromal 2 (NPY+)	0.183679	0.0253408	0.105116	3.00503	0	0	Mesenchymal
517	SEMA4D	Stromal 2 (NPY+)	0.363874	0.00682044	0.2555	Stromal 2 (NPY+)	0.154178	0.0218089	0.113195	4.10619	0	0	Mesenchymal
518	COL1A1	Stromal 3 (C7+)	0.987659	0.000734518	0.0019889	Stromal 3 (C7+)	0.572855	0.0661392	0.144384	2.49526	0	0	Mesenchymal
519	RCN3	Stromal 3 (C7+)	0.457401	0.157401	0.186487	Stromal 3 (C7+)	0.168776	0.0619548	0.0746612	2.0064	0	0	Mesenchymal
520	PEG10	Stromal 3 (C7+)	0.568547	0.0396984	0.154017	Stromal 3 (C7+)	0.206854	0.0400775	0.0447977	1.63176	0	0	Mesenchymal
521	KCNN3	Stromal 3 (KCNN3+)	0.72496	0.578239	0.612425	Stromal 3 (KCNN3+)	0.331935	0.284944	0.29999	4.97999	0	0	Mesenchymal
522	JAM2	Stromal 3 (KCNN3+)	0.452646	0.247768	0.254402	Stromal 3 (KCNN3+)	0.216224	0.152218	0.158807	3.22621	0	0	Mesenchymal
523	LRRC3B	Stromal 3 (KCNN3+)	0.359528	0.251438	0.279756	Stromal 3 (KCNN3+)	0.16333	0.134246	0.136239	5.10833	0	0	Mesenchymal
524	FREM1	Stromal 3 (KCNN3+)	0.451965	0.252534	0.259722	Stromal 3 (KCNN3+)	0.1779	0.115414	0.128271	3.48041	0	0	Mesenchymal
525	PBX3	Stromal 3 (KCNN3+)	0.620486	0.191296	0.195487	Stromal 3 (KCNN3+)	0.285384	0.111185	0.119278	2.02609	0	0	Mesenchymal
526	SCUBE2	Stromal 3 (KCNN3+)	0.337724	0.207145	0.264072	Stromal 3 (KCNN3+)	0.145711	0.109531	0.122272	3.92531	4.60753e-260	2.07582e-258	Mesenchymal
527	GPAT3	Stromal 3 (KCNN3+)	0.281172	0.163019	0.205851	Stromal 3 (KCNN3+)	0.13285	0.10672	0.119092	4.89092	1.52173e-200	4.82445e-199	Mesenchymal
528	CNN3	Stromal 3 (KCNN3+)	0.863048	0.033832	0.0353643	Stromal 3 (KCNN3+)	0.464128	0.0974606	0.126674	1.64878	0	0	Mesenchymal
529	KRT25	Stromal 3 (KCNN3+)	0.205542	0.199801	0.200664	Stromal 3 (KCNN3+)	0.0952086	0.0938161	0.0938808	8.93864	3.33136e-119	5.48394e-118	Mesenchymal
530	ATP1B1	Stromal 3 (KCNN3+)	0.830116	0.0587483	0.108882	Stromal 3 (KCNN3+)	0.390331	0.0874623	0.16695	3.31783	0	0	Mesenchymal
531	LPIN2	Stromal 3 (KCNN3+)	0.32864	0.0486396	0.126234	Stromal 3 (KCNN3+)	0.147672	0.0719325	0.0793711	1.94419	3.56934e-128	6.94399e-127	Mesenchymal
532	CLEC1A	Stromal 3 (KCNN3+)	0.183284	0.146699	0.166161	Stromal 3 (KCNN3+)	0.0836789	0.0715174	0.0775477	6.35422	1.07894e-92	1.44309e-91	Mesenchymal
533	SSFA2	Stromal 3 (KCNN3+)	0.424029	0.0408685	0.144029	Stromal 3 (KCNN3+)	0.181825	0.0694981	0.0947245	1.96516	1.02362e-211	3.50487e-210	Mesenchymal
534	GUCY1A1	Stromal 3 (KCNN3+)	0.623439	0.0358679	0.151564	Stromal 3 (KCNN3+)	0.275432	0.069417	0.099292	2.54882	0	0	Mesenchymal
535	NRK	Stromal 3 (KCNN3+)	0.328867	0.0933632	0.248867	Stromal 3 (KCNN3+)	0.131922	0.0610297	0.111617	3.96195	1.95774e-249	7.98014e-248	Mesenchymal
536	HPSE	Stromal 3 (KCNN3+)	0.177379	0.0973791	0.110071	Stromal 3 (KCNN3+)	0.0746619	0.0597684	0.0661129	6.55321	8.27976e-87	1.09038e-85	Mesenchymal
537	EDN1	Stromal 3 (KCNN3+)	0.158074	0.0891085	0.101984	Stromal 3 (KCNN3+)	0.0698207	0.0489704	0.0606059	4.73028	8.98053e-64	8.7356e-63	Mesenchymal
538	CNTNAP4	Stromal 3 (KCNN3+)	0.150806	0.0154679	0.144396	Stromal 3 (KCNN3+)	0.0692541	0.0414911	0.0674658	6.26377	6.74272e-63	6.41308e-62	Mesenchymal
539	MMP1	Stromal 4 (MMP1+)	0.70625	0.660884	0.672996	Stromal 4 (MMP1+)	0.372571	0.361438	0.363745	10.3456	2.92414e-208	4.17177e-206	Mesenchymal
540	MMP3	Stromal 4 (MMP1+)	0.65625	0.61978	0.623826	Stromal 4 (MMP1+)	0.302221	0.294622	0.294914	9.38704	5.14997e-179	3.67364e-177	Mesenchymal
541	CHI3L1	Stromal 4 (MMP1+)	0.74375	0.38375	0.601232	Stromal 4 (MMP1+)	0.35872	0.258568	0.298817	9.86742	7.82636e-231	1.33987e-228	Mesenchymal
542	FAM20C	Stromal 4 (MMP1+)	0.576562	0.453097	0.456562	Stromal 4 (MMP1+)	0.235875	0.189493	0.191074	3.84289	2.37262e-114	6.34677e-113	Mesenchymal
543	CTHRC1	Stromal 4 (MMP1+)	0.6875	0.25141	0.306683	Stromal 4 (MMP1+)	0.316405	0.186519	0.190925	2.73066	1.64109e-113	4.2569e-112	Mesenchymal
544	COL7A1	Stromal 4 (MMP1+)	0.554687	0.404714	0.500056	Stromal 4 (MMP1+)	0.236561	0.184701	0.213228	5.40826	2.94417e-120	9.33412e-119	Mesenchymal
545	WNT5A	Stromal 4 (MMP1+)	0.63125	0.405892	0.43125	Stromal 4 (MMP1+)	0.240501	0.173622	0.192178	3.24949	5.1029e-118	1.50624e-116	Mesenchymal
546	STAT1	Stromal 4 (MMP1+)	0.673438	0.385766	0.412354	Stromal 4 (MMP1+)	0.274703	0.163597	0.188631	4.00088	3.12403e-154	1.67136e-152	Mesenchymal
547	PRELID1	Stromal 4 (MMP1+)	0.796875	0.0564904	0.151333	Stromal 4 (MMP1+)	0.373077	0.16295	0.177646	1.84275	2.50619e-112	6.30969e-111	Mesenchymal
548	RAB31	Stromal 4 (MMP1+)	0.692187	0.0521875	0.321189	Stromal 4 (MMP1+)	0.339469	0.159794	0.205663	3.14436	4.14657e-137	1.61339e-135	Mesenchymal
549	STEAP2	Stromal 4 (MMP1+)	0.610938	0.330937	0.408121	Stromal 4 (MMP1+)	0.236354	0.15426	0.157778	5.35222	1.43673e-145	6.14921e-144	Mesenchymal
550	CEMIP	Stromal 4 (MMP1+)	0.340625	0.310813	0.319065	Stromal 4 (MMP1+)	0.149139	0.141356	0.143748	7.25388	4.53687e-49	4.9159e-48	Mesenchymal
551	IL11	Stromal 4 (MMP1+)	0.348438	0.291546	0.323733	Stromal 4 (MMP1+)	0.145165	0.138685	0.142098	7.99469	1.60906e-51	1.81231e-50	Mesenchymal
552	IL24	Stromal 4 (MMP1+)	0.307812	0.187812	0.302676	Stromal 4 (MMP1+)	0.152518	0.137878	0.15135	12.1026	2.91407e-41	2.86718e-40	Mesenchymal
553	RGS3	Stromal 4 (MMP1+)	0.567187	0.0976362	0.234212	Stromal 4 (MMP1+)	0.235135	0.133735	0.150422	2.72981	1.26467e-83	2.20931e-82	Mesenchymal
554	IL7R	Stromal 4 (MMP1+)	0.467187	0.403773	0.427187	Stromal 4 (MMP1+)	0.150293	0.133164	0.137143	6.57597	3.37963e-90	6.28904e-89	Mesenchymal
555	OAZ1	Stromal 4 (MMP1+)	0.95625	0.0315705	0.0817512	Stromal 4 (MMP1+)	0.502389	0.131821	0.135031	1.78571	9.10568e-198	1.11349e-195	Mesenchymal
556	CXCL8	Stromal 4 (MMP1+)	0.375	0.335	0.35061	Stromal 4 (MMP1+)	0.136331	0.13123	0.131716	8.07187	2.19953e-59	2.72869e-58	Mesenchymal
557	IL32	Stromal 4 (MMP1+)	0.8375	0.274085	0.356336	Stromal 4 (MMP1+)	0.34078	0.127555	0.133623	5.39974	2.20212e-267	6.28338e-265	Mesenchymal
558	GLIS3	Stromal 4 (MMP1+)	0.5125	0.31053	0.41167	Stromal 4 (MMP1+)	0.192051	0.120942	0.149749	4.76249	2.71856e-100	5.9669e-99	Mesenchymal
559	SAA1	Stromal 4 (MMP1+)	0.33125	0.257358	0.301982	Stromal 4 (MMP1+)	0.145886	0.119133	0.13079	9.76777	2.19857e-47	2.35247e-46	Mesenchymal
560	CSF3	Stromal 4 (MMP1+)	0.298437	0.275902	0.287229	Stromal 4 (MMP1+)	0.127579	0.117784	0.122358	9.63388	8.39754e-39	7.89923e-38	Mesenchymal
561	CXCL5	Stromal 4 (MMP1+)	0.35	0.338124	0.340148	Stromal 4 (MMP1+)	0.119794	0.117055	0.117326	8.95384	1.57557e-52	1.82255e-51	Mesenchymal
562	VAMP5	Stromal 4 (MMP1+)	0.728125	0.294752	0.322303	Stromal 4 (MMP1+)	0.313033	0.113747	0.119744	3.10528	4.25546e-151	2.02371e-149	Mesenchymal
563	POLR2L	Stromal 4 (MMP1+)	0.926562	0.0243189	0.0465625	Stromal 4 (MMP1+)	0.505454	0.110903	0.170439	1.82161	1.35684e-163	7.74301e-162	Mesenchymal
564	SNX10	Stromal 4 (MMP1+)	0.470312	0.214155	0.358934	Stromal 4 (MMP1+)	0.209085	0.107525	0.176399	5.56127	1.89858e-88	3.38579e-87	Mesenchymal
565	PTHLH	Stromal 4 (MMP1+)	0.345313	0.185312	0.281179	Stromal 4 (MMP1+)	0.145178	0.10732	0.120113	6.57723	7.89771e-50	8.77979e-49	Mesenchymal
566	PHLDA1	Stromal 4 (MMP1+)	0.78125	0.200755	0.203551	Stromal 4 (MMP1+)	0.343226	0.106343	0.148975	3.14077	2.66723e-169	1.75627e-167	Mesenchymal
567	FAM20A	Stromal 4 (MMP1+)	0.434375	0.266887	0.306971	Stromal 4 (MMP1+)	0.179056	0.105311	0.148399	6.97809	8.92963e-79	1.46995e-77	Mesenchymal
568	TCIM	Stromal 4 (MMP1+)	0.775	0.24298	0.263335	Stromal 4 (MMP1+)	0.337858	0.104783	0.124304	3.94826	8.15915e-192	7.76026e-190	Mesenchymal
569	SLC16A3	Stromal 4 (MMP1+)	0.526562	0.126723	0.336979	Stromal 4 (MMP1+)	0.19431	0.104432	0.112993	3.37325	1.17415e-88	2.13846e-87	Mesenchymal
570	GUK1	Stromal 4 (MMP1+)	0.86875	0.0554487	0.122062	Stromal 4 (MMP1+)	0.380389	0.101766	0.104892	1.58025	2.25542e-115	6.43546e-114	Mesenchymal
571	TWIST1	Stromal 4 (MMP1+)	0.328125	0.258445	0.260456	Stromal 4 (MMP1+)	0.126092	0.101571	0.108382	4.05396	3.51673e-40	3.3448e-39	Mesenchymal
572	TNFRSF11B	Stromal 4 (MMP1+)	0.323437	0.20004	0.203437	Stromal 4 (MMP1+)	0.135428	0.101048	0.112097	4.98183	5.17783e-41	5.03662e-40	Mesenchymal
573	SQOR	Stromal 4 (MMP1+)	0.470312	0.312938	0.329799	Stromal 4 (MMP1+)	0.163823	0.100766	0.115435	4.17164	3.04312e-81	5.20983e-80	Mesenchymal
574	CTSB	Stromal 4 (MMP1+)	0.807813	0.0784079	0.15846	Stromal 4 (MMP1+)	0.39272	0.10058	0.132044	2.14441	7.31645e-134	2.72299e-132	Mesenchymal
575	CXCL3	Stromal 4 (MMP1+)	0.429687	0.237005	0.35987	Stromal 4 (MMP1+)	0.161169	0.0997828	0.143534	5.19235	3.55427e-71	5.24562e-70	Mesenchymal
576	TMEM158	Stromal 4 (MMP1+)	0.44375	0.24375	0.303009	Stromal 4 (MMP1+)	0.169357	0.0981582	0.107727	4.05105	2.51296e-71	3.77385e-70	Mesenchymal
577	CHI3L2	Stromal 4 (MMP1+)	0.304688	0.261932	0.264688	Stromal 4 (MMP1+)	0.113824	0.0966462	0.102834	8.58308	3.18329e-40	3.06168e-39	Mesenchymal
578	NINJ1	Stromal 4 (MMP1+)	0.620312	0.0842548	0.100312	Stromal 4 (MMP1+)	0.245596	0.0961098	0.113887	2.56	1.33378e-95	2.65514e-94	Mesenchymal
579	WTAP	Stromal 4 (MMP1+)	0.715625	0.115195	0.195625	Stromal 4 (MMP1+)	0.250722	0.0951652	0.116799	2.02559	2.24392e-93	4.36545e-92	Mesenchymal
580	TMEM132A	Stromal 4 (MMP1+)	0.451562	0.151082	0.248555	Stromal 4 (MMP1+)	0.154034	0.0932229	0.108359	3.27213	2.31478e-65	3.14516e-64	Mesenchymal
581	TNC	Stromal 4 (MMP1+)	0.665625	0.0973323	0.345736	Stromal 4 (MMP1+)	0.285992	0.0921411	0.168359	4.33273	3.06506e-151	1.54335e-149	Mesenchymal
582	SPHK1	Stromal 4 (MMP1+)	0.423438	0.25595	0.274142	Stromal 4 (MMP1+)	0.158607	0.0908349	0.0943511	5.90374	2.11317e-73	3.28886e-72	Mesenchymal
583	EVA1B	Stromal 4 (MMP1+)	0.560937	0.283848	0.285253	Stromal 4 (MMP1+)	0.218879	0.0894544	0.117025	2.2712	8.96835e-71	1.30117e-69	Mesenchymal
584	C19orf53	Stromal 4 (MMP1+)	0.835938	0.0154247	0.0636496	Stromal 4 (MMP1+)	0.355901	0.088777	0.120214	1.31561	4.85911e-79	8.15569e-78	Mesenchymal
585	AC020916.1	Stromal 4 (MMP1+)	0.45	0.287329	0.318293	Stromal 4 (MMP1+)	0.139396	0.0863763	0.100425	2.88481	2.11216e-58	2.58288e-57	Mesenchymal
586	SELENOM	Stromal 4 (MMP1+)	0.973437	0.115955	0.132582	Stromal 4 (MMP1+)	0.61065	0.0858831	0.125324	4.07824	0	0	Mesenchymal
587	PKIG	Stromal 4 (MMP1+)	0.739062	0.120473	0.25961	Stromal 4 (MMP1+)	0.313464	0.0842872	0.0873859	2.75808	1.16599e-139	4.75278e-138	Mesenchymal
588	C1orf122	Stromal 4 (MMP1+)	0.628125	0.0111378	0.166654	Stromal 4 (MMP1+)	0.252938	0.0828009	0.0983379	1.45147	9.69584e-50	1.06406e-48	Mesenchymal
589	TNFSF13B	T reticular	0.705463	0.422536	0.552418	T reticular	0.398399	0.3089	0.358144	8.41192	1.22021e-136	2.089e-134	Mesenchymal
590	GREM1	T reticular	0.648456	0.400019	0.421992	T reticular	0.328949	0.237495	0.249875	5.6597	1.26199e-107	1.2003e-105	Mesenchymal
591	PTGDS	T reticular	0.91924	0.0374665	0.298046	T reticular	0.611528	0.174486	0.316292	8.87351	1.17188e-228	1.00313e-225	Mesenchymal
592	HLA-DRB5	T reticular	0.270784	0.0957838	0.184979	T reticular	0.136427	0.0881673	0.105174	5.28465	4.77012e-20	7.16354e-19	Mesenchymal
593	FAM216B	T reticular	0.15677	0.10677	0.107989	T reticular	0.0823688	0.0618605	0.0640349	7.16895	3.63104e-08	2.15845e-07	Mesenchymal
594	CCL21	T reticular	0.876485	0.00819188	0.694978	T reticular	0.5972	0.0357898	0.54658	10.9664	5.93389e-210	2.53971e-207	Mesenchymal
595	MFAP5	Transitional Stromal 3 (C3+)	0.77146	0.427798	0.465047	Transitional Stromal 3 (C3+)	0.435665	0.295096	0.322983	8.92245	0	0	Mesenchymal
596	CLEC3B	Transitional Stromal 3 (C3+)	0.655003	0.45782	0.517794	Transitional Stromal 3 (C3+)	0.329329	0.269375	0.289772	7.11975	0	0	Mesenchymal
597	IGFBP6	Transitional Stromal 3 (C3+)	0.906233	0.207515	0.210458	Transitional Stromal 3 (C3+)	0.550735	0.228014	0.340915	6.29937	0	0	Mesenchymal
598	FBN1	Transitional Stromal 3 (C3+)	0.785128	0.241263	0.260613	Transitional Stromal 3 (C3+)	0.358104	0.214524	0.225366	3.24206	0	0	Mesenchymal
599	SFRP2	Transitional Stromal 3 (C3+)	0.691088	0.293905	0.305913	Transitional Stromal 3 (C3+)	0.340053	0.213628	0.214036	5.89158	0	0	Mesenchymal
600	SCARA5	Transitional Stromal 3 (C3+)	0.720886	0.318069	0.319146	Transitional Stromal 3 (C3+)	0.370643	0.208722	0.208811	5.72944	0	0	Mesenchymal
601	FBLN1	Transitional Stromal 3 (C3+)	0.960087	0.0672445	0.0896649	Transitional Stromal 3 (C3+)	0.604481	0.163612	0.179836	3.63503	0	0	Mesenchymal
602	TGFBR3	Transitional Stromal 3 (C3+)	0.77064	0.260587	0.272048	Transitional Stromal 3 (C3+)	0.378373	0.154772	0.163014	3.79786	0	0	Mesenchymal
603	S100A4	Transitional Stromal 3 (C3+)	0.910607	0.0401844	0.0668569	Transitional Stromal 3 (C3+)	0.565632	0.134459	0.15341	6.75202	0	0	Mesenchymal
604	ABLIM1	Transitional Stromal 3 (C3+)	0.610716	0.130716	0.306491	Transitional Stromal 3 (C3+)	0.249812	0.130578	0.137068	4.40903	0	0	Mesenchymal
605	SEMA3E	Transitional Stromal 3 (C3+)	0.356479	0.268302	0.276479	Transitional Stromal 3 (C3+)	0.16256	0.128175	0.145591	5.43113	3.68486e-277	3.58436e-276	Mesenchymal
606	PIGT	Transitional Stromal 3 (C3+)	0.526791	0.0275919	0.123666	Transitional Stromal 3 (C3+)	0.248558	0.127808	0.128214	1.94624	4.23842e-273	4.0765e-272	Mesenchymal
607	VAT1	Transitional Stromal 3 (C3+)	0.516402	0.147813	0.206543	Transitional Stromal 3 (C3+)	0.258046	0.126608	0.163527	2.96272	0	0	Mesenchymal
608	CFD	Transitional Stromal 3 (C3+)	0.971569	0.0138784	0.0194565	Transitional Stromal 3 (C3+)	0.756059	0.124157	0.218653	10.3336	0	0	Mesenchymal
609	CADM3	Transitional Stromal 3 (C3+)	0.449426	0.264153	0.349426	Transitional Stromal 3 (C3+)	0.213374	0.123691	0.16893	6.34844	0	0	Mesenchymal
610	ZNF385A	Transitional Stromal 3 (C3+)	0.41088	0.232153	0.244683	Transitional Stromal 3 (C3+)	0.17953	0.114791	0.121578	4.3195	0	0	Mesenchymal
611	FBLN2	Transitional Stromal 3 (C3+)	0.811646	0.127139	0.557987	Transitional Stromal 3 (C3+)	0.434644	0.111821	0.361472	6.34613	0	0	Mesenchymal
612	ADAMTSL4	Transitional Stromal 3 (C3+)	0.453527	0.221155	0.242259	Transitional Stromal 3 (C3+)	0.194473	0.106407	0.144253	4.00035	0	0	Mesenchymal
613	GPNMB	Transitional Stromal 3 (C3+)	0.815473	0.150684	0.61355	Transitional Stromal 3 (C3+)	0.419092	0.10406	0.372564	8.05412	0	0	Mesenchymal
614	APP	Transitional Stromal 3 (C3+)	0.845817	0.00581739	0.0188943	Transitional Stromal 3 (C3+)	0.424616	0.102118	0.12124	1.63777	0	0	Mesenchymal
615	TIMP2	Transitional Stromal 3 (C3+)	0.815473	0.0795354	0.121886	Transitional Stromal 3 (C3+)	0.425598	0.101344	0.144932	3.29278	0	0	Mesenchymal
616	KLF4	Transitional Stromal 3 (C3+)	0.575998	0.175998	0.229519	Transitional Stromal 3 (C3+)	0.233136	0.100766	0.128546	4.09891	0	0	Mesenchymal
617	PLAC9	Transitional Stromal 3 (C3+)	0.788956	0.0583523	0.0874491	Transitional Stromal 3 (C3+)	0.445396	0.0956335	0.147647	3.49709	0	0	Mesenchymal
618	ITM2A	Transitional Stromal 3 (C3+)	0.673866	0.161189	0.244074	Transitional Stromal 3 (C3+)	0.278073	0.0949074	0.11744	2.85372	0	0	Mesenchymal
619	ECM1	Transitional Stromal 3 (C3+)	0.515856	0.164495	0.190826	Transitional Stromal 3 (C3+)	0.229586	0.0928271	0.095014	2.89116	0	0	Mesenchymal
620	PI16	Transitional Stromal 3 (C3+)	0.413067	0.2018	0.367818	Transitional Stromal 3 (C3+)	0.164036	0.0890279	0.146483	7.19144	0	0	Mesenchymal
621	UGDH	Transitional Stromal 3 (C3+)	0.471569	0.155534	0.164678	Transitional Stromal 3 (C3+)	0.168931	0.0888889	0.0914782	2.03155	2.83156e-216	2.30839e-215	Mesenchymal
622	CD34	Transitional Stromal 3 (C3+)	0.52515	0.158953	0.169484	Transitional Stromal 3 (C3+)	0.235897	0.0884788	0.0910681	4.13477	0	0	Mesenchymal
623	COL14A1	Transitional Stromal 3 (C3+)	0.724986	0.0654174	0.110163	Transitional Stromal 3 (C3+)	0.316249	0.087566	0.143144	2.73073	0	0	Mesenchymal
624	PAMR1	Transitional Stromal 3 (C3+)	0.437124	0.162304	0.232192	Transitional Stromal 3 (C3+)	0.184779	0.0868038	0.0923843	2.37867	1.42528e-249	1.29792e-248	Mesenchymal
625	LEPR	Transitional Stromal 3 (C3+)	0.381356	0.220793	0.31485	Transitional Stromal 3 (C3+)	0.14562	0.0850506	0.130249	5.27218	0	0	Mesenchymal
626	CREB5	Transitional Stromal 3 (C3+)	0.449426	0.0894259	0.203006	Transitional Stromal 3 (C3+)	0.179092	0.0844135	0.0999499	2.62248	7.17509e-278	7.05963e-277	Mesenchymal
627	GALNT15	Transitional Stromal 3 (C3+)	0.504921	0.17816	0.365858	Transitional Stromal 3 (C3+)	0.236281	0.0842247	0.201638	8.6243	0	0	Mesenchymal
628	CPQ	Transitional Stromal 3 (C3+)	0.536905	0.159441	0.190564	Transitional Stromal 3 (C3+)	0.241609	0.0831215	0.116873	2.11676	0	0	Mesenchymal
629	ABL1	Transitional Stromal 3 (C3+)	0.375342	0.0953417	0.131752	Transitional Stromal 3 (C3+)	0.163995	0.0826109	0.0993198	2.42697	1.78823e-176	1.23445e-175	Mesenchymal
630	OMD	Transitional Stromal 3 (C3+)	0.349645	0.149645	0.189081	Transitional Stromal 3 (C3+)	0.148316	0.0821497	0.11162	6.60613	6.58966e-279	6.55901e-278	Mesenchymal
631	LSP1	Transitional Stromal 3 (C3+)	0.528157	0.173228	0.242669	Transitional Stromal 3 (C3+)	0.225433	0.0812093	0.106002	4.35649	0	0	Mesenchymal
632	APBB1IP	Transitional Stromal 3 (C3+)	0.270366	0.171775	0.171844	Transitional Stromal 3 (C3+)	0.120803	0.079797	0.091265	6.68694	3.03733e-168	1.99996e-167	Mesenchymal
633	KRT24	Transitional Stromal 3 (C3+)	0.187808	0.183511	0.183719	Transitional Stromal 3 (C3+)	0.0798352	0.0783164	0.0791211				Mesenchymal
634	PSAP	Transitional Stromal 3 (C3+)	0.905686	0.0026413	0.0256862	Transitional Stromal 3 (C3+)	0.543813	0.076869	0.130551	2.66497	0	0	Mesenchymal
635	CYP4B1	Transitional Stromal 3 (C3+)	0.471569	0.136358	0.191569	Transitional Stromal 3 (C3+)	0.20072	0.0756845	0.149492	9.33728	0	0	Mesenchymal
636	GAS7	Transitional Stromal 3 (C3+)	0.370421	0.156358	0.185763	Transitional Stromal 3 (C3+)	0.143778	0.0752977	0.0907068	3.14602	4.5725e-227	3.95359e-226	Mesenchymal
637	ABI3BP	Transitional Stromal 3 (C3+)	0.650902	0.08353	0.170902	Transitional Stromal 3 (C3+)	0.296047	0.072439	0.169221	3.66333	0	0	Mesenchymal
638	OSR2	Transitional Stromal 3 (C3+)	0.300711	0.0659351	0.151409	Transitional Stromal 3 (C3+)	0.123266	0.0696866	0.0806767	3.98933	1.82176e-178	1.28878e-177	Mesenchymal
639	PCOLCE2	Transitional Stromal 3 (C3+)	0.5421	0.0544148	0.245625	Transitional Stromal 3 (C3+)	0.252846	0.0688319	0.181891	6.66493	0	0	Mesenchymal
640	PXN	Transitional Stromal 3 (C3+)	0.345271	0.130527	0.139637	Transitional Stromal 3 (C3+)	0.142943	0.0680101	0.101375	2.72287	5.94114e-177	4.13465e-176	Mesenchymal
641	P2RX2	Transitional Stromal 3 (C3+)	0.169218	0.154584	0.154966	Transitional Stromal 3 (C3+)	0.0736975	0.0677976	0.0679328				Mesenchymal
642	CD248	Transitional Stromal 3 (C3+)	0.665118	0.000146299	0.145697	Transitional Stromal 3 (C3+)	0.329341	0.0670392	0.158051	2.23329	0	0	Mesenchymal
643	METRNL	Transitional Stromal 3 (C3+)	0.225806	0.0551334	0.13021	Transitional Stromal 3 (C3+)	0.0950331	0.0646541	0.0661753				Mesenchymal
644	PID1	Transitional Stromal 3 (C3+)	0.665118	0.118639	0.343243	Transitional Stromal 3 (C3+)	0.30237	0.0641385	0.194196	4.59732	0	0	Mesenchymal
645	OLFML2B	angiogenic pericyte	0.653484	0.166734	0.251063	angiogenic pericyte	0.301444	0.145492	0.153931	3.69149	5.87133e-221	1.00517e-218	Mesenchymal
646	PELO	angiogenic pericyte	0.595104	0.219962	0.227125	angiogenic pericyte	0.25648	0.10624	0.113042	2.73467	1.39574e-149	7.02797e-148	Mesenchymal
647	ENPEP	angiogenic pericyte	0.442561	0.227762	0.251274	angiogenic pericyte	0.193	0.104008	0.118522	4.99612	8.97997e-125	3.49402e-123	Mesenchymal
648	GNAI1	angiogenic pericyte	0.538606	0.128295	0.168414	angiogenic pericyte	0.228019	0.0945419	0.111601	2.06619	1.25736e-94	3.36343e-93	Mesenchymal
649	EGFL6	angiogenic pericyte	0.603578	0.223549	0.238338	angiogenic pericyte	0.247749	0.0894623	0.108826	4.25859	6.56293e-211	9.36311e-209	Mesenchymal
650	C1orf198	angiogenic pericyte	0.460452	0.143946	0.159748	angiogenic pericyte	0.197838	0.0879153	0.110983	2.51583	1.17378e-83	2.79098e-82	Mesenchymal
651	ABCC8	angiogenic pericyte	0.236347	0.197553	0.201697	angiogenic pericyte	0.100596	0.0879146	0.0887854	6.29105	6.0387e-39	7.17934e-38	Mesenchymal
652	LASP1	angiogenic pericyte	0.541431	0.0871043	0.163558	angiogenic pericyte	0.240309	0.0794015	0.120705	2.27484	3.19535e-100	9.76864e-99	Mesenchymal
653	SYTL2	angiogenic pericyte	0.483051	0.216737	0.222777	angiogenic pericyte	0.189598	0.0767245	0.0771353	4.14653	2.3607e-137	1.01038e-135	Mesenchymal
654	KCNJ8	angiogenic pericyte	0.612053	0.105418	0.203695	angiogenic pericyte	0.27315	0.0759905	0.1109	3.82711	1.90477e-201	2.0381e-199	Mesenchymal
655	FAM162B	angiogenic pericyte	0.571563	0.124858	0.164029	angiogenic pericyte	0.254111	0.0720102	0.0819083	5.28045	1.73231e-207	2.11837e-205	Mesenchymal
656	COL4A1	angiogenic pericyte	0.90678	0.0472043	0.160505	angiogenic pericyte	0.446407	0.0695508	0.12644	3.09924	0	0	Mesenchymal
657	DLC1	angiogenic pericyte	0.764595	0.106037	0.191424	angiogenic pericyte	0.322576	0.0549997	0.121543	2.76124	1.03749e-239	2.22023e-237	Mesenchymal
658	GUCY1A2	angiogenic pericyte	0.407721	0.165351	0.188543	angiogenic pericyte	0.145029	0.0536966	0.0609667	4.19999	2.70026e-100	8.56082e-99	Mesenchymal
659	SEMA5B	angiogenic pericyte	0.426554	0.137743	0.212473	angiogenic pericyte	0.154809	0.0532117	0.0811667	4.44592	6.84463e-112	2.25346e-110	Mesenchymal
660	KHDRBS3	angiogenic pericyte	0.403955	0.125906	0.157205	angiogenic pericyte	0.166607	0.0508314	0.0818917	2.35619	5.68253e-63	1.03494e-61	Mesenchymal
661	RAP2A	angiogenic pericyte	0.30791	0.130333	0.141961	angiogenic pericyte	0.110653	0.050317	0.0513051	2.34295	9.86852e-39	1.15719e-37	Mesenchymal
662	COL25A1	angiogenic pericyte	0.171375	0.105642	0.112299	angiogenic pericyte	0.0709202	0.0473778	0.0576282	4.10555	8.00235e-19	5.43652e-18	Mesenchymal
663	COL4A2	angiogenic pericyte	0.943503	0.0408049	0.138676	angiogenic pericyte	0.491398	0.0439338	0.111851	2.60367	0	0	Mesenchymal
664	AC018647.1	angiogenic pericyte	0.286252	0.0830237	0.173239	angiogenic pericyte	0.118776	0.043659	0.0614164	4.62143	3.50618e-52	5.35944e-51	Mesenchymal
665	2021-09-07	angiogenic pericyte	0.945386	0.040711	0.0411402	angiogenic pericyte	0.509073	0.0422493	0.116157	1.41443	4.78292e-201	4.54909e-199	Mesenchymal
666	INPP4B	angiogenic pericyte	0.455744	0.147525	0.214724	angiogenic pericyte	0.176025	0.0420811	0.0935744	5.37866	9.2032e-135	3.7514e-133	Mesenchymal
667	TRPC6	angiogenic pericyte	0.310734	0.108867	0.172967	angiogenic pericyte	0.109734	0.0409662	0.0461204	4.91485	5.03444e-63	9.36844e-62	Mesenchymal
668	TEX41	angiogenic pericyte	0.15725	0.101934	0.107593	angiogenic pericyte	0.0585965	0.0387074	0.0395301	5.83214	4.75773e-18	3.15706e-17	Mesenchymal
669	ACAN	angiogenic pericyte	0.183616	0.0525095	0.147657	angiogenic pericyte	0.0741664	0.0231064	0.0610403	5.47635	1.04581e-23	8.13829e-23	Mesenchymal
670	LINC00989	angiogenic pericyte	0.141243	0.0460562	0.108709	angiogenic pericyte	0.0654804	0.0211468	0.0487155				Mesenchymal
671	LMCD1	angiogenic pericyte	0.40678	0.0742381	0.10463	angiogenic pericyte	0.123139	0.0166345	0.0373032	2.21782	2.16607e-55	3.43362e-54	Mesenchymal
672	MAPT	angiogenic pericyte	0.221281	0.00664646	0.108056	angiogenic pericyte	0.0885714	0.00876512	0.0475855	4.49094	8.72626e-32	8.99962e-31	Mesenchymal
673	SH2D3C	angiogenic pericyte	0.316384	0.0244779	0.138335	angiogenic pericyte	0.116802	0.00780472	0.0597886	3.88677	1.64512e-59	2.70811e-58	Mesenchymal
674	HMGB2	cycling stromal	0.965906	0.178581	0.259176	cycling stromal	0.558559	0.310258	0.320824	3.40712	0	0	Mesenchymal
675	TUBA1B	cycling stromal	0.993843	0.0738426	0.106823	cycling stromal	0.677451	0.307323	0.309893	3.38549	0	0	Mesenchymal
676	TOP2A	cycling stromal	0.777423	0.556156	0.566514	cycling stromal	0.377858	0.306468	0.307549	4.43958	0	0	Mesenchymal
677	NUSAP1	cycling stromal	0.781984	0.576828	0.590478	cycling stromal	0.373705	0.304932	0.308811	4.23639	0	0	Mesenchymal
678	TYMS	cycling stromal	0.848575	0.530899	0.555739	cycling stromal	0.412703	0.289349	0.322629	3.71746	0	0	Mesenchymal
679	UBE2C	cycling stromal	0.773204	0.525089	0.528783	cycling stromal	0.354652	0.273532	0.283873	4.27486	0	0	Mesenchymal
680	CDK1	cycling stromal	0.767275	0.555674	0.566337	cycling stromal	0.344378	0.26973	0.275311	4.074	0	0	Mesenchymal
681	SMC4	cycling stromal	0.839111	0.509888	0.519111	cycling stromal	0.396691	0.269478	0.285975	3.35882	0	0	Mesenchymal
682	H2AFZ	cycling stromal	0.990308	0.102016	0.17542	cycling stromal	0.579093	0.265193	0.26691	2.91186	0	0	Mesenchymal
683	PCLAF	cycling stromal	0.811973	0.480202	0.494702	cycling stromal	0.375758	0.252834	0.266195	3.44718	0	0	Mesenchymal
684	H2AFX	cycling stromal	0.702166	0.356302	0.368032	cycling stromal	0.329718	0.238476	0.238786	3.35433	0	0	Mesenchymal
685	UBE2T	cycling stromal	0.757013	0.47802	0.514263	cycling stromal	0.317925	0.233719	0.235565	3.55854	0	0	Mesenchymal
686	CKS1B	cycling stromal	0.839681	0.310835	0.371367	cycling stromal	0.385843	0.232244	0.24717	2.77908	0	0	Mesenchymal
687	PTTG1	cycling stromal	0.706157	0.300142	0.347984	cycling stromal	0.341704	0.231559	0.249915	3.59451	0	0	Mesenchymal
688	MAD2L1	cycling stromal	0.7439	0.488261	0.495502	cycling stromal	0.315232	0.230701	0.240444	3.60073	0	0	Mesenchymal
689	ZWINT	cycling stromal	0.756328	0.526468	0.530529	cycling stromal	0.309271	0.23056	0.248455	3.56953	0	0	Mesenchymal
690	CKS2	cycling stromal	0.708096	0.295636	0.364953	cycling stromal	0.345382	0.227443	0.228577	3.18253	0	0	Mesenchymal
691	MKI67	cycling stromal	0.660775	0.500173	0.503724	cycling stromal	0.273345	0.223802	0.232315	4.14553	0	0	Mesenchymal
692	CENPF	cycling stromal	0.718586	0.485503	0.495044	cycling stromal	0.288141	0.218097	0.22632	4.02	0	0	Mesenchymal
693	BIRC5	cycling stromal	0.669555	0.45842	0.463325	cycling stromal	0.282154	0.209288	0.221647	3.72707	0	0	Mesenchymal
694	H2AFV	cycling stromal	0.885861	0.19628	0.230062	cycling stromal	0.429426	0.205351	0.211738	2.15516	0	0	Mesenchymal
695	HIST1H4C	cycling stromal	0.832497	0.0416318	0.0935068	cycling stromal	0.432024	0.201019	0.209163	2.91635	0	0	Mesenchymal
696	TPX2	cycling stromal	0.592132	0.426267	0.444298	cycling stromal	0.246059	0.198944	0.203163	3.84088	0	0	Mesenchymal
697	HMGN2	cycling stromal	0.990308	0.028976	0.0319745	cycling stromal	0.640912	0.19349	0.195695	2.09677	0	0	Mesenchymal
698	CCNA2	cycling stromal	0.560661	0.419952	0.426847	cycling stromal	0.225318	0.185645	0.191121	3.94689	0	0	Mesenchymal
699	KIFC1	cycling stromal	0.560775	0.414942	0.43403	cycling stromal	0.221805	0.185585	0.185703	3.79516	0	0	Mesenchymal
700	NUCKS1	cycling stromal	0.949715	0.0839792	0.0923431	cycling stromal	0.486421	0.183153	0.201368	1.84662	0	0	Mesenchymal
701	CDKN3	cycling stromal	0.548917	0.378244	0.403911	cycling stromal	0.224685	0.18181	0.185779	3.85019	0	0	Mesenchymal
702	SMC2	cycling stromal	0.710604	0.271502	0.374407	cycling stromal	0.289698	0.180526	0.202878	2.82652	0	0	Mesenchymal
703	ARL6IP1	cycling stromal	0.716078	0.163983	0.18002	cycling stromal	0.310324	0.176223	0.182857	2.7486	0	0	Mesenchymal
704	PIMREG	cycling stromal	0.516078	0.405444	0.408959	cycling stromal	0.208448	0.175216	0.175945	3.96596	0	0	Mesenchymal
705	CENPK	cycling stromal	0.612543	0.396646	0.440442	cycling stromal	0.228632	0.173429	0.175287	3.24697	0	0	Mesenchymal
706	CENPE	cycling stromal	0.49293	0.361756	0.388764	cycling stromal	0.216489	0.172747	0.18173	3.71833	0	0	Mesenchymal
707	AURKB	cycling stromal	0.576283	0.417314	0.426735	cycling stromal	0.218833	0.172314	0.178332	3.67875	0	0	Mesenchymal
708	DEK	cycling stromal	0.871836	0.151836	0.177926	cycling stromal	0.400038	0.172301	0.178606	1.74212	0	0	Mesenchymal
709	DUT	cycling stromal	0.83854	0.0532841	0.143589	cycling stromal	0.387482	0.172043	0.182411	1.8612	0	0	Mesenchymal
710	HMGB1	cycling stromal	0.992816	0.0271881	0.0362578	cycling stromal	0.670032	0.170232	0.172211	1.79892	0	0	Mesenchymal
711	KIF20B	cycling stromal	0.590878	0.39216	0.403982	cycling stromal	0.217856	0.169716	0.171874	3.22798	0	0	Mesenchymal
712	DTYMK	cycling stromal	0.687457	0.330085	0.340518	cycling stromal	0.255927	0.169418	0.172194	2.64885	0	0	Mesenchymal
713	PBK	cycling stromal	0.537058	0.382411	0.398497	cycling stromal	0.206897	0.167624	0.170441	3.85581	0	0	Mesenchymal
714	CDC20	cycling stromal	0.473546	0.314577	0.338438	cycling stromal	0.209481	0.164277	0.167201	3.73476	0	0	Mesenchymal
715	BUB3	cycling stromal	0.686431	0.224091	0.256785	cycling stromal	0.289931	0.163205	0.163815	1.91025	0	0	Mesenchymal
716	TMSB15A	cycling stromal	0.876853	0.26783	0.289121	cycling stromal	0.40059	0.162368	0.20546	2.27754	0	0	Mesenchymal
717	CDCA3	cycling stromal	0.497377	0.372377	0.376003	cycling stromal	0.194242	0.159105	0.16188	3.76596	0	0	Mesenchymal
718	PCNA	cycling stromal	0.596921	0.289229	0.295095	cycling stromal	0.246875	0.158707	0.171129	2.4381	0	0	Mesenchymal
719	GTSE1	cycling stromal	0.475941	0.355748	0.361938	cycling stromal	0.191479	0.154428	0.161331	3.766	0	0	Mesenchymal
720	CKAP2	cycling stromal	0.505815	0.316771	0.326328	cycling stromal	0.197745	0.154072	0.155027	3.34702	0	0	Mesenchymal
721	CCNB1	cycling stromal	0.466591	0.227809	0.304399	cycling stromal	0.202394	0.153388	0.162576	3.66139	0	0	Mesenchymal
722	NUF2	cycling stromal	0.48358	0.343946	0.361786	cycling stromal	0.186159	0.152688	0.154479	3.72365	0	0	Mesenchymal
723	TMPO	cycling stromal	0.675941	0.201182	0.325115	cycling stromal	0.280523	0.152359	0.155225	2.28693	0	0	Mesenchymal
724	APOD	mLN Stroma (FMO2+)	0.957746	0.448999	0.484165	mLN Stroma (FMO2+)	0.607502	0.432373	0.488542	9.16494	7.16905e-210	3.06835e-207	Mesenchymal
725	RASD1	mLN Stroma (FMO2+)	0.692958	0.32577	0.452965	mLN Stroma (FMO2+)	0.420235	0.308295	0.346515	6.37328	3.10214e-105	1.20701e-103	Mesenchymal
726	SRPX	mLN Stroma (FMO2+)	0.873239	0.21807	0.265804	mLN Stroma (FMO2+)	0.545799	0.251682	0.257553	4.32872	4.66431e-145	3.32721e-143	Mesenchymal
727	FMO2	mLN Stroma (FMO2+)	0.546479	0.412333	0.477986	mLN Stroma (FMO2+)	0.279166	0.233581	0.251829	8.52539	2.76238e-70	7.38936e-69	Mesenchymal
728	NR4A1	mLN Stroma (FMO2+)	0.740845	0.180845	0.224681	mLN Stroma (FMO2+)	0.417514	0.167877	0.211519	4.74329	8.21292e-106	3.34774e-104	Mesenchymal
729	FBLN5	mLN Stroma (FMO2+)	0.802817	0.118837	0.158988	mLN Stroma (FMO2+)	0.451014	0.146299	0.201921	3.21282	4.8635e-106	2.08158e-104	Mesenchymal
730	C7	mLN Stroma (FMO2+)	0.847887	0.0584256	0.0649605	mLN Stroma (FMO2+)	0.46991	0.136724	0.140999	5.43618	3.46359e-145	2.6953e-143	Mesenchymal
731	PODN	mLN Stroma (FMO2+)	0.642254	0.170138	0.482254	mLN Stroma (FMO2+)	0.34037	0.134844	0.308225	5.39344	1.79592e-89	6.14924e-88	Mesenchymal
732	GPX3	mLN Stroma (FMO2+)	0.985915	0.0679275	0.131428	mLN Stroma (FMO2+)	0.599169	0.133229	0.270046	7.01883	3.62779e-211	3.10539e-208	Mesenchymal
733	ABCA9	mLN Stroma (FMO2+)	0.490141	0.202005	0.408686	mLN Stroma (FMO2+)	0.242699	0.127875	0.211655	6.15796	6.98271e-55	1.42314e-53	Mesenchymal
734	LMO3	mLN Stroma (FMO2+)	0.371831	0.193528	0.244986	mLN Stroma (FMO2+)	0.165633	0.124488	0.126204	5.02115	1.69397e-30	2.08856e-29	Mesenchymal
735	MGST1	mLN Stroma (FMO2+)	0.780282	0.0539285	0.525594	mLN Stroma (FMO2+)	0.478788	0.121454	0.409415	6.00762	3.82522e-132	2.51876e-130	Mesenchymal
736	AGTR1	mLN Stroma (FMO2+)	0.360563	0.214855	0.251336	mLN Stroma (FMO2+)	0.171573	0.115611	0.115849	5.15739	2.18971e-29	2.60332e-28	Mesenchymal
737	GLUL	mLN Stroma (FMO2+)	0.923944	0.0518824	0.203944	mLN Stroma (FMO2+)	0.549878	0.112463	0.285516	4.52421	9.8224e-168	1.20114e-165	Mesenchymal
738	IGF1	mLN Stroma (FMO2+)	0.509859	0.190365	0.258629	mLN Stroma (FMO2+)	0.238961	0.111925	0.144364	4.01161	1.28294e-49	2.38738e-48	Mesenchymal
739	MYOC	mLN Stroma (FMO2+)	0.352113	0.180161	0.299461	mLN Stroma (FMO2+)	0.157934	0.0983512	0.148034	6.41422	3.92652e-29	4.54203e-28	Mesenchymal
740	EPHX1	mLN Stroma (FMO2+)	0.628169	0.068169	0.0852494	mLN Stroma (FMO2+)	0.329068	0.0944548	0.13972	2.61877	4.9958e-54	9.94512e-53	Mesenchymal
741	KCNE4	mLN Stroma (FMO2+)	0.408451	0.017586	0.0938166	mLN Stroma (FMO2+)	0.207232	0.0902459	0.107401	3.13915	2.8169e-26	3.01409e-25	Mesenchymal
742	IFNGR1	mLN Stroma (FMO2+)	0.498592	0.0571281	0.0585915	mLN Stroma (FMO2+)	0.23046	0.0836801	0.104724	2.39695	1.04495e-31	1.35526e-30	Mesenchymal
743	ABCA10	mLN Stroma (FMO2+)	0.323944	0.184919	0.224436	mLN Stroma (FMO2+)	0.122594	0.0832706	0.0913708	5.59826	1.42009e-24	1.38136e-23	Mesenchymal
744	RNASE4	mLN Stroma (FMO2+)	0.647887	0.101961	0.327887	mLN Stroma (FMO2+)	0.311349	0.0810284	0.241667	4.60651	4.73996e-86	1.56054e-84	Mesenchymal
745	CPB1	mLN Stroma (FMO2+)	0.214085	0.124341	0.193369	mLN Stroma (FMO2+)	0.106799	0.0760633	0.100973	7.92646	4.36061e-12	2.42382e-11	Mesenchymal
746	NEGR1	mLN Stroma (FMO2+)	0.473239	0.120588	0.192556	mLN Stroma (FMO2+)	0.210119	0.0757644	0.103812	3.6718	6.6719e-42	1.14223e-40	Mesenchymal
747	DPT	mLN Stroma (FMO2+)	0.83662	0.210048	0.2125	mLN Stroma (FMO2+)	0.399168	0.0747243	0.133753	4.35263	1.55049e-123	7.80719e-122	Mesenchymal
748	SAMHD1	mLN Stroma (FMO2+)	0.611268	0.103613	0.18264	mLN Stroma (FMO2+)	0.270873	0.0720675	0.0922915	4.72002	1.77331e-77	4.89662e-76	Mesenchymal
749	SERPINF1	mLN Stroma (FMO2+)	0.915493	0.0259358	0.212368	mLN Stroma (FMO2+)	0.589885	0.0644554	0.281345	5.41336	1.22138e-176	2.091e-174	Mesenchymal
750	SPOCK1	mLN Stroma (FMO2+)	0.284507	0.130598	0.205757	mLN Stroma (FMO2+)	0.126051	0.0635495	0.100578	4.05486	2.91881e-17	2.09958e-16	Mesenchymal
751	SLC43A3	mLN Stroma (FMO2+)	0.326761	0.0941198	0.173102	mLN Stroma (FMO2+)	0.162395	0.0633325	0.113084	3.43367	5.35981e-20	4.36952e-19	Mesenchymal
752	FSTL3	mLN Stroma (FMO2+)	0.397183	0.00776002	0.0959256	mLN Stroma (FMO2+)	0.173958	0.0592043	0.102388	3.05849	1.60642e-25	1.65674e-24	Mesenchymal
753	AC002546.1	mLN Stroma (FMO2+)	0.107042	0.0912377	0.102395	mLN Stroma (FMO2+)	0.0677137	0.0591205	0.0653799				Mesenchymal
754	TC2N	mLN Stroma (FMO2+)	0.171831	0.112236	0.127496	mLN Stroma (FMO2+)	0.078497	0.0544505	0.0632986				Mesenchymal
755	ADAMTS1	mLN Stroma (FMO2+)	0.687324	0.0377887	0.0501203	mLN Stroma (FMO2+)	0.336103	0.0541475	0.131188	3.19092	4.56784e-70	1.18487e-68	Mesenchymal
756	SLC19A2	mLN Stroma (FMO2+)	0.422535	0.0923001	0.182535	mLN Stroma (FMO2+)	0.145219	0.0451601	0.102869	4.73213	3.06399e-38	4.76868e-37	Mesenchymal
757	FGF10	mLN Stroma (FMO2+)	0.202817	0.0737846	0.109868	mLN Stroma (FMO2+)	0.083516	0.0410352	0.0583323				Mesenchymal
758	PQLC2L	mLN Stroma (FMO2+)	0.230986	0.0628613	0.210424	mLN Stroma (FMO2+)	0.103884	0.0400385	0.09589	5.24461	4.08719e-13	2.42961e-12	Mesenchymal
759	ZBTB16	mLN Stroma (FMO2+)	0.56338	0.0171802	0.0433803	mLN Stroma (FMO2+)	0.249306	0.0244226	0.132577	4.27613	2.8921e-63	6.87677e-62	Mesenchymal
760	PER1	mLN Stroma (FMO2+)	0.371831	0.0232799	0.146671	mLN Stroma (FMO2+)	0.145099	0.0175998	0.0795576	2.64384	2.43998e-21	2.08862e-20	Mesenchymal
761	EFEMP1	mLN Stroma (FMO2+)	0.887324	0.0313917	0.0473239	mLN Stroma (FMO2+)	0.489613	0.00248721	0.166425	3.87675	3.49171e-146	2.9889e-144	Mesenchymal
762	UBD	mLTo	0.585366	0.329208	0.450991	mLTo	0.313363	0.22721	0.283208	9.39925	7.04356e-93	6.69921e-91	Mesenchymal
763	CLSTN3	mLTo	0.607317	0.425051	0.454272	mLTo	0.262757	0.20212	0.217406	4.64541	9.0368e-88	7.7355e-86	Mesenchymal
764	SLC22A3	mLTo	0.521951	0.450692	0.461276	mLTo	0.22838	0.196951	0.20957	6.76507	1.54355e-72	8.80851e-71	Mesenchymal
765	TNFSF11	mLTo	0.543902	0.357965	0.477722	mLTo	0.250007	0.190313	0.227727	7.07931	6.41895e-79	4.22663e-77	Mesenchymal
766	MSC	mLTo	0.636585	0.203773	0.385354	mLTo	0.303691	0.160095	0.20113	5.27647	2.58889e-101	2.77011e-99	Mesenchymal
767	CTSH	mLTo	0.797561	0.162093	0.165349	mLTo	0.467257	0.157638	0.218505	6.16226	9.96904e-164	2.8445e-161	Mesenchymal
768	APLNR	mLTo	0.539024	0.30749	0.355805	mLTo	0.24951	0.156123	0.170047	6.10302	7.22936e-76	4.42024e-74	Mesenchymal
769	CCDC102B	mLTo	0.726829	0.163741	0.305113	mLTo	0.34823	0.12724	0.14982	4.68224	4.88241e-124	6.96557e-122	Mesenchymal
770	GATM	mLTo	0.431707	0.237734	0.269146	mLTo	0.177268	0.115278	0.126911	4.815	1.95362e-46	6.19369e-45	Mesenchymal
771	GP1BA	mLTo	0.453659	0.227058	0.361022	mLTo	0.206963	0.114639	0.161341	7.47443	5.53036e-56	2.25428e-54	Mesenchymal
772	DERL1	mLTo	0.485366	0.183803	0.189693	mLTo	0.185953	0.0962074	0.0978472	2.30323	3.23443e-36	7.28597e-35	Mesenchymal
773	CCL19	mLTo	0.887805	0.0612016	0.762805	mLTo	0.588914	0.09297	0.535149	11.2537	1.75998e-210	1.50654e-207	Mesenchymal
774	OCA2	mLTo	0.358537	0.245236	0.322956	mLTo	0.135806	0.0874157	0.123364	5.24714	7.40578e-34	1.62547e-32	Mesenchymal
775	RAD51B	mLTo	0.329268	0.176744	0.223365	mLTo	0.11796	0.0868521	0.0874128	3.21894	1.08247e-22	1.4945e-21	Mesenchymal
776	SLC9A9	mLTo	0.478049	0.273773	0.290623	mLTo	0.171417	0.0837363	0.100828	2.79257	2.8271e-41	8.06666e-40	Mesenchymal
777	SPNS2	mLTo	0.246341	0.160604	0.20491	mLTo	0.0993659	0.0836554	0.0840341	6.13384	2.65101e-17	2.66972e-16	Mesenchymal
778	TRIM47	mLTo	0.456098	0.176098	0.195014	mLTo	0.170884	0.0794485	0.0934788	3.40413	5.92556e-44	1.81153e-42	Mesenchymal
779	IL3RA	mLTo	0.285366	0.172065	0.210023	mLTo	0.117833	0.0792766	0.0877226	5.82182	1.73721e-22	2.3604e-21	Mesenchymal
780	C1RL-AS1	mLTo	0.339024	0.156758	0.179024	mLTo	0.13185	0.0740617	0.0955798	3.96502	2.42166e-27	4.14589e-26	Mesenchymal
781	CDC7	mLTo	0.282927	0.139825	0.184998	mLTo	0.106966	0.0652045	0.0758898	3.08888	7.93861e-17	7.81086e-16	Mesenchymal
782	LRRFIP2	mLTo	0.443902	0.134527	0.146351	mLTo	0.164015	0.0633778	0.0728002	1.66196	8.71198e-21	1.02157e-19	Mesenchymal
783	TMEM108	mLTo	0.239024	0.142069	0.161409	mLTo	0.0859535	0.0609903	0.0641347	3.8294	2.07888e-14	1.77952e-13	Mesenchymal
784	SLC26A7	mLTo	0.336585	0.199732	0.313986	mLTo	0.103191	0.0581815	0.0960959	6.43961	3.32121e-31	6.61152e-30	Mesenchymal
785	HS3ST3A1	mLTo	0.292683	0.0708079	0.197671	mLTo	0.117906	0.0569786	0.0672827	4.67722	1.8275e-22	2.44428e-21	Mesenchymal
786	ICAM2	mLTo	0.402439	0.116725	0.274014	mLTo	0.171188	0.0564243	0.114861	5.30899	4.58035e-42	1.35199e-40	Mesenchymal
787	COL6A6	mLTo	0.263415	0.140818	0.142538	mLTo	0.0959304	0.0554063	0.06548	3.98371	1.48232e-17	1.54739e-16	Mesenchymal
788	AL583785.1	mLTo	0.160976	0.117706	0.13844	mLTo	0.0612353	0.0532673	0.0537948				Mesenchymal
789	ZHX2	mLTo	0.260976	0.173652	0.177232	mLTo	0.0818822	0.0528136	0.0571931	3.85473	5.84818e-17	5.82098e-16	Mesenchymal
790	SEMA5A	mLTo	0.641463	0.11604	0.161495	mLTo	0.244618	0.0525249	0.0891556	2.71752	8.84382e-67	4.45312e-65	Mesenchymal
791	IL15	mLTo	0.295122	0.148247	0.157355	mLTo	0.123667	0.0522527	0.0736231	4.81476	4.2335e-23	6.03979e-22	Mesenchymal
792	PPP1R15A	mLTo	0.717073	0.0617059	0.0696373	mLTo	0.311526	0.0515541	0.10002	1.93606	4.15986e-52	1.48368e-50	Mesenchymal
793	LIFR	mLTo	0.44878	0.116386	0.123657	mLTo	0.171589	0.0509351	0.0553575	2.32322	6.53314e-30	1.24275e-28	Mesenchymal
794	VASH2	mLTo	0.260976	0.142846	0.156633	mLTo	0.092064	0.0501805	0.0540865	1.99445	8.05513e-11	5.65179e-10	Mesenchymal
795	CAMK2D	mLTo	0.460976	0.103604	0.112576	mLTo	0.154298	0.0488815	0.0792588	1.93003	1.28109e-26	2.10887e-25	Mesenchymal
796	ETV6	mLTo	0.341463	0.0774009	0.101128	mLTo	0.117933	0.0473616	0.0542536	2.18277	1.80709e-17	1.84151e-16	Mesenchymal
797	CLIP3	mLTo	0.380488	0.0249561	0.120872	mLTo	0.1283	0.0466497	0.0476964	1.3907	2.08203e-13	1.71367e-12	Mesenchymal
798	IL33	mLTo	0.460976	0.0823534	0.176469	mLTo	0.203653	0.0453206	0.0618158	4.54204	1.31746e-51	4.511e-50	Mesenchymal
799	NR2F2-AS1	mLTo	0.407317	0.0786918	0.113495	mLTo	0.156543	0.0391558	0.0434681	2.03933	1.24326e-21	1.5884e-20	Mesenchymal
800	RIOX2	mLTo	0.285366	0.122804	0.146576	mLTo	0.0950874	0.0388301	0.0416556	2.41759	4.25482e-15	3.83382e-14	Mesenchymal
801	USP18	mLTo	0.2	0.118148	0.121182	mLTo	0.0725568	0.0374379	0.0428748	3.14994	8.65627e-10	5.52968e-09	Mesenchymal
802	PRPS2	mLTo	0.521951	0.0819512	0.0860538	mLTo	0.234755	0.0322136	0.123742	3.20915	4.61693e-53	1.79641e-51	Mesenchymal
803	FGF11	mLTo	0.209756	0.0718251	0.175384	mLTo	0.0736784	0.0320193	0.0628093	5.18662	1.27521e-12	9.92349e-12	Mesenchymal
804	BACE2	mLTo	0.390244	0.012757	0.116205	mLTo	0.144042	0.0318395	0.0622007	1.62011	2.69293e-16	2.61948e-15	Mesenchymal
805	EBF3	mLTo	0.195122	0.0822353	0.125442	mLTo	0.0729197	0.0306559	0.049294	4.07754	1.82644e-10	1.24082e-09	Mesenchymal
806	JAK3	mLTo	0.239024	0.0419801	0.131212	mLTo	0.0916721	0.0304374	0.0643255	3.84019	1.92954e-14	1.66837e-13	Mesenchymal
807	VEGFC	mLTo	0.182927	0.0954268	0.103265	mLTo	0.0631428	0.0297229	0.0386349				Mesenchymal
808	ALDH16A1	mLTo	0.263415	0.0793781	0.121588	mLTo	0.0769858	0.0285072	0.0306893	1.74296	8.73005e-10	5.5355e-09	Mesenchymal
809	NFE2L3	mLTo	0.265854	0.0589571	0.151791	mLTo	0.0928257	0.0184397	0.0585713	6.40942	4.39821e-20	5.01983e-19	Mesenchymal
810	PTCH2	mLTo	0.278049	0.0277374	0.135418	mLTo	0.0909645	0.0171403	0.0477575	2.48803	1.35303e-13	1.13549e-12	Mesenchymal
811	DPEP1	mLTo	0.136585	0.0676198	0.10651	mLTo	0.0448598	0.0157549	0.0361871				Mesenchymal
812	NPNT	myofibroblast	0.805226	0.197854	0.531327	myofibroblast	0.448416	0.314912	0.391835	6.9782	2.23772e-174	9.57743e-172	Mesenchymal
813	HHIP	myofibroblast	0.862233	0.302938	0.307879	myofibroblast	0.465743	0.260584	0.308912	4.71981	1.24511e-174	9.57743e-172	Mesenchymal
814	HSD17B6	myofibroblast	0.508314	0.268314	0.474272	myofibroblast	0.293259	0.233038	0.283708	7.81563	1.11005e-71	3.8008e-70	Mesenchymal
815	PDLIM3	myofibroblast	0.75772	0.162365	0.215848	myofibroblast	0.39405	0.194215	0.203925	4.12609	5.73238e-130	6.13364e-128	Mesenchymal
816	CMIP	myofibroblast	0.655582	0.254019	0.262813	myofibroblast	0.336158	0.172505	0.191802	3.28928	1.27833e-84	5.75922e-83	Mesenchymal
817	C9orf3	myofibroblast	0.686461	0.141639	0.175698	myofibroblast	0.370267	0.159826	0.1954	2.97946	3.69257e-87	1.85932e-85	Mesenchymal
818	SOSTDC1	myofibroblast	0.686461	0.0504209	0.14863	myofibroblast	0.403496	0.154935	0.241496	4.69699	1.96552e-109	1.40207e-107	Mesenchymal
819	WFDC1	myofibroblast	0.643705	0.0992619	0.305081	myofibroblast	0.318755	0.133852	0.178596	3.83686	8.13428e-90	4.35184e-88	Mesenchymal
820	SYT10	myofibroblast	0.292162	0.208027	0.223418	myofibroblast	0.147708	0.131649	0.131889	6.31502	4.2972e-24	5.1089e-23	Mesenchymal
821	LPP	myofibroblast	0.862233	0.00626788	0.129667	myofibroblast	0.435571	0.130113	0.200695	3.53381	3.57276e-153	6.11657e-151	Mesenchymal
822	MINOS1	myofibroblast	0.729216	0.0198412	0.0337033	myofibroblast	0.416759	0.126198	0.154234	1.91797	7.74345e-66	2.54938e-64	Mesenchymal
823	AF165147.1	myofibroblast	0.270784	0.236339	0.236893	myofibroblast	0.134154	0.119109	0.121101	5.48105	1.64726e-20	1.6396e-19	Mesenchymal
824	TTLL7	myofibroblast	0.406176	0.163719	0.201273	myofibroblast	0.205156	0.102045	0.138254	2.99739	8.46519e-32	1.47882e-30	Mesenchymal
825	PDE7B	myofibroblast	0.268409	0.143409	0.165997	myofibroblast	0.135099	0.0916842	0.0998802	4.54088	6.87107e-19	6.7605e-18	Mesenchymal
826	BDKRB2	myofibroblast	0.32304	0.16011	0.162103	myofibroblast	0.147616	0.0894463	0.105125	4.44023	1.28509e-26	1.69236e-25	Mesenchymal
827	P2RY14	myofibroblast	0.339667	0.117065	0.276401	myofibroblast	0.186995	0.0864637	0.159141	5.67178	2.51677e-31	4.30871e-30	Mesenchymal
828	PTCH1	myofibroblast	0.60095	0.0663477	0.160145	myofibroblast	0.278812	0.0815365	0.114607	2.31957	4.28562e-49	1.1464e-47	Mesenchymal
829	FHL1	myofibroblast	0.819477	0.0193011	0.0215351	myofibroblast	0.414161	0.0797769	0.109397	1.87196	2.84596e-78	1.16007e-76	Mesenchymal
830	PDIA5	myofibroblast	0.294537	0.067774	0.107345	myofibroblast	0.135895	0.0771211	0.0773599	2.92489	3.50229e-17	3.15575e-16	Mesenchymal
831	DPEP2	myofibroblast	0.149644	0.125671	0.129939	myofibroblast	0.0851151	0.0741321	0.0766086	5.92809	2.01984e-07	9.29562e-07	Mesenchymal
832	GNG7	myofibroblast	0.225653	0.117279	0.153538	myofibroblast	0.0975463	0.0732837	0.073718	3.64485	1.79053e-12	1.27724e-11	Mesenchymal
833	LUZP2	myofibroblast	0.180523	0.153605	0.160064	myofibroblast	0.0829025	0.0726341	0.075252	5.27836	7.05602e-10	4.16548e-09	Mesenchymal
834	SPOCD1	myofibroblast	0.135392	0.0994544	0.127859	myofibroblast	0.079565	0.06669	0.0773643	7.62316	1.85986e-06	7.76606e-06	Mesenchymal
835	APCDD1	myofibroblast	0.353919	0.0797257	0.147669	myofibroblast	0.172668	0.0658887	0.110495	3.84551	1.93404e-29	3.24615e-28	Mesenchymal
836	LAMB4	myofibroblast	0.111639	0.0707736	0.100898	myofibroblast	0.0679817	0.0616191	0.0647048				Mesenchymal
837	LINC00578	myofibroblast	0.15677	0.0971584	0.11356	myofibroblast	0.0676303	0.0493957	0.050667	4.59977	1.55443e-07	7.19239e-07	Mesenchymal
838	KCNJ3	myofibroblast	0.125891	0.0913228	0.105725	myofibroblast	0.0623589	0.0462898	0.0528814				Mesenchymal
839	P2RX1	myofibroblast	0.294537	0.054521	0.222339	myofibroblast	0.122671	0.0345093	0.0940647	5.62688	2.77309e-24	3.34333e-23	Mesenchymal
840	MCTP1	myofibroblast	0.149644	0.034183	0.109644	myofibroblast	0.062031	0.0215871	0.0551396	4.87728	4.28133e-07	1.89887e-06	Mesenchymal
841	PITX1	myofibroblast (RSPO2+)	0.682892	0.336099	0.451971	myofibroblast (RSPO2+)	0.353487	0.211809	0.273013	4.42177	0	0	Mesenchymal
842	SYT1	myofibroblast (RSPO2+)	0.387654	0.108808	0.194314	myofibroblast (RSPO2+)	0.191884	0.121804	0.133103	3.8026	0	0	Mesenchymal
843	HSPA1A	myofibroblast (RSPO2+)	0.890829	0.169174	0.175654	myofibroblast (RSPO2+)	0.48536	0.109768	0.109906	2.27689	0	0	Mesenchymal
844	COL21A1	myofibroblast (RSPO2+)	0.610582	0.167415	0.28949	myofibroblast (RSPO2+)	0.268377	0.108329	0.160599	3.23123	0	0	Mesenchymal
845	HSPA1B	myofibroblast (RSPO2+)	0.790123	0.167636	0.17577	myofibroblast (RSPO2+)	0.396149	0.108315	0.109958	2.05678	0	0	Mesenchymal
846	LINC01082	myofibroblast (RSPO2+)	0.811817	0.106208	0.128464	myofibroblast (RSPO2+)	0.44981	0.0953538	0.157358	2.79901	0	0	Mesenchymal
847	PPIC	myofibroblast (RSPO2+)	0.690476	0.0270147	0.0394999	myofibroblast (RSPO2+)	0.338133	0.0889291	0.103595	2.30223	0	0	Mesenchymal
848	RSPO2	myofibroblast (RSPO2+)	0.344974	0.181765	0.226501	myofibroblast (RSPO2+)	0.15465	0.0847422	0.110014	3.22021	0	0	Mesenchymal
849	RBPJ	myofibroblast (RSPO2+)	0.669665	0.0891771	0.103162	myofibroblast (RSPO2+)	0.321103	0.0828919	0.100661	1.51852	0	0	Mesenchymal
850	C5orf66-AS1	myofibroblast (RSPO2+)	0.331393	0.155621	0.245193	myofibroblast (RSPO2+)	0.154803	0.0706668	0.119188	4.63126	0	0	Mesenchymal
851	PTGER1	myofibroblast (RSPO2+)	0.292063	0.14717	0.193737	myofibroblast (RSPO2+)	0.147376	0.0700788	0.115783	4.93433	3.73951e-278	1.1038e-276	Mesenchymal
852	AC092652.2	myofibroblast (RSPO2+)	0.219929	0.172424	0.204783	myofibroblast (RSPO2+)	0.0855773	0.0653469	0.0802808	6.74555	1.33695e-170	2.72483e-169	Mesenchymal
853	ST8SIA4	myofibroblast (RSPO2+)	0.256614	0.120592	0.127568	myofibroblast (RSPO2+)	0.113119	0.0563653	0.0616487	3.5849	1.65046e-187	3.62255e-186	Mesenchymal
854	AGTR2	myofibroblast (RSPO2+)	0.203704	0.137406	0.152363	myofibroblast (RSPO2+)	0.0808843	0.0550774	0.0662162	3.68693	1.59715e-120	2.39853e-119	Mesenchymal
855	LIPA	myofibroblast (RSPO2+)	0.263845	0.057114	0.104711	myofibroblast (RSPO2+)	0.117393	0.0511663	0.0650568	1.95892	1.69104e-108	2.41254e-107	Mesenchymal
0	CD7	CLP	0.784946	0.702571	0.721566	CLP	0.410479	0.382435	0.383401	7.14587	7.52002e-74	2.21841e-71	B_plasma_redbloodcells
1	AIF1	CLP	0.854839	0.387406	0.691583	CLP	0.466143	0.264557	0.422289	6.45208	1.03986e-86	6.13518e-84	B_plasma_redbloodcells
2	PRSS57	CLP	0.526882	0.431096	0.510347	CLP	0.275174	0.233793	0.270537	9.17065	3.23668e-35	1.27309e-33	B_plasma_redbloodcells
3	SPINK2	CLP	0.526882	0.354272	0.402678	CLP	0.268663	0.21146	0.212536	3.76346	2.53093e-27	4.66641e-26	B_plasma_redbloodcells
4	ITGA4	CLP	0.801075	0.38431	0.452416	CLP	0.342745	0.209969	0.211376	3.39025	6.91218e-54	6.79698e-52	B_plasma_redbloodcells
5	ITM2A	CLP	0.55914	0.411705	0.426861	CLP	0.226734	0.192412	0.193769	3.86833	4.15216e-31	1.06512e-29	B_plasma_redbloodcells
6	CTSW	CLP	0.483871	0.443888	0.457897	CLP	0.207513	0.192306	0.197317	5.19969	6.55244e-28	1.28865e-26	B_plasma_redbloodcells
7	NKG7	CLP	0.5	0.38961	0.434866	CLP	0.227692	0.184366	0.210436	6.38579	7.32221e-31	1.72804e-29	B_plasma_redbloodcells
8	ID2	CLP	0.569892	0.278016	0.341923	CLP	0.260745	0.180161	0.182291	4.37223	5.13877e-34	1.78346e-32	B_plasma_redbloodcells
9	SLC9A3R1	CLP	0.586022	0.345171	0.358052	CLP	0.245803	0.166401	0.167831	3.01404	2.78738e-29	6.09094e-28	B_plasma_redbloodcells
10	RNF130	CLP	0.532258	0.419231	0.430723	CLP	0.213378	0.165409	0.176679	4.16734	3.22054e-31	8.63689e-30	B_plasma_redbloodcells
11	SMIM24	CLP	0.510753	0.414509	0.437956	CLP	0.207281	0.161988	0.183356	6.07311	4.61294e-32	1.36082e-30	B_plasma_redbloodcells
12	IQGAP2	CLP	0.629032	0.383885	0.448189	CLP	0.215007	0.16093	0.166861	3.63113	5.20457e-38	2.36207e-36	B_plasma_redbloodcells
13	LST1	CLP	0.715054	0.351069	0.549469	CLP	0.338634	0.159621	0.27862	4.73698	1.70975e-55	2.0175e-53	B_plasma_redbloodcells
14	PRAM1	CLP	0.397849	0.38444	0.39409	CLP	0.160617	0.156399	0.159023	9.21842	8.26815e-21	1.16148e-19	B_plasma_redbloodcells
15	ISYNA1	CLP	0.483871	0.312771	0.417932	CLP	0.216113	0.154941	0.194303	4.82293	2.42209e-27	4.60978e-26	B_plasma_redbloodcells
16	CTSC	CLP	0.634409	0.349875	0.416876	CLP	0.248722	0.149856	0.161196	3.11501	1.50195e-35	6.32965e-34	B_plasma_redbloodcells
17	GNA15	CLP	0.510753	0.330676	0.470847	CLP	0.22654	0.14869	0.205891	7.4504	7.26184e-33	2.38027e-31	B_plasma_redbloodcells
18	DRAP1	CLP	0.77957	0.295508	0.358114	CLP	0.350326	0.142105	0.166894	2.35013	8.92272e-39	4.387e-37	B_plasma_redbloodcells
19	APEX1	CLP	0.768817	0.183221	0.355024	CLP	0.38842	0.137923	0.200528	2.79015	5.45585e-45	3.57661e-43	B_plasma_redbloodcells
20	SPNS3	CLP	0.370968	0.312526	0.342232	CLP	0.162374	0.136241	0.150607	5.95874	1.03255e-17	1.24328e-16	B_plasma_redbloodcells
21	CD3E	CLP	0.387097	0.317439	0.326064	CLP	0.17187	0.135904	0.150042	4.83724	5.07909e-18	6.24305e-17	B_plasma_redbloodcells
22	IRF2BP2	CLP	0.553763	0.271591	0.313504	CLP	0.233976	0.129672	0.135096	2.8644	1.76507e-25	2.9754e-24	B_plasma_redbloodcells
23	BAALC	CLP	0.290323	0.25584	0.268036	CLP	0.13561	0.124633	0.129671	7.49955	1.10841e-11	7.5168e-11	B_plasma_redbloodcells
24	MAPKAPK3	CLP	0.392473	0.281042	0.296841	CLP	0.15661	0.119453	0.121942	3.54563	9.77725e-17	1.0301e-15	B_plasma_redbloodcells
25	ACY3	CLP	0.473118	0.14987	0.2321	CLP	0.25007	0.114631	0.177855	5.09678	1.1905e-25	2.06587e-24	B_plasma_redbloodcells
26	SATB1	CLP	0.473118	0.30262	0.371583	CLP	0.1739	0.110705	0.11983	3.73234	5.6125e-24	8.94967e-23	B_plasma_redbloodcells
27	MLC1	CLP	0.322581	0.299592	0.314619	CLP	0.1179	0.110662	0.114315	8.78236	3.40734e-14	2.95636e-13	B_plasma_redbloodcells
28	SPN	CLP	0.5	0.289474	0.302682	CLP	0.179436	0.10867	0.116296	3.8115	3.16324e-26	5.6555e-25	B_plasma_redbloodcells
29	TMEM173	CLP	0.295699	0.257385	0.259035	CLP	0.125605	0.107189	0.111369	5.51995	1.12372e-11	7.53403e-11	B_plasma_redbloodcells
30	NACA	CLP	0.983871	0.00181242	0.0155983	CLP	0.678388	0.107096	0.107595	1.77382	3.02701e-61	5.95312e-59	B_plasma_redbloodcells
31	TRDC	CLP	0.22043	0.199687	0.202721	CLP	0.108506	0.101206	0.102587				B_plasma_redbloodcells
32	TMIGD2	CLP	0.290323	0.265418	0.278516	CLP	0.10863	0.0998487	0.10133	6.52128	1.3672e-11	9.06347e-11	B_plasma_redbloodcells
33	PGD	CLP	0.564516	0.300148	0.312899	CLP	0.19856	0.0973046	0.126303	2.97865	2.4857e-28	5.05711e-27	B_plasma_redbloodcells
34	NDUFS5	CLP	0.77957	0.200623	0.220979	CLP	0.308451	0.0970801	0.118301	1.98011	5.40893e-32	1.51965e-30	B_plasma_redbloodcells
35	IGF2BP2	CLP	0.510753	0.263449	0.334507	CLP	0.167134	0.0964602	0.101235	4.9274	7.21399e-31	1.72804e-29	B_plasma_redbloodcells
36	FCER1G	CLP	0.306452	0.285379	0.286543	CLP	0.106667	0.0962606	0.0979054	4.86762	3.64959e-12	2.5634e-11	B_plasma_redbloodcells
37	NREP	CLP	0.698925	0.235323	0.370286	CLP	0.292933	0.0961712	0.124928	5.3115	6.2995e-56	9.29177e-54	B_plasma_redbloodcells
38	CYTH4	CLP	0.478495	0.237645	0.303335	CLP	0.17735	0.0949916	0.101825	2.28131	5.65528e-17	6.41657e-16	B_plasma_redbloodcells
39	MED13L	CLP	0.430108	0.278767	0.279732	CLP	0.152966	0.0939036	0.103682	2.463	1.59347e-15	1.51637e-14	B_plasma_redbloodcells
40	SELENOW	CLP	0.543011	0.176368	0.224239	CLP	0.208165	0.0910061	0.093603	1.80259	2.25903e-15	2.1156e-14	B_plasma_redbloodcells
41	RAB37	CLP	0.392473	0.252626	0.265713	CLP	0.164062	0.0901966	0.093015	3.66407	5.7949e-17	6.45093e-16	B_plasma_redbloodcells
42	NDUFS2	CLP	0.516129	0.201967	0.213886	CLP	0.201062	0.0887871	0.0935775	2.19556	6.44594e-19	8.09171e-18	B_plasma_redbloodcells
43	CD164	CLP	0.693548	0.204827	0.239003	CLP	0.226805	0.0887529	0.106061	1.91333	3.0967e-22	4.56763e-21	B_plasma_redbloodcells
44	FYB1	CLP	0.376344	0.310228	0.312964	CLP	0.120789	0.0878125	0.100515	4.12039	1.37895e-16	1.40272e-15	B_plasma_redbloodcells
45	RGL4	CLP	0.274194	0.203312	0.235233	CLP	0.119317	0.0875826	0.103573	5.07998	4.32356e-10	2.50088e-09	B_plasma_redbloodcells
46	NUCB2	CLP	0.607527	0.111913	0.166939	CLP	0.267965	0.0868888	0.101866	2.07899	4.0344e-21	5.8056e-20	B_plasma_redbloodcells
47	C15orf39	CLP	0.311828	0.193764	0.23664	CLP	0.130414	0.0868838	0.0991175	3.20274	2.03867e-10	1.21497e-09	B_plasma_redbloodcells
48	TYROBP	CLP	0.327957	0.272762	0.29539	CLP	0.105155	0.086743	0.092024	4.4045	2.75008e-13	2.22267e-12	B_plasma_redbloodcells
49	IDH2	CLP	0.77957	0.287233	0.287528	CLP	0.335615	0.0865583	0.136101	2.63208	4.47871e-44	2.64244e-42	B_plasma_redbloodcells
50	PCLAF	Cycling B cell	0.773079	0.360623	0.430167	Cycling B cell	0.441254	0.263445	0.273981	5.82595	0	0	B_plasma_redbloodcells
51	DUT	Cycling B cell	0.83538	0.195595	0.28174	Cycling B cell	0.495381	0.208847	0.269177	4.06757	0	0	B_plasma_redbloodcells
52	H2AFZ	Cycling B cell	0.919964	0.140394	0.218814	Cycling B cell	0.608683	0.193042	0.29826	3.94887	0	0	B_plasma_redbloodcells
53	RANBP1	Cycling B cell	0.776717	0.196072	0.320778	Cycling B cell	0.409942	0.192714	0.204964	3.38497	0	0	B_plasma_redbloodcells
54	SNRPG	Cycling B cell	0.805366	0.111818	0.207246	Cycling B cell	0.435803	0.172702	0.189473	2.83584	0	0	B_plasma_redbloodcells
55	RPA3	Cycling B cell	0.693497	0.316102	0.325694	Cycling B cell	0.325225	0.166623	0.177713	3.1801	0	0	B_plasma_redbloodcells
56	TFDP1	Cycling B cell	0.546157	0.291664	0.323935	Cycling B cell	0.244609	0.149349	0.154637	3.57371	3.15758543070467e-310	0	B_plasma_redbloodcells
57	COX8A	Cycling B cell	0.825375	0.0995687	0.152443	Cycling B cell	0.437372	0.143266	0.148431	2.31586	0	0	B_plasma_redbloodcells
58	SNRPD1	Cycling B cell	0.773988	0.155709	0.198195	Cycling B cell	0.393261	0.135712	0.159166	3.15729	0	0	B_plasma_redbloodcells
59	TK1	Cycling B cell	0.543429	0.26182	0.350762	Cycling B cell	0.242164	0.132118	0.187357	5.00854	0	0	B_plasma_redbloodcells
60	SLBP	Cycling B cell	0.613461	0.263998	0.279736	Cycling B cell	0.261876	0.131837	0.137053	3.27125	0	0	B_plasma_redbloodcells
61	LSM3	Cycling B cell	0.678945	0.211203	0.240637	Cycling B cell	0.310668	0.121278	0.153272	2.54343	0	0	B_plasma_redbloodcells
62	CBX3	Cycling B cell	0.709868	0.11847	0.206037	Cycling B cell	0.331044	0.120514	0.13571	2.45645	0	0	B_plasma_redbloodcells
63	CENPM	Cycling B cell	0.535698	0.250257	0.320657	Cycling B cell	0.232888	0.119894	0.142177	3.41191	2.00091e-289	2.87935e-288	B_plasma_redbloodcells
64	SNRPB	Cycling B cell	0.741246	0.112214	0.189522	Cycling B cell	0.390746	0.116185	0.156034	2.71134	0	0	B_plasma_redbloodcells
65	TPI1	Cycling B cell	0.813097	0.0980431	0.104714	Cycling B cell	0.415537	0.11557	0.117885	2.25618	0	0	B_plasma_redbloodcells
66	SNRNP25	Cycling B cell	0.534789	0.23909	0.245828	Cycling B cell	0.233812	0.114788	0.130399	2.94343	9.48741e-257	1.2439e-255	B_plasma_redbloodcells
[truncated: 2,040 more rows]
