# Supplementary material for: Cells of the human intestinal tract mapped across space and time
Source: Nature. 2021 Sep 8;597(7875):250–5. doi: 10.1038/s41586-021-03852-1 (PMC8426186; doi:10.1038/s41586-021-03852-1)
Supplement: Metadata of proteincellatlas.org image replicates — Information on replicates related to protein cell atlas images. The patient id information for images used as replicates are listed below and are browsable at proteinatlas.org. [file 41586_2021_3852_MOESM10_ESM.xls]

## Sheet: Table_S8 Protein atlas
Cell_type	Gene	Antibody	Region	Patient id
BEST4+ epithelial cells	BEST4	HPA058564	duodenum	3515
BEST4+ epithelial cells	BEST4	HPA058564	duodenum	3479
BEST4+ epithelial cells	BEST4	HPA058564	small intestine	3852
BEST4+ epithelial cells	BEST4	HPA058564	small intestine	3472
BEST4+ epithelial cells	BEST4	HPA058564	colon	4510
BEST4+ epithelial cells	BEST4	HPA058564	rectum	4489
BEST4+ epithelial cells	BEST4	HPA058564	rectum	4406
BEST4+ epithelial cells	CFTR	HPA021939	small intestine	4202
BEST4+ epithelial cells	CFTR	HPA021939	small intestine	1499
BEST4+ epithelial cells	CFTR	HPA079652	small intestine	4202
BEST4+ epithelial cells	CFTR	CAB001951	small intestine	1652
BEST4+ epithelial cells	CTSE	HPA012940; CAB032687	duodenum	3515
BEST4+ epithelial cells	CTSE	HPA012940; CAB032687	duodenum	3479
BEST4+ epithelial cells	CTSE	HPA012940; CAB032687	duodenum	1961
BEST4+ epithelial cells	CTSE	HPA012940; CAB032687	small intestine	2450
BEST4+ epithelial cells	CTSE	HPA012940; CAB032687	small intestine	3852
BEST4+ epithelial cells	CTSE	HPA012940; CAB032687	small intestine	1919
BEST4+ epithelial cells	CTSE	HPA012940; CAB032687	colon	1958
BEST4+ epithelial cells	CTSE	HPA012940; CAB032687	colon	4510
BEST4+ epithelial cells	CTSE	HPA012940; CAB032687	rectum	4185
BEST4+ epithelial cells	CTSE	HPA012940; CAB032687	rectum	4489
BEST4+ epithelial cells	CTSE	HPA012940; CAB032687	rectum	4406
Enteroendocrine	KLK12	CAB025473	duodenum	1904
Enteroendocrine	KLK12	CAB025473	small intestine	2467
Enteroendocrine	KLK12	CAB025473	colon	3266
Enteroendocrine	AFP	HPA010607	duodenum	1904
Enteroendocrine	AFP	HPA010607	small intestine	1839
Enteroendocrine	AFP	HPA010607	small intestine	2226
Enteroendocrine	AFP	HPA010607	colon	3266
Enteroendocrine	CES1	HPA012023; HPA046717	duodenum	3515
Enteroendocrine	CES1	HPA012023; HPA046717	duodenum	3479
Enteroendocrine	CES1	HPA012023; HPA046717	duodenum	1961
Enteroendocrine	CES1	HPA012023; HPA046717	duodenum	1652
Enteroendocrine	CES1	HPA012023; HPA046717	duodenum	1499
Enteroendocrine	CES1	HPA012023; HPA046717	duodenum	1919
Enteroendocrine	CES1	HPA012023; HPA046717	small intestine	1958
Enteroendocrine	CES1	HPA012023; HPA046717	small intestine	1962
Enteroendocrine	CES1	HPA012023; HPA046717	colon	4381
Enteroendocrine	CES1	HPA012023; HPA046717	colon	4406
Enteroendocrine	SLC18A1	HPA063797	duodenum	3479
Enteroendocrine	SLC18A1	HPA063797	duodenum	3515
Enteroendocrine	SLC18A1	HPA063797	duodenum	1961
Enteroendocrine	SLC18A1	HPA063797	small intestine	3472
Enteroendocrine	SLC18A1	HPA063797	small intestine	1952
Enteroendocrine	SLC18A1	HPA063797	small intestine	1919
Enteroendocrine	SLC18A1	HPA063797	colon	1958
Enteroendocrine	SLC18A1	HPA063797	colon	1857
Enteroendocrine	SLC18A1	HPA063797	colon	1962
Enteroendocrine	SLC18A1	HPA063797	rectum	4381
Enteroendocrine	SLC18A1	HPA063797	rectum	4406
Enteroendocrine	SLC18A1	HPA063797	rectum	3074
Enteroendocrine	GCH1	HPA028612	duodenum	3515
Enteroendocrine	GCH1	HPA028612	duodenum	3219
Enteroendocrine	GCH1	HPA028612	duodenum	1920
Enteroendocrine	GCH1	HPA028612	small intestine	2450
Enteroendocrine	GCH1	HPA028612	small intestine	1826
Enteroendocrine	GCH1	HPA028612	small intestine	1879
Enteroendocrine	GCH1	HPA028612	colon	1857
Enteroendocrine	GCH1	HPA028612	colon	1933
Enteroendocrine	NPW	HPA064874	duodenum	3515
Enteroendocrine	NPW	HPA064874	duodenum	1961
Enteroendocrine	NPW	HPA064874	small intestine	4202
Enteroendocrine	NPW	HPA064874	colon	2040
Enteroendocrine	NPW	HPA064874	colon	4910
Enteroendocrine	NPW	HPA064874	rectum	4381
Enteroendocrine	NPW	HPA064874	rectum	5381
Enteroendocrine	NPW	HPA064874	rectum	3074
Tuft cell	HPGDS	HPA024035	duodenum	2562
Tuft cell	HPGDS	HPA024035	duodenum	1904
Tuft cell	HPGDS	HPA024035	duodenum	3004
Tuft cell	HPGDS	HPA024035	small intestine	2256
Tuft cell	HPGDS	HPA024035	small intestine	1359
Tuft cell	HPGDS	HPA024035	colon	1832
Tuft cell	HPGDS	HPA024035	colon	1990
Tuft cell	HPGDS	HPA024035	colon	3266
Tuft cell	PSTPIP2	HPA040944	duodenum	3515
Tuft cell	PSTPIP2	HPA040944	duodenum	3479
Tuft cell	PSTPIP2	HPA040944	duodenum	1961
Tuft cell	PSTPIP2	HPA040944	small intestine	1499
Tuft cell	PSTPIP2	HPA040944	small intestine	1652
Tuft cell	PSTPIP2	HPA040944	small intestine	1919
Tuft cell	PSTPIP2	HPA040944	colon	2040
Tuft cell	PSTPIP2	HPA040944	rectum	4406
Tuft cell	BMX	HPA001048	duodenum	1098
Tuft cell	BMX	HPA001048	duodenum	1420
Tuft cell	BMX	HPA001048	duodenum	139
Tuft cell	BMX	HPA001048	small intestine	202
Tuft cell	BMX	HPA001048	small intestine	969
Tuft cell	BMX	HPA001048	small intestine	2650
Tuft cell	BMX	CAB032495	duodenum	3515
Tuft cell	BMX	CAB032495	duodenum	3479
Tuft cell	BMX	CAB032495	duodenum	1961
Tuft cell	BMX	CAB032495	small intestine	1800
Tuft cell	BMX	CAB032495	small intestine	4380
Tuft cell	BMX	CAB032495	small intestine	4202
Tuft cell	BMX	CAB032495	colon	5381
Tuft cell	MYO1B	HPA060144	duodenum	3515
Tuft cell	MYO1B	HPA060144	duodenum	3479
Tuft cell	MYO1B	HPA060144	duodenum	1961
Tuft cell	MYO1B	HPA060144	small intestine	3852
Tuft cell	MYO1B	HPA060144	small intestine	3472
Tuft cell	MYO1B	HPA060144	colon	1960
Tuft cell	FYB1	CAB025336	duodenum	3515
Tuft cell	FYB1	CAB025336	duodenum	3479
Tuft cell	FYB1	CAB025336	duodenum	1920
Tuft cell	FYB1	CAB025336	small intestine	3852
Tuft cell	FYB1	CAB025336	small intestine	1919
Tuft cell	FYB1	CAB025336	small intestine	2450
Tuft cell	FYB1	CAB025336	colon	1960
Tuft cell	SH2D7	HPA076728	duodenum	3479
Tuft cell	SH2D7	HPA076728	duodenum	1961
Tuft cell	SH2D7	HPA076728	small intestine	4380
Tuft cell	SH2D7	HPA076728	small intestine	4202
Tuft cell	SH2D7	HPA076728	colon	2040
Tuft cell	SH2D7	HPA076728	colon	1958
Tuft cell	SH2D7	HPA076728	colon	4910
Tuft cell	PLCG2	HPA020099	duodenum	2562
Tuft cell	PLCG2	HPA020099	duodenum	1904
Tuft cell	PLCG2	HPA020099	duodenum	3004
Tuft cell	PLCG2	HPA020099	small intestine	3343
Tuft cell	PLCG2	HPA020099	small intestine	2256
Tuft cell	PLCG2	HPA020099	small intestine	1826
Tuft cell	PLCG2	HPA020099	colon	1423
Tuft cell	PLCG2	HPA020099	colon	3266
