# Supplementary material for: Cells of the human intestinal tract mapped across space and time
Source: Nature. 2021 Sep 8;597(7875):250–5. doi: 10.1038/s41586-021-03852-1 (PMC8426186; doi:10.1038/s41586-021-03852-1)
Supplement: Supplementary file 12 — Source Data Fig. 1 [file 41586_2021_3852_MOESM12_ESM.xls]

## Sheet: Fig1b
timepoint (pcw)	Epithelial	Endothelial	Mesenchymal	Neuronal	B cells	Plasma cells	T cells	Myeloid	Red blood cells
First trim	21.2298	2.68522	64.7657	8.63467	0.183617	0	0.245269	1.47764	0.778025
Second trim	22.7859	5.32319	55.5166	5.55667	0.859405	0	4.19919	5.53554	0.223467
Pediatric	27.563	2.20315	9.83307	0.557545	29.1715	5.19362	22.5417	2.93641	0
Adult	68.3206	3.78347	5.56257	0.242926	1.53176	13.1763	5.8161	1.56621	0
Pediatric_IBD	16.1905	3.81387	11.622	0.515388	23.925	7.93698	30.4594	5.53674	0
Adult_MLN	0.206019	7.50627	2.4364	0	24.158	1.20924	63.0419	1.44214	0
Second trim_MLN	0.122339	1.4069	5.72547	1.23563	11.4265	0	74.9816	4.74676	0.354783

## Sheet: Fig1c
	BEST4+colonocyte	BEST4+enterocyte
ACL	7.34788	0
APD	0.255918	0
CAE	1.25007	0
DCL	14.186	0
DUO	0	0.50178
FLI	0	1.82165
FMIL	0	1.47101
FMLN	0	0
FPIL	0	1.02067
FTIL	0	0.758234
ILE	0	4.40947
JEJ	0	8.49257
MLN	0	0
REC	1.09523	0
SCL	16.1782	0
TCL	13.6037	0
TIL	0	0.963759
