# Supplementary material for: Cells of the human intestinal tract mapped across space and time
Source: Nature. 2021 Sep 8;597(7875):250–5. doi: 10.1038/s41586-021-03852-1 (PMC8426186; doi:10.1038/s41586-021-03852-1)
Supplement: Supplementary file 13 — Source Data Fig. 2 [file 41586_2021_3852_MOESM13_ESM.xls]

## Sheet: Fig2g
	EpCAM+ Siglec F- non-tuft cells							EpCAM+ Siglec F+ tuft cells
FcγRI	0.04	0.04	0.5	0.079	0.1			0.38	0.35	1.09	0.52	0.82
FcγRIIB	0.046	0.077	0.44	0.1	0.039			2.63	3.33	1.96	4.1	2.7
FcγRIIB/III	0.067	0.14	0.091	0.05	0.11			4.15	5.48	4.05	5.52	5.68
FcγRIV	0.076	0.88	0.093	0.17	0.093			1.1	0.77	2.16	0.85	0.78
