# Supplementary material for: Cells of the human intestinal tract mapped across space and time
Source: Nature. 2021 Sep 8;597(7875):250–5. doi: 10.1038/s41586-021-03852-1 (PMC8426186; doi:10.1038/s41586-021-03852-1)
Supplement: Supplementary file 14 — Source Data Fig. 3 [file 41586_2021_3852_MOESM14_ESM.xls]

## Sheet: Fig_3e
index	ENCC/glia ProgenitorLargeInt_1trimester	ENCC/glia ProgenitorSmallInt_1trimester	cycling ENCC/gliaLargeInt_1trimester	cycling ENCC/gliaSmallInt_1trimester	NeuroblastLargeInt_1trimester	NeuroblastSmallInt_1trimester	cycling neuroblastLargeInt_1trimester	cycling neuroblastSmallInt_1trimester	Branch A1 (iMN)LargeInt_1trimester	Branch A1 (iMN)SmallInt_1trimester	Branch A2 (IPAN/IN)LargeInt_1trimester	Branch A2 (IPAN/IN)SmallInt_1trimester	Branch A3 (IPAN/IN)LargeInt_1trimester	Branch A3 (IPAN/IN)SmallInt_1trimester	Branch B1 (eMN)LargeInt_1trimester	Branch B1 (eMN)SmallInt_1trimester	Branch B2 (eMN)LargeInt_1trimester	Branch B2 (eMN)SmallInt_1trimester	Glia 1 (DHH+)LargeInt_1trimester	Glia 1 (DHH+)SmallInt_1trimester	ENCC/glia ProgenitorLargeInt_2trimester	ENCC/glia ProgenitorSmallInt_2trimester	cycling ENCC/gliaLargeInt_2trimester	cycling ENCC/gliaSmallInt_2trimester	NeuroblastLargeInt_2trimester	NeuroblastSmallInt_2trimester	Branch A1 (iMN)LargeInt_2trimester	Branch A1 (iMN)SmallInt_2trimester	Branch A4 (IN)LargeInt_2trimester	Branch A4 (IN)SmallInt_2trimester	Branch B1 (eMN)LargeInt_2trimester	Branch B1 (eMN)SmallInt_2trimester	Branch B2 (eMN)LargeInt_2trimester	Branch B2 (eMN)SmallInt_2trimester	Branch B3 (IPAN)LargeInt_2trimester	Branch B3 (IPAN)SmallInt_2trimester	Differentiating gliaLargeInt_2trimester	Differentiating gliaSmallInt_2trimester	Glia 1 (DHH+)LargeInt_2trimester	Glia 1 (DHH+)SmallInt_2trimester	Glia 2 (ELN+)LargeInt_2trimester	Glia 2 (ELN+)SmallInt_2trimester	Glia 3 (BCAN+)LargeInt_2trimester	Glia 3 (BCAN+)SmallInt_2trimester
ECE1	0.0334256	0.0321166	0.0339573	0.0511749	0.0436869	0.0593514	0.0836588	0.061071	0.0927382	0.0868853	0.052928	0.044139	0.0563714	0.103067	0.0417668	0.0564605	0	0.0883441	0.0502393	0.0553598	0.0672227	0.0284334	0	0.0452453	0.0335999	0.0571197	0.140255	0.259328	0.0938101	0.272384	0.141943	0.202387	0.226808	0.0743569	0.0390898	0.119875	0.0236736	0.0493722	0.132889	0.092708	0.110296	0.0824763	0.0221186	0.0150933
ZEB2	1.12369	1.03572	1.04739	0.96906	0.72124	0.652262	0.471278	0.634321	0.362321	0.442145	0.0884178	0.148988	0.136923	0.190973	0.402411	0.430163	0.436804	0.294804	1.48761	1.3447	0.820108	0.666394	1.09371	0.867137	0.860271	0.666779	0.582119	0.669383	0.644977	0.685442	0.760126	0.71727	0.204762	0.338737	0.42643	0.60706	1.15754	1.05473	1.69678	1.44657	1.32324	1.33918	1.02337	0.857211
SOX2	0.837545	0.697828	0.994414	0.931731	0.734283	0.640205	0.51888	0.584005	0.152513	0.118659	0.0208547	0.0423443	0.0328236	0.0345244	0.200763	0.122553	0.122103	0.0557556	0.42541	0.444053	0.418262	0.456802	1.02437	1.08289	0.365316	0.469908	0.220229	0.228537	0.173505	0.218524	0.0750473	0.104383	0	0.109395	0.168362	0.162894	0.584523	0.63667	0.448775	0.404468	0.546036	0.554044	0.698509	0.657423
PHOX2B	0.721272	0.776379	0.831079	0.858454	0.775191	0.779918	1.18829	1.32435	1.16895	1.0701	1.26967	1.12294	1.22996	1.06468	1.46799	1.30914	1.4648	1.41959	0.344088	0.309008	0.512378	0.710144	0.806732	0.788033	1.14534	1.05649	1.22191	1.24485	0.747787	1.6317	0.97613	1.06774	0.356989	0.788696	0.615603	1.34382	0.56277	0.86073	0.231313	0.291848	0.672161	0.733692	0.661978	0.624242
MAPK10	0.220281	0.137583	0.216546	0.163265	0.381909	0.346774	0.691722	0.98943	1.39451	1.3854	1.80293	1.70448	1.6084	1.54773	1.44281	1.40138	1.52478	1.41519	0.0841969	0.0861751	0.190403	0.20665	0.0546404	0.0817715	0.635313	0.655586	1.34472	1.21472	1.31447	1.08043	1.25021	1.10301	1.21795	1.22907	0.453919	1.04908	0.0631538	0.158774	0.0714007	0.055517	0.0421497	0.046879	0.178943	0.218411
NRG1	0.00286612	0.0036615	0.00555806	0.00377337	0.000561569	0.00415125	0.0234876	0.0150831	0.169754	0.165408	0.284405	0.392199	0.317572	0.488889	0.0486554	0.0225687	0.202434	0.211467	0	0.00702966	0.0252384	0	0	0	0	0.00504029	0.0762904	0.11348	0.249143	0.154622	0	0.00888499	0	0.0874736	0.30231	0.159029	0	0.00389435	0.00403904	0	0	0.00712817	0	0.00474931
RET	0.241845	0.172519	0.228632	0.152844	0.49918	0.346802	0.275216	0.178155	1.07124	0.86468	0.835338	0.793971	0.926365	0.940771	0.158089	0.0595537	0.278496	0.187152	0	0.00366598	0.0556308	0.0196426	0.0325789	0.0139178	0.29143	0.217916	0.869723	0.790566	1.07053	1.18238	0.188013	0.119188	0.17926	0.369431	0.0448578	0.203475	0.0672824	0.0842476	0	0.00703531	0.0382255	0.0131209	0.00232707	0.00910703
KIF1BP	0.0848574	0.0753698	0.102921	0.134308	0.062227	0.0547318	0.121164	0.149145	0.170184	0.145378	0.251267	0.251792	0.192188	0.278345	0.134891	0.137124	0.234213	0.189848	0.103276	0.110561	0.0741944	0.0599815	0.140208	0.155392	0.0436103	0.0717614	0.168167	0.16146	0.289172	0.116732	0.259315	0.176714	0.545254	0.182928	0.044501	0.280417	0.0546573	0.0727021	0.126951	0.0869226	0.146443	0.0689825	0.11834	0.132532
GFRA1	0.944074	0.902226	0.91577	0.841101	0.989302	0.871657	0.641759	0.830525	0.591323	0.725572	0.0913566	0.156664	0.0785758	0.0833278	0.407216	0.276603	0.357149	0.20144	0.807637	0.944944	0.624545	0.737475	0.845102	1.00654	0.862232	0.732729	0.809357	0.872693	0.558549	0.86043	0.183161	0.233883	0	0.0828825	0.51831	0.24423	1.10778	0.8969	0.586825	0.542346	0.530722	0.576062	0.837899	0.843457
EDNRB	1.47469	1.26648	1.47916	1.26982	1.36387	1.03657	1.24751	0.836867	0.391498	0.241847	0.0634782	0.0739992	0.0973133	0.0774849	0.56188	0.320244	0.195788	0.117159	1.35513	1.16323	0.677674	0.610697	1.31521	1.23023	0.710775	0.542602	0.444577	0.261458	0.522323	0.363702	0.109509	0.179991	0	0.17581	0.28521	0.189724	0.980432	0.787468	0.767025	0.609793	1.07006	0.763466	1.19517	1.03074
TCF4	1.36652	1.30978	1.35979	1.19941	1.37936	1.27681	1.85986	1.79794	1.47045	1.43301	0.830152	0.737126	0.793815	0.715765	1.56605	1.34154	0.971573	0.728448	0.686144	0.765242	1.26974	1.12698	1.96609	1.68199	1.63039	1.70206	1.79328	1.82746	1.77517	1.87265	1.72532	1.65488	1.3677	1.33859	0.644624	0.893601	1.64669	1.45129	0.497368	0.584008	0.982188	1.1126	1.8246	1.72747
SOX10	0.612635	0.670864	0.65	0.659233	0.249672	0.293289	0.162647	0.181501	0.0640322	0.0605154	0.0164792	0.0299053	0.0409091	0.0303383	0.0627551	0.0348866	0.0590768	0.0504221	0.818428	0.837857	0.688671	0.636551	1.00949	0.50234	0.46565	0.374517	0.262899	0.190764	0.236761	0.39362	0.104039	0.0777323	0	0.14654	0.439458	0.153943	0.961409	0.847474	1.10497	1.13025	1.07691	0.994606	0.814764	0.782308
BACE2	0.0904891	0.117905	0.0825873	0.129306	0.0647307	0.067769	0.0259553	0.0426164	0.0232209	0.0220127	0.0116728	0.0130718	0.015136	0.0201844	0.0208684	0.01217	0.0517893	0.0164099	0.400455	0.455616	0.10327	0.087878	0.169903	0.123133	0.0966861	0.0783574	0.0791339	0.0461948	0	0.0614555	0	0.0150062	0	0.0635433	0	0.0444925	0.181165	0.167526	0.381448	0.485925	0.428454	0.291287	0.181463	0.142034
