# Supplementary material for: Cells of the human intestinal tract mapped across space and time
Source: Nature. 2021 Sep 8;597(7875):250–5. doi: 10.1038/s41586-021-03852-1 (PMC8426186; doi:10.1038/s41586-021-03852-1)
Supplement: Supplementary file 15 — Source Data Fig. 4 [file 41586_2021_3852_MOESM15_ESM.xls]

## Sheet: Fig4f
name	CD	UC
Activated CD4 T	2.76548	0.021472
Activated CD8 T	2.49849	0.0144637
BEST2+ Goblet cell	1.82188	1.21287
BEST4+ colonocyte	1.24547	0.896566
CD8 Tmem	3.13976	0.102525
CLC+ Mast cell	1.91844	-0.11287
CLP	2.01677	0.695815
CX3CR1+ CD8 Tmem	1.88475	0.565466
FCRL4+ Memory B	1.86679	0.271708
ILC2	1.74875	0.884711
ILC3	2.62993	0.496434
ILCP	1.89248	0.582409
Immature B	1.54397	0.406918
LTi-like NCR+ ILC3	1.17994	0.486966
LTi-like NCR- ILC3	1.34628	0.332115
LYVE1+ Macrophage	1.59315	0.631152
Lymphoid DC	2.27154	0.577717
MAIT cell	2.57284	0.39159
MPO+ mono-neutrophil	2.5716	0.63848
Macrophages	2.24216	0.636474
Memory B	2.15975	-0.00730818
Monocytes	2.00674	0.778689
NK T cell	2.77841	0.74038
NK cell	2.07582	0.448069
Naive B	2.11925	-0.209317
GC B cell	2.19724	-0.141447
SELL+ CD4 T	2.77092	0.116507
SELL+ CD8 T	2.56604	0.460656
STAT1+ Naive B	1.80197	-0.0615356
TRGV2 gdT	1.48236	0.534125
TRGV4 gdT	0.839786	0.391554
TRGV5/7 gdT	1.63946	0.315248
Tfh	2.70151	-0.192477
Th1	2.39511	0.648037
Th17	2.54284	0.182073
Treg	2.88835	0.592441
cDC1	2.14752	0.576777
cDC2	3.18996	1.15495
gdT	2.5162	0.326985
pDC	2.06321	0.319579
