# Supplementary material for: Cells of the human intestinal tract mapped across space and time
Source: Nature. 2021 Sep 8;597(7875):250–5. doi: 10.1038/s41586-021-03852-1 (PMC8426186; doi:10.1038/s41586-021-03852-1)
Supplement: Supplementary file 16 — Source Data Extended Data Fig. 1 [file 41586_2021_3852_MOESM16_ESM.xls]

## Sheet: ED Fig. 1d
	Standard deviation	Standard error	Lower 95% confidence interval	Upper 95% confidence interval
Age group	2.79079	0.242676	2.31515	3.26644
Fraction	1.30113	0.127881	1.05048	1.55178
Donor	0.702479	0.0454698	0.613358	0.7916
X10X	0.346139	0.133921	0.0836544	0.608623
Enzyme	0.196573	0.437213	-0.660365	1.05351
Biopsy	6.40692e-05	Infty	Infty	Infty
Disease	2.16634e-06	0.209116	-0.409864	0.409869
residual	1.13398	0.0230012	1.0889	1.17907

## Sheet: ED Fig. 1e
logFold Change	1st trimester	2nd trimester	pediatric	adult	2nd trimester mLN	adult mLN		SC	SC-45N	SC-45P	SC-EPCAMN	SC-EPCAMP		3'	5'		DH	TL
B cells	-2.46482	-1.18916	2.60518	-1.36554	1.70482	1.38047		0.651699	-2.18354	1.21621	1.11075	-0.649277		-0.0125703	0.0228915		-0.0299687	0.0332974
Endothelial	0.44493	1.18389	0.593065	-0.559739	0.0466169	0.144361		-0.258182	1.10814	0.258957	0.403704	-1.10982		0.244652	-0.216145		-0.00810891	0.0173027
Epithelial	1.39393	2.38088	0.285578	2.5646	-2.55917	-2.49349		-0.0133891	0.762208	0.422362	-2.81906	1.98964		0.014439	0.00974826		-0.0182109	0.0260116
Mesenchymal	3.05576	2.26034	0.634745	-1.23493	0.335262	-1.18934		-0.0844835	1.30986	0.163193	0.0781614	-0.627308		0.139215	-0.079808		-0.0250962	0.0442557
Myeloid	0.236728	0.902951	0.750774	-1.15732	0.57166	-0.240291		0.0645633	-1.56706	1.2444	0.537752	-0.048278		-0.183831	0.200206		0.0268871	-0.0216059
Neuronal	3.30629	2.60961	-0.681001	-2.41608	1.23707	-3.9874		-0.679709	1.40546	-0.045178	-0.169991	-0.495691		0.157611	-0.156557		0.0045564	-0.00421665
Plasma cells	-4.731	-4.38148	3.4533	2.66937	-2.46585	1.62934		-0.628074	-1.5807	1.30214	-0.17926	0.254192		-0.188523	0.129661		0.077535	-0.0965185
Red blood cells	2.98729	0.868875	-3.42024	-4.3995	1.32592	-2.64719		0.273019	-0.273628	-0.288522	-0.0991514	-0.760451		-0.145396	0.0640986		0.0292968	-0.0555162
T cells	-3.00147	-0.480949	1.78068	-0.486346	2.74875	1.2601		0.795849	-1.91371	0.40242	0.675916	0.435293		-0.15759	0.185599		-0.057762	0.0667953
LTSR	1st trimester	2nd trimester	pediatric	adult	2nd trimester mLN	adult mLN		SC	SC-45N	SC-45P	SC-EPCAMN	SC-EPCAMP		3'	5'		DH	TL
B cells	0.975945	0.828361	0.977431	0.862813	0.885582	0.856063		0.829219	0.997736	0.955138	0.923426	0.808448		0.516367	0.529733		0.562404	0.569108
Endothelial	0.640048	0.827944	0.677318	0.67313	0.513128	0.544057		0.649898	0.942925	0.644282	0.701329	0.938661		0.789432	0.760965		0.517022	0.536198
Epithelial	0.8692	0.971381	0.587671	0.980288	0.962683	0.969696		0.507983	0.862457	0.727878	0.999854	0.99719		0.518937	0.512764		0.53819	0.554338
Mesenchymal	0.993125	0.964619	0.68899	0.839398	0.593679	0.819938		0.55028	0.9695	0.592411	0.540799	0.809205		0.67645	0.603327		0.552553	0.591902
Myeloid	0.575632	0.764647	0.719905	0.823173	0.656883	0.573239		0.538147	0.984649	0.961124	0.758778	0.526721		0.726445	0.743637		0.556078	0.545011
Neuronal	0.995883	0.98045	0.699993	0.969945	0.807122	0.992093		0.83464	0.970413	0.523966	0.58706	0.751996		0.696803	0.69522		0.509544	0.508812
Plasma cells	0.998487	0.996431	0.991527	0.980235	0.908368	0.882847		0.789783	0.980548	0.957357	0.573232	0.607584		0.722516	0.657567		0.655721	0.690628
Red blood cells	0.990043	0.74756	0.978518	0.996557	0.818416	0.931782		0.632202	0.590651	0.595883	0.54755	0.833062		0.676899	0.580094		0.560374	0.61302
T cells	0.991998	0.649459	0.915269	0.651838	0.973924	0.834534		0.880402	0.996019	0.715642	0.807885	0.723455		0.696736	0.727592		0.619148	0.636777

## Sheet: ED Fig. 1f
	1 trimester proximal ileum														1 trimester fetal middle ileum	1 trimester fetal terminal ileum												1 trimester fetal colon												2 trimester fetal proximal ileum					2 trimester fetal middle ileum
Counts	4918STDY7317585	4918STDY7321513	4918STDY7421297	4918STDY7426904	4918STDY7426907	4918STDY7693757	4918STDY7693760	4918STDY7693763	4918STDY7717783	4918STDY7717787	4918STDY7718972	4918STDY7718975	FCA_gut9456313	FCA_gut9456326	FCA_gut9456316	4918STDY7317586	4918STDY7321514	4918STDY7421298	4918STDY7426905	4918STDY7426908	4918STDY7693758	4918STDY7693761	4918STDY7717784	4918STDY7717788	4918STDY7718973	4918STDY7718976	FCA_gut9456319	4918STDY7317587	4918STDY7321515	4918STDY7421299	4918STDY7426906	4918STDY7426909	4918STDY7693759	4918STDY7693762	4918STDY7717785	4918STDY7717789	4918STDY7718974	4918STDY7718977	FCA_gut9456322	FCA_gut8015057	Human_colon_16S7985391	Human_colon_16S7985393	Human_colon_16S8159182	Human_colon_16S8159187	FCA_gut8015058	Human_colon_16S7985390	Human_colon_16S7985394	Human_colon_16S8159183	Human_colon_16S8159188
Epithelial	444	39	2399	655	449	2077	1593	0	3286	3	0	1340	853	582	1104	190	30	2932	542	561	2635	1042	1367	14	0	1466	1159	69	72	230	528	222	1520	530	889	0	0	445	413	237	553	195	3269	1523	853	796	208	2502	1539
Endothelial	222	53	17	7	6	33	10	279	174	353	231	18	235	17	308	76	31	76	3	3	31	15	282	344	295	20	274	43	111	4	17	4	32	4	12	108	170	3	86	61	105	296	572	806	99	121	371	316	508
Mesenchymal	4420	1767	304	803	1070	179	594	3635	936	3126	1966	1066	5891	9474	7143	1830	2028	531	1159	1528	403	705	1174	4401	3431	708	5895	2504	2949	956	2835	896	2600	2027	2492	2622	2653	1297	6648	446	2721	2698	5032	8069	1195	1723	2069	1996	6073
Neuronal	947	205	189	278	292	139	296	262	50	272	143	233	737	406	759	302	203	194	539	497	189	269	39	429	323	172	761	302	56	173	177	64	511	339	368	318	311	275	866	100	125	231	525	709	195	124	206	196	645
B cells	18	0	2	0	0	0	0	9	0	6	13	2	40	2	43	1	0	1	0	0	2	1	1	8	37	1	25	20	0	0	1	0	0	1	0	1	28	1	10	7	116	6	41	72	17	29	8	36	111
Plasma cells	21	0	45	0	0	1	5	16	15	9	9	13	76	0	71	3	0	15	0	0	1	3	0	0	8	1	27	5	2	1	0	1	0	0	0	2	8	1	7	8	277	66	247	597	139	198	69	196	845
T/NK cells	182	12	39	6	21	18	19	93	74	119	82	89	201	15	243	26	16	44	4	39	15	9	31	127	118	44	162	45	56	8	6	2	15	8	35	21	78	31	52	115	147	18	625	195	373	101	10	575	311
Myeloid	59	21	25	3	3	2	14	13	16	27	6	18	14	530	33	52	14	40	1	6	4	13	5	47	22	9	33	4	87	2	6	0	2	10	0	4	5	3	8	4	2	1	15	23	15	2	0	30	27
Proportion	4918STDY7317585	4918STDY7321513	4918STDY7421297	4918STDY7426904	4918STDY7426907	4918STDY7693757	4918STDY7693760	4918STDY7693763	4918STDY7717783	4918STDY7717787	4918STDY7718972	4918STDY7718975	FCA_gut9456313	FCA_gut9456326	FCA_gut9456316	4918STDY7317586	4918STDY7321514	4918STDY7421298	4918STDY7426905	4918STDY7426908	4918STDY7693758	4918STDY7693761	4918STDY7717784	4918STDY7717788	4918STDY7718973	4918STDY7718976	FCA_gut9456319	4918STDY7317587	4918STDY7321515	4918STDY7421299	4918STDY7426906	4918STDY7426909	4918STDY7693759	4918STDY7693762	4918STDY7717785	4918STDY7717789	4918STDY7718974	4918STDY7718977	FCA_gut9456322	FCA_gut8015057	Human_colon_16S7985391	Human_colon_16S7985393	Human_colon_16S8159182	Human_colon_16S8159187	FCA_gut8015058	Human_colon_16S7985390	Human_colon_16S7985394	Human_colon_16S8159183	Human_colon_16S8159188
Epithelial	7.03311	1.8598	79.4371	37.3858	24.3889	84.8101	62.9395	0	72.2039	0.0766284	0	48.2188	10.6002	5.27843	11.3768	7.66129	1.29199	76.4936	24.1103	21.2984	80.3354	50.6563	47.1542	0.260708	0	60.5535	13.9036	2.30615	2.16022	16.7394	14.7899	18.6712	32.4786	18.1569	23.4194	0	0	21.644	5.10507	24.2331	13.6678	5.55397	31.658	12.698	29.5565	25.7272	7.07242	42.7912	15.2997
Endothelial	3.51655	2.52742	0.562914	0.399543	0.32591	1.34749	0.395101	6.47783	3.82334	9.0166	9.42857	0.647715	2.92034	0.154181	3.17395	3.06452	1.33506	1.98278	0.133452	0.113895	0.945122	0.729217	9.72749	6.40596	6.96741	0.826105	3.28695	1.43717	3.33033	0.291121	0.47619	0.336417	0.683761	0.137033	0.316122	3.51105	5.22595	0.145914	1.06304	6.23722	2.59516	8.43065	5.53942	6.72003	3.43035	3.9108	12.6148	5.40448	5.0502
Mesenchymal	70.0143	84.2632	10.0662	45.8333	58.1206	7.30911	23.469	84.3975	20.5669	79.8467	80.2449	38.3591	73.2074	85.9242	73.6088	73.7903	87.3385	13.8534	51.5569	58.0106	12.2866	34.2732	40.4967	81.9553	81.0345	29.2441	70.7174	83.6898	88.4788	69.5779	79.4118	75.3574	55.5556	69.4416	65.6481	85.2406	81.5555	63.0837	82.1755	45.6033	67.2516	76.8442	48.7314	67.2753	41.4068	55.6884	70.3502	34.1372	60.3738
Neuronal	15.0008	9.77587	6.25828	15.8676	15.8609	5.67579	11.695	6.08312	1.09866	6.94764	5.83673	8.38431	9.15869	3.68221	7.82152	12.1774	8.74246	5.06131	23.9769	18.8686	5.7622	13.0773	1.34529	7.98883	7.62872	7.1045	9.12908	10.0936	1.68017	12.591	4.95798	5.38267	10.9188	11.6136	9.69442	10.3381	9.56041	13.3755	10.7046	10.2249	3.08947	6.57932	5.08425	5.91129	6.75676	4.00776	7.00442	3.35215	6.41217
B cells	0.285126	0	0.0662252	0	0	0	0	0.208962	0	0.153257	0.530612	0.0719683	0.49708	0.0181389	0.443116	0.0403226	0	0.0260892	0	0	0.0609756	0.0486145	0.0344947	0.148976	0.873878	0.0413052	0.299904	0.668449	0	0	0.0280112	0	0	0.0342583	0	0.0325098	0.860744	0.0486381	0.123609	0.715746	2.86703	0.170891	0.397056	0.6003	0.589051	0.937298	0.272016	0.6157	1.10349
Plasma cells	0.332647	0	1.49007	0	0	0.040833	0.19755	0.371488	0.329598	0.229885	0.367347	0.467794	0.944451	0	0.731657	0.120968	0	0.391338	0	0	0.0304878	0.145843	0	0	0.188947	0.0413052	0.323896	0.167112	0.060006	0.0727802	0	0.0841043	0	0	0	0.0650195	0.245927	0.0486381	0.0865266	0.817996	6.84627	1.87981	2.39202	4.97749	4.81635	6.39948	2.34614	3.35215	8.40044
T/NK cells	2.88294	0.572246	1.29139	0.342466	1.14068	0.734994	0.750691	2.15928	1.62602	3.03959	3.34694	3.20259	2.49783	0.136042	2.50412	1.04839	0.689061	1.14793	0.177936	1.48064	0.457317	0.43753	1.06933	2.36499	2.78696	1.81743	1.94338	1.50401	1.68017	0.582242	0.168067	0.168209	0.320513	0.274066	0.922023	0.682705	2.39779	1.50778	0.642769	11.7587	3.63322	0.512674	6.05268	1.62581	12.9245	3.26438	0.34002	9.8341	3.09176
Myeloid	0.934579	1.00143	0.827815	0.171233	0.162955	0.081666	0.553141	0.301834	0.351571	0.689655	0.244898	0.647715	0.173978	4.80682	0.340066	2.09677	0.602929	1.04357	0.044484	0.22779	0.121951	0.631988	0.172473	0.875233	0.519603	0.371747	0.395873	0.13369	2.61026	0.14556	0.168067	0	0.042735	0.342583	0	0.130039	0.153704	0.145914	0.0988875	0.408998	0.0494315	0.0284819	0.145264	0.191763	0.519751	0.0646412	0	0.513084	0.268416
[truncated: 110 more columns]
