# Supplementary material for: Cells of the human intestinal tract mapped across space and time
Source: Nature. 2021 Sep 8;597(7875):250–5. doi: 10.1038/s41586-021-03852-1 (PMC8426186; doi:10.1038/s41586-021-03852-1)
Supplement: Supplementary file 17 — Source Data Extended Data Fig. 3 [file 41586_2021_3852_MOESM17_ESM.xls]

## Sheet: ED Fig. 3c
	logFC	logCPM	F	PValue	Nhood	SpatialFDR	Organ_V3	Organ_V3_fraction	NhoodGroup	Age
2	-4.83924	13.5178	9.48094	0.00295942	2	0.00721857	Adult large intestine	1	1	Adult
3	-4.1593	13.2819	9.6407	0.00274148	3	0.00714027	Adult large intestine	1	1	Adult
4	7.03233	13.8247	50.2393	1.71541e-09	4	2.52286e-08	Adult small intestine	1	2	Adult
5	6.31212	13.6417	43.4652	9.79458e-09	5	1.24545e-07	Adult small intestine	1	2	Adult
6	-3.00446	13.0435	9.44122	0.00296091	6	0.00721857	Adult large intestine	0.727273	1	Adult
7	-3.33884	13.037	8.16442	0.00561307	7	0.00840851	Adult large intestine	1	1	Adult
8	-5.19278	13.6942	10.8652	0.00153722	8	0.00714027	Adult large intestine	1	1	Adult
9...8	-4.52439	13.4795	9.09327	0.0035085	9	0.00724049	Adult large intestine	0.962264	1	Adult
10	-1.23771	12.846	4.96533	0.0610621	10	0.072737	REC	0.717949	1	Adult
11	-4.36013	13.3496	8.84103	0.00403051	11	0.00724049	Adult large intestine	1	1	Adult
13	-3.20816	13.0212	7.48205	0.00787952	13	0.0102631	Adult large intestine	1	1	Adult
14	-3.92131	13.2128	8.86571	0.00398248	14	0.00724049	Adult large intestine	1	1	Adult
16	-4.00876	13.2343	9.98321	0.00231093	16	0.00714027	Adult large intestine	0.985714	1	Adult
17	-3.33872	13.0353	7.74272	0.00691759	17	0.00937601	Adult large intestine	1	1	Adult
18...15	-1.2339	13.1983	1.66588	0.199799	18	0.229146	REC	0.52459	NA	Adult
19	-3.61885	13.116	9.79708	0.0025443	19	0.00714027	Adult large intestine	1	1	Adult
21	-3.99901	13.2312	8.738	0.00423769	21	0.00744734	Adult large intestine	1	1	Adult
22	6.21532	13.5637	41.2639	1.92436e-08	22	2.00386e-07	Adult small intestine	1	2	Adult
24	-0.432934	12.8881	1.84304	0.424484	24	0.469938	REC	0.938776	NA	Adult
25	5.96584	13.5727	40.0077	2.84821e-08	25	2.50025e-07	Adult small intestine	1	2	Adult
26	-3.11256	13.01	8.93066	0.00379422	26	0.00724049	Adult large intestine	0.911111	1	Adult
27	-3.29122	13.0582	10.8496	0.00148994	27	0.00714027	Adult large intestine	0.875	1	Adult
28	-3.17536	13.0221	8.23196	0.0053722	28	0.0081619	Adult large intestine	0.976744	1	Adult
29	-3.63207	13.1135	8.60781	0.00451546	29	0.00762591	Adult large intestine	1	1	Adult
30	-3.36737	13.1017	10.3254	0.00193829	30	0.00714027	Adult large intestine	0.784314	1	Adult
32	7.72004	14.5787	68.7768	1.47991e-11	32	9.05398e-10	Adult small intestine	1	2	Adult
33	-3.78833	13.1608	9.79094	0.00255175	33	0.00714027	Adult large intestine	1	1	Adult
34	-2.23591	12.9763	6.69008	0.0138294	34	0.0171961	REC	0.615385	1	Adult
35	7.36537	14.4194	60.7192	1.06481e-10	35	1.9991e-09	Adult small intestine	1	2	Adult
36...30	-0.696739	13.393	0.430576	0.512999	36	0.566343	Adult large intestine	0.847826	NA	Adult
37	-3.01818	12.9964	8.81232	0.00397756	37	0.00724049	Adult large intestine	0.918919	1	Adult
38	-4.9086	13.5572	9.98091	0.00233125	38	0.00714027	Adult large intestine	1	1	Adult
39	-2.80317	13.0541	8.94189	0.00398124	39	0.00724049	Adult large intestine	0.590909	1	Adult
40	-3.82969	13.1853	10.006	0.002273	40	0.00714027	Adult large intestine	0.967213	1	Adult
41	-1.67072	12.9963	4.55092	0.0610621	41	0.072737	REC	0.84507	1	Adult
42...36	7.65226	14.3384	65.0051	2.40123e-11	42	9.50445e-10	Adult small intestine	0.984615	2	Adult
43	-3.39034	13.0911	10.9394	0.00142796	43	0.00714027	Adult large intestine	0.857143	1	Adult
44	-3.73463	13.1817	10.7642	0.00155139	44	0.00714027	Adult large intestine	0.933333	1	Adult
45	-2.79899	12.9264	8.37089	0.00507086	45	0.00791778	Adult large intestine	1	1	Adult
46	7.8117	14.6569	69.1215	1.36397e-11	46	9.05398e-10	Adult small intestine	1	2	Adult
47	-4.3054	13.3316	9.30419	0.00322171	47	0.00724049	Adult large intestine	1	1	Adult
48...42	0.077911	13.1092	0.00759414	0.93071	48	1	Adult large intestine	0.619048	NA	Adult
49	-4.05867	13.2516	10.5068	0.00177842	49	0.00714027	Adult large intestine	0.985294	1	Adult
50	-4.59123	13.4333	9.12329	0.00351535	50	0.00724049	Adult large intestine	1	1	Adult
51	-4.79849	13.5079	9.78531	0.00255861	51	0.00714027	Adult large intestine	1	1	Adult
52	-3.64814	13.1216	11.2643	0.00125225	52	0.00714027	Adult large intestine	1	1	Adult
53	-3.84981	13.2041	9.07416	0.00355527	53	0.00724049	Adult large intestine	0.982759	1	Adult
54	5.43172	13.351	39.164	3.71692e-08	54	3.00816e-07	Adult small intestine	1	2	Adult
55	-3.2488	13.0184	7.92938	0.00630485	55	0.0088516	Adult large intestine	1	1	Adult
56	6.22717	13.5894	46.0394	1.11805e-09	56	1.68616e-08	Adult small intestine	0.942857	2	Adult
57	-3.94828	13.215	9.08355	0.00358351	57	0.00724049	Adult large intestine	1	1	Adult
58	-3.36317	13.0468	9.29093	0.00323449	58	0.00724049	Adult large intestine	1	1	Adult
59	-3.38199	13.0569	9.19458	0.00338167	59	0.00724049	Adult large intestine	0.978261	1	Adult
60	4.98903	13.1759	42.2753	1.40839e-08	60	1.62665e-07	Adult small intestine	1	2	Adult
61	7.35546	14.1105	56.9689	2.79502e-10	61	4.65411e-09	Adult small intestine	1	2	Adult
62	7.37191	14.3637	63.8942	4.81681e-11	62	1.20211e-09	Adult small intestine	1	2	Adult
64	-3.25789	13.0938	9.46777	0.00292318	64	0.00721857	Adult large intestine	0.745455	1	Adult
65	-3.42292	13.0607	10.1687	0.00209831	65	0.00714027	Adult large intestine	1	1	Adult
66	-3.0344	12.9746	7.46878	0.00793211	66	0.0102901	Adult large intestine	1	1	Adult
67	-4.42441	13.3727	9.17117	0.00343501	67	0.00724049	Adult large intestine	1	1	Adult
69	-2.12994	13.1608	4.75709	0.0316295	69	0.0385103	Adult large intestine	0.714286	1	Adult
70	-1.95678	12.9745	4.30068	0.0407847	70	0.0493286	Adult large intestine	0.68	1	Adult
71	-3.02046	12.9738	7.49105	0.00784407	71	0.0102573	Adult large intestine	1	1	Adult
72	-1.74048	13.0973	4.60615	0.050426	72	0.0605458	REC	0.786885	1	Adult
73	7.33556	14.1336	62.3963	6.98479e-11	73	1.43287e-09	Adult small intestine	1	2	Adult
74	-2.93259	12.9782	8.72479	0.00419812	74	0.00742028	Adult large intestine	0.846154	1	Adult
75	-1.91572	13.137	4.79588	0.03153	75	0.0385103	REC	0.690909	1	Adult
76	7.33081	14.0659	59.1111	1.60443e-10	76	2.89301e-09	Adult small intestine	1	2	Adult
77	-3.60758	13.1029	8.31087	0.00522258	77	0.00797238	Adult large intestine	1	1	Adult
78	-4.89434	13.5459	9.54872	0.00286483	78	0.00720295	Adult large intestine	1	1	Adult
79	-3.87055	13.1847	9.23823	0.00332569	79	0.00724049	Adult large intestine	1	1	Adult
80	-3.51292	13.1035	10.0672	0.00219477	80	0.00714027	Adult large intestine	0.930233	1	Adult
81	-3.70222	13.1422	9.6237	0.00276385	81	0.00714027	Adult large intestine	1	1	Adult
82	-4.1308	13.276	9.04398	0.00365276	82	0.00724049	Adult large intestine	1	1	Adult
83	7.38006	14.3421	68.2422	1.68022e-11	83	9.05398e-10	Adult small intestine	1	2	Adult
84	-2.64125	13.302	5.41438	0.0220816	84	0.0271023	Adult large intestine	0.942029	1	Adult
85	-5.31458	13.7361	10.8708	0.0015332	85	0.00714027	Adult large intestine	1	1	Adult
86	-4.89472	13.5514	9.91179	0.00240909	86	0.00714027	Adult large intestine	1	1	Adult
87	-3.83453	13.1851	11.5504	0.00107154	87	0.00714027	Adult large intestine	0.967213	1	Adult
88	-4.05003	13.2416	10.1807	0.00210116	88	0.00714027	Adult large intestine	1	1	Adult
89	-2.03523	12.8224	7.67157	0.00714426	89	0.00953173	Adult large intestine	0.942857	1	Adult
90	-4.39392	13.3608	8.95889	0.00380643	90	0.00724049	Adult large intestine	1	1	Adult
91	-1.90649	12.9188	6.45652	0.0165747	91	0.020522	REC	0.617021	1	Adult
92	7.57841	14.2515	63.7055	5.04641e-11	92	1.20211e-09	Adult small intestine	1	2	Adult
93	-3.49571	13.075	8.33895	0.00515101	93	0.00791778	Adult large intestine	1	1	Adult
94	-3.66162	13.1425	9.96364	0.0023106	94	0.00714027	Adult large intestine	0.953488	1	Adult
96	-2.32884	12.8868	7.97611	0.00613941	96	0.00876267	Adult large intestine	0.792453	1	Adult
98	-5.01346	13.6047	10.1361	0.00216587	98	0.00714027	Adult large intestine	1	1	Adult
100	-3.00942	13.0716	9.13674	0.00339315	100	0.00724049	Adult large intestine	0.666667	1	Adult
101	-2.3051	12.8514	7.827	0.0066115	101	0.00917268	Adult large intestine	0.974359	1	Adult
103	-5.14638	13.6491	10.4082	0.00190471	103	0.00714027	Adult large intestine	1	1	Adult
105	-3.42901	13.0722	9.31336	0.00320752	105	0.00724049	Adult large intestine	1	1	Adult
106...93	-3.28649	13.1217	9.71673	0.00241841	106	0.00714027	Adult large intestine	0.904762	1	Adult
107	7.62088	14.5158	67.8443	1.84743e-11	107	9.05398e-10	Adult small intestine	1	2	Adult
108	-3.03648	12.9699	7.80544	0.00670501	108	0.00921831	Adult large intestine	1	1	Adult
109	5.92342	13.5098	39.6575	3.18008e-08	109	2.66566e-07	Adult small intestine	1	2	Adult
111	6.90138	13.6811	46.3811	4.12606e-09	111	5.74341e-08	Adult small intestine	1	2	Adult
112	-3.27785	13.0767	9.63404	0.00269794	112	0.00714027	Adult large intestine	0.827586	1	Adult
113	-3.01903	13.057	8.852	0.00394288	113	0.00724049	Adult large intestine	0.682927	1	Adult
114	-4.01249	13.2292	10.1708	0.00211393	114	0.00714027	Adult large intestine	1	1	Adult
116	-1.45502	12.9316	5.13422	0.0741189	116	0.0871217	REC	0.731707	1	Adult
117	5.40862	13.3122	40.9738	2.10583e-08	117	2.05647e-07	Adult small intestine	1	2	Adult
118	-3.58344	13.1184	10.8022	0.00154679	118	0.00714027	Adult large intestine	0.959184	1	Adult
119	-4.08594	13.26	10.2518	0.00201408	119	0.00714027	Adult large intestine	0.987013	1	Adult
120	-3.42697	13.0768	9.36558	0.00311395	120	0.00724049	Adult large intestine	0.955556	1	Adult
121	-3.50812	13.0846	8.06636	0.00589149	121	0.00873383	Adult large intestine	1	1	Adult
122	-4.13849	13.2765	10.3605	0.00191822	122	0.00714027	Adult large intestine	1	1	Adult
124...108	5.85223	13.5121	54.4832	3.34648e-11	124	1.08936e-09	Adult small intestine	0.961538	2	Adult
125	-4.51716	13.3991	9.22899	0.00334054	125	0.00724049	Adult large intestine	1	1	Adult
126	-4.18669	13.2955	10.3669	0.00191007	126	0.00714027	Adult large intestine	0.985714	1	Adult
127	7.23784	13.9627	57.3318	2.54229e-10	127	4.41307e-09	Adult small intestine	1	2	Adult
129	-3.2776	13.021	7.63489	0.00729967	129	0.00966579	Adult large intestine	1	1	Adult
130	-3.47932	13.0793	10.0595	0.00221029	130	0.00714027	Adult large intestine	1	1	Adult
131	-3.24386	13.0192	9.12722	0.00347123	131	0.00724049	Adult large intestine	1	1	Adult
132	-2.67261	12.9274	8.93103	0.00379746	132	0.00724049	Adult large intestine	0.864865	1	Adult
133	-3.32963	13.0461	9.55526	0.00280376	133	0.00714027	Adult large intestine	0.97619	1	Adult
134	-3.45135	13.0863	9.73658	0.00257605	134	0.00714027	Adult large intestine	0.954545	1	Adult
135	-3.69652	13.1371	9.86672	0.0024613	135	0.00714027	Adult large intestine	1	1	Adult
136	6.2575	13.5323	42.1503	1.46356e-08	136	1.62665e-07	Adult small intestine	1	2	Adult
137	-3.37573	13.0482	8.7149	0.00428563	137	0.00748759	Adult large intestine	1	1	Adult
138	-3.0407	12.9701	7.49852	0.00781479	138	0.0102573	Adult large intestine	1	1	Adult
139	-3.17508	13.0025	8.6075	0.00449857	139	0.00762591	Adult large intestine	0.98	1	Adult
140	-3.43101	13.0647	9.84756	0.00244892	140	0.00714027	Adult large intestine	1	1	Adult
141	-3.57731	13.0945	8.40845	0.00497824	141	0.00791449	Adult large intestine	1	1	Adult
144	-1.09833	12.9245	3.92633	0.166562	144	0.191852	REC	0.9	NA	Adult
145...126	-5.35637	13.8056	11.3707	0.0011865	145	0.00714027	Adult large intestine	0.982456	1	Adult
146	-0.445872	12.8915	1.85497	0.424484	146	0.469938	REC	0.964286	NA	Adult
148	-3.89556	13.1985	10.3517	0.00191676	148	0.00714027	Adult large intestine	0.985075	1	Adult
149	-3.09878	13.049	8.73606	0.00417499	149	0.00741746	Adult large intestine	0.765957	1	Adult
150	7.39548	14.1717	64.8995	3.7633e-11	150	1.13734e-09	Adult small intestine	1	2	Adult
151	-3.21766	13.0323	8.58501	0.0045145	151	0.00762591	Adult large intestine	0.977273	1	Adult
152	-2.31393	12.8925	7.53287	0.00765761	152	0.0100968	Adult large intestine	0.714286	1	Adult
153	-2.47218	12.9244	7.76199	0.00682909	153	0.00931745	Adult large intestine	0.754386	1	Adult
155...134	5.47382	13.2792	42.9159	4.96198e-09	155	6.7232e-08	Adult small intestine	0.974359	2	Adult
156...135	-3.37054	13.0942	8.90409	0.00384735	156	0.00724049	Adult large intestine	0.978261	1	Adult
157	-3.5607	13.0912	8.37731	0.00505491	157	0.00791778	Adult large intestine	1	1	Adult
158	-3.6236	13.1241	9.376	0.00311234	158	0.00724049	Adult large intestine	1	1	Adult
159	-4.99722	13.5879	10.136	0.00216594	159	0.00714027	Adult large intestine	1	1	Adult
160	-2.40198	12.9791	7.41664	0.00804208	160	0.010384	REC	0.576271	1	Adult
161	-3.72766	13.1389	9.9361	0.0023814	161	0.00714027	Adult large intestine	1	1	Adult
162...141	-5.32794	13.8629	13.0539	0.000494555	162	0.00386768	Adult large intestine	0.955224	1	Adult
163	5.84627	13.4163	39.5317	3.30889e-08	163	2.71912e-07	Adult small intestine	1	2	Adult
166	-3.23992	13.0521	8.02347	0.00599694	166	0.00875335	Adult large intestine	0.982759	1	Adult
167	-3.76625	13.1544	9.87037	0.00245702	167	0.00714027	Adult large intestine	1	1	Adult
168	5.96061	13.535	39.8298	3.01209e-08	168	2.59719e-07	Adult small intestine	1	2	Adult
169	-3.50068	13.0787	8.08257	0.0058445	169	0.00871205	Adult large intestine	1	1	Adult
170	-2.17975	13.0278	6.40446	0.0138294	170	0.0171961	REC	0.698413	1	Adult
171	-3.43182	13.0812	9.95508	0.00229232	171	0.00714027	Adult large intestine	0.978261	1	Adult
173	-2.74866	13.046	8.85187	0.00474693	173	0.00776116	Adult large intestine	0.581395	1	Adult
174	-3.48903	13.0746	9.13663	0.00349277	174	0.00724049	Adult large intestine	1	1	Adult
175	-3.8961	13.1882	8.98218	0.00376372	175	0.00724049	Adult large intestine	1	1	Adult
176	-3.92166	13.2105	8.36552	0.00508424	176	0.00791778	Adult large intestine	1	1	Adult
177	-2.79832	13.021	8.79452	0.0040125	177	0.00724049	Adult large intestine	0.622222	1	Adult
178	-4.39324	13.3588	8.97977	0.0037681	178	0.00724049	Adult large intestine	1	1	Adult
179	-3.08424	12.9832	7.83623	0.00660319	179	0.00917268	Adult large intestine	1	1	Adult
181	-3.63378	13.1213	10.0537	0.00223475	181	0.00714027	Adult large intestine	0.981481	1	Adult
182	-2.51557	13.0193	7.68088	0.0115496	182	0.0144966	REC	0.522727	1	Adult
183	-0.82691	12.8723	3.00412	0.327993	183	0.366078	REC	0.930233	NA	Adult
184	-3.62069	13.1144	9.18644	0.0034098	184	0.00724049	Adult large intestine	1	1	Adult
185	-3.0378	12.9802	7.95741	0.00621786	185	0.00877237	Adult large intestine	1	1	Adult
186	-3.12041	13.0127	8.93671	0.00378303	186	0.00724049	Adult large intestine	0.933333	1	Adult
187	7.43213	14.1584	64.6497	4.00053e-11	187	1.13734e-09	Adult small intestine	1	2	Adult
188	-1.4257	12.9916	2.1415	0.243498	188	0.276194	Adult large intestine	0.916667	NA	Adult
189	5.99129	13.4888	42.2273	1.42935e-08	189	1.62665e-07	Adult small intestine	1	2	Adult
191	-3.24569	13.0602	9.89595	0.00237906	191	0.00714027	Adult large intestine	0.85	1	Adult
192	-3.31998	13.0337	7.96621	0.0061908	192	0.00876267	Adult large intestine	1	1	Adult
193	-4.10797	13.2683	10.7495	0.00158567	193	0.00714027	Adult large intestine	0.985294	1	Adult
194	-3.68256	13.1374	9.77916	0.00255377	194	0.00714027	Adult large intestine	0.965517	1	Adult
195	-3.43097	13.0712	9.63003	0.00272025	195	0.00714027	Adult large intestine	0.97619	1	Adult
196	-2.42847	13.1717	5.57581	0.0625115	196	0.0742901	Adult large intestine	0.8	1	Adult
197	-2.28007	13.0085	4.39558	0.0387874	197	0.0471057	Adult large intestine	0.973684	1	Adult
198	-3.00944	12.9655	8.02902	0.00600127	198	0.00875335	Adult large intestine	1	1	Adult
199	-3.74106	13.148	9.02544	0.00368568	199	0.00724049	Adult large intestine	1	1	Adult
200...174	-4.32531	13.3768	9.22166	0.00329636	200	0.00724049	Adult large intestine	0.986486	1	Adult
201	-3.08772	12.9854	8.03046	0.00599702	201	0.00875335	Adult large intestine	1	1	Adult
202	-1.97045	12.8412	7.29894	0.0086129	202	0.011082	Adult large intestine	0.767442	1	Adult
203	-3.44885	13.0803	8.35027	0.00512245	203	0.00791778	Adult large intestine	1	1	Adult
204	-3.03119	13.0482	9.22493	0.00325026	204	0.00724049	Adult large intestine	0.897436	1	Adult
205	-3.33103	13.037	8.81359	0.00408464	205	0.00729742	Adult large intestine	1	1	Adult
206	-0.235199	12.9015	1.06789	0.57225	206	0.629221	REC	0.980392	NA	Adult
207	-3.67217	13.1347	9.79022	0.00255264	207	0.00714027	Adult large intestine	1	1	Adult
208	-3.89163	13.1918	9.8953	0.00242805	208	0.00714027	Adult large intestine	1	1	Adult
209	-3.6056	13.1065	8.44678	0.00488557	209	0.00784413	Adult large intestine	1	1	Adult
210	-3.7622	13.1547	8.90698	0.00390349	210	0.00724049	Adult large intestine	1	1	Adult
211	-1.52552	13.19	3.35661	0.13513	211	0.156338	REC	0.905882	NA	Adult
212	-3.75688	13.1813	9.60145	0.00277346	212	0.00714027	Adult large intestine	0.944444	1	Adult
213	-3.70012	13.1325	9.7896	0.00255338	213	0.00714027	Adult large intestine	1	1	Adult
214	-2.92329	12.9492	7.97904	0.00615158	214	0.00876267	Adult large intestine	1	1	Adult
216	-3.70644	13.1393	9.31587	0.00318942	216	0.00724049	Adult large intestine	0.98	1	Adult
217...190	-2.35493	13.078	8.2107	0.00965392	217	0.0123333	Adult large intestine	0.552632	1	Adult
219	-3.55792	13.1056	8.55217	0.00463991	219	0.00767997	Adult large intestine	1	1	Adult
220	-3.8532	13.1991	9.6482	0.00271881	220	0.00714027	Adult large intestine	0.928571	1	Adult
221	-3.74737	13.156	11.3712	0.00119139	221	0.00714027	Adult large intestine	1	1	Adult
222	-4.55824	13.4107	9.77651	0.00256938	222	0.00714027	Adult large intestine	1	1	Adult
223	-4.14087	13.2802	10.8913	0.00148322	223	0.00714027	Adult large intestine	0.984615	1	Adult
224	-2.2785	12.8921	8.39608	0.00676044	224	0.00926233	Adult large intestine	0.621622	1	Adult
225	-3.26073	13.0208	8.184	0.00555914	225	0.0083644	Adult large intestine	1	1	Adult
226...198	-3.15607	13.0556	9.58554	0.00260957	226	0.00714027	Adult large intestine	0.97619	1	Adult
227	-3.61349	13.1594	11.0336	0.00136588	227	0.00714027	Adult large intestine	0.844828	1	Adult
228	5.50082	13.3856	38.5292	4.54807e-08	228	3.62474e-07	Adult small intestine	1	2	Adult
229	-2.9003	12.9515	7.66571	0.0071652	229	0.00953173	Adult large intestine	0.97561	1	Adult
230	-3.18649	13.009	8.54762	0.00465025	230	0.00767997	Adult large intestine	1	1	Adult
231	7.36821	14.2974	62.4861	6.82996e-11	231	1.43287e-09	Adult small intestine	1	2	Adult
232...204	-3.78856	13.2219	8.4712	0.00475745	232	0.00776116	Adult large intestine	0.97561	1	Adult
233	-2.56738	12.9231	7.97068	0.00615597	233	0.00876267	Adult large intestine	0.731707	1	Adult
234	-3.66199	13.1354	9.68923	0.00266594	234	0.00714027	Adult large intestine	0.918367	1	Adult
235	-3.96631	13.2239	8.87171	0.00397089	235	0.00724049	Adult large intestine	1	1	Adult
236	-3.94555	13.2164	9.7916	0.00253864	236	0.00714027	Adult large intestine	0.980392	1	Adult
237	-2.75939	12.9804	8.83964	0.00392453	237	0.00724049	Adult large intestine	0.771429	1	Adult
238	-4.04265	13.2459	10.5039	0.00178082	238	0.00714027	Adult large intestine	0.985714	1	Adult
239	-4.00347	13.2411	10.623	0.00165888	239	0.00714027	Adult large intestine	0.967213	1	Adult
240	-3.3785	13.055	9.62051	0.00271876	240	0.00714027	Adult large intestine	0.97561	1	Adult
242...213	6.48889	13.673	50.2379	4.64644e-10	242	7.22489e-09	Adult small intestine	0.947368	2	Adult
243	-1.04921	12.887	3.95115	0.13513	243	0.156338	REC	0.809524	NA	Adult
245	-3.27197	13.0241	9.01051	0.00370388	245	0.00724049	Adult large intestine	1	1	Adult
246	-1.69529	12.9661	3.31562	0.0717512	246	0.084661	Adult large intestine	0.617021	1	Adult
248	4.9417	13.1571	43.0486	1.11172e-08	248	1.36532e-07	Adult small intestine	1	2	Adult
249	-3.58774	13.1533	10.8255	0.00150697	249	0.00714027	Adult large intestine	0.87037	1	Adult
250	-3.54756	13.0977	11.0722	0.00136241	250	0.00714027	Adult large intestine	0.977778	1	Adult
251	-3.80307	13.1919	8.43959	0.00490281	251	0.00784413	Adult large intestine	1	1	Adult
252	7.17518	14.1076	63.6901	5.0656e-11	252	1.20211e-09	Adult small intestine	1	2	Adult
253	-1.93613	13.0051	5.81459	0.0198855	253	0.0245088	REC	0.7875	1	Adult
254	6.8793	13.9979	60.8555	9.73751e-11	254	1.92285e-09	Adult small intestine	1	2	Adult
255	-3.35685	13.0464	9.33586	0.00315133	255	0.00724049	Adult large intestine	0.968254	1	Adult
256	-3.96804	13.2298	8.4462	0.00488695	256	0.00784413	Adult large intestine	1	1	Adult
257	-3.39828	13.0778	9.63957	0.00269895	257	0.00714027	Adult large intestine	0.876923	1	Adult
258	-2.77852	12.9253	8.61433	0.00448357	258	0.00762591	Adult large intestine	0.978261	1	Adult
259	-2.79794	12.9288	8.22079	0.00545927	259	0.00825449	Adult large intestine	1	1	Adult
260	-3.11223	12.9936	8.3393	0.00515014	260	0.00791778	Adult large intestine	1	1	Adult
261	-3.64043	13.1176	9.51475	0.00291183	261	0.00721857	Adult large intestine	1	1	Adult
262	-3.0357	12.9708	8.46595	0.0048399	262	0.00784413	Adult large intestine	1	1	Adult
263	-3.18734	13.0087	8.96225	0.0037609	263	0.00724049	Adult large intestine	1	1	Adult
264...233	7.6684	14.3753	72.3273	1.04402e-12	264	3.03305e-10	Adult small intestine	0.978723	2	Adult
265	-3.13048	12.9946	7.73608	0.00694049	265	0.00937601	Adult large intestine	1	1	Adult
266	6.95642	13.7683	49.2124	2.28542e-09	266	3.25718e-08	Adult small intestine	1	2	Adult
267	-0.797939	12.884	3.2299	0.258692	267	0.290956	REC	0.913043	NA	Adult
268	-1.86278	12.8529	6.88301	0.0106331	268	0.0134434	Adult large intestine	0.604651	1	Adult
269	-2.97353	12.9567	7.68181	0.00713074	269	0.00953173	Adult large intestine	1	1	Adult
270	7.62856	14.5582	74.7918	3.67669e-12	270	4.60766e-10	Adult small intestine	1	2	Adult
271	-3.15799	13.0023	8.83342	0.00399741	271	0.00724049	Adult large intestine	0.97619	1	Adult
272...241	-1.63565	13.2179	2.62221	0.108174	272	0.126647	Adult large intestine	0.910714	NA	Adult
273	-3.01487	12.9661	7.98256	0.00614088	273	0.00876267	Adult large intestine	1	1	Adult
274	-3.23168	13.0118	7.9688	0.00618287	274	0.00876267	Adult large intestine	1	1	Adult
277	-1.76816	12.8211	6.7464	0.0114006	277	0.0143588	Adult large intestine	0.787234	1	Adult
278	-3.64099	13.1183	9.83564	0.00249799	278	0.00714027	Adult large intestine	1	1	Adult
279	5.7345	13.425	41.0428	2.06113e-08	279	2.05647e-07	Adult small intestine	1	2	Adult
280	5.69017	13.4648	40.5093	2.43399e-08	280	2.23409e-07	Adult small intestine	1	2	Adult
281	-4.36907	13.3515	8.94656	0.00382926	281	0.00724049	Adult large intestine	1	1	Adult
283	-3.12103	13.0018	9.03971	0.00359772	283	0.00724049	Adult large intestine	0.969697	1	Adult
284...250	-3.23824	13.0696	9.89623	0.00233848	284	0.00714027	Adult large intestine	0.953488	1	Adult
285	-5.03699	13.6069	10.1909	0.00211042	285	0.00714027	Adult large intestine	1	1	Adult
286	-0.73205	12.8754	2.84966	0.258692	286	0.290956	REC	0.918367	NA	Adult
287	-4.0693	13.2521	9.92624	0.00239259	287	0.00714027	Adult large intestine	1	1	Adult
290	7.58787	14.2333	62.7957	6.32294e-11	290	1.42137e-09	Adult small intestine	1	2	Adult
291	-3.53445	13.1172	11.222	0.00125643	291	0.00714027	Adult large intestine	0.978261	1	Adult
292	7.97175	14.5961	78.8286	1.49558e-12	292	3.03305e-10	Adult small intestine	1	2	Adult
293	5.55329	13.3419	41.2641	1.9242e-08	293	2.00386e-07	Adult small intestine	1	2	Adult
294	7.47211	14.3722	65.7296	3.07406e-11	294	1.08936e-09	Adult small intestine	1	2	Adult
295...259	-3.58396	13.1482	9.62971	0.00264244	295	0.00714027	Adult large intestine	0.944444	1	Adult
296	5.82203	13.4531	40.5348	2.41464e-08	296	2.23409e-07	Adult small intestine	1	2	Adult
297	6.34056	13.5744	44.0291	8.25787e-09	297	1.07868e-07	Adult small intestine	1	2	Adult
298	-3.5424	13.103	10.3862	0.00186529	298	0.00714027	Adult large intestine	0.977273	1	Adult
300	-2.96155	13.0011	7.05433	0.00977384	300	0.0124533	Adult large intestine	1	1	Adult
301	-2.13678	12.8769	7.08516	0.00959543	301	0.012296	Adult large intestine	0.605263	1	Adult
303	-4.78746	13.5001	9.65717	0.00271998	303	0.00714027	Adult large intestine	1	1	Adult
304	-3.36099	13.0569	9.60404	0.00275049	304	0.00714027	Adult large intestine	1	1	Adult
307	-3.55438	13.093	9.34073	0.00316556	307	0.00724049	Adult large intestine	1	1	Adult
308	-4.17105	13.2833	10.3521	0.00193319	308	0.00714027	Adult large intestine	1	1	Adult
309...269	1.3612	14.1341	8.41135	0.0503682	309	0.0605458	Fetal small intestine	0.769231	2	Adult
310	-3.04327	12.9728	8.00805	0.00606386	310	0.00876267	Adult large intestine	1	1	Adult
311	-4.05082	13.2405	9.75173	0.00259991	311	0.00714027	Adult large intestine	1	1	Adult
312	-2.2393	12.8472	7.86595	0.00648463	312	0.0090704	Adult large intestine	0.95122	1	Adult
313	-3.73169	13.146	9.33772	0.00317015	313	0.00724049	Adult large intestine	1	1	Adult
315	-2.64478	13.0594	7.2098	0.00992947	315	0.0126022	Adult large intestine	0.883721	1	Adult
316	5.95347	13.4719	40.1473	2.7261e-08	316	2.43477e-07	Adult small intestine	1	2	Adult
317	-3.14906	12.9973	8.85769	0.0039625	317	0.00724049	Adult large intestine	1	1	Adult
318	-3.19259	13.0153	9.61433	0.00272368	318	0.00714027	Adult large intestine	0.97561	1	Adult
319	-5.12204	13.6397	10.8569	0.00154319	319	0.00714027	Adult large intestine	1	1	Adult
320	-3.13087	12.9956	7.81643	0.00666849	320	0.00921087	Adult large intestine	1	1	Adult
322	-3.04522	12.9755	8.61965	0.00448943	322	0.00762591	Adult large intestine	1	1	Adult
323	-3.02922	12.9748	8.06007	0.00590983	323	0.00873383	Adult large intestine	1	1	Adult
324	-1.02965	13.0784	2.74268	0.206659	324	0.235004	REC	0.87037	NA	Adult
325	-3.19512	13.0128	9.51295	0.00286011	325	0.00720295	Adult large intestine	0.972222	1	Adult
326	-3.52896	13.1065	9.56312	0.00280672	326	0.00714027	Adult large intestine	0.978723	1	Adult
327	-1.50419	12.8813	3.4791	0.0653135	327	0.0773416	Adult large intestine	0.745455	1	Adult
328...286	-3.20127	13.0857	8.52055	0.00464322	328	0.00767997	Adult large intestine	0.928571	1	Adult
329	-0.810156	12.9146	2.66502	0.327993	329	0.366078	REC	0.949153	NA	Adult
330...288	-3.32561	13.0942	7.68329	0.00703763	330	0.00946915	Adult large intestine	0.978261	1	Adult
331	7.9996	14.6987	69.8665	1.14434e-11	331	9.05398e-10	Adult small intestine	1	2	Adult
332...290	6.34215	13.84	55.0707	2.36321e-11	332	9.50445e-10	Adult small intestine	0.943396	2	Adult
333	-3.94335	13.2066	9.68072	0.00268955	333	0.00714027	Adult large intestine	1	1	Adult
334	-3.08134	12.9846	8.56478	0.00461141	334	0.00767997	Adult large intestine	1	1	Adult
335	-1.1367	12.8284	2.50438	0.116938	335	0.13646	Adult large intestine	0.75	NA	Adult
337	-1.02757	12.905	3.89302	0.206659	337	0.235004	REC	0.85	NA	Adult
338	-4.04522	13.2503	8.53186	0.00468622	338	0.00770544	Adult large intestine	1	1	Adult
339	7.11495	14.2393	55.2071	4.44704e-10	339	7.14272e-09	Adult small intestine	1	2	Adult
341	-3.04791	12.9971	8.63076	0.00439874	341	0.00762591	Adult large intestine	0.906977	1	Adult
1	3.63016	14.1995	4.50767	0.0374607	1	1	NA	NA	NA	Fetal
9...299	-4.48838	13.4795	5.09861	0.0755572	9	1	NA	NA	NA	Fetal
12	3.59109	14.1105	4.0478	0.0482742	12	1	NA	NA	NA	Fetal
15	-0.879143	13.662	0.30385	0.583322	15	1	NA	NA	NA	Fetal
18...302	-1.34736	13.1983	1.74231	0.208908	18	1	NA	NA	NA	Fetal
20	4.0238	14.5174	5.33259	0.0241722	20	1	NA	NA	NA	Fetal
23	-3.10169	14.044	5.71184	0.0196859	23	1	NA	NA	NA	Fetal
31	1.52477	14.3064	1.18109	0.281049	31	1	NA	NA	NA	Fetal
36...306	1.13315	13.393	0.40181	0.670519	36	1	NA	NA	NA	Fetal
42...307	-2.27101	14.3384	2.15687	0.208908	42	1	NA	NA	NA	Fetal
48...308	-1.42933	13.1092	1.12282	0.294515	48	1	NA	NA	NA	Fetal
63	2.5075	13.9727	2.29124	0.134834	63	1	NA	NA	NA	Fetal
68	-0.224614	14.7497	0.0304144	0.862082	68	1	NA	NA	NA	Fetal
95	5.02205	14.7277	7.9844	0.0062203	95	1	NA	NA	NA	Fetal
97	2.93701	14.3268	3.49033	0.0661248	97	1	NA	NA	NA	Fetal
99	7.89536	14.6256	13.5459	0.000486334	99	0.251241	NA	NA	NA	Fetal
102	0.166493	13.5605	0.00984404	0.921264	102	1	NA	NA	NA	Fetal
104	1.90806	14.115	1.37443	0.245225	104	1	NA	NA	NA	Fetal
106...316	2.13452	13.1217	1.8478	0.271224	106	1	NA	NA	NA	Fetal
110	-3.03353	13.4156	3.99646	0.0496764	110	1	NA	NA	NA	Fetal
115	0.225057	14.3794	0.0273668	0.869107	115	1	NA	NA	NA	Fetal
123	1.07536	14.0976	0.5458	0.462633	123	1	NA	NA	NA	Fetal
124...320	1.33177	13.5121	1.8306	0.271224	124	1	NA	NA	NA	Fetal
128	1.93754	14.7882	1.68019	0.19937	128	1	NA	NA	NA	Fetal
142	2.67624	14.4082	3.49373	0.0659966	142	1	NA	NA	NA	Fetal
143	1.31898	14.1229	0.685367	0.4107	143	1	NA	NA	NA	Fetal
145...324	-3.41593	13.8056	3.00011	0.208908	145	1	NA	NA	NA	Fetal
147	-2.95376	14.1458	5.34561	0.0238728	147	1	NA	NA	NA	Fetal
154	-1.51749	13.8972	1.155	0.286381	154	1	NA	NA	NA	Fetal
155...327	2.26921	13.2792	1.98391	0.271224	155	1	NA	NA	NA	Fetal
156...328	-3.2516	13.0942	3.36292	0.208908	156	1	NA	NA	NA	Fetal
162...329	-2.1523	13.8629	1.2308	0.458549	162	1	NA	NA	NA	Fetal
164	-1.6936	13.4112	1.1926	0.278738	164	1	NA	NA	NA	Fetal
165	2.32634	14.9652	2.55053	0.114989	165	1	NA	NA	NA	Fetal
172	2.40512	13.7914	1.68501	0.198734	172	1	NA	NA	NA	Fetal
180	-3.14223	14.1075	5.88124	0.0180197	180	1	NA	NA	NA	Fetal
190	2.61181	14.8103	3.14282	0.0808313	190	1	NA	NA	NA	Fetal
200...335	-3.41482	13.3768	3.19296	0.208908	200	1	NA	NA	NA	Fetal
215	1.36665	14.5384	0.929358	0.338515	215	1	NA	NA	NA	Fetal
217...337	-2.18872	13.078	2.91346	0.0910879	217	1	NA	NA	NA	Fetal
218	6.45173	15.1418	9.50247	0.00303618	218	0.855086	NA	NA	NA	Fetal
226...339	2.20337	13.0556	1.98138	0.271224	226	1	NA	NA	NA	Fetal
232...340	-3.30744	13.2219	2.99351	0.208908	232	1	NA	NA	NA	Fetal
241	0.0902236	13.7863	0.00349281	0.953049	241	1	NA	NA	NA	Fetal
242...342	2.95077	13.673	2.85233	0.119711	242	1	NA	NA	NA	Fetal
244	1.74143	14.0892	1.28959	0.26019	244	1	NA	NA	NA	Fetal
247	-0.418744	14.8314	0.103653	0.748501	247	1	NA	NA	NA	Fetal
264...345	2.26595	14.3753	1.78523	0.271224	264	1	NA	NA	NA	Fetal
272...346	2.24148	13.2179	2.17257	0.271224	272	1	NA	NA	NA	Fetal
275	4.90677	14.7608	7.71151	0.00711778	275	1	NA	NA	NA	Fetal
276	3.25402	14.4929	4.07753	0.047482	276	1	NA	NA	NA	Fetal
282	2.63414	14.2549	2.74529	0.102242	282	1	NA	NA	NA	Fetal
284...350	-3.26345	13.0696	3.99017	0.208908	284	1	NA	NA	NA	Fetal
288	3.57324	13.6904	2.71013	0.104421	288	1	NA	NA	NA	Fetal
289	0.994661	14.1747	0.474323	0.493396	289	1	NA	NA	NA	Fetal
295...353	-2.09303	13.1482	2.13098	0.208908	295	1	NA	NA	NA	Fetal
299	2.57344	13.7095	1.64371	0.204259	299	1	NA	NA	NA	Fetal
302	1.3266	13.999	0.721554	0.398676	302	1	NA	NA	NA	Fetal
305	0.284955	13.9965	0.0388673	0.844312	305	1	NA	NA	NA	Fetal
306	2.08749	14.6044	2.13686	0.148495	306	1	NA	NA	NA	Fetal
309...358	1.49335	14.1341	1.15539	0.285479	309	1	NA	NA	NA	Fetal
314	-1.06641	14.5401	0.743718	0.391565	314	1	NA	NA	NA	Fetal
321	3.98739	14.805	6.06568	0.016374	321	1	NA	NA	NA	Fetal
328...361	-4.06662	13.0857	5.84619	0.0295213	328	1	NA	NA	NA	Fetal
330...362	-3.25163	13.0942	2.96831	0.208908	330	1	NA	NA	NA	Fetal
332...363	-0.0353454	13.84	0.00357698	0.952415	332	1	NA	NA	NA	Fetal
336	1.73159	13.8723	1.10964	0.295965	336	1	NA	NA	NA	Fetal
340	3.65707	14.0776	3.66158	0.0599773	340	1	NA	NA	NA	Fetal

## Sheet: ED Fig. 3d
	logFC	adj.P.Val	GeneID
MME	-0.210358	1.04561e-09	MME
DPEP1	-0.412333	3.06771e-09	DPEP1
TM4SF20	-0.594361	3.47461e-08	TM4SF20
ALDOB	-1.38619	5.1398e-08	ALDOB
SI	-0.703346	6.08911e-08	SI
CLDN15	-0.622627	1.07024e-07	CLDN15
CFTR	-1.2564	4.5032e-07	CFTR
RAP1GAP	-0.131022	4.5032e-07	RAP1GAP
CD74	-0.883858	1.10414e-06	CD74
MTTP	-0.226667	1.57028e-06	MTTP
CCL25	-0.542526	2.21797e-06	CCL25
ANPEP	-0.937617	2.68359e-06	ANPEP
RAMP1	-0.293501	4.25148e-06	RAMP1
FAM13A	-0.996367	4.62615e-05	FAM13A
LINC00867	-0.0844682	5.55348e-05	LINC00867
CITED1	-0.176193	5.55348e-05	CITED1
PKIB	0.267755	5.55348e-05	PKIB
CPA2	-0.735071	5.55348e-05	CPA2
MUC4	0.454513	5.55348e-05	MUC4
TM6SF2	-0.276603	6.18373e-05	TM6SF2
HLA-DRA	-0.395995	6.18373e-05	HLA-DRA
KRT72	-0.578896	6.18373e-05	KRT72
APOA4	-0.384378	7.29652e-05	APOA4
FYB2	-0.153924	7.43569e-05	FYB2
IRF8	-0.120585	7.47537e-05	IRF8
SLC4A7	-0.26313	7.47537e-05	SLC4A7
TM4SF4	-0.205849	0.000113859	TM4SF4
ALDH1A1	-0.680399	0.000126057	ALDH1A1
EMB	-0.0421453	0.000142995	EMB
PMP22	-0.119577	0.000142995	PMP22
ADGRG4	-0.837752	0.000146789	ADGRG4
CREB3L3	-0.0861856	0.000160753	CREB3L3
MGAM	-0.0884212	0.000162064	MGAM
CA1	0.480229	0.000196923	CA1
UGT3A1	-0.118351	0.000196923	UGT3A1
SOD3	0.152367	0.000196923	SOD3
CBR1	-0.485908	0.000259726	CBR1
DNM1	-0.276171	0.000266783	DNM1
SLC5A9	-0.170897	0.000342521	SLC5A9
GRK3	-0.0560501	0.000354489	GRK3
ABCG5	-0.475203	0.000361752	ABCG5
CYBRD1	-0.130344	0.000362673	CYBRD1
ANXA13	-0.625004	0.000373403	ANXA13
MS4A12	0.264494	0.000398519	MS4A12
APOB	-0.237408	0.000402536	APOB
SCNN1B	0.103037	0.000402536	SCNN1B
GRAMD1B	-0.0987778	0.000438728	GRAMD1B
JAK2	-0.425746	0.000471	JAK2
MX2	-0.0346702	0.000530739	MX2
HAPLN2	-0.0429698	0.000532753	HAPLN2
MUC5B	0.20329	0.000532753	MUC5B
KCNJ3	-0.0424304	0.000532753	KCNJ3
REEP6	-0.143391	0.000562349	REEP6
MALRD1	-0.410802	0.000581674	MALRD1
ENPP2	-0.104054	0.000624903	ENPP2
DNAJC10	-0.17685	0.000635645	DNAJC10
TIAM2	-0.151225	0.00063745	TIAM2
MUC17	-0.294646	0.000695556	MUC17
ATRN	-0.183746	0.000760936	ATRN
CD68	-0.340705	0.000856347	CD68
CHRNA7	-0.0557101	0.000933512	CHRNA7
LETM1	0.108438	0.000933512	LETM1
SLC26A2	0.548522	0.000964311	SLC26A2
DHRS9	0.185501	0.000969367	DHRS9
LCT	-0.0889932	0.000969367	LCT
PALM3	-0.0299758	0.00106264	PALM3
SMIM24	-0.461424	0.00110845	SMIM24
PRAP1	-0.41888	0.00110899	PRAP1
FAM126A	-0.022651	0.00118027	FAM126A
CPA6	0.131769	0.00118027	CPA6
FOLH1	-0.350516	0.00122568	FOLH1
FAM3B	-0.517574	0.00125566	FAM3B
MPP6	-0.253053	0.00130642	MPP6
MATN2	-0.175777	0.00132928	MATN2
SLC40A1	-0.297898	0.00140718	SLC40A1
AC147651.1	-0.144277	0.00142073	AC147651.1
FOXO1	0.0731801	0.00152588	FOXO1
PPFIBP1	-0.270806	0.00152979	PPFIBP1
ADGRG7	-0.274057	0.00152979	ADGRG7
ROBO1	-0.081069	0.00152979	ROBO1
GULP1	-0.139229	0.00153042	GULP1
KCTD3	-0.145065	0.00153042	KCTD3
FCGBP	0.156821	0.00171216	FCGBP
AL445644.1	-0.313444	0.00225953	AL445644.1
ARRDC4	-0.278246	0.00233553	ARRDC4
HIF3A	-0.239992	0.00253682	HIF3A
APOC2	-0.0594624	0.0025424	APOC2
C20orf194	-0.161619	0.00275663	C20orf194
SLCO4A1-AS1	-0.0326053	0.00276683	SLCO4A1-AS1
SLPI	0.325123	0.00305491	SLPI
RHOBTB1	-0.0470475	0.00306305	RHOBTB1
AL354707.1	-0.0425706	0.00331954	AL354707.1
SOAT2	-0.0374709	0.00331954	SOAT2
ALPI	-0.0608688	0.00331954	ALPI
C5	-0.0784015	0.00340922	C5
GBP4	-0.0270131	0.00340922	GBP4
SSTR1	-0.15246	0.0034545	SSTR1
FABP2	-0.615626	0.0036344	FABP2
PGGHG	-0.161338	0.0037689	PGGHG
RAPGEF3	-0.0415453	0.0037689	RAPGEF3
PDE4DIP	-0.188675	0.0037689	PDE4DIP
FAM221A	-0.105541	0.0037689	FAM221A
HSPA4L	-0.0385915	0.00382739	HSPA4L
GATA5	-0.109948	0.00382739	GATA5
C3orf85	-0.155602	0.00396574	C3orf85
REG3A	-0.072781	0.00427826	REG3A
INPP4B	-0.0922166	0.00440578	INPP4B
TOM1L2	0.127231	0.00445387	TOM1L2
AL590226.2	-0.0570882	0.0046875	AL590226.2
CYP27A1	-0.151707	0.00470394	CYP27A1
BIRC3	-0.366683	0.00470394	BIRC3
PTGR1	-0.358548	0.00470394	PTGR1
IER3	0.333038	0.00470394	IER3
KRT73	-0.147263	0.00470394	KRT73
SLC2A5	-0.172006	0.00515934	SLC2A5
EPB41L3	-0.0585718	0.00528787	EPB41L3
CD177	0.0985338	0.00535099	CD177
FKBP14	-0.27679	0.00550324	FKBP14
FGFBP1	0.259974	0.00593335	FGFBP1
MEIS1	-0.381647	0.00597673	MEIS1
MICAL2	0.0827173	0.00632267	MICAL2
RDH10	-0.104076	0.00733192	RDH10
MLXIPL	-0.187282	0.00790945	MLXIPL
ADORA2B	0.076807	0.00801425	ADORA2B
ANGPTL4	-0.0814122	0.00844189	ANGPTL4
MAP3K20	-0.0776451	0.00844189	MAP3K20
KHK	-0.23349	0.0085858	KHK
MLPH	0.0894466	0.00894759	MLPH
KIAA1551	-0.187285	0.00894759	KIAA1551
RBP2	-0.592655	0.00894759	RBP2
PLA2G4A	-0.340301	0.00894759	PLA2G4A
CDK14	-0.0938894	0.00921736	CDK14
PTPRR	0.111484	0.00954556	PTPRR
OAT	-0.36181	0.00954556	OAT
CASP1	-0.410395	0.00964397	CASP1
JMY	-0.0297485	0.00964397	JMY
AL109920.1	-0.139393	0.00987578	AL109920.1
MGAM2	-0.176888	0.00987578	MGAM2
TNS2	-0.123801	0.0101993	TNS2
ADIRF	-0.409162	0.0102533	ADIRF
GDF15	0.156514	0.0102533	GDF15
HIST1H1E	0.268409	0.0103649	HIST1H1E
PLCL2	-0.133625	0.0107866	PLCL2
TMEM74B	-0.146895	0.0108402	TMEM74B
TMEM25	-0.0557954	0.0108882	TMEM25
FABP6	-0.328907	0.0109603	FABP6
CENPM	0.0167276	0.011004	CENPM
TMCC3	0.0759237	0.011004	TMCC3
THSD7A	-0.0339415	0.0110723	THSD7A
LPGAT1	-0.141303	0.0117754	LPGAT1
ACKR3	-0.0748146	0.0124581	ACKR3
GOLT1A	-0.0577414	0.0130886	GOLT1A
MYO15B	-0.457074	0.0132815	MYO15B
SULT1E1	-0.553165	0.0133351	SULT1E1
REG1A	-0.764915	0.0133351	REG1A
ACY3	-0.026386	0.0136037	ACY3
CLSPN	-0.0527731	0.0136037	CLSPN
CTSH	-0.0774625	0.0140872	CTSH
PYGB	0.215652	0.014276	PYGB
TRIM22	-0.0526439	0.0145871	TRIM22
TMPRSS15	-0.107283	0.0149047	TMPRSS15
GMDS-DT	-0.0851308	0.0152675	GMDS-DT
GSTA2	-0.0718041	0.0152675	GSTA2
IL1R2	0.200132	0.0154173	IL1R2
TMEM245	-0.112935	0.0154173	TMEM245
IFI6	-0.075839	0.0155716	IFI6
GCNT4	-0.0283782	0.0157219	GCNT4
NCF1	-0.0386843	0.0157681	NCF1
SPART	-0.0166531	0.0161849	SPART
APOL3	-0.014911	0.0161849	APOL3
MYRFL	-0.139962	0.0169391	MYRFL
PLXNA2	0.150523	0.0174709	PLXNA2
ERN1	-0.136389	0.0181179	ERN1
AC093607.1	-0.138049	0.0181179	AC093607.1
FRY	-0.0641888	0.0185356	FRY
TM4SF5	-0.37465	0.0190158	TM4SF5
SLC6A9	0.0283756	0.0190158	SLC6A9
LEFTY1	0.314854	0.0194327	LEFTY1
ADGRG6	-0.201411	0.0198352	ADGRG6
CYP2C9	-0.0623744	0.0207956	CYP2C9
MCFD2	-0.123805	0.0207991	MCFD2
TUT4	-0.233643	0.021463	TUT4
ATP7A	-0.0451353	0.021463	ATP7A
FAM99A	-0.0397691	0.021463	FAM99A
PLXNC1	-0.0223828	0.022314	PLXNC1
GOSR2	-0.149731	0.0226	GOSR2
WWC1	-0.0503354	0.0227521	WWC1
DPYD	-0.0731087	0.0232149	DPYD
MSMB	-0.119809	0.0234561	MSMB
LINC02535	-0.0382109	0.0235027	LINC02535
KDM5D	-0.163973	0.0236466	KDM5D
SYT1	-0.0396764	0.0236466	SYT1
RGS2	-0.178816	0.0237231	RGS2
PROX1	-0.271786	0.0241377	PROX1
CAVIN2	-0.0660044	0.0245069	CAVIN2
TRIM5	-0.0822836	0.0248462	TRIM5
NEK10	-0.034162	0.0249522	NEK10
PRKAB2	-0.147706	0.0253223	PRKAB2
PDX1	-0.139916	0.0258798	PDX1
TBX3	-0.105414	0.026016	TBX3
AASS	-0.064947	0.026016	AASS
DEFA5	-0.219638	0.0263	DEFA5
SLC5A1	-0.201831	0.0276168	SLC5A1
LIPA	-0.0579918	0.0276168	LIPA
PDE3A	-0.214984	0.0279097	PDE3A
MAF	-0.081983	0.0279097	MAF
VLDLR	0.0440701	0.0281244	VLDLR
FRMD1	0.310843	0.0281244	FRMD1
IL32	-0.383251	0.0287622	IL32
SEC23A	-0.200499	0.0288363	SEC23A
TGM2	-0.0311009	0.0288363	TGM2
MYCBP2	-0.0942567	0.0288363	MYCBP2
PLEKHA7	-0.182327	0.0288363	PLEKHA7
ENPP7	-0.0155555	0.0288891	ENPP7
PDZK1	-0.0350006	0.0289975	PDZK1
LYPD6B	-0.0910957	0.029148	LYPD6B
GDA	-0.381691	0.0294944	GDA
ANO5	-0.0378598	0.0294944	ANO5
MUC1	0.111553	0.0295449	MUC1
GNA14	0.0219797	0.0299999	GNA14
HPSE	0.023938	0.0299999	HPSE
GLCE	-0.123943	0.0302191	GLCE
MST1	-0.169031	0.0303356	MST1
XPR1	-0.115278	0.03214	XPR1
EHD4	0.147003	0.0324492	EHD4
PKDCC	-0.133873	0.0327451	PKDCC
GK	-0.249826	0.032765	GK
MYRF	-0.143494	0.0336859	MYRF
ONECUT2	-0.289888	0.0339054	ONECUT2
TMEM26	-0.0480343	0.0339054	TMEM26
SLC7A1	-0.103071	0.0339983	SLC7A1
DDX3Y	-0.082754	0.0340827	DDX3Y
LCLAT1	-0.0524642	0.034338	LCLAT1
CHRM3	-0.138248	0.0344271	CHRM3
RCN3	-0.113504	0.0360911	RCN3
APOBEC1	-0.0616249	0.0369115	APOBEC1
GPX2	0.532072	0.0373075	GPX2
SERPINB5	-0.102683	0.0373075	SERPINB5
SELENOI	-0.0708429	0.0381738	SELENOI
CLDN23	0.123708	0.0381738	CLDN23
NPNT	-0.063328	0.0384944	NPNT
CTGF	0.0342254	0.038592	CTGF
BLNK	-0.269486	0.0401336	BLNK
DYNC2H1	-0.0185924	0.0401699	DYNC2H1
FGD2	-0.0939792	0.0401981	FGD2
CA13	-0.0848641	0.0411785	CA13
AZI2	-0.127934	0.0411785	AZI2
GTF2E2	-0.134797	0.041748	GTF2E2
BANK1	-0.0396332	0.0421368	BANK1
GSTA1	-0.337081	0.0424646	GSTA1
ABLIM1	0.158074	0.0424646	ABLIM1
LBH	-0.0776135	0.0424646	LBH
DNAJC3-DT	-0.0809609	0.0425449	DNAJC3-DT
CCDC170	-0.0524889	0.0425449	CCDC170
FMO5	-0.138682	0.0440953	FMO5
C12orf75	-0.110546	0.0440953	C12orf75
HEY1	0.0305629	0.0440953	HEY1
TUBB	0.303957	0.0442084	TUBB
POGZ	-0.124548	0.0442084	POGZ
SLC10A2	-0.0403713	0.0447465	SLC10A2
MYLIP	0.134008	0.0457956	MYLIP
ALS2CL	0.109728	0.0466452	ALS2CL
ARFGAP3	-0.134244	0.0470157	ARFGAP3
AL365226.2	-0.222151	0.0474387	AL365226.2
CXCL16	-0.126713	0.0475234	CXCL16
MCOLN3	-0.150702	0.0476047	MCOLN3
L3MBTL4	-0.0813671	0.0481331	L3MBTL4
SLC8A1	-0.0124018	0.0483188	SLC8A1
LENG8	-0.253722	0.0483188	LENG8
CARD8	-0.0275834	0.0483188	CARD8
GALC	-0.250084	0.0483741	GALC
RHOB	0.360321	0.0483741	RHOB
VNN1	-0.206321	0.0492013	VNN1
TTC17	-0.160811	0.0492013	TTC17
ARL14	0.112268	0.0492013	ARL14
HEXIM1	0.206075	0.049233	HEXIM1
GRIA4	-0.0387984	0.049233	GRIA4
SEMA5B	-0.0232643	0.0506335	SEMA5B
HES4	-0.450992	0.0507107	HES4
CAPN15	0.232334	0.0510885	CAPN15
TFPI	-0.229098	0.0510924	TFPI
TFDP2	-0.101393	0.0512616	TFDP2
ASNS	0.0443205	0.0512616	ASNS
ADAM28	-0.0552628	0.0524323	ADAM28
XPA	-0.0966197	0.0524323	XPA
AGO4	-0.0581443	0.0524323	AGO4
CACNA1H	-0.0234392	0.0524323	CACNA1H
NR1I2	-0.152904	0.0524323	NR1I2
SFN	0.340829	0.0524323	SFN
MAP7D3	0.0217273	0.0524323	MAP7D3
AC108941.2	-0.0159612	0.0524323	AC108941.2
IFIT2	-0.0513874	0.0524323	IFIT2
SERPINA1	-0.172054	0.0543433	SERPINA1
AC108134.3	-0.0292312	0.0550224	AC108134.3
PRSS12	0.0705403	0.0552877	PRSS12
FTX	-0.141337	0.0563897	FTX
TP53INP2	0.118856	0.0566226	TP53INP2
AC016735.1	-0.0209522	0.0566226	AC016735.1
AC015912.3	0.341006	0.0573977	AC015912.3
PLK2	0.15323	0.0573977	PLK2
RRM2B	-0.0399821	0.0583133	RRM2B
MUC3A	-0.522697	0.0584585	MUC3A
HIST1H1C	0.27335	0.0589318	HIST1H1C
ZBTB18	-0.0877731	0.0589318	ZBTB18
MT1A	-0.19642	0.0589318	MT1A
GATM	-0.245601	0.0589318	GATM
STAG1	-0.0826847	0.0589318	STAG1
SEMA5A	0.0524338	0.0592834	SEMA5A
C9orf72	-0.12111	0.0620195	C9orf72
GALNT5	0.0471612	0.0620662	GALNT5
IL20RA	0.0495146	0.0633893	IL20RA
GPRC5A	0.241868	0.0642801	GPRC5A
HLA-DMB	-0.0291714	0.0671092	HLA-DMB
RCAN1	0.118053	0.0671092	RCAN1
FAM160A1	0.0353489	0.067513	FAM160A1
SLC28A1	-0.025682	0.0682453	SLC28A1
DAPK1	-0.0855337	0.06835	DAPK1
ATAD2	-0.243038	0.0690692	ATAD2
STAU2	-0.0928173	0.0693385	STAU2
HLA-DRB1	-0.232271	0.0718655	HLA-DRB1
HKDC1	-0.168812	0.0718655	HKDC1
SLC2A2	-0.0540745	0.0718655	SLC2A2
ADHFE1	-0.0352544	0.0719756	ADHFE1
AQP8	0.148547	0.0724604	AQP8
LINC00668	0.0721626	0.0728567	LINC00668
AC091563.1	-0.0326344	0.0728567	AC091563.1
RC3H2	-0.0967638	0.0734682	RC3H2
EPS8L1	0.0711888	0.0753269	EPS8L1
SLC2A14	-0.086358	0.0761198	SLC2A14
STAT2	-0.0696041	0.076876	STAT2
SERPINE2	0.043124	0.0778798	SERPINE2
EGR1	0.282251	0.0778798	EGR1
MIS18BP1	-0.148405	0.0778798	MIS18BP1
CCSAP	-0.0158521	0.0781622	CCSAP
DEFA6	-0.0996325	0.0781622	DEFA6
MMD	0.0126603	0.0794326	MMD
CCDC3	-0.024813	0.0794326	CCDC3
PARP8	-0.0858916	0.0803432	PARP8
REG4	-0.0983366	0.0816181	REG4
SOX4	0.281293	0.0832425	SOX4
LGI4	0.0205703	0.0832425	LGI4
MTSS1	0.143003	0.0850141	MTSS1
AIF1	-0.0805019	0.0862157	AIF1
USP48	-0.133698	0.0862157	USP48
TFF1	0.121921	0.0862157	TFF1
AC025159.1	-0.0541445	0.086362	AC025159.1
SERPINA12	-0.0143846	0.086362	SERPINA12
THEM4	-0.109129	0.0866597	THEM4
KMT2A	-0.203779	0.0866597	KMT2A
TCF12	-0.297704	0.0894046	TCF12
BRAF	-0.0890853	0.0906452	BRAF
LINC00511	0.0759496	0.0909049	LINC00511
PRKCA	-0.0611048	0.0912619	PRKCA
LNX1	-0.0984141	0.0924654	LNX1
MEIS2	-0.125597	0.0927149	MEIS2
CLU	-0.237869	0.0927284	CLU
TCF3	-0.108451	0.0928659	TCF3
LINC00479	-0.00750024	0.0928659	LINC00479
CXCL3	0.0893318	0.0936322	CXCL3
LYZ	-0.527618	0.0937214	LYZ
FHL1	0.0414795	0.0937214	FHL1
METTL7A	-0.134771	0.0937214	METTL7A
GIGYF2	-0.158306	0.0937214	GIGYF2
CASP5	-0.0741239	0.093853	CASP5
TSHZ1	-0.0528054	0.093853	TSHZ1
HLA-DRB5	-0.135801	0.093853	HLA-DRB5
FOSB	0.403067	0.0939951	FOSB
AGAP4	-0.0338771	0.0948316	AGAP4
FGFR1OP2	-0.06344	0.0948316	FGFR1OP2
ARHGEF38	-0.162193	0.0948316	ARHGEF38
COL16A1	-0.0244711	0.0949542	COL16A1
FBXO44	-0.0534923	0.0949542	FBXO44
SPINK5	0.0586125	0.0950473	SPINK5
PDK4	0.214336	0.0950473	PDK4
BDH2	-0.0891289	0.0954985	BDH2
SUPT20H	-0.221686	0.0964985	SUPT20H
REM2	-0.0179282	0.0974094	REM2
DPY19L4	-0.0601447	0.0974094	DPY19L4
PI3	0.0561001	0.0977399	PI3
SCML1	-0.107326	0.0979002	SCML1
