# Supplementary material for: Cells of the human intestinal tract mapped across space and time
Source: Nature. 2021 Sep 8;597(7875):250–5. doi: 10.1038/s41586-021-03852-1 (PMC8426186; doi:10.1038/s41586-021-03852-1)
Supplement: Supplementary file 18 — Source Data Extended Data Fig. 4 [file 41586_2021_3852_MOESM18_ESM.xlsx]

## Sheet: ED Fig4a
	ID	GeneRatio	BgRatio	pvalue	p.adjust	qvalue	geneID	Count
GO_DIGESTION	GO_DIGESTION	13/261	38/3404	2.23754e-06	0.00225847	0.00218552	SI/APOA4/MGAM/ABCG5/LCT/SOAT2/ALPI/FABP2/SLC2A5/SLC5A1/ENPP7/CHRM3/SLC2A2	13
GO_LIPID_METABOLIC_PROCESS	GO_LIPID_METABOLIC_PROCESS	49/261	337/3404	3.7317e-06	0.00225847	0.00218552	DPEP1/CFTR/CD74/MTTP/TM6SF2/APOA4/ALDH1A1/CBR1/APOB/MALRD1/ENPP2/TIAM2/FAM126A/APOC2/SOAT2/ALPI/FABP2/INPP4B/CYP27A1/PTGR1/RDH10/MLXIPL/ANGPTL4/RBP2/PLA2G4A/PLCL2/FABP6/LPGAT1/SULT1E1/CYP2C9/PROX1/PRKAB2/LIPA/PDE3A/ENPP7/GK/LCLAT1/APOBEC1/SELENOI/GSTA1/FMO5/GALC/CACNA1H/NR1I2/CCDC3/SERPINA12/THEM4/CLU/BDH2	49
GO_INTESTINAL_ABSORPTION	GO_INTESTINAL_ABSORPTION	8/261	15/3404	4.30933e-06	0.00225847	0.00218552	APOA4/ABCG5/SOAT2/FABP2/SLC2A5/SLC5A1/ENPP7/SLC2A2	8
GO_LIPID_HOMEOSTASIS	GO_LIPID_HOMEOSTASIS	14/261	46/3404	4.41754e-06	0.00225847	0.00218552	MTTP/TM6SF2/APOA4/ABCG5/APOB/GRAMD1B/MALRD1/APOC2/SOAT2/MLXIPL/ANGPTL4/ENPP7/RCN3/NR1I2	14
GO_ORGANIC_ACID_BIOSYNTHETIC_PROCESS	GO_ORGANIC_ACID_BIOSYNTHETIC_PROCESS	18/261	85/3404	5.16275e-05	0.0211156	0.0204336	CD74/APOA4/CBR1/MALRD1/FOLH1/APOC2/CYP27A1/RDH10/MLXIPL/PLA2G4A/OAT/LPGAT1/CYP2C9/DPYD/PROX1/PRKAB2/AASS/GATM	18
GO_RESPONSE_TO_INTERFERON_GAMMA	GO_RESPONSE_TO_INTERFERON_GAMMA	14/261	57/3404	6.5522e-05	0.0223321	0.0216108	CCL25/CITED1/HLA-DRA/IRF8/JAK2/GBP4/CASP1/TRIM22/TRIM5/CXCL16/DAPK1/HLA-DRB1/AIF1/HLA-DRB5	14
GO_SMALL_MOLECULE_BIOSYNTHETIC_PROCESS	GO_SMALL_MOLECULE_BIOSYNTHETIC_PROCESS	26/261	157/3404	0.0001077	0.0314637	0.0304474	ALDOB/CFTR/CD74/APOA4/CBR1/APOB/MALRD1/FOLH1/APOC2/CYP27A1/RDH10/MLXIPL/PLA2G4A/OAT/LPGAT1/CYP2C9/DPYD/PROX1/PRKAB2/AASS/GDA/MST1/CACNA1H/GATM/SERPINA12/BDH2	26
GO_MONOCARBOXYLIC_ACID_BIOSYNTHETIC_PROCESS	GO_MONOCARBOXYLIC_ACID_BIOSYNTHETIC_PROCESS	14/261	61/3404	0.000144878	0.0341832	0.0330791	CD74/APOA4/CBR1/MALRD1/APOC2/CYP27A1/RDH10/MLXIPL/PLA2G4A/LPGAT1/CYP2C9/PROX1/PRKAB2/GATM	14
GO_STEROL_HOMEOSTASIS	GO_STEROL_HOMEOSTASIS	9/261	28/3404	0.000150439	0.0341832	0.0330791	MTTP/APOA4/ABCG5/APOB/GRAMD1B/MALRD1/APOC2/SOAT2/NR1I2	9
GO_RESPONSE_TO_BIOTIC_STIMULUS	GO_RESPONSE_TO_BIOTIC_STIMULUS	43/261	328/3404	0.000205978	0.0420178	0.0406606	CCL25/CITED1/HLA-DRA/APOA4/IRF8/APOB/JAK2/MX2/MUC17/CD68/PALM3/C5/GBP4/REG3A/BIRC3/CASP1/REG1A/TRIM22/IFI6/NCF1/ATP7A/TRIM5/DEFA5/XPR1/APOBEC1/BANK1/SLC10A2/CXCL16/CARD8/VNN1/TFPI/IFIT2/MUC3A/DAPK1/HLA-DRB1/STAT2/DEFA6/REG4/AIF1/PRKCA/CLU/LYZ/HLA-DRB5	43
GO_CHEMICAL_HOMEOSTASIS	GO_CHEMICAL_HOMEOSTASIS	36/261	259/3404	0.000226013	0.0420178	0.0406606	CFTR/MTTP/TM6SF2/APOA4/SLC4A7/ABCG5/CYBRD1/APOB/GRAMD1B/JAK2/MALRD1/CHRNA7/FAM3B/SLC40A1/APOC2/SOAT2/MLXIPL/ANGPTL4/ACKR3/REG1A/CTSH/IFI6/ERN1/ATP7A/PDX1/TGM2/ENPP7/XPR1/RCN3/MCOLN3/SLC8A1/NR1I2/MT1A/HLA-DRB1/HKDC1/BDH2	36
GO_GLYCEROLIPID_CATABOLIC_PROCESS	GO_GLYCEROLIPID_CATABOLIC_PROCESS	7/261	19/3404	0.000324718	0.0553373	0.0535499	APOA4/APOB/ENPP2/APOC2/FABP2/PLA2G4A/FABP6	7
GO_DIGESTIVE_SYSTEM_PROCESS	GO_DIGESTIVE_SYSTEM_PROCESS	9/261	31/3404	0.00035769	0.0562674	0.0544499	APOA4/ABCG5/SOAT2/FABP2/SLC2A5/SLC5A1/ENPP7/CHRM3/SLC2A2	9
GO_ORGANIC_HYDROXY_COMPOUND_METABOLIC_PROCESS	GO_ORGANIC_HYDROXY_COMPOUND_METABOLIC_PROCESS	21/261	125/3404	0.0004142	0.0605027	0.0585485	CFTR/CITED1/APOA4/ALDH1A1/APOB/MALRD1/SOAT2/INPP4B/CYP27A1/RDH10/PLA2G4A/SULT1E1/GCNT4/CYP2C9/ATP7A/PROX1/LIPA/GK/FMO5/CACNA1H/SERPINA12	21
GO_TRIGLYCERIDE_CATABOLIC_PROCESS	GO_TRIGLYCERIDE_CATABOLIC_PROCESS	5/261	3404-10-01	0.000466588	0.0636115	0.0615569	APOA4/APOB/APOC2/FABP2/FABP6	5
GO_DEFENSE_RESPONSE	GO_DEFENSE_RESPONSE	43/261	345/3404	0.000636455	0.0813469	0.0787194	DPEP1/CD74/CCL25/CITED1/HLA-DRA/APOA4/IRF8/CREB3L3/JAK2/MX2/MUC17/ATRN/CD68/C5/GBP4/REG3A/BIRC3/CASP1/TRIM22/IFI6/NCF1/APOL3/TRIM5/DEFA5/LIPA/IL32/TGM2/APOBEC1/BLNK/CXCL16/VNN1/IFIT2/SERPINA1/MUC3A/DAPK1/HLA-DRB1/STAT2/DEFA6/AIF1/CLU/LYZ/CASP5/HLA-DRB5	43
GO_INNATE_IMMUNE_RESPONSE	GO_INNATE_IMMUNE_RESPONSE	28/261	195/3404	0.000698863	0.0820234	0.079374	CCL25/CITED1/HLA-DRA/APOA4/IRF8/JAK2/MX2/MUC17/C5/GBP4/BIRC3/CASP1/TRIM22/IFI6/NCF1/TRIM5/DEFA5/CXCL16/VNN1/IFIT2/MUC3A/DAPK1/HLA-DRB1/STAT2/DEFA6/AIF1/CLU/HLA-DRB5	28
GO_DRUG_METABOLIC_PROCESS	GO_DRUG_METABOLIC_PROCESS	5/261	3404-11-01	0.000802184	0.0820234	0.079374	DPEP1/CBR1/CYP2C9/FMO5/NR1I2	5
GO_NEUTRAL_LIPID_CATABOLIC_PROCESS	GO_NEUTRAL_LIPID_CATABOLIC_PROCESS	5/261	3404-11-01	0.000802184	0.0820234	0.079374	APOA4/APOB/APOC2/FABP2/FABP6	5
GO_POSITIVE_REGULATION_OF_FATTY_ACID_BIOSYNTHETIC_PROCESS	GO_POSITIVE_REGULATION_OF_FATTY_ACID_BIOSYNTHETIC_PROCESS	5/261	3404-11-01	0.000802184	0.0820234	0.079374	CD74/APOA4/APOC2/MLXIPL/LPGAT1	5
GO_ORGANIC_HYDROXY_COMPOUND_TRANSPORT	GO_ORGANIC_HYDROXY_COMPOUND_TRANSPORT	13/261	64/3404	0.000883293	0.0821061	0.0794542	CFTR/APOA4/EMB/ABCG5/APOB/GRAMD1B/APOC2/SOAT2/SYT1/SLC5A1/ENPP7/SLC10A2/CLU	13
GO_REGULATION_OF_LIPID_BIOSYNTHETIC_PROCESS	GO_REGULATION_OF_LIPID_BIOSYNTHETIC_PROCESS	13/261	64/3404	0.000883293	0.0821061	0.0794542	CD74/APOA4/APOB/MALRD1/APOC2/RDH10/MLXIPL/LPGAT1/PROX1/PRKAB2/ENPP7/CCDC3/SERPINA12	13
GO_POSITIVE_REGULATION_OF_LIPID_BIOSYNTHETIC_PROCESS	GO_POSITIVE_REGULATION_OF_LIPID_BIOSYNTHETIC_PROCESS	8/261	29/3404	0.00111185	0.0988584	0.0956653	CD74/APOA4/APOC2/RDH10/MLXIPL/LPGAT1/ENPP7/CCDC3	8
GO_ICOSANOID_METABOLIC_PROCESS	GO_ICOSANOID_METABOLIC_PROCESS	7/261	23/3404	0.00120959	0.0989442	0.0957484	DPEP1/CD74/CBR1/PTGR1/PLA2G4A/CYP2C9/GSTA1	7
GO_VESICLE_BUDDING_FROM_MEMBRANE	GO_VESICLE_BUDDING_FROM_MEMBRANE	7/261	23/3404	0.00120959	0.0989442	0.0957484	DNM1/MX2/MCFD2/GOSR2/SEC23A/ARFGAP3/SERPINA1	7
GO_HOMEOSTATIC_PROCESS	GO_HOMEOSTATIC_PROCESS	51/261	444/3404	0.00133987	0.105386	0.101982	CFTR/CD74/MTTP/TM6SF2/APOA4/SLC4A7/ALDH1A1/ABCG5/CYBRD1/APOB/GRAMD1B/JAK2/MALRD1/DNAJC10/MUC17/CHRNA7/FAM3B/SLC40A1/APOC2/SOAT2/MLXIPL/ANGPTL4/TNS2/PLCL2/ACKR3/REG1A/CTSH/IFI6/GCNT4/NCF1/ERN1/ATP7A/PRKAB2/PDX1/LIPA/TGM2/ENPP7/XPR1/RCN3/MCOLN3/SLC8A1/NR1I2/MT1A/GATM/HLA-DRB1/HKDC1/RC3H2/PRKCA/LYZ/GIGYF2/BDH2	51
GO_REGULATION_OF_FATTY_ACID_BIOSYNTHETIC_PROCESS	GO_REGULATION_OF_FATTY_ACID_BIOSYNTHETIC_PROCESS	6/261	18/3404	0.00161926	0.118245	0.114426	CD74/APOA4/APOC2/MLXIPL/LPGAT1/PRKAB2	6
GO_CELLULAR_RESPONSE_TO_OXYGEN_CONTAINING_COMPOUND	GO_CELLULAR_RESPONSE_TO_OXYGEN_CONTAINING_COMPOUND	36/261	288/3404	0.00174478	0.118245	0.114426	DPEP1/CFTR/APOA4/IRF8/APOB/GRAMD1B/JAK2/CD68/CHRNA7/SSTR1/RAPGEF3/SLC2A5/MLXIPL/CASP1/TNS2/REG1A/NCF1/ERN1/ATP7A/TRIM5/PDX1/DEFA5/PDE3A/CHRM3/APOBEC1/SLC8A1/CARD8/TFPI/DAPK1/HLA-DRB1/DEFA6/AIF1/SERPINA12/PRKCA/CLU/COL16A1	36
GO_TRIGLYCERIDE_METABOLIC_PROCESS	GO_TRIGLYCERIDE_METABOLIC_PROCESS	8/261	31/3404	0.0017859	0.118245	0.114426	APOA4/APOB/APOC2/FABP2/FABP6/GK/APOBEC1/SERPINA12	8
GO_NEUTRAL_LIPID_METABOLIC_PROCESS	GO_NEUTRAL_LIPID_METABOLIC_PROCESS	9/261	38/3404	0.00179537	0.118245	0.114426	APOA4/APOB/APOC2/FABP2/PLA2G4A/FABP6/GK/APOBEC1/SERPINA12	9
GO_ORGANIC_ACID_METABOLIC_PROCESS	GO_ORGANIC_ACID_METABOLIC_PROCESS	30/261	227/3404	0.00180156	0.118245	0.114426	DPEP1/ALDOB/CD74/APOA4/CBR1/MALRD1/FOLH1/APOC2/CYP27A1/PTGR1/RDH10/MLXIPL/PLA2G4A/OAT/LPGAT1/SULT1E1/CYP2C9/ATP7A/DPYD/PROX1/PRKAB2/AASS/GLCE/GSTA1/VNN1/GATM/HKDC1/ADHFE1/THEM4/BDH2	30
GO_MONOCARBOXYLIC_ACID_METABOLIC_PROCESS	GO_MONOCARBOXYLIC_ACID_METABOLIC_PROCESS	21/261	140/3404	0.00189951	0.118245	0.114426	ALDOB/CD74/APOA4/CBR1/MALRD1/APOC2/CYP27A1/PTGR1/RDH10/MLXIPL/PLA2G4A/LPGAT1/CYP2C9/PROX1/PRKAB2/GSTA1/VNN1/GATM/HKDC1/THEM4/BDH2	21
GO_CELLULAR_ALDEHYDE_METABOLIC_PROCESS	GO_CELLULAR_ALDEHYDE_METABOLIC_PROCESS	5/261	13/3404	0.00196593	0.118245	0.114426	ALDOB/ALDH1A1/RDH10/KHK/CACNA1H	5
GO_PROTEIN_LIPID_COMPLEX_ASSEMBLY	GO_PROTEIN_LIPID_COMPLEX_ASSEMBLY	5/261	13/3404	0.00196593	0.118245	0.114426	MTTP/APOA4/APOB/APOC2/SOAT2	5
GO_RESPONSE_TO_CYTOKINE	GO_RESPONSE_TO_CYTOKINE	35/261	281/3404	0.00215896	0.123046	0.119072	MME/CD74/CCL25/CITED1/HLA-DRA/IRF8/APOB/JAK2/MX2/PALM3/ROBO1/GBP4/SSTR1/BIRC3/CASP1/ACKR3/REG1A/TRIM22/GSTA2/IFI6/TRIM5/PDX1/IL32/NPNT/CXCL16/CARD8/TFPI/IFIT2/DAPK1/HLA-DRB1/STAT2/CCDC3/AIF1/PRKCA/HLA-DRB5	35
GO_FATTY_ACID_BIOSYNTHETIC_PROCESS	GO_FATTY_ACID_BIOSYNTHETIC_PROCESS	9/261	39/3404	0.00218075	0.123046	0.119072	CD74/APOA4/CBR1/APOC2/MLXIPL/PLA2G4A/LPGAT1/CYP2C9/PRKAB2	9
GO_FATTY_ACID_DERIVATIVE_METABOLIC_PROCESS	GO_FATTY_ACID_DERIVATIVE_METABOLIC_PROCESS	8/261	32/3404	0.00222627	0.123046	0.119072	DPEP1/CD74/CBR1/PTGR1/PLA2G4A/CYP2C9/GSTA1/BDH2	8
GO_STEROL_TRANSPORT	GO_STEROL_TRANSPORT	9/261	40/3404	0.00262926	0.139687	0.135175	CFTR/APOA4/ABCG5/APOB/GRAMD1B/APOC2/SOAT2/ENPP7/CLU	9
GO_DEFENSE_RESPONSE_TO_OTHER_ORGANISM	GO_DEFENSE_RESPONSE_TO_OTHER_ORGANISM	30/261	233/3404	0.00272084	0.139687	0.135175	CCL25/CITED1/HLA-DRA/APOA4/IRF8/JAK2/MX2/MUC17/C5/GBP4/BIRC3/CASP1/TRIM22/IFI6/NCF1/TRIM5/DEFA5/APOBEC1/CXCL16/VNN1/IFIT2/MUC3A/DAPK1/HLA-DRB1/STAT2/DEFA6/AIF1/CLU/LYZ/HLA-DRB5	30
GO_LIPID_CATABOLIC_PROCESS	GO_LIPID_CATABOLIC_PROCESS	13/261	72/3404	0.00273524	0.139687	0.135175	APOA4/APOB/ENPP2/APOC2/FABP2/CYP27A1/PLA2G4A/FABP6/SULT1E1/LIPA/ENPP7/GALC/BDH2	13
GO_CELLULAR_LIPID_CATABOLIC_PROCESS	GO_CELLULAR_LIPID_CATABOLIC_PROCESS	10/261	48/3404	0.00283666	0.139687	0.135175	APOA4/APOB/ENPP2/APOC2/FABP2/PLA2G4A/FABP6/ENPP7/GALC/BDH2	10
GO_PROSTANOID_METABOLIC_PROCESS	GO_PROSTANOID_METABOLIC_PROCESS	5/261	14/3404	0.00286888	0.139687	0.135175	CD74/CBR1/PTGR1/PLA2G4A/GSTA1	5
GO_CELLULAR_LIPID_METABOLIC_PROCESS	GO_CELLULAR_LIPID_METABOLIC_PROCESS	31/261	247/3404	0.00346296	0.163344	0.158068	CD74/APOA4/ALDH1A1/CBR1/APOB/ENPP2/FAM126A/APOC2/SOAT2/ALPI/FABP2/INPP4B/PTGR1/RDH10/MLXIPL/RBP2/PLA2G4A/FABP6/LPGAT1/CYP2C9/PRKAB2/ENPP7/GK/LCLAT1/APOBEC1/SELENOI/GSTA1/GALC/SERPINA12/THEM4/BDH2	31
GO_FATTY_ACID_METABOLIC_PROCESS	GO_FATTY_ACID_METABOLIC_PROCESS	13/261	74/3404	0.00351449	0.163344	0.158068	CD74/APOA4/CBR1/APOC2/PTGR1/MLXIPL/PLA2G4A/LPGAT1/CYP2C9/PRKAB2/GSTA1/THEM4/BDH2	13
GO_STEROID_METABOLIC_PROCESS	GO_STEROID_METABOLIC_PROCESS	14/261	83/3404	0.00366777	0.166243	0.160873	CFTR/APOA4/APOB/MALRD1/SOAT2/CYP27A1/SULT1E1/CYP2C9/PROX1/LIPA/FMO5/CACNA1H/NR1I2/SERPINA12	14
GO_ALCOHOL_METABOLIC_PROCESS	GO_ALCOHOL_METABOLIC_PROCESS	15/261	92/3404	0.00373945	0.166243	0.160873	CFTR/APOA4/ALDH1A1/APOB/SOAT2/INPP4B/CYP27A1/RDH10/PLA2G4A/SULT1E1/CYP2C9/GK/FMO5/CACNA1H/SERPINA12	15
GO_POSITIVE_REGULATION_OF_MAPK_CASCADE	GO_POSITIVE_REGULATION_OF_MAPK_CASCADE	19/261	129/3404	0.00382781	0.166551	0.161171	CD74/CCL25/JAK2/CHRNA7/ROBO1/C5/MAP3K20/ACKR3/NCF1/ERN1/WWC1/TRIM5/NEK10/NPNT/FGD2/BANK1/HLA-DRB1/BRAF/PRKCA	19
GO_POSITIVE_REGULATION_OF_FATTY_ACID_METABOLIC_PROCESS	GO_POSITIVE_REGULATION_OF_FATTY_ACID_METABOLIC_PROCESS	5/261	15/3404	0.00403755	0.172016	0.16646	CD74/APOA4/APOC2/MLXIPL/LPGAT1	5
GO_STEROL_METABOLIC_PROCESS	GO_STEROL_METABOLIC_PROCESS	9/261	43/3404	0.00442516	0.183164	0.177248	CFTR/APOA4/APOB/SOAT2/CYP27A1/CYP2C9/LIPA/FMO5/SERPINA12	9
GO_LIPID_LOCALIZATION	GO_LIPID_LOCALIZATION	17/261	112/3404	0.00447834	0.183164	0.177248	CFTR/MTTP/APOA4/ABCG5/APOB/GRAMD1B/GULP1/APOC2/SOAT2/FABP2/PLA2G4A/FABP6/APOL3/PRKAB2/ENPP7/SLC10A2/CLU	17
GO_REGULATION_OF_PEPTIDASE_ACTIVITY	GO_REGULATION_OF_PEPTIDASE_ACTIVITY	15/261	94/3404	0.00461493	0.18505	0.179073	DPEP1/JAK2/ROBO1/C5/BIRC3/CASP1/CTSH/IFI6/RCN3/SERPINB5/CARD8/TFPI/SERPINA1/DAPK1/SERPINA12	15
GO_ENSHEATHMENT_OF_NEURONS	GO_ENSHEATHMENT_OF_NEURONS	8/261	36/3404	0.00489682	0.187889	0.181821	PMP22/ATRN/FAM126A/EPB41L3/ADGRG6/MYRF/GALC/CLU	8
GO_LIPID_BIOSYNTHETIC_PROCESS	GO_LIPID_BIOSYNTHETIC_PROCESS	24/261	181/3404	0.00495631	0.187889	0.181821	CFTR/CD74/APOA4/CBR1/APOB/MALRD1/APOC2/ALPI/INPP4B/CYP27A1/RDH10/MLXIPL/PLA2G4A/LPGAT1/CYP2C9/PROX1/PRKAB2/ENPP7/GK/LCLAT1/SELENOI/CACNA1H/CCDC3/SERPINA12	24
GO_RESPONSE_TO_BACTERIUM	GO_RESPONSE_TO_BACTERIUM	19/261	132/3404	0.00496138	0.187889	0.181821	CITED1/IRF8/APOB/JAK2/CD68/PALM3/GBP4/CASP1/TRIM5/DEFA5/BANK1/SLC10A2/CARD8/TFPI/HLA-DRB1/DEFA6/REG4/PRKCA/LYZ	19
GO_INTERFERON_GAMMA_MEDIATED_SIGNALING_PATHWAY	GO_INTERFERON_GAMMA_MEDIATED_SIGNALING_PATHWAY	7/261	29/3404	0.00517086	0.192262	0.186052	HLA-DRA/IRF8/JAK2/TRIM22/TRIM5/HLA-DRB1/HLA-DRB5	7
GO_RESPONSE_TO_OXYGEN_CONTAINING_COMPOUND	GO_RESPONSE_TO_OXYGEN_CONTAINING_COMPOUND	44/261	396/3404	0.00567992	0.207418	0.200719	DPEP1/CFTR/CITED1/APOA4/IRF8/DNM1/APOB/GRAMD1B/JAK2/CD68/CHRNA7/PALM3/SSTR1/RAPGEF3/REG3A/SLC2A5/MLXIPL/KHK/CASP1/TNS2/REG1A/CTSH/NCF1/ERN1/ATP7A/RGS2/TRIM5/PDX1/DEFA5/PDE3A/CHRM3/APOBEC1/SLC8A1/CARD8/TFPI/DAPK1/HLA-DRB1/STAT2/DEFA6/AIF1/SERPINA12/PRKCA/CLU/COL16A1	44
GO_CELLULAR_MODIFIED_AMINO_ACID_METABOLIC_PROCESS	GO_CELLULAR_MODIFIED_AMINO_ACID_METABOLIC_PROCESS	8/261	37/3404	0.00584311	0.209634	0.202863	DPEP1/FOLH1/PLA2G4A/GSTA2/GCNT4/GSTA1/VNN1/GATM	8
GO_RESPONSE_TO_MOLECULE_OF_BACTERIAL_ORIGIN	GO_RESPONSE_TO_MOLECULE_OF_BACTERIAL_ORIGIN	13/261	79/3404	0.00627043	0.218823	0.211755	CITED1/IRF8/APOB/JAK2/CD68/PALM3/CASP1/TRIM5/DEFA5/CARD8/TFPI/DEFA6/PRKCA	13
GO_ANTIMICROBIAL_HUMORAL_RESPONSE	GO_ANTIMICROBIAL_HUMORAL_RESPONSE	7/261	30/3404	0.00631324	0.218823	0.211755	REG3A/REG1A/ATP7A/DEFA5/DEFA6/CLU/LYZ	7
GO_REGULATION_OF_CELLULAR_KETONE_METABOLIC_PROCESS	GO_REGULATION_OF_CELLULAR_KETONE_METABOLIC_PROCESS	9/261	46/3404	0.00705898	0.240594	0.232822	CD74/APOA4/MALRD1/APOC2/RDH10/MLXIPL/LPGAT1/PROX1/PRKAB2	9
GO_NEGATIVE_REGULATION_OF_CHEMOTAXIS	GO_NEGATIVE_REGULATION_OF_CHEMOTAXIS	4/261	3404-11-01	0.00723933	0.242696	0.234857	ROBO1/C5/SEMA5B/AIF1	4
GO_INFLAMMATORY_RESPONSE	GO_INFLAMMATORY_RESPONSE	21/261	157/3404	0.00761564	0.249829	0.241759	DPEP1/CCL25/CREB3L3/JAK2/ATRN/CD68/C5/REG3A/BIRC3/CASP1/APOL3/LIPA/TGM2/BLNK/VNN1/SERPINA1/HLA-DRB1/AIF1/CLU/LYZ/CASP5	21
GO_REGULATION_OF_LIPID_METABOLIC_PROCESS	GO_REGULATION_OF_LIPID_METABOLIC_PROCESS	18/261	128/3404	0.00789906	0.249829	0.241759	CD74/TM6SF2/APOA4/APOB/MALRD1/TIAM2/APOC2/RDH10/MLXIPL/ANGPTL4/LPGAT1/PROX1/PRKAB2/ENPP7/APOBEC1/FMO5/CCDC3/SERPINA12	18
GO_NEGATIVE_REGULATION_OF_LIPID_METABOLIC_PROCESS	GO_NEGATIVE_REGULATION_OF_LIPID_METABOLIC_PROCESS	6/261	24/3404	0.00794077	0.249829	0.241759	MALRD1/APOC2/PROX1/APOBEC1/CCDC3/SERPINA12	6
GO_RESPONSE_TO_XENOBIOTIC_STIMULUS	GO_RESPONSE_TO_XENOBIOTIC_STIMULUS	6/261	24/3404	0.00794077	0.249829	0.241759	DPEP1/ACY3/GSTA2/CYP2C9/GSTA1/NR1I2	6
GO_POSITIVE_REGULATION_OF_ERK1_AND_ERK2_CASCADE	GO_POSITIVE_REGULATION_OF_ERK1_AND_ERK2_CASCADE	8/261	39/3404	0.00814619	0.252408	0.244256	CD74/CCL25/CHRNA7/ACKR3/NPNT/HLA-DRB1/BRAF/PRKCA	8
GO_PROTEIN_LIPID_COMPLEX_SUBUNIT_ORGANIZATION	GO_PROTEIN_LIPID_COMPLEX_SUBUNIT_ORGANIZATION	5/261	18/3404	0.00952191	0.290631	0.281244	MTTP/APOA4/APOB/APOC2/SOAT2	5
GO_UNSATURATED_FATTY_ACID_METABOLIC_PROCESS	GO_UNSATURATED_FATTY_ACID_METABOLIC_PROCESS	6/261	25/3404	0.00979273	0.294195	0.284693	CD74/CBR1/PTGR1/PLA2G4A/CYP2C9/GSTA1	6
GO_G_PROTEIN_COUPLED_RECEPTOR_SIGNALING_PATHWAY	GO_G_PROTEIN_COUPLED_RECEPTOR_SIGNALING_PATHWAY	21/261	161/3404	0.0101112	0.294195	0.284693	CCL25/RAMP1/ADGRG4/DNM1/GRK3/JAK2/TIAM2/ADGRG7/C5/SSTR1/PLCL2/ACKR3/ADGRG6/RGS2/PDE3A/TGM2/XPR1/CHRM3/FGD2/CXCL16/PRKCA	21
GO_HUMORAL_IMMUNE_RESPONSE	GO_HUMORAL_IMMUNE_RESPONSE	10/261	57/3404	0.0101474	0.294195	0.284693	C5/REG3A/REG1A/ATP7A/DEFA5/BLNK/HLA-DRB1/DEFA6/CLU/LYZ	10
GO_ACYLGLYCEROL_HOMEOSTASIS	GO_ACYLGLYCEROL_HOMEOSTASIS	4/261	3404-12-01	0.0102141	0.294195	0.284693	APOA4/APOC2/MLXIPL/ANGPTL4	4
GO_REGULATION_OF_CYSTEINE_TYPE_ENDOPEPTIDASE_ACTIVITY	GO_REGULATION_OF_CYSTEINE_TYPE_ENDOPEPTIDASE_ACTIVITY	9/261	49/3404	0.0107539	0.305442	0.295576	DPEP1/JAK2/ROBO1/BIRC3/CASP1/CTSH/IFI6/CARD8/DAPK1	9
GO_REGULATION_OF_PLASMA_LIPOPROTEIN_PARTICLE_LEVELS	GO_REGULATION_OF_PLASMA_LIPOPROTEIN_PARTICLE_LEVELS	6/261	26/3404	0.011933	0.334287	0.32349	MTTP/APOA4/APOB/APOC2/SOAT2/LIPA	6
GO_ANTIGEN_PROCESSING_AND_PRESENTATION	GO_ANTIGEN_PROCESSING_AND_PRESENTATION	9/261	50/3404	0.0122614	0.334328	0.32353	CD74/HLA-DRA/CD68/CTSH/NCF1/SEC23A/HLA-DMB/HLA-DRB1/HLA-DRB5	9
GO_CELLULAR_RESPONSE_TO_MOLECULE_OF_BACTERIAL_ORIGIN	GO_CELLULAR_RESPONSE_TO_MOLECULE_OF_BACTERIAL_ORIGIN	9/261	50/3404	0.0122614	0.334328	0.32353	IRF8/CD68/CASP1/TRIM5/DEFA5/CARD8/TFPI/DEFA6/PRKCA	9
GO_CELLULAR_KETONE_METABOLIC_PROCESS	GO_CELLULAR_KETONE_METABOLIC_PROCESS	10/261	59/3404	0.0128916	0.346246	0.335062	CD74/APOA4/MALRD1/APOC2/RDH10/MLXIPL/LPGAT1/PROX1/PRKAB2/CACNA1H	10
GO_INTRINSIC_APOPTOTIC_SIGNALING_PATHWAY	GO_INTRINSIC_APOPTOTIC_SIGNALING_PATHWAY	12/261	77/3404	0.0130371	0.346246	0.335062	CD74/JAK2/DNAJC10/JMY/ACKR3/IFI6/ERN1/PDX1/VNN1/XPA/RRM2B/CLU	12
GO_ANTIMICROBIAL_HUMORAL_IMMUNE_RESPONSE_MEDIATED_BY_ANTIMICROBIAL_PEPTIDE	GO_ANTIMICROBIAL_HUMORAL_IMMUNE_RESPONSE_MEDIATED_BY_ANTIMICROBIAL_PEPTIDE	4/261	13/3404	0.01388	0.354807	0.343347	REG3A/REG1A/DEFA5/DEFA6	4
GO_PHOSPHOLIPID_CATABOLIC_PROCESS	GO_PHOSPHOLIPID_CATABOLIC_PROCESS	4/261	13/3404	0.01388	0.354807	0.343347	ENPP2/APOC2/PLA2G4A/ENPP7	4
GO_RESPONSE_TO_IRON_ION	GO_RESPONSE_TO_IRON_ION	4/261	13/3404	0.01388	0.354807	0.343347	CYBRD1/SLC40A1/ATP7A/PDX1	4
GO_ANTIGEN_PROCESSING_AND_PRESENTATION_OF_PEPTIDE_OR_POLYSACCHARIDE_ANTIGEN_VIA_MHC_CLASS_II	GO_ANTIGEN_PROCESSING_AND_PRESENTATION_OF_PEPTIDE_OR_POLYSACCHARIDE_ANTIGEN_VIA_MHC_CLASS_II	6/261	27/3404	0.0143828	0.358693	0.347107	CD74/HLA-DRA/SEC23A/HLA-DMB/HLA-DRB1/HLA-DRB5	6
GO_NEGATIVE_REGULATION_OF_INTRINSIC_APOPTOTIC_SIGNALING_PATHWAY	GO_NEGATIVE_REGULATION_OF_INTRINSIC_APOPTOTIC_SIGNALING_PATHWAY	6/261	27/3404	0.0143828	0.358693	0.347107	CD74/ACKR3/PDX1/VNN1/RRM2B/CLU	6
GO_VESICLE_TARGETING_TO_FROM_OR_WITHIN_GOLGI	GO_VESICLE_TARGETING_TO_FROM_OR_WITHIN_GOLGI	5/261	20/3404	0.0151857	0.374153	0.362068	MCFD2/GOSR2/SEC23A/ARFGAP3/SERPINA1	5
GO_GLYCEROLIPID_METABOLIC_PROCESS	GO_GLYCEROLIPID_METABOLIC_PROCESS	16/261	117/3404	0.0154546	0.376245	0.364092	APOA4/APOB/ENPP2/FAM126A/APOC2/ALPI/FABP2/INPP4B/PLA2G4A/FABP6/LPGAT1/GK/LCLAT1/APOBEC1/SELENOI/SERPINA12	16
GO_MEMBRANE_ORGANIZATION	GO_MEMBRANE_ORGANIZATION	24/261	199/3404	0.0157525	0.376674	0.364507	CFTR/MTTP/APOA4/DNM1/ABCG5/APOB/GRAMD1B/MX2/GULP1/RHOBTB1/EPB41L3/MCFD2/GOSR2/SYT1/CAVIN2/SEC23A/MYRF/ARFGAP3/TFDP2/SERPINA1/AIF1/THEM4/PRKCA/CLU	24
GO_SMALL_MOLECULE_CATABOLIC_PROCESS	GO_SMALL_MOLECULE_CATABOLIC_PROCESS	12/261	79/3404	0.0158406	0.376674	0.364507	ALDOB/ALDH1A1/CYP27A1/KHK/OAT/SULT1E1/DPYD/AASS/GK/APOBEC1/ADHFE1/BDH2	12
GO_POSITIVE_REGULATION_OF_MOLECULAR_FUNCTION	GO_POSITIVE_REGULATION_OF_MOLECULAR_FUNCTION	48/261	466/3404	0.0161009	0.378465	0.36624	ALDOB/CFTR/RAP1GAP/CD74/CCL25/RAMP1/FAM13A/APOA4/ALDH1A1/JAK2/DNAJC10/TIAM2/CHRNA7/ROBO1/ARRDC4/APOC2/C5/RAPGEF3/MAP3K20/CASP1/JMY/PLCL2/CLSPN/CTSH/TRIM22/NCF1/ERN1/ATP7A/RGS2/PROX1/TRIM5/NEK10/PDX1/SEC23A/PDZK1/RCN3/APOBEC1/NPNT/FGD2/ARFGAP3/CARD8/DAPK1/HLA-DRB1/KMT2A/BRAF/CLU/TCF3/AGAP4	48
GO_REGULATION_OF_FATTY_ACID_METABOLIC_PROCESS	GO_REGULATION_OF_FATTY_ACID_METABOLIC_PROCESS	6/261	28/3404	0.0171624	0.39883	0.385948	CD74/APOA4/APOC2/MLXIPL/LPGAT1/PRKAB2	6
GO_DEFENSE_RESPONSE_TO_GRAM_POSITIVE_BACTERIUM	GO_DEFENSE_RESPONSE_TO_GRAM_POSITIVE_BACTERIUM	4/261	14/3404	0.0182844	0.410897	0.397625	GBP4/DEFA5/DEFA6/LYZ	4
GO_POSITIVE_REGULATION_OF_INSULIN_SECRETION	GO_POSITIVE_REGULATION_OF_INSULIN_SECRETION	4/261	14/3404	0.0182844	0.410897	0.397625	CFTR/JAK2/PDX1/HLA-DRB1	4
GO_REGULATION_OF_VIRAL_ENTRY_INTO_HOST_CELL	GO_REGULATION_OF_VIRAL_ENTRY_INTO_HOST_CELL	4/261	14/3404	0.0182844	0.410897	0.397625	CD74/TRIM22/TRIM5/HLA-DRB1	4
GO_GOLGI_VESICLE_BUDDING	GO_GOLGI_VESICLE_BUDDING	5/261	21/3404	0.0187153	0.411535	0.398243	MCFD2/GOSR2/SEC23A/ARFGAP3/SERPINA1	5
GO_MAMMARY_GLAND_EPITHELIUM_DEVELOPMENT	GO_MAMMARY_GLAND_EPITHELIUM_DEVELOPMENT	5/261	21/3404	0.0187153	0.411535	0.398243	JAK2/ROBO1/TBX3/MST1/LBH	5
GO_TERPENOID_METABOLIC_PROCESS	GO_TERPENOID_METABOLIC_PROCESS	7/261	37/3404	0.0201515	0.432015	0.418061	APOA4/ALDH1A1/APOB/APOC2/RDH10/RBP2/CYP2C9	7
GO_MAMMARY_GLAND_DEVELOPMENT	GO_MAMMARY_GLAND_DEVELOPMENT	6/261	29/3404	0.0202906	0.432015	0.418061	JAK2/ROBO1/ATP7A/TBX3/MST1/LBH	6
GO_POSITIVE_REGULATION_OF_CYSTEINE_TYPE_ENDOPEPTIDASE_ACTIVITY	GO_POSITIVE_REGULATION_OF_CYSTEINE_TYPE_ENDOPEPTIDASE_ACTIVITY	6/261	29/3404	0.0202906	0.432015	0.418061	JAK2/ROBO1/CASP1/CTSH/CARD8/DAPK1	6
GO_REGULATION_OF_MAPK_CASCADE	GO_REGULATION_OF_MAPK_CASCADE	21/261	172/3404	0.0204917	0.432015	0.418061	CD74/CCL25/JAK2/CHRNA7/ROBO1/C5/MAP3K20/ACKR3/NCF1/ERN1/WWC1/RGS2/TRIM5/NEK10/NPNT/FGD2/BANK1/LBH/HLA-DRB1/BRAF/PRKCA	21
GO_CYTOKINE_MEDIATED_SIGNALING_PATHWAY	GO_CYTOKINE_MEDIATED_SIGNALING_PATHWAY	22/261	183/3404	0.0211011	0.44024	0.42602	CD74/CCL25/HLA-DRA/IRF8/JAK2/MX2/PALM3/ROBO1/BIRC3/CASP1/ACKR3/TRIM22/GSTA2/IFI6/TRIM5/IL32/CARD8/IFIT2/HLA-DRB1/STAT2/CCDC3/HLA-DRB5	22
GO_IMPORT_INTO_CELL	GO_IMPORT_INTO_CELL	8/261	46/3404	0.0216905	0.44024	0.42602	DNM1/MX2/KCNJ3/SLC2A5/RGS2/SLC5A1/SLC7A1/SLC8A1	8
GO_RESPONSE_TO_ENDOPLASMIC_RETICULUM_STRESS	GO_RESPONSE_TO_ENDOPLASMIC_RETICULUM_STRESS	10/261	64/3404	0.0221658	0.44024	0.42602	CFTR/CREB3L3/DNAJC10/FKBP14/ERN1/GOSR2/PDX1/RCN3/CLU/FBXO44	10
GO_RESPIRATORY_SYSTEM_DEVELOPMENT	GO_RESPIRATORY_SYSTEM_DEVELOPMENT	9/261	55/3404	0.0222522	0.44024	0.42602	MME/RDH10/CTSH/ATP7A/PROX1/LIPA/PKDCC/RCN3/RC3H2	9
GO_CHOLESTEROL_EFFLUX	GO_CHOLESTEROL_EFFLUX	5/261	22/3404	0.0227455	0.44024	0.42602	APOA4/ABCG5/APOB/APOC2/SOAT2	5
GO_INTERMEMBRANE_LIPID_TRANSFER	GO_INTERMEMBRANE_LIPID_TRANSFER	5/261	22/3404	0.0227455	0.44024	0.42602	MTTP/APOA4/ABCG5/APOB/GRAMD1B	5
GO_ISOPRENOID_METABOLIC_PROCESS	GO_ISOPRENOID_METABOLIC_PROCESS	7/261	38/3404	0.0231387	0.44024	0.42602	APOA4/ALDH1A1/APOB/APOC2/RDH10/RBP2/CYP2C9	7
GO_NEGATIVE_REGULATION_OF_CELLULAR_AMIDE_METABOLIC_PROCESS	GO_NEGATIVE_REGULATION_OF_CELLULAR_AMIDE_METABOLIC_PROCESS	7/261	38/3404	0.0231387	0.44024	0.42602	CHRNA7/RGS2/BANK1/AGO4/DAPK1/CLU/GIGYF2	7
GO_POSITIVE_REGULATION_OF_PEPTIDASE_ACTIVITY	GO_POSITIVE_REGULATION_OF_PEPTIDASE_ACTIVITY	7/261	38/3404	0.0231387	0.44024	0.42602	JAK2/ROBO1/CASP1/CTSH/RCN3/CARD8/DAPK1	7
GO_NEGATIVE_REGULATION_OF_LIPID_BIOSYNTHETIC_PROCESS	GO_NEGATIVE_REGULATION_OF_LIPID_BIOSYNTHETIC_PROCESS	4/261	15/3404	0.0234651	0.44024	0.42602	MALRD1/PROX1/CCDC3/SERPINA12	4
GO_PLASMA_LIPOPROTEIN_PARTICLE_CLEARANCE	GO_PLASMA_LIPOPROTEIN_PARTICLE_CLEARANCE	4/261	15/3404	0.0234651	0.44024	0.42602	APOB/APOC2/SOAT2/LIPA	4
GO_REGULATION_OF_TUMOR_NECROSIS_FACTOR_MEDIATED_SIGNALING_PATHWAY	GO_REGULATION_OF_TUMOR_NECROSIS_FACTOR_MEDIATED_SIGNALING_PATHWAY	4/261	15/3404	0.0234651	0.44024	0.42602	BIRC3/CASP1/CARD8/CCDC3	4
GO_REGULATION_OF_SYSTEM_PROCESS	GO_REGULATION_OF_SYSTEM_PROCESS	16/261	123/3404	0.0239567	0.445377	0.430992	APOA4/ABCG5/JAK2/KCNJ3/CHRNA7/GATA5/TMEM25/RGS2/ENPP7/MYRF/CHRM3/NPNT/SLC8A1/CACNA1H/AIF1/PRKCA	16
GO_POSITIVE_REGULATION_OF_LIPID_METABOLIC_PROCESS	GO_POSITIVE_REGULATION_OF_LIPID_METABOLIC_PROCESS	8/261	47/3404	0.0244657	0.448786	0.434291	CD74/APOA4/APOC2/RDH10/MLXIPL/LPGAT1/ENPP7/CCDC3	8
GO_CELLULAR_RESPONSE_TO_BIOTIC_STIMULUS	GO_CELLULAR_RESPONSE_TO_BIOTIC_STIMULUS	9/261	56/3404	0.0247985	0.448786	0.434291	IRF8/CD68/CASP1/TRIM5/DEFA5/CARD8/TFPI/DEFA6/PRKCA	9
GO_NEGATIVE_REGULATION_OF_PEPTIDASE_ACTIVITY	GO_NEGATIVE_REGULATION_OF_PEPTIDASE_ACTIVITY	9/261	56/3404	0.0247985	0.448786	0.434291	DPEP1/C5/BIRC3/IFI6/SERPINB5/CARD8/TFPI/SERPINA1/SERPINA12	9
GO_CELLULAR_HOMEOSTASIS	GO_CELLULAR_HOMEOSTASIS	22/261	187/3404	0.0264027	0.473628	0.45833	CFTR/SLC4A7/CYBRD1/JAK2/DNAJC10/MUC17/CHRNA7/SLC40A1/MLXIPL/TNS2/ACKR3/NCF1/ERN1/ATP7A/PDX1/TGM2/XPR1/MCOLN3/SLC8A1/MT1A/HLA-DRB1/HKDC1	22
GO_G_PROTEIN_COUPLED_RECEPTOR_SIGNALING_PATHWAY_COUPLED_TO_CYCLIC_NUCLEOTIDE_SECOND_MESSENGER	GO_G_PROTEIN_COUPLED_RECEPTOR_SIGNALING_PATHWAY_COUPLED_TO_CYCLIC_NUCLEOTIDE_SECOND_MESSENGER	8/261	48/3404	0.0274808	0.488681	0.472897	RAMP1/ADGRG4/ADGRG7/SSTR1/ADGRG6/RGS2/CHRM3/PRKCA	8
GO_MODULATION_BY_SYMBIONT_OF_ENTRY_INTO_HOST	GO_MODULATION_BY_SYMBIONT_OF_ENTRY_INTO_HOST	4/261	16/3404	0.0294499	0.519181	0.502411	CD74/TRIM22/TRIM5/HLA-DRB1	4
GO_CYCLIC_NUCLEOTIDE_MEDIATED_SIGNALING	GO_CYCLIC_NUCLEOTIDE_MEDIATED_SIGNALING	8/261	49/3404	0.0307446	0.537374	0.520017	RAMP1/ADGRG4/ADGRG7/RAPGEF3/ADGRG6/RGS2/PDE3A/PRKCA	8
GO_RESPONSE_TO_METAL_ION	GO_RESPONSE_TO_METAL_ION	12/261	87/3404	0.0317697	0.549226	0.531486	DPEP1/CYBRD1/SLC40A1/KHK/NCF1/ATP7A/SYT1/PDX1/APOBEC1/CACNA1H/MT1A/BRAF	12
GO_FATTY_ACID_DERIVATIVE_BIOSYNTHETIC_PROCESS	GO_FATTY_ACID_DERIVATIVE_BIOSYNTHETIC_PROCESS	5/261	24/3404	0.0323925	0.549226	0.531486	CD74/CBR1/PLA2G4A/CYP2C9/BDH2	5
GO_REGULATION_OF_RESPONSE_TO_CYTOKINE_STIMULUS	GO_REGULATION_OF_RESPONSE_TO_CYTOKINE_STIMULUS	8/261	50/3404	0.0342652	0.549226	0.531486	CD74/JAK2/PALM3/ROBO1/BIRC3/CASP1/CARD8/CCDC3	8
GO_ERK1_AND_ERK2_CASCADE	GO_ERK1_AND_ERK2_CASCADE	10/261	69/3404	0.0355402	0.549226	0.531486	CD74/CCL25/CHRNA7/ACKR3/CTSH/NEK10/NPNT/HLA-DRB1/BRAF/PRKCA	10
GO_FOREBRAIN_GENERATION_OF_NEURONS	GO_FOREBRAIN_GENERATION_OF_NEURONS	3/261	3404-10-01	0.0356916	0.549226	0.531486	ROBO1/ATP7A/PROX1	3
GO_MIRNA_METABOLIC_PROCESS	GO_MIRNA_METABOLIC_PROCESS	3/261	3404-10-01	0.0356916	0.549226	0.531486	TUT4/AGO4/RC3H2	3
GO_MITOCHONDRIAL_FISSION	GO_MITOCHONDRIAL_FISSION	3/261	3404-10-01	0.0356916	0.549226	0.531486	DNM1/MX2/STAT2	3
GO_POSITIVE_REGULATION_OF_INTERLEUKIN_1_PRODUCTION	GO_POSITIVE_REGULATION_OF_INTERLEUKIN_1_PRODUCTION	3/261	3404-10-01	0.0356916	0.549226	0.531486	JAK2/CASP1/CARD8	3
GO_PROSTANOID_BIOSYNTHETIC_PROCESS	GO_PROSTANOID_BIOSYNTHETIC_PROCESS	3/261	3404-10-01	0.0356916	0.549226	0.531486	CD74/CBR1/PLA2G4A	3
GO_REGULATION_OF_CAMP_MEDIATED_SIGNALING	GO_REGULATION_OF_CAMP_MEDIATED_SIGNALING	3/261	3404-10-01	0.0356916	0.549226	0.531486	RGS2/PDE3A/PRKCA	3
GO_TUBE_DEVELOPMENT	GO_TUBE_DEVELOPMENT	29/261	270/3404	0.0358721	0.549226	0.531486	MME/ANPEP/RAMP1/CITED1/APOB/ENPP2/CHRNA7/ROBO1/HIF3A/RAPGEF3/GATA5/MEIS1/RDH10/ANGPTL4/THSD7A/ACKR3/REG1A/CTSH/ATP7A/PROX1/PDX1/TBX3/LIPA/TGM2/PKDCC/RCN3/NPNT/RC3H2/PRKCA	29
GO_ANION_HOMEOSTASIS	GO_ANION_HOMEOSTASIS	4/261	17/3404	0.036257	0.549226	0.531486	MLXIPL/ENPP7/XPR1/RCN3	4
GO_CELLULAR_AMINO_ACID_BIOSYNTHETIC_PROCESS	GO_CELLULAR_AMINO_ACID_BIOSYNTHETIC_PROCESS	4/261	17/3404	0.036257	0.549226	0.531486	FOLH1/OAT/DPYD/AASS	4
GO_EMBRYONIC_PATTERN_SPECIFICATION	GO_EMBRYONIC_PATTERN_SPECIFICATION	4/261	17/3404	0.036257	0.549226	0.531486	CITED1/MEIS1/TBX3/MEIS2	4
GO_ICOSANOID_BIOSYNTHETIC_PROCESS	GO_ICOSANOID_BIOSYNTHETIC_PROCESS	4/261	17/3404	0.036257	0.549226	0.531486	CD74/CBR1/PLA2G4A/CYP2C9	4
GO_NEGATIVE_REGULATION_OF_RESPONSE_TO_CYTOKINE_STIMULUS	GO_NEGATIVE_REGULATION_OF_RESPONSE_TO_CYTOKINE_STIMULUS	4/261	17/3404	0.036257	0.549226	0.531486	PALM3/ROBO1/CARD8/CCDC3	4
GO_REGULATION_OF_TRIGLYCERIDE_METABOLIC_PROCESS	GO_REGULATION_OF_TRIGLYCERIDE_METABOLIC_PROCESS	4/261	17/3404	0.036257	0.549226	0.531486	APOA4/APOC2/APOBEC1/SERPINA12	4
GO_RESPONSE_TO_ZINC_ION	GO_RESPONSE_TO_ZINC_ION	4/261	17/3404	0.036257	0.549226	0.531486	KHK/ATP7A/APOBEC1/MT1A	4
GO_RESPONSE_TO_CARBOHYDRATE	GO_RESPONSE_TO_CARBOHYDRATE	9/261	60/3404	0.0370606	0.557272	0.539273	CFTR/APOB/SLC2A5/MLXIPL/KHK/ERN1/PDX1/SLC8A1/HLA-DRB1	9
GO_CARBOHYDRATE_METABOLIC_PROCESS	GO_CARBOHYDRATE_METABOLIC_PROCESS	18/261	151/3404	0.0379061	0.565219	0.546962	ALDOB/SI/ALDH1A1/MGAM/LCT/PGGHG/SLC2A5/MLXIPL/KHK/PLA2G4A/GCNT4/PDX1/MST1/GK/HKDC1/SLC2A2/SERPINA12/BRAF	18
GO_POSITIVE_REGULATION_OF_CATALYTIC_ACTIVITY	GO_POSITIVE_REGULATION_OF_CATALYTIC_ACTIVITY	38/261	374/3404	0.0381419	0.565219	0.546962	ALDOB/RAP1GAP/CD74/CCL25/FAM13A/APOA4/ALDH1A1/JAK2/DNAJC10/TIAM2/CHRNA7/ROBO1/ARRDC4/APOC2/C5/RAPGEF3/MAP3K20/CASP1/CLSPN/CTSH/NCF1/ERN1/ATP7A/RGS2/PROX1/NEK10/SEC23A/RCN3/APOBEC1/NPNT/FGD2/ARFGAP3/CARD8/DAPK1/HLA-DRB1/BRAF/CLU/AGAP4	38
GO_EPITHELIAL_CELL_DIFFERENTIATION	GO_EPITHELIAL_CELL_DIFFERENTIATION	19/261	162/3404	0.0387035	0.565348	0.547087	CITED1/KRT72/SLC4A7/CBR1/HAPLN2/RAPGEF3/GATA5/REG3A/KRT73/GSTA2/PROX1/PDX1/TBX3/MAF/ONECUT2/GSTA1/LBH/MCOLN3/BDH2	19
GO_ION_HOMEOSTASIS	GO_ION_HOMEOSTASIS	19/261	162/3404	0.0387035	0.565348	0.547087	CFTR/SLC4A7/CYBRD1/JAK2/CHRNA7/SLC40A1/MLXIPL/ACKR3/REG1A/IFI6/ATP7A/TGM2/ENPP7/XPR1/RCN3/MCOLN3/SLC8A1/MT1A/BDH2	19
GO_REGULATION_OF_HORMONE_LEVELS	GO_REGULATION_OF_HORMONE_LEVELS	16/261	131/3404	0.0402667	0.58401	0.565147	MME/CFTR/ALDH1A1/JAK2/FAM3B/RAPGEF3/RDH10/SULT1E1/GCNT4/CYP2C9/PDX1/TBX3/CACNA1H/HLA-DRB1/SLC2A2/PRKCA	16
GO_CELLULAR_RESPONSE_TO_INORGANIC_SUBSTANCE	GO_CELLULAR_RESPONSE_TO_INORGANIC_SUBSTANCE	8/261	52/3404	0.0421062	0.593554	0.574382	DPEP1/SLC40A1/NCF1/ATP7A/SYT1/CACNA1H/MT1A/BRAF	8
GO_INSULIN_SECRETION	GO_INSULIN_SECRETION	8/261	52/3404	0.0421062	0.593554	0.574382	CFTR/JAK2/FAM3B/RAPGEF3/PDX1/HLA-DRB1/SLC2A2/PRKCA	8
GO_ANTIGEN_PROCESSING_AND_PRESENTATION_OF_PEPTIDE_ANTIGEN	GO_ANTIGEN_PROCESSING_AND_PRESENTATION_OF_PEPTIDE_ANTIGEN	7/261	43/3404	0.0426718	0.593554	0.574382	CD74/HLA-DRA/NCF1/SEC23A/HLA-DMB/HLA-DRB1/HLA-DRB5	7
GO_RESPONSE_TO_DRUG	GO_RESPONSE_TO_DRUG	12/261	91/3404	0.0430535	0.593554	0.574382	DPEP1/ABCG5/APOC2/PTGR1/ADIRF/CYP2C9/PDX1/PDE3A/APOBEC1/SLC8A1/NR1I2/KMT2A	12
GO_ACTIVATION_OF_CYSTEINE_TYPE_ENDOPEPTIDASE_ACTIVITY_INVOLVED_IN_APOPTOTIC_PROCESS	GO_ACTIVATION_OF_CYSTEINE_TYPE_ENDOPEPTIDASE_ACTIVITY_INVOLVED_IN_APOPTOTIC_PROCESS	4/261	18/3404	0.0438956	0.593554	0.574382	JAK2/ROBO1/CTSH/CARD8	4
GO_PRIMARY_ALCOHOL_METABOLIC_PROCESS	GO_PRIMARY_ALCOHOL_METABOLIC_PROCESS	4/261	18/3404	0.0438956	0.593554	0.574382	ALDH1A1/RDH10/SULT1E1/CACNA1H	4
GO_CELLULAR_RESPONSE_TO_LIPID	GO_CELLULAR_RESPONSE_TO_LIPID	17/261	143/3404	0.0439179	0.593554	0.574382	CFTR/IRF8/APOB/GRAMD1B/JAK2/CD68/SSTR1/CASP1/KDM5D/TRIM5/DEFA5/LBH/CARD8/TFPI/DEFA6/PRKCA/CLU	17
GO_POSITIVE_REGULATION_OF_MULTICELLULAR_ORGANISMAL_PROCESS	GO_POSITIVE_REGULATION_OF_MULTICELLULAR_ORGANISMAL_PROCESS	41/261	413/3404	0.0440498	0.593554	0.574382	MME/CD74/IRF8/JAK2/ENPP2/TIAM2/CHRNA7/ROBO1/APOC2/C5/RAPGEF3/GATA5/BIRC3/ANGPTL4/PLA2G4A/CASP1/REG1A/CTSH/PLXNC1/SYT1/RGS2/PROX1/PRKAB2/PDE3A/ENPP7/MST1/PKDCC/MYRF/CHRM3/NPNT/LBH/SLC8A1/CARD8/VNN1/GATM/HLA-DRB1/AIF1/TCF12/PRKCA/CLU/TCF3	41
GO_MACROPHAGE_ACTIVATION	GO_MACROPHAGE_ACTIVATION	5/261	26/3404	0.044259	0.593554	0.574382	CD74/JAK2/PLA2G4A/AIF1/CLU	5
GO_ANION_TRANSPORT	GO_ANION_TRANSPORT	18/261	154/3404	0.0447983	0.593554	0.574382	CFTR/MTTP/APOA4/SLC4A7/EMB/APOC2/PLA2G4A/SYT1/RGS2/PRKAB2/PDZK1/ANO5/XPR1/SLC7A1/CA13/SLC10A2/SLC2A2/SLC2A14	18
GO_EPITHELIUM_DEVELOPMENT	GO_EPITHELIUM_DEVELOPMENT	30/261	287/3404	0.0454025	0.593554	0.574382	CITED1/KRT72/SLC4A7/CBR1/JAK2/HAPLN2/SLC40A1/ROBO1/RAPGEF3/GATA5/REG3A/KRT73/RDH10/CTSH/GSTA2/ATP7A/PROX1/PDX1/TBX3/MAF/TGM2/MST1/ONECUT2/RCN3/SERPINB5/NPNT/GSTA1/LBH/MCOLN3/BDH2	30
GO_CELLULAR_RESPONSE_TO_CAMP	GO_CELLULAR_RESPONSE_TO_CAMP	3/261	3404-11-01	0.0463612	0.593554	0.574382	CFTR/RAPGEF3/SLC8A1	3
GO_DEFENSE_RESPONSE_TO_GRAM_NEGATIVE_BACTERIUM	GO_DEFENSE_RESPONSE_TO_GRAM_NEGATIVE_BACTERIUM	3/261	3404-11-01	0.0463612	0.593554	0.574382	DEFA5/DEFA6/LYZ	3
GO_LOW_DENSITY_LIPOPROTEIN_PARTICLE_CLEARANCE	GO_LOW_DENSITY_LIPOPROTEIN_PARTICLE_CLEARANCE	3/261	3404-11-01	0.0463612	0.593554	0.574382	APOB/SOAT2/LIPA	3
GO_POSITIVE_REGULATION_OF_CHEMOKINE_PRODUCTION	GO_POSITIVE_REGULATION_OF_CHEMOKINE_PRODUCTION	3/261	3404-11-01	0.0463612	0.593554	0.574382	CD74/C5/AIF1	3
GO_PROTEIN_CONTAINING_COMPLEX_REMODELING	GO_PROTEIN_CONTAINING_COMPLEX_REMODELING	3/261	3404-11-01	0.0463612	0.593554	0.574382	APOA4/APOB/APOC2	3
GO_REGULATION_OF_SMOOTH_MUSCLE_CONTRACTION	GO_REGULATION_OF_SMOOTH_MUSCLE_CONTRACTION	3/261	3404-11-01	0.0463612	0.593554	0.574382	RGS2/CHRM3/NPNT	3
GO_RESPONSE_TO_ANTIBIOTIC	GO_RESPONSE_TO_ANTIBIOTIC	3/261	3404-11-01	0.0463612	0.593554	0.574382	JAK2/PLA2G4A/ATP7A	3
GO_POSITIVE_REGULATION_OF_I_KAPPAB_KINASE_NF_KAPPAB_SIGNALING	GO_POSITIVE_REGULATION_OF_I_KAPPAB_KINASE_NF_KAPPAB_SIGNALING	8/261	53/3404	0.0464394	0.593554	0.574382	CD74/BIRC3/CASP1/TRIM22/APOL3/TRIM5/TGM2/HLA-DRB1	8
GO_RESPONSE_TO_NITROGEN_COMPOUND	GO_RESPONSE_TO_NITROGEN_COMPOUND	27/261	254/3404	0.0470898	0.598128	0.578809	DPEP1/CFTR/CITED1/DNM1/JAK2/DNAJC10/CD68/CHRNA7/RAPGEF3/REG3A/KHK/TNS2/REG1A/ATP7A/RGS2/PDX1/PDE3A/CHRM3/RCN3/APOBEC1/SLC8A1/RRM2B/STAT2/AIF1/SERPINA12/COL16A1/FBXO44	27
GO_REGULATION_OF_INSULIN_SECRETION	GO_REGULATION_OF_INSULIN_SECRETION	7/261	44/3404	0.0475623	0.6004	0.581008	CFTR/JAK2/RAPGEF3/PDX1/HLA-DRB1/SLC2A2/PRKCA	7
GO_POSITIVE_REGULATION_OF_HYDROLASE_ACTIVITY	GO_POSITIVE_REGULATION_OF_HYDROLASE_ACTIVITY	22/261	199/3404	0.0484887	0.60252	0.583059	ALDOB/RAP1GAP/CCL25/FAM13A/APOA4/ALDH1A1/JAK2/DNAJC10/TIAM2/ROBO1/APOC2/RAPGEF3/CASP1/CTSH/RGS2/SEC23A/RCN3/NPNT/ARFGAP3/CARD8/DAPK1/AGAP4	22
GO_REGULATION_OF_HYDROLASE_ACTIVITY	GO_REGULATION_OF_HYDROLASE_ACTIVITY	33/261	323/3404	0.0485036	0.60252	0.583059	DPEP1/ALDOB/RAP1GAP/CCL25/FAM13A/APOA4/ALDH1A1/JAK2/DNAJC10/TIAM2/ROBO1/APOC2/C5/RAPGEF3/BIRC3/ANGPTL4/CASP1/CTSH/IFI6/PLXNC1/RGS2/SEC23A/RCN3/SERPINB5/NPNT/FGD2/ARFGAP3/CARD8/TFPI/SERPINA1/DAPK1/SERPINA12/AGAP4	33
GO_RESPONSE_TO_TUMOR_NECROSIS_FACTOR	GO_RESPONSE_TO_TUMOR_NECROSIS_FACTOR	9/261	63/3404	0.0486141	0.60252	0.583059	CCL25/APOB/JAK2/BIRC3/CASP1/NPNT/CXCL16/CARD8/CCDC3	9
GO_ADENYLATE_CYCLASE_ACTIVATING_G_PROTEIN_COUPLED_RECEPTOR_SIGNALING_PATHWAY	GO_ADENYLATE_CYCLASE_ACTIVATING_G_PROTEIN_COUPLED_RECEPTOR_SIGNALING_PATHWAY	5/261	27/3404	0.051049	0.610571	0.59085	RAMP1/ADGRG4/ADGRG7/ADGRG6/PRKCA	5
GO_APOPTOTIC_MITOCHONDRIAL_CHANGES	GO_APOPTOTIC_MITOCHONDRIAL_CHANGES	5/261	27/3404	0.051049	0.610571	0.59085	IFI6/TFDP2/IFIT2/THEM4/CLU	5
GO_DETOXIFICATION	GO_DETOXIFICATION	5/261	27/3404	0.051049	0.610571	0.59085	APOA4/ATP7A/PDZK1/GSTA1/MT1A	5
GO_METENCEPHALON_DEVELOPMENT	GO_METENCEPHALON_DEVELOPMENT	5/261	27/3404	0.051049	0.610571	0.59085	ATRN/SSTR1/ATP7A/PROX1/AIF1	5
GO_RECEPTOR_INTERNALIZATION	GO_RECEPTOR_INTERNALIZATION	5/261	27/3404	0.051049	0.610571	0.59085	RAMP1/DNM1/GRK3/MX2/ACKR3	5
GO_RESPONSE_TO_MONOSACCHARIDE	GO_RESPONSE_TO_MONOSACCHARIDE	8/261	54/3404	0.0510551	0.610571	0.59085	CFTR/SLC2A5/MLXIPL/KHK/ERN1/PDX1/SLC8A1/HLA-DRB1	8
GO_COPII_COATED_VESICLE_BUDDING	GO_COPII_COATED_VESICLE_BUDDING	4/261	19/3404	0.0523661	0.614632	0.59478	MCFD2/GOSR2/SEC23A/SERPINA1	4
GO_LONG_CHAIN_FATTY_ACID_METABOLIC_PROCESS	GO_LONG_CHAIN_FATTY_ACID_METABOLIC_PROCESS	4/261	19/3404	0.0523661	0.614632	0.59478	CBR1/PLA2G4A/CYP2C9/GSTA1	4
GO_REGULATION_OF_STEROL_TRANSPORT	GO_REGULATION_OF_STEROL_TRANSPORT	4/261	19/3404	0.0523661	0.614632	0.59478	APOA4/ABCG5/APOC2/ENPP7	4
GO_STEROID_BIOSYNTHETIC_PROCESS	GO_STEROID_BIOSYNTHETIC_PROCESS	7/261	45/3404	0.0527969	0.614632	0.59478	CFTR/APOA4/APOB/MALRD1/CYP27A1/PROX1/CACNA1H	7
GO_POSITIVE_REGULATION_OF_CELL_POPULATION_PROLIFERATION	GO_POSITIVE_REGULATION_OF_CELL_POPULATION_PROLIFERATION	22/261	201/3404	0.0531902	0.614632	0.59478	CD74/CITED1/JAK2/CHRNA7/REG3A/MEIS1/MLXIPL/REG1A/CTSH/ERN1/ATP7A/PROX1/PDX1/TBX3/TGM2/MST1/SLC7A1/LBH/HLA-DMB/AIF1/PRKCA/MEIS2	22
GO_MULTICELLULAR_ORGANISM_GROWTH	GO_MULTICELLULAR_ORGANISM_GROWTH	6/261	36/3404	0.053198	0.614632	0.59478	ATRN/TNS2/PKDCC/XPA/RC3H2/GIGYF2	6
GO_ORGANIC_ANION_TRANSPORT	GO_ORGANIC_ANION_TRANSPORT	15/261	126/3404	0.0557829	0.638765	0.618133	CFTR/MTTP/APOA4/SLC4A7/EMB/APOC2/PLA2G4A/SYT1/RGS2/PRKAB2/SLC7A1/CA13/SLC10A2/SLC2A2/SLC2A14	15
GO_PROTEIN_PROCESSING	GO_PROTEIN_PROCESSING	8/261	55/3404	0.0559577	0.638765	0.618133	MME/BIRC3/CASP1/CTSH/MYRFL/MYRF/DYNC2H1/CARD8	8
GO_POSITIVE_REGULATION_OF_MAP_KINASE_ACTIVITY	GO_POSITIVE_REGULATION_OF_MAP_KINASE_ACTIVITY	10/261	75/3404	0.0579795	0.638765	0.618133	CD74/JAK2/CHRNA7/ROBO1/C5/MAP3K20/ERN1/NEK10/FGD2/BRAF	10
GO_APOPTOTIC_SIGNALING_PATHWAY	GO_APOPTOTIC_SIGNALING_PATHWAY	18/261	159/3404	0.0582211	0.638765	0.618133	CD74/JAK2/DNAJC10/CASP1/JMY/ACKR3/CTSH/IFI6/ERN1/PDX1/VNN1/TFDP2/XPA/RRM2B/DAPK1/PRKCA/CLU/CASP5	18
GO_CARBOHYDRATE_CATABOLIC_PROCESS	GO_CARBOHYDRATE_CATABOLIC_PROCESS	7/261	46/3404	0.0583801	0.638765	0.618133	ALDOB/ALDH1A1/MGAM/MLXIPL/KHK/GK/HKDC1	7
GO_BILE_ACID_METABOLIC_PROCESS	GO_BILE_ACID_METABOLIC_PROCESS	3/261	3404-12-01	0.0584103	0.638765	0.618133	MALRD1/CYP27A1/PROX1	3
GO_LEUKOCYTE_ACTIVATION_INVOLVED_IN_INFLAMMATORY_RESPONSE	GO_LEUKOCYTE_ACTIVATION_INVOLVED_IN_INFLAMMATORY_RESPONSE	3/261	3404-12-01	0.0584103	0.638765	0.618133	JAK2/AIF1/CLU	3
GO_LYMPHOCYTE_HOMEOSTASIS	GO_LYMPHOCYTE_HOMEOSTASIS	3/261	3404-12-01	0.0584103	0.638765	0.618133	CD74/SLC40A1/RC3H2	3
GO_NEGATIVE_REGULATION_OF_INTRINSIC_APOPTOTIC_SIGNALING_PATHWAY_IN_RESPONSE_TO_DNA_DAMAGE	GO_NEGATIVE_REGULATION_OF_INTRINSIC_APOPTOTIC_SIGNALING_PATHWAY_IN_RESPONSE_TO_DNA_DAMAGE	3/261	3404-12-01	0.0584103	0.638765	0.618133	CD74/ACKR3/CLU	3
GO_POSITIVE_REGULATION_OF_LIPID_CATABOLIC_PROCESS	GO_POSITIVE_REGULATION_OF_LIPID_CATABOLIC_PROCESS	3/261	3404-12-01	0.0584103	0.638765	0.618133	APOA4/APOC2/ENPP7	3
GO_POSITIVE_REGULATION_OF_PHOSPHORUS_METABOLIC_PROCESS	GO_POSITIVE_REGULATION_OF_PHOSPHORUS_METABOLIC_PROCESS	28/261	271/3404	0.059091	0.641421	0.620703	CD74/CCL25/JAK2/ENPP2/CHRNA7/ROBO1/APOC2/C5/RAPGEF3/MLXIPL/MAP3K20/ACKR3/CLSPN/NCF1/ERN1/WWC1/PROX1/TRIM5/NEK10/ENPP7/NPNT/FGD2/BANK1/HLA-DRB1/AIF1/BRAF/PRKCA/CLU	28
GO_CELLULAR_RESPONSE_TO_CARBOHYDRATE_STIMULUS	GO_CELLULAR_RESPONSE_TO_CARBOHYDRATE_STIMULUS	6/261	37/3404	0.0595941	0.641421	0.620703	CFTR/SLC2A5/MLXIPL/ERN1/PDX1/HLA-DRB1	6
GO_IMPORT_ACROSS_PLASMA_MEMBRANE	GO_IMPORT_ACROSS_PLASMA_MEMBRANE	6/261	37/3404	0.0595941	0.641421	0.620703	KCNJ3/SLC2A5/RGS2/SLC5A1/SLC7A1/SLC8A1	6
GO_SECOND_MESSENGER_MEDIATED_SIGNALING	GO_SECOND_MESSENGER_MEDIATED_SIGNALING	12/261	96/3404	0.0607438	0.647517	0.626603	RAMP1/ADGRG4/ADGRG7/RAPGEF3/ACKR3/ADGRG6/RGS2/PDX1/PDE3A/CHRM3/SLC8A1/PRKCA	12
GO_TAXIS	GO_TAXIS	17/261	149/3404	0.0607938	0.647517	0.626603	DPEP1/RAP1GAP/CD74/CCL25/EMB/ENPP2/MATN2/ROBO1/C5/ACKR3/PLXNC1/MYCBP2/MST1/CXCL16/SEMA5B/AIF1/PRKCA	17
GO_PERIPHERAL_NERVOUS_SYSTEM_DEVELOPMENT	GO_PERIPHERAL_NERVOUS_SYSTEM_DEVELOPMENT	4/261	20/3404	0.0616613	0.649986	0.628992	PMP22/HAPLN2/ADGRG6/ONECUT2	4
GO_REGULATION_OF_LIPASE_ACTIVITY	GO_REGULATION_OF_LIPASE_ACTIVITY	4/261	20/3404	0.0616613	0.649986	0.628992	APOA4/APOC2/ANGPTL4/RGS2	4
GO_NEGATIVE_REGULATION_OF_PROTEOLYSIS	GO_NEGATIVE_REGULATION_OF_PROTEOLYSIS	10/261	76/3404	0.0624562	0.654989	0.633834	DPEP1/TM4SF20/C5/BIRC3/IFI6/SERPINB5/CARD8/TFPI/SERPINA1/SERPINA12	10
GO_RESPONSE_TO_INORGANIC_SUBSTANCE	GO_RESPONSE_TO_INORGANIC_SUBSTANCE	16/261	139/3404	0.0633939	0.659458	0.638158	DPEP1/APOA4/CYBRD1/APOB/SLC40A1/KHK/NCF1/ATP7A/SYT1/PDX1/SLC5A1/APOBEC1/SLC8A1/CACNA1H/MT1A/BRAF	16
GO_RESPONSE_TO_LIPID	GO_RESPONSE_TO_LIPID	22/261	205/3404	0.0635579	0.659458	0.638158	CFTR/CITED1/IRF8/APOB/GRAMD1B/JAK2/CD68/PALM3/SSTR1/CASP1/CTSH/KDM5D/TRIM5/PDX1/DEFA5/LBH/CARD8/TFPI/DEFA6/AIF1/PRKCA/CLU	22
GO_CELLULAR_AMIDE_METABOLIC_PROCESS	GO_CELLULAR_AMIDE_METABOLIC_PROCESS	21/261	194/3404	0.0639821	0.659458	0.638158	MME/DPEP1/ANPEP/CHRNA7/FOLH1/CTSH/GSTA2/CYP2C9/RGS2/AASS/ENPP7/BANK1/GSTA1/GALC/VNN1/AGO4/DAPK1/THEM4/CLU/GIGYF2/BDH2	21
GO_REGULATION_OF_SMALL_MOLECULE_METABOLIC_PROCESS	GO_REGULATION_OF_SMALL_MOLECULE_METABOLIC_PROCESS	14/261	118/3404	0.064774	0.659458	0.638158	CD74/APOA4/APOB/MALRD1/APOC2/RDH10/MLXIPL/KHK/LPGAT1/PROX1/PRKAB2/MST1/FMO5/SERPINA12	14
GO_POSITIVE_REGULATION_OF_INTRACELLULAR_SIGNAL_TRANSDUCTION	GO_POSITIVE_REGULATION_OF_INTRACELLULAR_SIGNAL_TRANSDUCTION	26/261	251/3404	0.0658294	0.659458	0.638158	CD74/CCL25/JAK2/CHRNA7/ROBO1/C5/BIRC3/MAP3K20/CASP1/ACKR3/TRIM22/NCF1/APOL3/ERN1/WWC1/TRIM5/NEK10/TGM2/NPNT/FGD2/BANK1/HLA-DRB1/RC3H2/SERPINA12/BRAF/PRKCA	26
GO_DETECTION_OF_STIMULUS	GO_DETECTION_OF_STIMULUS	5/261	29/3404	0.0663584	0.659458	0.638158	REEP6/SYT1/PDX1/SEMA5B/HLA-DRB1	5
GO_TRANSITION_METAL_ION_HOMEOSTASIS	GO_TRANSITION_METAL_ION_HOMEOSTASIS	5/261	29/3404	0.0663584	0.659458	0.638158	CYBRD1/SLC40A1/ATP7A/MT1A/BDH2	5
GO_TUMOR_NECROSIS_FACTOR_MEDIATED_SIGNALING_PATHWAY	GO_TUMOR_NECROSIS_FACTOR_MEDIATED_SIGNALING_PATHWAY	5/261	29/3404	0.0663584	0.659458	0.638158	JAK2/BIRC3/CASP1/CARD8/CCDC3	5
GO_CELLULAR_GLUCOSE_HOMEOSTASIS	GO_CELLULAR_GLUCOSE_HOMEOSTASIS	6/261	38/3404	0.0664295	0.659458	0.638158	CFTR/MLXIPL/ERN1/PDX1/HLA-DRB1/HKDC1	6
GO_CENTRAL_NERVOUS_SYSTEM_NEURON_DIFFERENTIATION	GO_CENTRAL_NERVOUS_SYSTEM_NEURON_DIFFERENTIATION	6/261	38/3404	0.0664295	0.659458	0.638158	ROBO1/ATP7A/PROX1/MYCBP2/DYNC2H1/GIGYF2	6
GO_POSITIVE_REGULATION_OF_SMALL_MOLECULE_METABOLIC_PROCESS	GO_POSITIVE_REGULATION_OF_SMALL_MOLECULE_METABOLIC_PROCESS	6/261	38/3404	0.0664295	0.659458	0.638158	CD74/APOA4/APOC2/RDH10/MLXIPL/LPGAT1	6
GO_OXIDATION_REDUCTION_PROCESS	GO_OXIDATION_REDUCTION_PROCESS	19/261	173/3404	0.0674784	0.663857	0.642415	ALDOB/ALDH1A1/CBR1/CYBRD1/DNAJC10/CYP27A1/PTGR1/RDH10/KHK/NCF1/CYP2C9/DPYD/KDM5D/AASS/GSTA1/FMO5/RRM2B/ADHFE1/BDH2	19
GO_PEPTIDE_SECRETION	GO_PEPTIDE_SECRETION	14/261	119/3404	0.0685676	0.663857	0.642415	CFTR/CD74/MTTP/JAK2/FAM3B/C5/RAPGEF3/PDX1/RCN3/ARFGAP3/HLA-DRB1/SLC2A2/AIF1/PRKCA	14
GO_POSITIVE_REGULATION_OF_PROTEIN_MODIFICATION_PROCESS	GO_POSITIVE_REGULATION_OF_PROTEIN_MODIFICATION_PROCESS	30/261	299/3404	0.071003	0.663857	0.642415	CD74/CCL25/RAMP1/JAK2/ENPP2/CHRNA7/ROBO1/ARRDC4/C5/RAPGEF3/BIRC3/MAP3K20/ACKR3/CLSPN/NCF1/ERN1/WWC1/PROX1/TRIM5/NEK10/MYCBP2/NPNT/FGD2/BANK1/HLA-DRB1/AIF1/KMT2A/BRAF/PRKCA/CLU	30
GO_CELLULAR_TRANSITION_METAL_ION_HOMEOSTASIS	GO_CELLULAR_TRANSITION_METAL_ION_HOMEOSTASIS	4/261	21/3404	0.0717662	0.663857	0.642415	CYBRD1/SLC40A1/ATP7A/MT1A	4
GO_POSITIVE_REGULATION_OF_PEPTIDE_HORMONE_SECRETION	GO_POSITIVE_REGULATION_OF_PEPTIDE_HORMONE_SECRETION	4/261	21/3404	0.0717662	0.663857	0.642415	CFTR/JAK2/PDX1/HLA-DRB1	4
GO_SMOOTH_MUSCLE_CONTRACTION	GO_SMOOTH_MUSCLE_CONTRACTION	4/261	21/3404	0.0717662	0.663857	0.642415	RGS2/CHRM3/NPNT/SLC8A1	4
GO_BICARBONATE_TRANSPORT	GO_BICARBONATE_TRANSPORT	3/261	13/3404	0.0717693	0.663857	0.642415	CFTR/SLC4A7/CA13	3
GO_EXPORT_ACROSS_PLASMA_MEMBRANE	GO_EXPORT_ACROSS_PLASMA_MEMBRANE	3/261	13/3404	0.0717693	0.663857	0.642415	SLC40A1/PDZK1/SLC8A1	3
GO_NEGATIVE_REGULATION_OF_EPITHELIAL_CELL_DIFFERENTIATION	GO_NEGATIVE_REGULATION_OF_EPITHELIAL_CELL_DIFFERENTIATION	3/261	13/3404	0.0717693	0.663857	0.642415	CITED1/REG3A/TBX3	3
GO_NEGATIVE_REGULATION_OF_ORGAN_GROWTH	GO_NEGATIVE_REGULATION_OF_ORGAN_GROWTH	3/261	13/3404	0.0717693	0.663857	0.642415	MEIS1/WWC1/RGS2	3
GO_O_GLYCAN_PROCESSING	GO_O_GLYCAN_PROCESSING	3/261	13/3404	0.0717693	0.663857	0.642415	MUC17/GCNT4/MUC3A	3
GO_PEPTIDE_CATABOLIC_PROCESS	GO_PEPTIDE_CATABOLIC_PROCESS	3/261	13/3404	0.0717693	0.663857	0.642415	DPEP1/ANPEP/CTSH	3
GO_REGULATION_OF_DIGESTIVE_SYSTEM_PROCESS	GO_REGULATION_OF_DIGESTIVE_SYSTEM_PROCESS	3/261	13/3404	0.0717693	0.663857	0.642415	APOA4/ABCG5/ENPP7	3
GO_REGULATION_OF_HEMATOPOIETIC_STEM_CELL_DIFFERENTIATION	GO_REGULATION_OF_HEMATOPOIETIC_STEM_CELL_DIFFERENTIATION	3/261	13/3404	0.0717693	0.663857	0.642415	KMT2A/TCF12/TCF3	3
GO_VENTRICULAR_SEPTUM_MORPHOGENESIS	GO_VENTRICULAR_SEPTUM_MORPHOGENESIS	3/261	13/3404	0.0717693	0.663857	0.642415	ROBO1/PROX1/TBX3	3
GO_I_KAPPAB_KINASE_NF_KAPPAB_SIGNALING	GO_I_KAPPAB_KINASE_NF_KAPPAB_SIGNALING	10/261	78/3404	0.0720666	0.663857	0.642415	CD74/BIRC3/CASP1/TRIM22/APOL3/TRIM5/TGM2/AZI2/CARD8/HLA-DRB1	10
GO_ORGANIC_HYDROXY_COMPOUND_BIOSYNTHETIC_PROCESS	GO_ORGANIC_HYDROXY_COMPOUND_BIOSYNTHETIC_PROCESS	8/261	58/3404	0.0724195	0.664116	0.642665	CFTR/CITED1/APOA4/APOB/MALRD1/CYP27A1/PROX1/CACNA1H	8
GO_CARBOHYDRATE_TRANSMEMBRANE_TRANSPORT	GO_CARBOHYDRATE_TRANSMEMBRANE_TRANSPORT	6/261	39/3404	0.0737043	0.67288	0.651147	SLC5A9/SLC2A5/SLC5A1/SLC2A2/SLC2A14/BRAF	6
GO_MUSCLE_ADAPTATION	GO_MUSCLE_ADAPTATION	5/261	30/3404	0.0748731	0.677147	0.655276	GATA5/RGS2/GATM/AIF1/PRKCA	5
GO_VESICLE_TARGETING	GO_VESICLE_TARGETING	5/261	30/3404	0.0748731	0.677147	0.655276	MCFD2/GOSR2/SEC23A/ARFGAP3/SERPINA1	5
GO_SIGNAL_TRANSDUCTION_BY_PROTEIN_PHOSPHORYLATION	GO_SIGNAL_TRANSDUCTION_BY_PROTEIN_PHOSPHORYLATION	22/261	209/3404	0.0752668	0.677147	0.655276	CD74/CCL25/JAK2/CHRNA7/ROBO1/C5/MAP3K20/ACKR3/CTSH/NCF1/ERN1/WWC1/RGS2/TRIM5/NEK10/NPNT/FGD2/BANK1/LBH/HLA-DRB1/BRAF/PRKCA	22
GO_REGULATION_OF_MAP_KINASE_ACTIVITY	GO_REGULATION_OF_MAP_KINASE_ACTIVITY	11/261	89/3404	0.0754961	0.677147	0.655276	CD74/JAK2/CHRNA7/ROBO1/C5/MAP3K20/ERN1/RGS2/NEK10/FGD2/BRAF	11
GO_ION_TRANSPORT	GO_ION_TRANSPORT	32/261	326/3404	0.0804707	0.718614	0.695403	CLDN15/CFTR/MTTP/RAMP1/APOA4/SLC4A7/EMB/SLC5A9/KCNJ3/CHRNA7/SLC40A1/APOC2/PLA2G4A/ATP7A/SYT1/RGS2/PRKAB2/SLC5A1/PDZK1/ANO5/XPR1/SLC7A1/CHRM3/CA13/SLC10A2/MCOLN3/SLC8A1/GRIA4/CACNA1H/DAPK1/SLC2A2/SLC2A14	32
GO_REGULATION_OF_STEROID_METABOLIC_PROCESS	GO_REGULATION_OF_STEROID_METABOLIC_PROCESS	6/261	40/3404	0.0814165	0.723899	0.700517	APOA4/APOB/MALRD1/PROX1/FMO5/SERPINA12	6
GO_REGULATION_OF_PEPTIDYL_SERINE_PHOSPHORYLATION	GO_REGULATION_OF_PEPTIDYL_SERINE_PHOSPHORYLATION	4/261	22/3404	0.0826597	0.726013	0.702563	RAPGEF3/MLXIPL/PLCL2/BRAF	4
GO_T_CELL_ACTIVATION_INVOLVED_IN_IMMUNE_RESPONSE	GO_T_CELL_ACTIVATION_INVOLVED_IN_IMMUNE_RESPONSE	4/261	22/3404	0.0826597	0.726013	0.702563	CD74/ATP7A/HLA-DMB/RC3H2	4
GO_ACTIVATION_OF_IMMUNE_RESPONSE	GO_ACTIVATION_OF_IMMUNE_RESPONSE	12/261	101/3404	0.0827193	0.726013	0.702563	HLA-DRA/FYB2/MUC17/C5/PLCL2/TRIM5/BLNK/MUC3A/HLA-DRB1/RC3H2/CLU/HLA-DRB5	12
GO_ORGANOPHOSPHATE_CATABOLIC_PROCESS	GO_ORGANOPHOSPHATE_CATABOLIC_PROCESS	5/261	31/3404	0.0839523	0.729997	0.706418	ENPP2/APOC2/PLA2G4A/ENPP7/GDA	5
GO_RESPONSE_TO_TYPE_I_INTERFERON	GO_RESPONSE_TO_TYPE_I_INTERFERON	5/261	31/3404	0.0839523	0.729997	0.706418	IRF8/MX2/IFI6/IFIT2/STAT2	5
GO_REGULATION_OF_MUSCLE_SYSTEM_PROCESS	GO_REGULATION_OF_MUSCLE_SYSTEM_PROCESS	7/261	50/3404	0.0842441	0.729997	0.706418	GATA5/RGS2/CHRM3/NPNT/SLC8A1/AIF1/PRKCA	7
GO_GLIAL_CELL_ACTIVATION	GO_GLIAL_CELL_ACTIVATION	3/261	14/3404	0.0863561	0.738905	0.715039	JAK2/AIF1/CLU	3
GO_HISTONE_PHOSPHORYLATION	GO_HISTONE_PHOSPHORYLATION	3/261	14/3404	0.0863561	0.738905	0.715039	JAK2/MST1/PRKCA	3
GO_POSITIVE_REGULATION_OF_NITRIC_OXIDE_METABOLIC_PROCESS	GO_POSITIVE_REGULATION_OF_NITRIC_OXIDE_METABOLIC_PROCESS	3/261	14/3404	0.0863561	0.738905	0.715039	JAK2/AIF1/CLU	3
GO_CELLULAR_AMINO_ACID_METABOLIC_PROCESS	GO_CELLULAR_AMINO_ACID_METABOLIC_PROCESS	7/261	51/3404	0.0915932	0.777212	0.752108	DPEP1/FOLH1/OAT/ATP7A/DPYD/AASS/ADHFE1	7
GO_MORPHOGENESIS_OF_A_BRANCHING_STRUCTURE	GO_MORPHOGENESIS_OF_A_BRANCHING_STRUCTURE	7/261	51/3404	0.0915932	0.777212	0.752108	CITED1/RDH10/CTSH/PROX1/TBX3/TGM2/NPNT	7
GO_RESPONSE_TO_OXIDATIVE_STRESS	GO_RESPONSE_TO_OXIDATIVE_STRESS	12/261	103/3404	0.0927526	0.777716	0.752596	DPEP1/APOA4/JAK2/ATRN/NCF1/ATP7A/SLC8A1/VNN1/XPA/RRM2B/DAPK1/AIF1	12
GO_ALPHA_AMINO_ACID_METABOLIC_PROCESS	GO_ALPHA_AMINO_ACID_METABOLIC_PROCESS	5/261	32/3404	0.0935855	0.777716	0.752596	DPEP1/OAT/ATP7A/AASS/ADHFE1	5
GO_CELLULAR_HORMONE_METABOLIC_PROCESS	GO_CELLULAR_HORMONE_METABOLIC_PROCESS	5/261	32/3404	0.0935855	0.777716	0.752596	ALDH1A1/RDH10/SULT1E1/CYP2C9/CACNA1H	5
GO_VITAMIN_METABOLIC_PROCESS	GO_VITAMIN_METABOLIC_PROCESS	5/261	32/3404	0.0935855	0.777716	0.752596	CBR1/CYP27A1/RDH10/RBP2/VNN1	5
GO_ACUTE_INFLAMMATORY_RESPONSE	GO_ACUTE_INFLAMMATORY_RESPONSE	4/261	23/3404	0.0943147	0.777716	0.752596	CREB3L3/REG3A/VNN1/SERPINA1	4
GO_CARDIAC_CELL_DEVELOPMENT	GO_CARDIAC_CELL_DEVELOPMENT	4/261	23/3404	0.0943147	0.777716	0.752596	RGS2/PROX1/TBX3/SLC8A1	4
GO_NEGATIVE_REGULATION_OF_CYSTEINE_TYPE_ENDOPEPTIDASE_ACTIVITY	GO_NEGATIVE_REGULATION_OF_CYSTEINE_TYPE_ENDOPEPTIDASE_ACTIVITY	4/261	23/3404	0.0943147	0.777716	0.752596	DPEP1/BIRC3/IFI6/CARD8	4
GO_GLAND_DEVELOPMENT	GO_GLAND_DEVELOPMENT	12/261	104/3404	0.0980381	0.791351	0.765791	JAK2/ROBO1/REG1A/ATP7A/PROX1/PDX1/TBX3/TGM2/MST1/ONECUT2/SERPINB5/LBH	12
GO_POSITIVE_REGULATION_OF_PEPTIDE_SECRETION	GO_POSITIVE_REGULATION_OF_PEPTIDE_SECRETION	6/261	42/3404	0.0981361	0.791351	0.765791	CFTR/JAK2/C5/PDX1/HLA-DRB1/AIF1	6
GO_REGULATION_OF_INTRINSIC_APOPTOTIC_SIGNALING_PATHWAY	GO_REGULATION_OF_INTRINSIC_APOPTOTIC_SIGNALING_PATHWAY	6/261	42/3404	0.0981361	0.791351	0.765791	CD74/ACKR3/PDX1/VNN1/RRM2B/CLU	6
GO_REGULATION_OF_CHEMOTAXIS	GO_REGULATION_OF_CHEMOTAXIS	7/261	52/3404	0.0992911	0.791351	0.765791	CD74/ROBO1/C5/MYCBP2/MST1/SEMA5B/AIF1	7
GO_ACTIVATION_OF_MAPKK_ACTIVITY	GO_ACTIVATION_OF_MAPKK_ACTIVITY	3/261	15/3404	0.102079	0.791351	0.765791	JAK2/MAP3K20/BRAF	3
GO_ALCOHOL_CATABOLIC_PROCESS	GO_ALCOHOL_CATABOLIC_PROCESS	3/261	15/3404	0.102079	0.791351	0.765791	CYP27A1/SULT1E1/GK	3
GO_CENTRAL_NERVOUS_SYSTEM_NEURON_DEVELOPMENT	GO_CENTRAL_NERVOUS_SYSTEM_NEURON_DEVELOPMENT	3/261	15/3404	0.102079	0.791351	0.765791	ROBO1/ATP7A/MYCBP2	3
GO_CHEMOKINE_PRODUCTION	GO_CHEMOKINE_PRODUCTION	3/261	15/3404	0.102079	0.791351	0.765791	CD74/C5/AIF1	3
GO_FAT_SOLUBLE_VITAMIN_METABOLIC_PROCESS	GO_FAT_SOLUBLE_VITAMIN_METABOLIC_PROCESS	3/261	15/3404	0.102079	0.791351	0.765791	CBR1/CYP27A1/RBP2	3
GO_HUMORAL_IMMUNE_RESPONSE_MEDIATED_BY_CIRCULATING_IMMUNOGLOBULIN	GO_HUMORAL_IMMUNE_RESPONSE_MEDIATED_BY_CIRCULATING_IMMUNOGLOBULIN	3/261	15/3404	0.102079	0.791351	0.765791	C5/HLA-DRB1/CLU	3
GO_LUNG_ALVEOLUS_DEVELOPMENT	GO_LUNG_ALVEOLUS_DEVELOPMENT	3/261	15/3404	0.102079	0.791351	0.765791	ATP7A/PKDCC/RC3H2	3
GO_NEUROINFLAMMATORY_RESPONSE	GO_NEUROINFLAMMATORY_RESPONSE	3/261	15/3404	0.102079	0.791351	0.765791	JAK2/AIF1/CLU	3
GO_REGULATION_OF_INTRINSIC_APOPTOTIC_SIGNALING_PATHWAY_IN_RESPONSE_TO_DNA_DAMAGE	GO_REGULATION_OF_INTRINSIC_APOPTOTIC_SIGNALING_PATHWAY_IN_RESPONSE_TO_DNA_DAMAGE	3/261	15/3404	0.102079	0.791351	0.765791	CD74/ACKR3/CLU	3
GO_REGULATION_OF_NEUROTRANSMITTER_RECEPTOR_ACTIVITY	GO_REGULATION_OF_NEUROTRANSMITTER_RECEPTOR_ACTIVITY	3/261	15/3404	0.102079	0.791351	0.765791	LYPD6B/GRIA4/DAPK1	3
GO_RESPONSE_TO_VIRUS	GO_RESPONSE_TO_VIRUS	11/261	94/3404	0.102193	0.791351	0.765791	APOB/MX2/BIRC3/TRIM22/IFI6/TRIM5/XPR1/APOBEC1/IFIT2/STAT2/CLU	11
GO_POSITIVE_REGULATION_OF_DEVELOPMENTAL_PROCESS	GO_POSITIVE_REGULATION_OF_DEVELOPMENTAL_PROCESS	32/261	334/3404	0.103351	0.791351	0.765791	MME/CD74/APOB/JAK2/ENPP2/TIAM2/CHRNA7/ROBO1/RAPGEF3/GATA5/ANGPTL4/ADIRF/SULT1E1/REG1A/CTSH/PLXNC1/SYT1/RGS2/PROX1/PDE3A/MST1/PKDCC/MYRF/NPNT/LBH/SLC8A1/VNN1/HLA-DRB1/CCDC3/TCF12/PRKCA/TCF3	32
GO_COLUMNAR_CUBOIDAL_EPITHELIAL_CELL_DIFFERENTIATION	GO_COLUMNAR_CUBOIDAL_EPITHELIAL_CELL_DIFFERENTIATION	5/261	33/3404	0.103759	0.791351	0.765791	SLC4A7/GATA5/PROX1/PDX1/MCOLN3	5
GO_NEGATIVE_REGULATION_OF_DEVELOPMENTAL_GROWTH	GO_NEGATIVE_REGULATION_OF_DEVELOPMENTAL_GROWTH	5/261	33/3404	0.103759	0.791351	0.765791	MEIS1/SPART/WWC1/RGS2/SEMA5B	5
GO_RESPONSE_TO_ORGANOPHOSPHORUS	GO_RESPONSE_TO_ORGANOPHOSPHORUS	5/261	33/3404	0.103759	0.791351	0.765791	CFTR/CITED1/RAPGEF3/PDE3A/SLC8A1	5
GO_POSITIVE_REGULATION_OF_IMMUNE_RESPONSE	GO_POSITIVE_REGULATION_OF_IMMUNE_RESPONSE	15/261	138/3404	0.103899	0.791351	0.765791	CD74/HLA-DRA/FYB2/MUC17/C5/PLA2G4A/PLCL2/TRIM5/BLNK/MUC3A/HLA-DMB/HLA-DRB1/RC3H2/CLU/HLA-DRB5	15
GO_VASCULATURE_DEVELOPMENT	GO_VASCULATURE_DEVELOPMENT	19/261	183/3404	0.104095	0.791351	0.765791	ANPEP/RAMP1/CITED1/APOB/ENPP2/CHRNA7/ROBO1/HIF3A/RAPGEF3/MEIS1/ANGPTL4/THSD7A/ACKR3/CTSH/ATP7A/PROX1/TBX3/DYNC2H1/PRKCA	19
GO_CARBOHYDRATE_DERIVATIVE_METABOLIC_PROCESS	GO_CARBOHYDRATE_DERIVATIVE_METABOLIC_PROCESS	23/261	229/3404	0.104695	0.792968	0.767355	ALDOB/RAMP1/ALDH1A1/MUC17/MLXIPL/KHK/SULT1E1/GCNT4/MCFD2/ATP7A/DPYD/AASS/ENPP7/GLCE/GK/APOBEC1/GALC/RRM2B/MUC3A/HKDC1/THEM4/FBXO44/DPY19L4	23
GO_IMMUNE_RESPONSE_REGULATING_SIGNALING_PATHWAY	GO_IMMUNE_RESPONSE_REGULATING_SIGNALING_PATHWAY	10/261	84/3404	0.106236	0.796349	0.770628	HLA-DRA/FYB2/MUC17/PLCL2/CTSH/BLNK/MUC3A/HLA-DRB1/RC3H2/HLA-DRB5	10
GO_NEGATIVE_REGULATION_OF_LEUKOCYTE_CELL_CELL_ADHESION	GO_NEGATIVE_REGULATION_OF_LEUKOCYTE_CELL_CELL_ADHESION	4/261	24/3404	0.106699	0.796349	0.770628	CD74/CCL25/HLA-DRB1/RC3H2	4
GO_REGULATION_OF_MUSCLE_ADAPTATION	GO_REGULATION_OF_MUSCLE_ADAPTATION	4/261	24/3404	0.106699	0.796349	0.770628	GATA5/RGS2/AIF1/PRKCA	4
GO_RESPONSE_TO_CHEMOKINE	GO_RESPONSE_TO_CHEMOKINE	4/261	24/3404	0.106699	0.796349	0.770628	CCL25/ROBO1/ACKR3/REG1A	4
GO_ANTIGEN_RECEPTOR_MEDIATED_SIGNALING_PATHWAY	GO_ANTIGEN_RECEPTOR_MEDIATED_SIGNALING_PATHWAY	7/261	53/3404	0.107334	0.798173	0.772392	HLA-DRA/FYB2/PLCL2/BLNK/HLA-DRB1/RC3H2/HLA-DRB5	7
GO_MULTICELLULAR_ORGANISMAL_HOMEOSTASIS	GO_MULTICELLULAR_ORGANISMAL_HOMEOSTASIS	15/261	139/3404	0.108799	0.803227	0.777283	CFTR/ALDH1A1/JAK2/SLC40A1/MLXIPL/TNS2/PLCL2/CTSH/PRKAB2/LIPA/RCN3/GATM/PRKCA/LYZ/GIGYF2	15
GO_MYELOID_LEUKOCYTE_ACTIVATION	GO_MYELOID_LEUKOCYTE_ACTIVATION	15/261	139/3404	0.108799	0.803227	0.777283	MME/CD74/ANPEP/MGAM/JAK2/CD68/SLC2A5/PLA2G4A/CTSH/VNN1/SERPINA1/AIF1/CLU/LYZ/METTL7A	15
GO_TRANSMEMBRANE_TRANSPORT	GO_TRANSMEMBRANE_TRANSPORT	29/261	301/3404	0.11144	0.819765	0.793287	CFTR/SLC4A7/EMB/SLC5A9/ABCG5/KCNJ3/CHRNA7/SLC40A1/SLC2A5/ATP7A/RGS2/PRKAB2/SLC5A1/PDZK1/ANO5/XPR1/SLC7A1/CHRM3/SLC10A2/MCOLN3/SLC8A1/GRIA4/CACNA1H/SLC28A1/DAPK1/SLC2A2/SLC2A14/BRAF/CLU	29
GO_POSITIVE_REGULATION_OF_PROTEIN_SERINE_THREONINE_KINASE_ACTIVITY	GO_POSITIVE_REGULATION_OF_PROTEIN_SERINE_THREONINE_KINASE_ACTIVITY	11/261	96/3404	0.11426	0.835941	0.80894	CD74/JAK2/CHRNA7/ROBO1/C5/MAP3K20/ERN1/PROX1/NEK10/FGD2/BRAF	11
GO_RESPONSE_TO_PURINE_CONTAINING_COMPOUND	GO_RESPONSE_TO_PURINE_CONTAINING_COMPOUND	5/261	34/3404	0.114456	0.835941	0.80894	CFTR/CITED1/RAPGEF3/PDE3A/SLC8A1	5
GO_HORMONE_METABOLIC_PROCESS	GO_HORMONE_METABOLIC_PROCESS	7/261	54/3404	0.115716	0.835983	0.808981	MME/ALDH1A1/RDH10/SULT1E1/GCNT4/CYP2C9/CACNA1H	7
GO_REGULATION_OF_PEPTIDE_HORMONE_SECRETION	GO_REGULATION_OF_PEPTIDE_HORMONE_SECRETION	7/261	54/3404	0.115716	0.835983	0.808981	CFTR/JAK2/RAPGEF3/PDX1/HLA-DRB1/SLC2A2/PRKCA	7
GO_ENDOPLASMIC_RETICULUM_TO_GOLGI_VESICLE_MEDIATED_TRANSPORT	GO_ENDOPLASMIC_RETICULUM_TO_GOLGI_VESICLE_MEDIATED_TRANSPORT	6/261	44/3404	0.116536	0.835983	0.808981	GOLT1A/MCFD2/GOSR2/SEC23A/ARFGAP3/SERPINA1	6
GO_LEUKOCYTE_PROLIFERATION	GO_LEUKOCYTE_PROLIFERATION	9/261	75/3404	0.117118	0.835983	0.808981	CD74/PLCL2/SLC7A1/AZI2/HLA-DMB/HLA-DRB1/RC3H2/AIF1/CLU	9
GO_IRE1_MEDIATED_UNFOLDED_PROTEIN_RESPONSE	GO_IRE1_MEDIATED_UNFOLDED_PROTEIN_RESPONSE	3/261	16/3404	0.118839	0.835983	0.808981	FKBP14/ERN1/GOSR2	3
GO_ORGANIC_HYDROXY_COMPOUND_CATABOLIC_PROCESS	GO_ORGANIC_HYDROXY_COMPOUND_CATABOLIC_PROCESS	3/261	16/3404	0.118839	0.835983	0.808981	CYP27A1/SULT1E1/GK	3
GO_POSITIVE_REGULATION_OF_MYELOID_LEUKOCYTE_DIFFERENTIATION	GO_POSITIVE_REGULATION_OF_MYELOID_LEUKOCYTE_DIFFERENTIATION	3/261	16/3404	0.118839	0.835983	0.808981	CD74/HLA-DRB1/PRKCA	3
GO_RESPONSE_TO_CADMIUM_ION	GO_RESPONSE_TO_CADMIUM_ION	3/261	16/3404	0.118839	0.835983	0.808981	NCF1/ATP7A/MT1A	3
GO_REGULATION_OF_IMMUNE_SYSTEM_PROCESS	GO_REGULATION_OF_IMMUNE_SYSTEM_PROCESS	32/261	339/3404	0.119648	0.835983	0.808981	CD74/CCL25/HLA-DRA/FYB2/JAK2/MUC17/CD68/C5/BIRC3/MEIS1/PLA2G4A/PLCL2/CTSH/TRIM5/MST1/SLC7A1/BLNK/BANK1/VNN1/AGO4/MUC3A/HLA-DMB/HLA-DRB1/RC3H2/AIF1/KMT2A/TCF12/PRKCA/MEIS2/CLU/TCF3/HLA-DRB5	32
GO_PANCREAS_DEVELOPMENT	GO_PANCREAS_DEVELOPMENT	4/261	25/3404	0.119777	0.835983	0.808981	PROX1/PDX1/ONECUT2/MEIS2	4
GO_PLASMA_MEMBRANE_ORGANIZATION	GO_PLASMA_MEMBRANE_ORGANIZATION	4/261	25/3404	0.119777	0.835983	0.808981	EPB41L3/CAVIN2/MYRF/CLU	4
GO_POSITIVE_REGULATION_OF_HORMONE_SECRETION	GO_POSITIVE_REGULATION_OF_HORMONE_SECRETION	4/261	25/3404	0.119777	0.835983	0.808981	CFTR/JAK2/PDX1/HLA-DRB1	4
GO_RESPONSE_TO_CAMP	GO_RESPONSE_TO_CAMP	4/261	25/3404	0.119777	0.835983	0.808981	CFTR/CITED1/RAPGEF3/SLC8A1	4
GO_PEPTIDE_HORMONE_SECRETION	GO_PEPTIDE_HORMONE_SECRETION	8/261	65/3404	0.121144	0.839795	0.81267	CFTR/JAK2/FAM3B/RAPGEF3/PDX1/HLA-DRB1/SLC2A2/PRKCA	8
GO_REGULATION_OF_MEMBRANE_POTENTIAL	GO_REGULATION_OF_MEMBRANE_POTENTIAL	8/261	65/3404	0.121144	0.839795	0.81267	CFTR/KCNJ3/CHRNA7/TMEM25/IFI6/SPART/SLC8A1/CACNA1H	8
GO_CELLULAR_COMPONENT_MORPHOGENESIS	GO_CELLULAR_COMPONENT_MORPHOGENESIS	19/261	187/3404	0.121701	0.840805	0.813647	RAP1GAP/EMB/PMP22/ENPP2/TIAM2/CHRNA7/MATN2/ROBO1/EPB41L3/REG1A/SPART/ATP7A/PLXNC1/SYT1/PROX1/MYCBP2/SEMA5B/C9orf72/PRKCA	19
GO_SECRETION	GO_SECRETION	31/261	328/3404	0.122854	0.845917	0.818594	MME/CFTR/CD74/MTTP/ANPEP/MGAM/JAK2/CD68/FAM3B/C5/RAPGEF3/SLC2A5/PLA2G4A/CTSH/ATP7A/SYT1/PDX1/TBX3/CHRM3/RCN3/ARFGAP3/VNN1/CACNA1H/SERPINA1/HLA-DRB1/SLC2A2/AIF1/PRKCA/CLU/LYZ/METTL7A	31
GO_ENTRY_INTO_HOST	GO_ENTRY_INTO_HOST	6/261	45/3404	0.126342	0.86411	0.8362	CD74/ANPEP/TRIM22/TRIM5/XPR1/HLA-DRB1	6
GO_POSITIVE_REGULATION_OF_EPITHELIAL_CELL_PROLIFERATION	GO_POSITIVE_REGULATION_OF_EPITHELIAL_CELL_PROLIFERATION	6/261	45/3404	0.126342	0.86411	0.8362	REG3A/REG1A/ATP7A/PROX1/MST1/PRKCA	6
GO_BLOOD_VESSEL_MORPHOGENESIS	GO_BLOOD_VESSEL_MORPHOGENESIS	16/261	154/3404	0.127976	0.872368	0.844191	ANPEP/RAMP1/CITED1/APOB/ENPP2/CHRNA7/ROBO1/HIF3A/RAPGEF3/MEIS1/ANGPTL4/THSD7A/ACKR3/CTSH/PROX1/PRKCA	16
GO_CELL_CELL_ADHESION	GO_CELL_CELL_ADHESION	18/261	177/3404	0.128771	0.874874	0.846616	CLDN15/CD74/CCL25/APOA4/EMB/JAK2/ROBO1/GATA5/REG3A/PLEKHA7/SLC7A1/NPNT/VNN1/HLA-DMB/HLA-DRB1/RC3H2/AIF1/PRKCA	18
GO_REGULATION_OF_PROTEIN_SERINE_THREONINE_KINASE_ACTIVITY	GO_REGULATION_OF_PROTEIN_SERINE_THREONINE_KINASE_ACTIVITY	14/261	132/3404	0.131348	0.886401	0.85777	CD74/JAK2/CHRNA7/ROBO1/C5/MAP3K20/ERN1/RGS2/PROX1/NEK10/MST1/FGD2/SLC8A1/BRAF	14
GO_RECEPTOR_MEDIATED_ENDOCYTOSIS	GO_RECEPTOR_MEDIATED_ENDOCYTOSIS	9/261	77/3404	0.132046	0.886401	0.85777	RAMP1/DNM1/GRK3/APOB/MX2/APOC2/ACKR3/CXCL16/CLU	9
GO_LEUKOCYTE_CHEMOTAXIS	GO_LEUKOCYTE_CHEMOTAXIS	7/261	56/3404	0.13347	0.886401	0.85777	DPEP1/CD74/CCL25/C5/MST1/CXCL16/AIF1	7
GO_NEGATIVE_REGULATION_OF_SMALL_MOLECULE_METABOLIC_PROCESS	GO_NEGATIVE_REGULATION_OF_SMALL_MOLECULE_METABOLIC_PROCESS	4/261	26/3404	0.133507	0.886401	0.85777	MALRD1/PROX1/MST1/SERPINA12	4
GO_REGULATION_OF_STEM_CELL_DIFFERENTIATION	GO_REGULATION_OF_STEM_CELL_DIFFERENTIATION	4/261	26/3404	0.133507	0.886401	0.85777	LBH/KMT2A/TCF12/TCF3	4
GO_AMYLOID_BETA_METABOLIC_PROCESS	GO_AMYLOID_BETA_METABOLIC_PROCESS	3/261	17/3404	0.136536	0.886401	0.85777	MME/CHRNA7/CLU	3
GO_HEMATOPOIETIC_STEM_CELL_DIFFERENTIATION	GO_HEMATOPOIETIC_STEM_CELL_DIFFERENTIATION	3/261	17/3404	0.136536	0.886401	0.85777	KMT2A/TCF12/TCF3	3
GO_INORGANIC_ION_IMPORT_ACROSS_PLASMA_MEMBRANE	GO_INORGANIC_ION_IMPORT_ACROSS_PLASMA_MEMBRANE	3/261	17/3404	0.136536	0.886401	0.85777	KCNJ3/SLC5A1/SLC8A1	3
GO_INTERLEUKIN_1_BETA_PRODUCTION	GO_INTERLEUKIN_1_BETA_PRODUCTION	3/261	17/3404	0.136536	0.886401	0.85777	JAK2/CASP1/CARD8	3
GO_MEMBRANE_INVAGINATION	GO_MEMBRANE_INVAGINATION	3/261	17/3404	0.136536	0.886401	0.85777	GULP1/RHOBTB1/AIF1	3
GO_POSITIVE_REGULATION_OF_REACTIVE_OXYGEN_SPECIES_BIOSYNTHETIC_PROCESS	GO_POSITIVE_REGULATION_OF_REACTIVE_OXYGEN_SPECIES_BIOSYNTHETIC_PROCESS	3/261	17/3404	0.136536	0.886401	0.85777	JAK2/AIF1/CLU	3
GO_PRESYNAPTIC_ENDOCYTOSIS	GO_PRESYNAPTIC_ENDOCYTOSIS	3/261	17/3404	0.136536	0.886401	0.85777	DNM1/MX2/SYT1	3
GO_RESPONSE_TO_AXON_INJURY	GO_RESPONSE_TO_AXON_INJURY	3/261	17/3404	0.136536	0.886401	0.85777	JAK2/MATN2/AIF1	3
GO_APPENDAGE_DEVELOPMENT	GO_APPENDAGE_DEVELOPMENT	6/261	46/3404	0.136536	0.886401	0.85777	RDH10/MAP3K20/TBX3/PKDCC/DYNC2H1/RC3H2	6
GO_POSITIVE_REGULATION_OF_VASCULATURE_DEVELOPMENT	GO_POSITIVE_REGULATION_OF_VASCULATURE_DEVELOPMENT	5/261	36/3404	0.137347	0.88794	0.85926	CHRNA7/RAPGEF3/ANGPTL4/CTSH/PRKCA	5
GO_CELL_CHEMOTAXIS	GO_CELL_CHEMOTAXIS	8/261	67/3404	0.137642	0.88794	0.85926	DPEP1/CD74/CCL25/C5/ACKR3/MST1/CXCL16/AIF1	8
GO_CELLULAR_ION_HOMEOSTASIS	GO_CELLULAR_ION_HOMEOSTASIS	13/261	122/3404	0.138796	0.892572	0.863743	CFTR/SLC4A7/CYBRD1/JAK2/CHRNA7/SLC40A1/ACKR3/ATP7A/TGM2/XPR1/MCOLN3/SLC8A1/MT1A	13
GO_REGULATION_OF_INTRACELLULAR_SIGNAL_TRANSDUCTION	GO_REGULATION_OF_INTRACELLULAR_SIGNAL_TRANSDUCTION	43/261	478/3404	0.139611	0.895	0.866092	RAP1GAP/CD74/CCL25/FAM13A/JAK2/TIAM2/CHRNA7/ROBO1/RHOBTB1/C5/BIRC3/MAP3K20/CASP1/JMY/ACKR3/TRIM22/NCF1/APOL3/ERN1/WWC1/RGS2/TRIM5/NEK10/PRKAB2/PDX1/PDE3A/TGM2/RCN3/NPNT/FGD2/BANK1/LBH/CARD8/VNN1/RRM2B/C9orf72/HLA-DRB1/RC3H2/SERPINA12/THEM4/BRAF/PRKCA/CLU	43
GO_DEVELOPMENTAL_GROWTH	GO_DEVELOPMENTAL_GROWTH	17/261	168/3404	0.141629	0.903434	0.874253	TM4SF4/ATRN/MEIS1/RDH10/TNS2/REG1A/SPART/WWC1/SYT1/RGS2/PROX1/PKDCC/SEMA5B/XPA/C9orf72/RC3H2/GIGYF2	17
GO_CARBOHYDRATE_HOMEOSTASIS	GO_CARBOHYDRATE_HOMEOSTASIS	7/261	57/3404	0.142827	0.903434	0.874253	CFTR/FAM3B/MLXIPL/ERN1/PDX1/HLA-DRB1/HKDC1	7
GO_NEGATIVE_REGULATION_OF_APOPTOTIC_SIGNALING_PATHWAY	GO_NEGATIVE_REGULATION_OF_APOPTOTIC_SIGNALING_PATHWAY	7/261	57/3404	0.142827	0.903434	0.874253	CD74/ACKR3/IFI6/PDX1/VNN1/RRM2B/CLU	7
GO_REGULATION_OF_PHOSPHORYLATION	GO_REGULATION_OF_PHOSPHORYLATION	35/261	382/3404	0.144246	0.903434	0.874253	CD74/CCL25/JAK2/ENPP2/DNAJC10/CHRNA7/ROBO1/C5/RAPGEF3/MLXIPL/MAP3K20/PLCL2/ACKR3/CLSPN/NCF1/ERN1/ATP7A/WWC1/RGS2/PROX1/TRIM5/NEK10/MST1/NPNT/FGD2/BANK1/LBH/SLC8A1/C9orf72/HLA-DRB1/STAT2/AIF1/BRAF/PRKCA/CLU	35
GO_CELLULAR_RESPONSE_TO_ORGANIC_CYCLIC_COMPOUND	GO_CELLULAR_RESPONSE_TO_ORGANIC_CYCLIC_COMPOUND	13/261	123/3404	0.14513	0.903434	0.874253	CFTR/GRAMD1B/JAK2/SSTR1/RAPGEF3/KDM5D/PDE3A/CHRM3/LBH/SLC8A1/TFPI/AIF1/CLU	13
GO_CELL_PART_MORPHOGENESIS	GO_CELL_PART_MORPHOGENESIS	17/261	169/3404	0.147072	0.903434	0.874253	RAP1GAP/EMB/ENPP2/TIAM2/CHRNA7/MATN2/ROBO1/EPB41L3/REG1A/SPART/ATP7A/PLXNC1/SYT1/MYCBP2/SEMA5B/C9orf72/PRKCA	17
GO_CARBOHYDRATE_TRANSPORT	GO_CARBOHYDRATE_TRANSPORT	6/261	47/3404	0.147105	0.903434	0.874253	SLC5A9/SLC2A5/SLC5A1/SLC2A2/SLC2A14/BRAF	6
GO_MOVEMENT_IN_HOST_ENVIRONMENT	GO_MOVEMENT_IN_HOST_ENVIRONMENT	6/261	47/3404	0.147105	0.903434	0.874253	CD74/ANPEP/TRIM22/TRIM5/XPR1/HLA-DRB1	6
GO_CELL_KILLING	GO_CELL_KILLING	4/261	27/3404	0.147848	0.903434	0.874253	CTSH/DEFA5/DEFA6/LYZ	4
GO_ENDOPLASMIC_RETICULUM_UNFOLDED_PROTEIN_RESPONSE	GO_ENDOPLASMIC_RETICULUM_UNFOLDED_PROTEIN_RESPONSE	4/261	27/3404	0.147848	0.903434	0.874253	CREB3L3/FKBP14/ERN1/GOSR2	4
GO_TUMOR_NECROSIS_FACTOR_SUPERFAMILY_CYTOKINE_PRODUCTION	GO_TUMOR_NECROSIS_FACTOR_SUPERFAMILY_CYTOKINE_PRODUCTION	4/261	27/3404	0.147848	0.903434	0.874253	JAK2/CHRNA7/AZI2/CLU	4
GO_REGULATION_OF_ION_TRANSMEMBRANE_TRANSPORT	GO_REGULATION_OF_ION_TRANSMEMBRANE_TRANSPORT	10/261	90/3404	0.148308	0.903434	0.874253	CFTR/KCNJ3/ATP7A/RGS2/PDZK1/CHRM3/SLC8A1/GRIA4/CACNA1H/DAPK1	10
GO_CELL_CELL_ADHESION_VIA_PLASMA_MEMBRANE_ADHESION_MOLECULES	GO_CELL_CELL_ADHESION_VIA_PLASMA_MEMBRANE_ADHESION_MOLECULES	5/261	37/3404	0.149496	0.903434	0.874253	CLDN15/EMB/ROBO1/GATA5/REG3A	5
GO_DEFENSE_RESPONSE_TO_BACTERIUM	GO_DEFENSE_RESPONSE_TO_BACTERIUM	5/261	37/3404	0.149496	0.903434	0.874253	IRF8/GBP4/DEFA5/DEFA6/LYZ	5
GO_REGULATION_OF_PROTEOLYSIS	GO_REGULATION_OF_PROTEOLYSIS	17/261	170/3404	0.152631	0.903434	0.874253	DPEP1/TM4SF20/JAK2/ROBO1/C5/BIRC3/CASP1/CTSH/IFI6/RCN3/SERPINB5/CARD8/TFPI/SERPINA1/DAPK1/SERPINA12/CLU	17
GO_ANIMAL_ORGAN_FORMATION	GO_ANIMAL_ORGAN_FORMATION	3/261	18/3404	0.155064	0.903434	0.874253	ROBO1/GATA5/RDH10	3
GO_CELLULAR_OXIDANT_DETOXIFICATION	GO_CELLULAR_OXIDANT_DETOXIFICATION	3/261	18/3404	0.155064	0.903434	0.874253	APOA4/ATP7A/GSTA1	3
GO_GLUTAMATE_RECEPTOR_SIGNALING_PATHWAY	GO_GLUTAMATE_RECEPTOR_SIGNALING_PATHWAY	3/261	18/3404	0.155064	0.903434	0.874253	SSTR1/GRIA4/DAPK1	3
GO_INTERLEUKIN_1_PRODUCTION	GO_INTERLEUKIN_1_PRODUCTION	3/261	18/3404	0.155064	0.903434	0.874253	JAK2/CASP1/CARD8	3
GO_INTRINSIC_APOPTOTIC_SIGNALING_PATHWAY_IN_RESPONSE_TO_ENDOPLASMIC_RETICULUM_STRESS	GO_INTRINSIC_APOPTOTIC_SIGNALING_PATHWAY_IN_RESPONSE_TO_ENDOPLASMIC_RETICULUM_STRESS	3/261	18/3404	0.155064	0.903434	0.874253	DNAJC10/ERN1/PDX1	3
GO_IRON_ION_HOMEOSTASIS	GO_IRON_ION_HOMEOSTASIS	3/261	18/3404	0.155064	0.903434	0.874253	CYBRD1/SLC40A1/BDH2	3
GO_MEMBRANE_DEPOLARIZATION	GO_MEMBRANE_DEPOLARIZATION	3/261	18/3404	0.155064	0.903434	0.874253	IFI6/SLC8A1/CACNA1H	3
GO_MONOSACCHARIDE_BIOSYNTHETIC_PROCESS	GO_MONOSACCHARIDE_BIOSYNTHETIC_PROCESS	3/261	18/3404	0.155064	0.903434	0.874253	ALDOB/MST1/SERPINA12	3
GO_NEUROMUSCULAR_PROCESS	GO_NEUROMUSCULAR_PROCESS	3/261	18/3404	0.155064	0.903434	0.874253	SPART/MYCBP2/GIGYF2	3
GO_PHENOL_CONTAINING_COMPOUND_METABOLIC_PROCESS	GO_PHENOL_CONTAINING_COMPOUND_METABOLIC_PROCESS	3/261	18/3404	0.155064	0.903434	0.874253	CITED1/GCNT4/ATP7A	3
GO_PHOSPHATIDIC_ACID_METABOLIC_PROCESS	GO_PHOSPHATIDIC_ACID_METABOLIC_PROCESS	3/261	18/3404	0.155064	0.903434	0.874253	ALPI/PLA2G4A/LCLAT1	3
GO_REGULATION_OF_CHOLESTEROL_METABOLIC_PROCESS	GO_REGULATION_OF_CHOLESTEROL_METABOLIC_PROCESS	3/261	18/3404	0.155064	0.903434	0.874253	APOB/FMO5/SERPINA12	3
GO_REGULATION_OF_HEMATOPOIETIC_PROGENITOR_CELL_DIFFERENTIATION	GO_REGULATION_OF_HEMATOPOIETIC_PROGENITOR_CELL_DIFFERENTIATION	3/261	18/3404	0.155064	0.903434	0.874253	KMT2A/TCF12/TCF3	3
GO_REGULATION_OF_MUSCLE_HYPERTROPHY	GO_REGULATION_OF_MUSCLE_HYPERTROPHY	3/261	18/3404	0.155064	0.903434	0.874253	GATA5/RGS2/PRKCA	3
GO_REGULATION_OF_NITRIC_OXIDE_BIOSYNTHETIC_PROCESS	GO_REGULATION_OF_NITRIC_OXIDE_BIOSYNTHETIC_PROCESS	3/261	18/3404	0.155064	0.903434	0.874253	JAK2/AIF1/CLU	3
GO_ROOF_OF_MOUTH_DEVELOPMENT	GO_ROOF_OF_MOUTH_DEVELOPMENT	3/261	18/3404	0.155064	0.903434	0.874253	TBX3/PKDCC/TSHZ1	3
GO_STEROL_BIOSYNTHETIC_PROCESS	GO_STEROL_BIOSYNTHETIC_PROCESS	3/261	18/3404	0.155064	0.903434	0.874253	CFTR/APOA4/APOB	3
GO_UROGENITAL_SYSTEM_DEVELOPMENT	GO_UROGENITAL_SYSTEM_DEVELOPMENT	10/261	91/3404	0.156052	0.906352	0.877077	MME/CITED1/RDH10/TNS2/CTSH/GCNT4/PROX1/SERPINB5/NPNT/RRM2B	10
GO_CELL_MORPHOGENESIS	GO_CELL_MORPHOGENESIS	25/261	265/3404	0.157157	0.906352	0.877077	RAP1GAP/EMB/ENPP2/TIAM2/ATRN/CHRNA7/MATN2/ROBO1/RHOBTB1/EPB41L3/REG1A/SPART/FRY/ATP7A/PLXNC1/SYT1/PROX1/LIPA/MYCBP2/FGD2/SEMA5B/AGO4/C9orf72/PRKCA/CLU	25
GO_IMMUNE_EFFECTOR_PROCESS	GO_IMMUNE_EFFECTOR_PROCESS	26/261	277/3404	0.157469	0.906352	0.877077	MME/CD74/ANPEP/MGAM/MX2/CD68/C5/BIRC3/SLC2A5/PLCL2/CTSH/TRIM22/IFI6/ATP7A/TRIM5/APOBEC1/VNN1/IFIT2/SERPINA1/HLA-DMB/HLA-DRB1/RC3H2/STAT2/CLU/LYZ/METTL7A	26
GO_REGULATION_OF_CELL_POPULATION_PROLIFERATION	GO_REGULATION_OF_CELL_POPULATION_PROLIFERATION	34/261	374/3404	0.159952	0.906352	0.877077	CD74/CITED1/PMP22/JAK2/CHRNA7/ROBO1/SSTR1/REG3A/MEIS1/MLXIPL/PLA2G4A/TNS2/FABP6/REG1A/CTSH/ERN1/ATP7A/PROX1/PDX1/TBX3/TGM2/ENPP7/MST1/SLC7A1/APOBEC1/SERPINB5/LBH/HLA-DMB/HLA-DRB1/STAT2/AIF1/PRKCA/MEIS2/CLU	34
GO_CARDIAC_CHAMBER_MORPHOGENESIS	GO_CARDIAC_CHAMBER_MORPHOGENESIS	4/261	28/3404	0.162753	0.906352	0.877077	ROBO1/ADGRG6/PROX1/TBX3	4
GO_MODULATION_OF_PROCESS_OF_OTHER_ORGANISM	GO_MODULATION_OF_PROCESS_OF_OTHER_ORGANISM	4/261	28/3404	0.162753	0.906352	0.877077	REG3A/REG1A/DEFA5/DEFA6	4
GO_GLYCOPROTEIN_BIOSYNTHETIC_PROCESS	GO_GLYCOPROTEIN_BIOSYNTHETIC_PROCESS	8/261	70/3404	0.164382	0.906352	0.877077	RAMP1/MUC17/GCNT4/MCFD2/ATP7A/GLCE/MUC3A/DPY19L4	8
GO_NEURON_PROJECTION_GUIDANCE	GO_NEURON_PROJECTION_GUIDANCE	8/261	70/3404	0.164382	0.906352	0.877077	RAP1GAP/EMB/MATN2/ROBO1/PLXNC1/MYCBP2/SEMA5B/PRKCA	8
GO_PROTEIN_MATURATION	GO_PROTEIN_MATURATION	8/261	70/3404	0.164382	0.906352	0.877077	MME/BIRC3/CASP1/CTSH/MYRFL/MYRF/DYNC2H1/CARD8	8
GO_SODIUM_ION_TRANSPORT	GO_SODIUM_ION_TRANSPORT	6/261	49/3404	0.169306	0.906352	0.877077	SLC4A7/SLC5A9/SLC5A1/SLC10A2/SLC8A1/CACNA1H	6
GO_ADAPTIVE_IMMUNE_RESPONSE	GO_ADAPTIVE_IMMUNE_RESPONSE	11/261	104/3404	0.170172	0.906352	0.877077	CD74/HLA-DRA/JAK2/C5/PLA2G4A/CTSH/HLA-DMB/HLA-DRB1/RC3H2/CLU/HLA-DRB5	11
GO_VESICLE_LOCALIZATION	GO_VESICLE_LOCALIZATION	7/261	60/3404	0.172698	0.906352	0.877077	DNM1/MX2/MCFD2/GOSR2/SEC23A/ARFGAP3/SERPINA1	7
GO_ANION_TRANSMEMBRANE_TRANSPORT	GO_ANION_TRANSMEMBRANE_TRANSPORT	8/261	71/3404	0.173797	0.906352	0.877077	CFTR/SLC4A7/EMB/RGS2/PRKAB2/ANO5/XPR1/SLC7A1	8
GO_DEFENSE_RESPONSE_TO_VIRUS	GO_DEFENSE_RESPONSE_TO_VIRUS	8/261	71/3404	0.173797	0.906352	0.877077	MX2/BIRC3/TRIM22/IFI6/TRIM5/APOBEC1/IFIT2/STAT2	8
GO_REGULATION_OF_PROTEIN_MODIFICATION_PROCESS	GO_REGULATION_OF_PROTEIN_MODIFICATION_PROCESS	40/261	451/3404	0.1742	0.906352	0.877077	CD74/CCL25/RAMP1/JAK2/ENPP2/DNAJC10/CHRNA7/ROBO1/ARRDC4/C5/RAPGEF3/BIRC3/MLXIPL/MAP3K20/PLCL2/ACKR3/CLSPN/NCF1/ERN1/FRY/WWC1/RGS2/PROX1/TRIM5/NEK10/MYCBP2/MST1/NPNT/FGD2/BANK1/LBH/SLC8A1/C9orf72/HLA-DRB1/STAT2/AIF1/KMT2A/BRAF/PRKCA/CLU	40
GO_ACTION_POTENTIAL	GO_ACTION_POTENTIAL	3/261	19/3404	0.174319	0.906352	0.877077	KCNJ3/SLC8A1/CACNA1H	3
GO_ALPHA_AMINO_ACID_CATABOLIC_PROCESS	GO_ALPHA_AMINO_ACID_CATABOLIC_PROCESS	3/261	19/3404	0.174319	0.906352	0.877077	OAT/AASS/ADHFE1	3
GO_INSULIN_SECRETION_INVOLVED_IN_CELLULAR_RESPONSE_TO_GLUCOSE_STIMULUS	GO_INSULIN_SECRETION_INVOLVED_IN_CELLULAR_RESPONSE_TO_GLUCOSE_STIMULUS	3/261	19/3404	0.174319	0.906352	0.877077	CFTR/PDX1/HLA-DRB1	3
GO_INTRINSIC_APOPTOTIC_SIGNALING_PATHWAY_BY_P53_CLASS_MEDIATOR	GO_INTRINSIC_APOPTOTIC_SIGNALING_PATHWAY_BY_P53_CLASS_MEDIATOR	3/261	19/3404	0.174319	0.906352	0.877077	CD74/JMY/RRM2B	3
GO_LIPOPOLYSACCHARIDE_MEDIATED_SIGNALING_PATHWAY	GO_LIPOPOLYSACCHARIDE_MEDIATED_SIGNALING_PATHWAY	3/261	19/3404	0.174319	0.906352	0.877077	TRIM5/CARD8/PRKCA	3
GO_PHOSPHATIDYLCHOLINE_METABOLIC_PROCESS	GO_PHOSPHATIDYLCHOLINE_METABOLIC_PROCESS	3/261	19/3404	0.174319	0.906352	0.877077	APOA4/ENPP2/PLA2G4A	3
GO_POSITIVE_REGULATION_OF_RESPONSE_TO_WOUNDING	GO_POSITIVE_REGULATION_OF_RESPONSE_TO_WOUNDING	3/261	19/3404	0.174319	0.906352	0.877077	REG3A/PLA2G4A/ATP7A	3
GO_REGULATION_OF_LIPID_CATABOLIC_PROCESS	GO_REGULATION_OF_LIPID_CATABOLIC_PROCESS	3/261	19/3404	0.174319	0.906352	0.877077	APOA4/APOC2/ENPP7	3
GO_REGULATION_OF_MEMBRANE_PERMEABILITY	GO_REGULATION_OF_MEMBRANE_PERMEABILITY	3/261	19/3404	0.174319	0.906352	0.877077	DEFA5/TFDP2/THEM4	3
GO_SUPEROXIDE_METABOLIC_PROCESS	GO_SUPEROXIDE_METABOLIC_PROCESS	3/261	19/3404	0.174319	0.906352	0.877077	APOA4/NCF1/ATP7A	3
GO_UNSATURATED_FATTY_ACID_BIOSYNTHETIC_PROCESS	GO_UNSATURATED_FATTY_ACID_BIOSYNTHETIC_PROCESS	3/261	19/3404	0.174319	0.906352	0.877077	CD74/CBR1/PLA2G4A	3
GO_PEPTIDE_METABOLIC_PROCESS	GO_PEPTIDE_METABOLIC_PROCESS	14/261	139/3404	0.175395	0.906352	0.877077	MME/DPEP1/ANPEP/CHRNA7/CTSH/GSTA2/RGS2/BANK1/GSTA1/AGO4/DAPK1/CLU/GIGYF2/BDH2	14
GO_ORGANOPHOSPHATE_METABOLIC_PROCESS	GO_ORGANOPHOSPHATE_METABOLIC_PROCESS	22/261	233/3404	0.175508	0.906352	0.877077	ALDOB/APOA4/ALDH1A1/ENPP2/FAM126A/APOC2/ALPI/INPP4B/MLXIPL/KHK/PLA2G4A/LPGAT1/SULT1E1/AASS/ENPP7/GDA/GK/LCLAT1/SELENOI/RRM2B/HKDC1/THEM4	22
GO_ANTIBACTERIAL_HUMORAL_RESPONSE	GO_ANTIBACTERIAL_HUMORAL_RESPONSE	2/261	3404-10-01	0.175509	0.906352	0.877077	DEFA5/DEFA6	2
GO_AXON_ENSHEATHMENT_IN_CENTRAL_NERVOUS_SYSTEM	GO_AXON_ENSHEATHMENT_IN_CENTRAL_NERVOUS_SYSTEM	2/261	3404-10-01	0.175509	0.906352	0.877077	MYRF/CLU	2
GO_CELL_DIFFERENTIATION_IN_SPINAL_CORD	GO_CELL_DIFFERENTIATION_IN_SPINAL_CORD	2/261	3404-10-01	0.175509	0.906352	0.877077	DYNC2H1/GIGYF2	2
GO_EXOCRINE_SYSTEM_DEVELOPMENT	GO_EXOCRINE_SYSTEM_DEVELOPMENT	2/261	3404-10-01	0.175509	0.906352	0.877077	PDX1/TGM2	2
GO_FLUID_TRANSPORT	GO_FLUID_TRANSPORT	2/261	3404-10-01	0.175509	0.906352	0.877077	CFTR/SLC5A1	2
GO_HEART_FORMATION	GO_HEART_FORMATION	2/261	3404-10-01	0.175509	0.906352	0.877077	ROBO1/GATA5	2
GO_MODULATION_OF_EXCITATORY_POSTSYNAPTIC_POTENTIAL	GO_MODULATION_OF_EXCITATORY_POSTSYNAPTIC_POTENTIAL	2/261	3404-10-01	0.175509	0.906352	0.877077	CHRNA7/TMEM25	2
GO_MONOCYTE_CHEMOTAXIS	GO_MONOCYTE_CHEMOTAXIS	2/261	3404-10-01	0.175509	0.906352	0.877077	CCL25/AIF1	2
GO_NEGATIVE_REGULATION_OF_CARDIAC_MUSCLE_TISSUE_DEVELOPMENT	GO_NEGATIVE_REGULATION_OF_CARDIAC_MUSCLE_TISSUE_DEVELOPMENT	2/261	3404-10-01	0.175509	0.906352	0.877077	MEIS1/RGS2	2
GO_POSITIVE_REGULATION_OF_NERVOUS_SYSTEM_PROCESS	GO_POSITIVE_REGULATION_OF_NERVOUS_SYSTEM_PROCESS	2/261	3404-10-01	0.175509	0.906352	0.877077	CHRNA7/MYRF	2
GO_PYRIMIDINE_CONTAINING_COMPOUND_CATABOLIC_PROCESS	GO_PYRIMIDINE_CONTAINING_COMPOUND_CATABOLIC_PROCESS	2/261	3404-10-01	0.175509	0.906352	0.877077	DPYD/APOBEC1	2
GO_REGULATION_OF_SYSTEMIC_ARTERIAL_BLOOD_PRESSURE_MEDIATED_BY_A_CHEMICAL_SIGNAL	GO_REGULATION_OF_SYSTEMIC_ARTERIAL_BLOOD_PRESSURE_MEDIATED_BY_A_CHEMICAL_SIGNAL	2/261	3404-10-01	0.175509	0.906352	0.877077	MME/SLC2A5	2
GO_RESPONSE_TO_AMINE	GO_RESPONSE_TO_AMINE	2/261	3404-10-01	0.175509	0.906352	0.877077	RGS2/RRM2B	2
GO_RESPONSE_TO_IMMOBILIZATION_STRESS	GO_RESPONSE_TO_IMMOBILIZATION_STRESS	2/261	3404-10-01	0.175509	0.906352	0.877077	REG1A/SLC8A1	2
GO_SECONDARY_METABOLIC_PROCESS	GO_SECONDARY_METABOLIC_PROCESS	2/261	3404-10-01	0.175509	0.906352	0.877077	CITED1/BDH2	2
GO_VASCULAR_ASSOCIATED_SMOOTH_MUSCLE_CONTRACTION	GO_VASCULAR_ASSOCIATED_SMOOTH_MUSCLE_CONTRACTION	2/261	3404-10-01	0.175509	0.906352	0.877077	CHRM3/SLC8A1	2
GO_VENTRAL_SPINAL_CORD_DEVELOPMENT	GO_VENTRAL_SPINAL_CORD_DEVELOPMENT	2/261	3404-10-01	0.175509	0.906352	0.877077	DYNC2H1/GIGYF2	2
GO_POSITIVE_REGULATION_OF_CELL_SUBSTRATE_ADHESION	GO_POSITIVE_REGULATION_OF_CELL_SUBSTRATE_ADHESION	4/261	29/3404	0.178176	0.915502	0.885932	CCL25/JAK2/NPNT/COL16A1	4
GO_REGULATION_OF_MUSCLE_CONTRACTION	GO_REGULATION_OF_MUSCLE_CONTRACTION	4/261	29/3404	0.178176	0.915502	0.885932	RGS2/CHRM3/NPNT/SLC8A1	4
GO_APOPTOTIC_PROCESS	GO_APOPTOTIC_PROCESS	42/261	477/3404	0.17941	0.917398	0.887766	DPEP1/CD74/CITED1/JAK2/DNAJC10/TIAM2/FAM3B/SLC40A1/ROBO1/GULP1/HIF3A/BIRC3/EPB41L3/ANGPTL4/MAP3K20/CASP1/JMY/ACKR3/CTSH/IFI6/NCF1/ERN1/PDX1/TBX3/PDE3A/TGM2/FGD2/CARD8/VNN1/TFDP2/XPA/AGO4/IFIT2/RRM2B/DAPK1/AIF1/THEM4/KMT2A/BRAF/PRKCA/CLU/CASP5	42
GO_REGULATION_OF_RESPONSE_TO_EXTERNAL_STIMULUS	GO_REGULATION_OF_RESPONSE_TO_EXTERNAL_STIMULUS	21/261	222/3404	0.18034	0.917398	0.887766	CD74/CREB3L3/JAK2/MUC17/ROBO1/C5/BIRC3/PLA2G4A/CASP1/TRIM5/TGM2/MYCBP2/MST1/CARD8/SEMA5B/TFPI/MUC3A/HLA-DRB1/AIF1/PRKCA/CASP5	21
GO_REGULATION_OF_PEPTIDE_SECRETION	GO_REGULATION_OF_PEPTIDE_SECRETION	10/261	94/3404	0.180459	0.917398	0.887766	CFTR/CD74/JAK2/C5/RAPGEF3/PDX1/HLA-DRB1/SLC2A2/AIF1/PRKCA	10
GO_HORMONE_TRANSPORT	GO_HORMONE_TRANSPORT	9/261	83/3404	0.182378	0.917398	0.887766	CFTR/JAK2/FAM3B/RAPGEF3/PDX1/TBX3/HLA-DRB1/SLC2A2/PRKCA	9
GO_STEM_CELL_DIFFERENTIATION	GO_STEM_CELL_DIFFERENTIATION	7/261	61/3404	0.183217	0.917398	0.887766	RDH10/PDX1/LBH/SEMA5B/KMT2A/TCF12/TCF3	7
GO_POSITIVE_REGULATION_OF_SECRETION	GO_POSITIVE_REGULATION_OF_SECRETION	8/261	72/3404	0.18345	0.917398	0.887766	CFTR/JAK2/C5/SYT1/PDX1/CACNA1H/HLA-DRB1/AIF1	8
GO_NEGATIVE_REGULATION_OF_HYDROLASE_ACTIVITY	GO_NEGATIVE_REGULATION_OF_HYDROLASE_ACTIVITY	11/261	106/3404	0.185943	0.917398	0.887766	DPEP1/C5/BIRC3/ANGPTL4/IFI6/RGS2/SERPINB5/CARD8/TFPI/SERPINA1/SERPINA12	11
GO_POSITIVE_REGULATION_OF_CELL_ADHESION	GO_POSITIVE_REGULATION_OF_CELL_ADHESION	11/261	106/3404	0.185943	0.917398	0.887766	CD74/CCL25/JAK2/TGM2/SLC7A1/NPNT/VNN1/HLA-DMB/AIF1/PRKCA/COL16A1	11
GO_ALCOHOL_BIOSYNTHETIC_PROCESS	GO_ALCOHOL_BIOSYNTHETIC_PROCESS	5/261	40/3404	0.188458	0.917398	0.887766	CFTR/APOA4/APOB/CYP27A1/CACNA1H	5
GO_APPENDAGE_MORPHOGENESIS	GO_APPENDAGE_MORPHOGENESIS	5/261	40/3404	0.188458	0.917398	0.887766	RDH10/MAP3K20/TBX3/PKDCC/DYNC2H1	5
GO_BRANCHING_MORPHOGENESIS_OF_AN_EPITHELIAL_TUBE	GO_BRANCHING_MORPHOGENESIS_OF_AN_EPITHELIAL_TUBE	5/261	40/3404	0.188458	0.917398	0.887766	CITED1/RDH10/CTSH/TBX3/NPNT	5
GO_HINDBRAIN_DEVELOPMENT	GO_HINDBRAIN_DEVELOPMENT	5/261	40/3404	0.188458	0.917398	0.887766	ATRN/SSTR1/ATP7A/PROX1/AIF1	5
GO_BIOLOGICAL_ADHESION	GO_BIOLOGICAL_ADHESION	28/261	308/3404	0.189722	0.917398	0.887766	CLDN15/CD74/CCL25/APOA4/FYB2/EMB/JAK2/HAPLN2/ATRN/PPFIBP1/ROBO1/GATA5/REG3A/ACKR3/PLXNC1/IL32/TGM2/PLEKHA7/ONECUT2/SLC7A1/NPNT/VNN1/HLA-DMB/HLA-DRB1/RC3H2/AIF1/PRKCA/COL16A1	28
GO_NERVOUS_SYSTEM_PROCESS	GO_NERVOUS_SYSTEM_PROCESS	15/261	153/3404	0.191506	0.917398	0.887766	MME/HLA-DRA/REEP6/CHRNA7/RDH10/OAT/TMEM25/SPART/MYCBP2/MYRF/SEMA5B/CACNA1H/GATM/MEIS2/GIGYF2	15
GO_LEUKOCYTE_CELL_CELL_ADHESION	GO_LEUKOCYTE_CELL_CELL_ADHESION	9/261	84/3404	0.191515	0.917398	0.887766	CD74/CCL25/APOA4/SLC7A1/VNN1/HLA-DMB/HLA-DRB1/RC3H2/AIF1	9
GO_EAR_DEVELOPMENT	GO_EAR_DEVELOPMENT	6/261	51/3404	0.192814	0.917398	0.887766	SLC4A7/RDH10/PROX1/MAF/MCOLN3/TSHZ1	6
GO_REGULATION_OF_TRANSPORTER_ACTIVITY	GO_REGULATION_OF_TRANSPORTER_ACTIVITY	7/261	62/3404	0.193999	0.917398	0.887766	CFTR/ATP7A/PDZK1/CHRM3/GRIA4/DAPK1/KMT2A	7
GO_GLAND_MORPHOGENESIS	GO_GLAND_MORPHOGENESIS	4/261	30/3404	0.194069	0.917398	0.887766	PROX1/TBX3/TGM2/SERPINB5	4
GO_CARDIAC_SEPTUM_MORPHOGENESIS	GO_CARDIAC_SEPTUM_MORPHOGENESIS	3/261	20/3404	0.1942	0.917398	0.887766	ROBO1/PROX1/TBX3	3
GO_CELLULAR_RESPONSE_TO_CALCIUM_ION	GO_CELLULAR_RESPONSE_TO_CALCIUM_ION	3/261	20/3404	0.1942	0.917398	0.887766	DPEP1/SYT1/BRAF	3
GO_LEUKOCYTE_HOMEOSTASIS	GO_LEUKOCYTE_HOMEOSTASIS	3/261	20/3404	0.1942	0.917398	0.887766	CD74/SLC40A1/RC3H2	3
GO_REGULATION_OF_RESPONSE_TO_ENDOPLASMIC_RETICULUM_STRESS	GO_REGULATION_OF_RESPONSE_TO_ENDOPLASMIC_RETICULUM_STRESS	3/261	20/3404	0.1942	0.917398	0.887766	ERN1/PDX1/CLU	3
GO_SPINAL_CORD_DEVELOPMENT	GO_SPINAL_CORD_DEVELOPMENT	3/261	20/3404	0.1942	0.917398	0.887766	PROX1/DYNC2H1/GIGYF2	3
GO_SYNAPTIC_VESICLE_RECYCLING	GO_SYNAPTIC_VESICLE_RECYCLING	3/261	20/3404	0.1942	0.917398	0.887766	DNM1/MX2/SYT1	3
GO_VENTRICULAR_SEPTUM_DEVELOPMENT	GO_VENTRICULAR_SEPTUM_DEVELOPMENT	3/261	20/3404	0.1942	0.917398	0.887766	ROBO1/PROX1/TBX3	3
GO_MITOCHONDRION_ORGANIZATION	GO_MITOCHONDRION_ORGANIZATION	10/261	96/3404	0.197655	0.917398	0.887766	DNM1/MX2/IFI6/ADGRG6/ATP7A/TFDP2/IFIT2/STAT2/THEM4/CLU	10
GO_NEGATIVE_REGULATION_OF_IMMUNE_SYSTEM_PROCESS	GO_NEGATIVE_REGULATION_OF_IMMUNE_SYSTEM_PROCESS	10/261	96/3404	0.197655	0.917398	0.887766	CD74/CCL25/CD68/C5/MEIS1/PLCL2/BANK1/HLA-DRB1/RC3H2/MEIS2	10
GO_CELL_ACTIVATION_INVOLVED_IN_IMMUNE_RESPONSE	GO_CELL_ACTIVATION_INVOLVED_IN_IMMUNE_RESPONSE	15/261	154/3404	0.198362	0.917398	0.887766	MME/CD74/ANPEP/MGAM/CD68/SLC2A5/PLCL2/CTSH/ATP7A/VNN1/SERPINA1/HLA-DMB/RC3H2/LYZ/METTL7A	15
GO_HEPATICOBILIARY_SYSTEM_DEVELOPMENT	GO_HEPATICOBILIARY_SYSTEM_DEVELOPMENT	5/261	41/3404	0.202194	0.917398	0.887766	REG1A/ATP7A/PROX1/PDX1/ONECUT2	5
GO_POSITIVE_REGULATION_OF_PROTEIN_KINASE_ACTIVITY	GO_POSITIVE_REGULATION_OF_PROTEIN_KINASE_ACTIVITY	14/261	143/3404	0.20352	0.917398	0.887766	CD74/JAK2/CHRNA7/ROBO1/C5/MAP3K20/CLSPN/NCF1/ERN1/PROX1/NEK10/FGD2/BRAF/CLU	14
GO_AMYLOID_BETA_FORMATION	GO_AMYLOID_BETA_FORMATION	2/261	3404-11-01	0.204208	0.917398	0.887766	CHRNA7/CLU	2
GO_CALCIUM_ION_REGULATED_EXOCYTOSIS	GO_CALCIUM_ION_REGULATED_EXOCYTOSIS	2/261	3404-11-01	0.204208	0.917398	0.887766	SYT1/CACNA1H	2
GO_CELLULAR_IRON_ION_HOMEOSTASIS	GO_CELLULAR_IRON_ION_HOMEOSTASIS	2/261	3404-11-01	0.204208	0.917398	0.887766	CYBRD1/SLC40A1	2
GO_CEREBELLAR_CORTEX_MORPHOGENESIS	GO_CEREBELLAR_CORTEX_MORPHOGENESIS	2/261	3404-11-01	0.204208	0.917398	0.887766	ATP7A/PROX1	2
GO_EPITHELIAL_TUBE_BRANCHING_INVOLVED_IN_LUNG_MORPHOGENESIS	GO_EPITHELIAL_TUBE_BRANCHING_INVOLVED_IN_LUNG_MORPHOGENESIS	2/261	3404-11-01	0.204208	0.917398	0.887766	RDH10/CTSH	2
GO_GLYCOSYL_COMPOUND_CATABOLIC_PROCESS	GO_GLYCOSYL_COMPOUND_CATABOLIC_PROCESS	2/261	3404-11-01	0.204208	0.917398	0.887766	DPYD/APOBEC1	2
GO_INFLAMMATORY_RESPONSE_TO_ANTIGENIC_STIMULUS	GO_INFLAMMATORY_RESPONSE_TO_ANTIGENIC_STIMULUS	2/261	3404-11-01	0.204208	0.917398	0.887766	CD68/HLA-DRB1	2
GO_NEGATIVE_CHEMOTAXIS	GO_NEGATIVE_CHEMOTAXIS	2/261	3404-11-01	0.204208	0.917398	0.887766	ROBO1/SEMA5B	2
GO_NEGATIVE_REGULATION_OF_G_PROTEIN_COUPLED_RECEPTOR_SIGNALING_PATHWAY	GO_NEGATIVE_REGULATION_OF_G_PROTEIN_COUPLED_RECEPTOR_SIGNALING_PATHWAY	2/261	3404-11-01	0.204208	0.917398	0.887766	DNM1/RGS2	2
GO_NEGATIVE_REGULATION_OF_LIPID_TRANSPORT	GO_NEGATIVE_REGULATION_OF_LIPID_TRANSPORT	2/261	3404-11-01	0.204208	0.917398	0.887766	ABCG5/APOC2	2
GO_NEGATIVE_REGULATION_OF_SIGNAL_TRANSDUCTION_BY_P53_CLASS_MEDIATOR	GO_NEGATIVE_REGULATION_OF_SIGNAL_TRANSDUCTION_BY_P53_CLASS_MEDIATOR	2/261	3404-11-01	0.204208	0.917398	0.887766	CD74/RRM2B	2
GO_OXIDATIVE_PHOSPHORYLATION	GO_OXIDATIVE_PHOSPHORYLATION	2/261	3404-11-01	0.204208	0.917398	0.887766	MLXIPL/ATP7A	2
GO_POSITIVE_REGULATION_OF_CELLULAR_RESPONSE_TO_TRANSFORMING_GROWTH_FACTOR_BETA_STIMULUS	GO_POSITIVE_REGULATION_OF_CELLULAR_RESPONSE_TO_TRANSFORMING_GROWTH_FACTOR_BETA_STIMULUS	2/261	3404-11-01	0.204208	0.917398	0.887766	CITED1/NPNT	2
GO_POSITIVE_REGULATION_OF_CYTOKINE_BIOSYNTHETIC_PROCESS	GO_POSITIVE_REGULATION_OF_CYTOKINE_BIOSYNTHETIC_PROCESS	2/261	3404-11-01	0.204208	0.917398	0.887766	CD74/JAK2	2
GO_POSITIVE_REGULATION_OF_LIPASE_ACTIVITY	GO_POSITIVE_REGULATION_OF_LIPASE_ACTIVITY	2/261	3404-11-01	0.204208	0.917398	0.887766	APOA4/APOC2	2
GO_PROTEIN_TARGETING_TO_VACUOLE	GO_PROTEIN_TARGETING_TO_VACUOLE	2/261	3404-11-01	0.204208	0.917398	0.887766	GOSR2/CLU	2
GO_REGULATION_OF_AMYLOID_PRECURSOR_PROTEIN_CATABOLIC_PROCESS	GO_REGULATION_OF_AMYLOID_PRECURSOR_PROTEIN_CATABOLIC_PROCESS	2/261	3404-11-01	0.204208	0.917398	0.887766	CHRNA7/CLU	2
GO_REGULATION_OF_ANION_TRANSMEMBRANE_TRANSPORT	GO_REGULATION_OF_ANION_TRANSMEMBRANE_TRANSPORT	2/261	3404-11-01	0.204208	0.917398	0.887766	CFTR/RGS2	2
GO_REGULATION_OF_GLUTAMATE_RECEPTOR_SIGNALING_PATHWAY	GO_REGULATION_OF_GLUTAMATE_RECEPTOR_SIGNALING_PATHWAY	2/261	3404-11-01	0.204208	0.917398	0.887766	GRIA4/DAPK1	2
GO_REGULATION_OF_HEART_MORPHOGENESIS	GO_REGULATION_OF_HEART_MORPHOGENESIS	2/261	3404-11-01	0.204208	0.917398	0.887766	ROBO1/GATA5	2
GO_REGULATION_OF_LAMELLIPODIUM_ORGANIZATION	GO_REGULATION_OF_LAMELLIPODIUM_ORGANIZATION	2/261	3404-11-01	0.204208	0.917398	0.887766	ENPP2/ATP7A	2
GO_REGULATION_OF_MACROPHAGE_CHEMOTAXIS	GO_REGULATION_OF_MACROPHAGE_CHEMOTAXIS	2/261	3404-11-01	0.204208	0.917398	0.887766	C5/MST1	2
GO_RETINOL_METABOLIC_PROCESS	GO_RETINOL_METABOLIC_PROCESS	2/261	3404-11-01	0.204208	0.917398	0.887766	ALDH1A1/RDH10	2
GO_SPLEEN_DEVELOPMENT	GO_SPLEEN_DEVELOPMENT	2/261	3404-11-01	0.204208	0.917398	0.887766	SLC40A1/RC3H2	2
GO_T_HELPER_1_TYPE_IMMUNE_RESPONSE	GO_T_HELPER_1_TYPE_IMMUNE_RESPONSE	2/261	3404-11-01	0.204208	0.917398	0.887766	PLA2G4A/HLA-DRB1	2
GO_TRANSEPITHELIAL_TRANSPORT	GO_TRANSEPITHELIAL_TRANSPORT	2/261	3404-11-01	0.204208	0.917398	0.887766	CFTR/SLC5A1	2
GO_VITAMIN_TRANSPORT	GO_VITAMIN_TRANSPORT	2/261	3404-11-01	0.204208	0.917398	0.887766	SLC2A2/SLC2A14	2
GO_RECEPTOR_METABOLIC_PROCESS	GO_RECEPTOR_METABOLIC_PROCESS	6/261	52/3404	0.205013	0.917398	0.887766	RAMP1/DNM1/GRK3/JAK2/MX2/ACKR3	6
GO_REGULATION_OF_AXONOGENESIS	GO_REGULATION_OF_AXONOGENESIS	6/261	52/3404	0.205013	0.917398	0.887766	TIAM2/ROBO1/SPART/PLXNC1/MYCBP2/SEMA5B	6
GO_CIRCULATORY_SYSTEM_DEVELOPMENT	GO_CIRCULATORY_SYSTEM_DEVELOPMENT	24/261	263/3404	0.207528	0.926628	0.896698	ANPEP/RAMP1/CITED1/APOB/ENPP2/CHRNA7/ROBO1/HIF3A/RAPGEF3/GATA5/MEIS1/ANGPTL4/THSD7A/ACKR3/CTSH/ADGRG6/ATP7A/RGS2/PROX1/TBX3/DYNC2H1/SLC8A1/TFDP2/PRKCA	24
GO_CARDIAC_MUSCLE_CELL_DIFFERENTIATION	GO_CARDIAC_MUSCLE_CELL_DIFFERENTIATION	4/261	31/3404	0.210382	0.929227	0.899213	RGS2/PROX1/TBX3/SLC8A1	4
GO_ENDOTHELIUM_DEVELOPMENT	GO_ENDOTHELIUM_DEVELOPMENT	4/261	31/3404	0.210382	0.929227	0.899213	HAPLN2/SLC40A1/RAPGEF3/PROX1	4
GO_NEGATIVE_REGULATION_OF_LYMPHOCYTE_ACTIVATION	GO_NEGATIVE_REGULATION_OF_LYMPHOCYTE_ACTIVATION	4/261	31/3404	0.210382	0.929227	0.899213	CD74/BANK1/HLA-DRB1/RC3H2	4
GO_REGULATION_OF_LIPID_TRANSPORT	GO_REGULATION_OF_LIPID_TRANSPORT	4/261	31/3404	0.210382	0.929227	0.899213	APOA4/ABCG5/APOC2/ENPP7	4
GO_RESPONSE_TO_CALCIUM_ION	GO_RESPONSE_TO_CALCIUM_ION	4/261	31/3404	0.210382	0.929227	0.899213	DPEP1/SYT1/APOBEC1/BRAF	4
GO_METAL_ION_HOMEOSTASIS	GO_METAL_ION_HOMEOSTASIS	12/261	121/3404	0.214066	0.937598	0.907314	CYBRD1/JAK2/CHRNA7/SLC40A1/ACKR3/REG1A/ATP7A/TGM2/MCOLN3/SLC8A1/MT1A/BDH2	12
GO_REGULATION_OF_COAGULATION	GO_REGULATION_OF_COAGULATION	3/261	21/3404	0.214606	0.937598	0.907314	PLA2G4A/TFPI/PRKCA	3
GO_RESPONSE_TO_ALKALOID	GO_RESPONSE_TO_ALKALOID	3/261	21/3404	0.214606	0.937598	0.907314	PDX1/SLC8A1/AIF1	3
GO_ION_TRANSMEMBRANE_TRANSPORT	GO_ION_TRANSMEMBRANE_TRANSPORT	20/261	216/3404	0.214835	0.937598	0.907314	CFTR/SLC4A7/EMB/KCNJ3/CHRNA7/SLC40A1/ATP7A/RGS2/PRKAB2/SLC5A1/PDZK1/ANO5/XPR1/SLC7A1/CHRM3/MCOLN3/SLC8A1/GRIA4/CACNA1H/DAPK1	20
GO_TUBE_MORPHOGENESIS	GO_TUBE_MORPHOGENESIS	20/261	216/3404	0.214835	0.937598	0.907314	ANPEP/RAMP1/CITED1/APOB/ENPP2/CHRNA7/ROBO1/HIF3A/RAPGEF3/MEIS1/RDH10/ANGPTL4/THSD7A/ACKR3/CTSH/PROX1/TBX3/TGM2/NPNT/PRKCA	20
GO_HOMEOSTASIS_OF_NUMBER_OF_CELLS	GO_HOMEOSTASIS_OF_NUMBER_OF_CELLS	7/261	64/3404	0.216291	0.937598	0.907314	CD74/JAK2/SLC40A1/GCNT4/LIPA/RC3H2/GIGYF2	7
GO_REGULATION_OF_HORMONE_SECRETION	GO_REGULATION_OF_HORMONE_SECRETION	7/261	64/3404	0.216291	0.937598	0.907314	CFTR/JAK2/RAPGEF3/PDX1/HLA-DRB1/SLC2A2/PRKCA	7
GO_GLYCOSYLATION	GO_GLYCOSYLATION	6/261	53/3404	0.217482	0.937598	0.907314	RAMP1/MUC17/GCNT4/MCFD2/MUC3A/DPY19L4	6
GO_REGULATION_OF_BLOOD_CIRCULATION	GO_REGULATION_OF_BLOOD_CIRCULATION	6/261	53/3404	0.217482	0.937598	0.907314	JAK2/KCNJ3/RGS2/CHRM3/SLC8A1/CACNA1H	6
GO_ANATOMICAL_STRUCTURE_FORMATION_INVOLVED_IN_MORPHOGENESIS	GO_ANATOMICAL_STRUCTURE_FORMATION_INVOLVED_IN_MORPHOGENESIS	24/261	265/3404	0.218585	0.937598	0.907314	ANPEP/RAMP1/PMP22/ENPP2/CHRNA7/SLC40A1/ROBO1/HIF3A/RAPGEF3/GATA5/EPB41L3/MEIS1/RDH10/ANGPTL4/THSD7A/ACKR3/CTSH/ADGRG6/ATP7A/PROX1/TBX3/TGM2/CACNA1H/PRKCA	24
GO_ENDOCYTOSIS	GO_ENDOCYTOSIS	16/261	169/3404	0.220475	0.937598	0.907314	RAMP1/DNM1/GRK3/APOB/MX2/ENPP2/GULP1/APOC2/RHOBTB1/ACKR3/TMPRSS15/SYT1/CXCL16/C9orf72/AIF1/CLU	16
GO_MUSCLE_SYSTEM_PROCESS	GO_MUSCLE_SYSTEM_PROCESS	10/261	99/3404	0.224718	0.937598	0.907314	KCNJ3/GATA5/RGS2/CHRM3/NPNT/SLC8A1/CACNA1H/GATM/AIF1/PRKCA	10
GO_POSITIVE_REGULATION_OF_CELL_DIFFERENTIATION	GO_POSITIVE_REGULATION_OF_CELL_DIFFERENTIATION	23/261	254/3404	0.225145	0.937598	0.907314	MME/CD74/APOB/JAK2/TIAM2/ROBO1/GATA5/ADIRF/SULT1E1/REG1A/PLXNC1/SYT1/RGS2/PROX1/PDE3A/PKDCC/NPNT/VNN1/HLA-DRB1/CCDC3/TCF12/PRKCA/TCF3	23
GO_CENTRAL_NERVOUS_SYSTEM_DEVELOPMENT	GO_CENTRAL_NERVOUS_SYSTEM_DEVELOPMENT	21/261	230/3404	0.226671	0.937598	0.907314	CITED1/HAPLN2/ATRN/ROBO1/SSTR1/MEIS1/ATP7A/SYT1/RGS2/PROX1/PDX1/TBX3/MYCBP2/MYRF/DYNC2H1/SLC8A1/AIF1/MEIS2/CLU/GIGYF2/CASP5	21
GO_CELLULAR_RESPONSE_TO_NITROGEN_COMPOUND	GO_CELLULAR_RESPONSE_TO_NITROGEN_COMPOUND	15/261	158/3404	0.226904	0.937598	0.907314	DPEP1/CFTR/JAK2/CHRNA7/RAPGEF3/TNS2/REG1A/ATP7A/PDE3A/CHRM3/APOBEC1/SLC8A1/AIF1/SERPINA12/COL16A1	15
GO_POSITIVE_REGULATION_OF_SMOOTH_MUSCLE_CELL_PROLIFERATION	GO_POSITIVE_REGULATION_OF_SMOOTH_MUSCLE_CELL_PROLIFERATION	4/261	32/3404	0.227068	0.937598	0.907314	JAK2/ERN1/TGM2/AIF1	4
GO_REGULATION_OF_LEUKOCYTE_CHEMOTAXIS	GO_REGULATION_OF_LEUKOCYTE_CHEMOTAXIS	4/261	32/3404	0.227068	0.937598	0.907314	CD74/C5/MST1/AIF1	4
GO_REGULATION_OF_IMMUNE_RESPONSE	GO_REGULATION_OF_IMMUNE_RESPONSE	18/261	194/3404	0.227838	0.937598	0.907314	CD74/HLA-DRA/FYB2/JAK2/MUC17/C5/BIRC3/PLA2G4A/PLCL2/CTSH/TRIM5/BLNK/MUC3A/HLA-DMB/HLA-DRB1/RC3H2/CLU/HLA-DRB5	18
GO_POSITIVE_REGULATION_OF_PROTEIN_METABOLIC_PROCESS	GO_POSITIVE_REGULATION_OF_PROTEIN_METABOLIC_PROCESS	35/261	402/3404	0.228469	0.937598	0.907314	CD74/CCL25/RAMP1/JAK2/ENPP2/CHRNA7/ROBO1/ARRDC4/C5/RAPGEF3/BIRC3/MAP3K20/CASP1/ACKR3/CLSPN/CTSH/NCF1/ERN1/WWC1/PROX1/TRIM5/NEK10/MYCBP2/RCN3/NPNT/FGD2/BANK1/CARD8/DAPK1/HLA-DRB1/AIF1/KMT2A/BRAF/PRKCA/CLU	35
GO_GLYCOPROTEIN_METABOLIC_PROCESS	GO_GLYCOPROTEIN_METABOLIC_PROCESS	9/261	88/3404	0.229936	0.937598	0.907314	RAMP1/MUC17/GCNT4/MCFD2/ATP7A/GLCE/MUC3A/FBXO44/DPY19L4	9
GO_RESPONSE_TO_TOPOLOGICALLY_INCORRECT_PROTEIN	GO_RESPONSE_TO_TOPOLOGICALLY_INCORRECT_PROTEIN	6/261	54/3404	0.230203	0.937598	0.907314	CREB3L3/HSPA4L/FKBP14/ERN1/GOSR2/CLU	6
GO_LIPOPROTEIN_METABOLIC_PROCESS	GO_LIPOPROTEIN_METABOLIC_PROCESS	5/261	43/3404	0.230614	0.937598	0.907314	MTTP/APOA4/APOB/APOL3/APOBEC1	5
GO_T_CELL_RECEPTOR_SIGNALING_PATHWAY	GO_T_CELL_RECEPTOR_SIGNALING_PATHWAY	5/261	43/3404	0.230614	0.937598	0.907314	HLA-DRA/FYB2/HLA-DRB1/RC3H2/HLA-DRB5	5
GO_PROTEIN_CONTAINING_COMPLEX_SUBUNIT_ORGANIZATION	GO_PROTEIN_CONTAINING_COMPLEX_SUBUNIT_ORGANIZATION	33/261	378/3404	0.232103	0.937598	0.907314	ALDOB/CD74/MTTP/HLA-DRA/APOA4/DNM1/APOB/JAK2/MX2/MPP6/KCTD3/APOC2/SOAT2/PDE4DIP/JMY/MCFD2/GOSR2/SYT1/SEC23A/PLEKHA7/POGZ/TTC17/XPA/AGO4/SERPINA1/HLA-DMB/HLA-DRB1/MIS18BP1/CCSAP/AIF1/KMT2A/CLU/COL16A1	33
GO_ALPHA_AMINO_ACID_BIOSYNTHETIC_PROCESS	GO_ALPHA_AMINO_ACID_BIOSYNTHETIC_PROCESS	2/261	3404-12-01	0.233368	0.937598	0.907314	OAT/AASS	2
GO_AORTIC_VALVE_DEVELOPMENT	GO_AORTIC_VALVE_DEVELOPMENT	2/261	3404-12-01	0.233368	0.937598	0.907314	ROBO1/GATA5	2
GO_BLOOD_VESSEL_REMODELING	GO_BLOOD_VESSEL_REMODELING	2/261	3404-12-01	0.233368	0.937598	0.907314	ATP7A/TGM2	2
GO_DETECTION_OF_STIMULUS_INVOLVED_IN_SENSORY_PERCEPTION	GO_DETECTION_OF_STIMULUS_INVOLVED_IN_SENSORY_PERCEPTION	2/261	3404-12-01	0.233368	0.937598	0.907314	REEP6/SEMA5B	2
GO_ESTABLISHMENT_OF_PROTEIN_LOCALIZATION_TO_VACUOLE	GO_ESTABLISHMENT_OF_PROTEIN_LOCALIZATION_TO_VACUOLE	2/261	3404-12-01	0.233368	0.937598	0.907314	GOSR2/CLU	2
GO_FOAM_CELL_DIFFERENTIATION	GO_FOAM_CELL_DIFFERENTIATION	2/261	3404-12-01	0.233368	0.937598	0.907314	APOB/SOAT2	2
GO_INNER_EAR_AUDITORY_RECEPTOR_CELL_DIFFERENTIATION	GO_INNER_EAR_AUDITORY_RECEPTOR_CELL_DIFFERENTIATION	2/261	3404-12-01	0.233368	0.937598	0.907314	SLC4A7/MCOLN3	2
GO_LENS_FIBER_CELL_DIFFERENTIATION	GO_LENS_FIBER_CELL_DIFFERENTIATION	2/261	3404-12-01	0.233368	0.937598	0.907314	PROX1/MAF	2
GO_MACROPHAGE_CHEMOTAXIS	GO_MACROPHAGE_CHEMOTAXIS	2/261	3404-12-01	0.233368	0.937598	0.907314	C5/MST1	2
GO_MONONUCLEAR_CELL_DIFFERENTIATION	GO_MONONUCLEAR_CELL_DIFFERENTIATION	2/261	3404-12-01	0.233368	0.937598	0.907314	CD74/HLA-DRB1	2
GO_NEGATIVE_REGULATION_OF_CARBOHYDRATE_METABOLIC_PROCESS	GO_NEGATIVE_REGULATION_OF_CARBOHYDRATE_METABOLIC_PROCESS	2/261	3404-12-01	0.233368	0.937598	0.907314	MST1/SERPINA12	2
GO_NEGATIVE_REGULATION_OF_LYMPHOCYTE_DIFFERENTIATION	GO_NEGATIVE_REGULATION_OF_LYMPHOCYTE_DIFFERENTIATION	2/261	3404-12-01	0.233368	0.937598	0.907314	CD74/RC3H2	2
GO_NEGATIVE_REGULATION_OF_T_CELL_DIFFERENTIATION	GO_NEGATIVE_REGULATION_OF_T_CELL_DIFFERENTIATION	2/261	3404-12-01	0.233368	0.937598	0.907314	CD74/RC3H2	2
GO_NEURON_PROJECTION_REGENERATION	GO_NEURON_PROJECTION_REGENERATION	2/261	3404-12-01	0.233368	0.937598	0.907314	JAK2/MATN2	2
GO_OLIGOSACCHARIDE_METABOLIC_PROCESS	GO_OLIGOSACCHARIDE_METABOLIC_PROCESS	2/261	3404-12-01	0.233368	0.937598	0.907314	MGAM/BRAF	2
GO_POSITIVE_REGULATION_OF_DNA_BINDING	GO_POSITIVE_REGULATION_OF_DNA_BINDING	2/261	3404-12-01	0.233368	0.937598	0.907314	JAK2/PDX1	2
GO_POSITIVE_REGULATION_OF_PHOSPHATASE_ACTIVITY	GO_POSITIVE_REGULATION_OF_PHOSPHATASE_ACTIVITY	2/261	3404-12-01	0.233368	0.937598	0.907314	JAK2/NPNT	2
GO_POSITIVE_REGULATION_OF_PHOSPHOLIPID_METABOLIC_PROCESS	GO_POSITIVE_REGULATION_OF_PHOSPHOLIPID_METABOLIC_PROCESS	2/261	3404-12-01	0.233368	0.937598	0.907314	APOC2/ENPP7	2
GO_REGULATION_OF_CHONDROCYTE_DIFFERENTIATION	GO_REGULATION_OF_CHONDROCYTE_DIFFERENTIATION	2/261	3404-12-01	0.233368	0.937598	0.907314	MAF/PKDCC	2
GO_SEMAPHORIN_PLEXIN_SIGNALING_PATHWAY	GO_SEMAPHORIN_PLEXIN_SIGNALING_PATHWAY	2/261	3404-12-01	0.233368	0.937598	0.907314	PLXNC1/SEMA5B	2
GO_SYNCYTIUM_FORMATION	GO_SYNCYTIUM_FORMATION	2/261	3404-12-01	0.233368	0.937598	0.907314	RAPGEF3/CACNA1H	2
GO_VENTRICULAR_CARDIAC_MUSCLE_TISSUE_DEVELOPMENT	GO_VENTRICULAR_CARDIAC_MUSCLE_TISSUE_DEVELOPMENT	2/261	3404-12-01	0.233368	0.937598	0.907314	PROX1/TBX3	2
GO_POSITIVE_REGULATION_OF_AXONOGENESIS	GO_POSITIVE_REGULATION_OF_AXONOGENESIS	3/261	22/3404	0.23544	0.940379	0.910005	TIAM2/ROBO1/PLXNC1	3
GO_POSITIVE_REGULATION_OF_FAT_CELL_DIFFERENTIATION	GO_POSITIVE_REGULATION_OF_FAT_CELL_DIFFERENTIATION	3/261	22/3404	0.23544	0.940379	0.910005	ADIRF/SULT1E1/CCDC3	3
GO_POSITIVE_REGULATION_OF_T_CELL_PROLIFERATION	GO_POSITIVE_REGULATION_OF_T_CELL_PROLIFERATION	3/261	22/3404	0.23544	0.940379	0.910005	SLC7A1/HLA-DMB/AIF1	3
GO_REGULATION_OF_TRANSMEMBRANE_TRANSPORT	GO_REGULATION_OF_TRANSMEMBRANE_TRANSPORT	11/261	112/3404	0.237004	0.942671	0.912223	CFTR/KCNJ3/ATP7A/RGS2/PDZK1/CHRM3/SLC8A1/GRIA4/CACNA1H/DAPK1/BRAF	11
GO_AXON_DEVELOPMENT	GO_AXON_DEVELOPMENT	12/261	124/3404	0.239082	0.942671	0.912223	RAP1GAP/EMB/JAK2/TIAM2/MATN2/ROBO1/SPART/PLXNC1/MYCBP2/SEMA5B/C9orf72/PRKCA	12
GO_CARDIAC_MUSCLE_TISSUE_DEVELOPMENT	GO_CARDIAC_MUSCLE_TISSUE_DEVELOPMENT	6/261	55/3404	0.243155	0.942671	0.912223	GATA5/MEIS1/RGS2/PROX1/TBX3/SLC8A1	6
GO_REGULATION_OF_G_PROTEIN_COUPLED_RECEPTOR_SIGNALING_PATHWAY	GO_REGULATION_OF_G_PROTEIN_COUPLED_RECEPTOR_SIGNALING_PATHWAY	4/261	33/3404	0.244076	0.942671	0.912223	RAMP1/DNM1/RGS2/PRKCA	4
GO_REGULATION_OF_RESPONSE_TO_WOUNDING	GO_REGULATION_OF_RESPONSE_TO_WOUNDING	5/261	44/3404	0.245239	0.942671	0.912223	REG3A/PLA2G4A/ATP7A/TFPI/PRKCA	5
GO_POSITIVE_REGULATION_OF_TRANSFERASE_ACTIVITY	GO_POSITIVE_REGULATION_OF_TRANSFERASE_ACTIVITY	16/261	173/3404	0.249236	0.942671	0.912223	CD74/JAK2/CHRNA7/ROBO1/ARRDC4/C5/MAP3K20/CLSPN/NCF1/ERN1/PROX1/NEK10/FGD2/HLA-DRB1/BRAF/CLU	16
GO_GENERATION_OF_PRECURSOR_METABOLITES_AND_ENERGY	GO_GENERATION_OF_PRECURSOR_METABOLITES_AND_ENERGY	9/261	90/3404	0.250152	0.942671	0.912223	ALDOB/ALDH1A1/MLXIPL/KHK/NCF1/ATP7A/PDX1/HKDC1/BDH2	9
GO_POSITIVE_REGULATION_OF_ESTABLISHMENT_OF_PROTEIN_LOCALIZATION	GO_POSITIVE_REGULATION_OF_ESTABLISHMENT_OF_PROTEIN_LOCALIZATION	9/261	90/3404	0.250152	0.942671	0.912223	CFTR/JAK2/C5/RAPGEF3/PDX1/PDZK1/TFDP2/HLA-DRB1/AIF1	9
GO_RESPONSE_TO_ORGANIC_CYCLIC_COMPOUND	GO_RESPONSE_TO_ORGANIC_CYCLIC_COMPOUND	18/261	198/3404	0.255127	0.942671	0.912223	CFTR/CITED1/APOA4/APOB/GRAMD1B/JAK2/SSTR1/RAPGEF3/REG1A/KDM5D/PDX1/PDE3A/CHRM3/LBH/SLC8A1/TFPI/AIF1/CLU	18
GO_MYELOID_LEUKOCYTE_MIGRATION	GO_MYELOID_LEUKOCYTE_MIGRATION	6/261	56/3404	0.256317	0.942671	0.912223	DPEP1/CD74/CCL25/C5/MST1/AIF1	6
GO_RESPONSE_TO_TOXIC_SUBSTANCE	GO_RESPONSE_TO_TOXIC_SUBSTANCE	6/261	56/3404	0.256317	0.942671	0.912223	APOA4/ATP7A/PDZK1/GSTA1/XPA/MT1A	6
GO_CELLULAR_AMINO_ACID_CATABOLIC_PROCESS	GO_CELLULAR_AMINO_ACID_CATABOLIC_PROCESS	3/261	23/3404	0.256608	0.942671	0.912223	OAT/AASS/ADHFE1	3
GO_CELLULAR_COMPONENT_ASSEMBLY_INVOLVED_IN_MORPHOGENESIS	GO_CELLULAR_COMPONENT_ASSEMBLY_INVOLVED_IN_MORPHOGENESIS	3/261	23/3404	0.256608	0.942671	0.912223	PMP22/EPB41L3/PROX1	3
GO_CELLULAR_MONOVALENT_INORGANIC_CATION_HOMEOSTASIS	GO_CELLULAR_MONOVALENT_INORGANIC_CATION_HOMEOSTASIS	3/261	23/3404	0.256608	0.942671	0.912223	CFTR/SLC4A7/SLC8A1	3
GO_DEMETHYLATION	GO_DEMETHYLATION	3/261	23/3404	0.256608	0.942671	0.912223	CYP2C9/KDM5D/APOBEC1	3
GO_ERAD_PATHWAY	GO_ERAD_PATHWAY	3/261	23/3404	0.256608	0.942671	0.912223	DNAJC10/RCN3/FBXO44	3
GO_INTERLEUKIN_6_PRODUCTION	GO_INTERLEUKIN_6_PRODUCTION	3/261	23/3404	0.256608	0.942671	0.912223	CD74/AZI2/AIF1	3
GO_LENS_DEVELOPMENT_IN_CAMERA_TYPE_EYE	GO_LENS_DEVELOPMENT_IN_CAMERA_TYPE_EYE	3/261	23/3404	0.256608	0.942671	0.912223	MEIS1/PROX1/MAF	3
GO_MEGAKARYOCYTE_DIFFERENTIATION	GO_MEGAKARYOCYTE_DIFFERENTIATION	3/261	23/3404	0.256608	0.942671	0.912223	MEIS1/AGO4/KMT2A	3
GO_METANEPHROS_DEVELOPMENT	GO_METANEPHROS_DEVELOPMENT	3/261	23/3404	0.256608	0.942671	0.912223	CITED1/RDH10/CTSH	3
GO_POSITIVE_REGULATION_OF_OSSIFICATION	GO_POSITIVE_REGULATION_OF_OSSIFICATION	3/261	23/3404	0.256608	0.942671	0.912223	PKDCC/NPNT/SLC8A1	3
GO_ACTIVATION_OF_MAPK_ACTIVITY	GO_ACTIVATION_OF_MAPK_ACTIVITY	5/261	45/3404	0.260102	0.942671	0.912223	CD74/CHRNA7/C5/MAP3K20/ERN1	5
GO_ADAPTIVE_THERMOGENESIS	GO_ADAPTIVE_THERMOGENESIS	5/261	45/3404	0.260102	0.942671	0.912223	ALDH1A1/JAK2/PLCL2/PRKAB2/GATM	5
GO_REGENERATION	GO_REGENERATION	5/261	45/3404	0.260102	0.942671	0.912223	TM4SF4/JAK2/MATN2/REG1A/PDX1	5
GO_T_CELL_PROLIFERATION	GO_T_CELL_PROLIFERATION	5/261	45/3404	0.260102	0.942671	0.912223	SLC7A1/HLA-DMB/HLA-DRB1/RC3H2/AIF1	5
GO_EMBRYONIC_APPENDAGE_MORPHOGENESIS	GO_EMBRYONIC_APPENDAGE_MORPHOGENESIS	4/261	34/3404	0.261358	0.942671	0.912223	RDH10/MAP3K20/TBX3/DYNC2H1	4
GO_MUSCLE_CELL_DEVELOPMENT	GO_MUSCLE_CELL_DEVELOPMENT	4/261	34/3404	0.261358	0.942671	0.912223	RGS2/PROX1/TBX3/SLC8A1	4
GO_POSITIVE_REGULATION_OF_LEUKOCYTE_PROLIFERATION	GO_POSITIVE_REGULATION_OF_LEUKOCYTE_PROLIFERATION	4/261	34/3404	0.261358	0.942671	0.912223	CD74/SLC7A1/HLA-DMB/AIF1	4
GO_REGULATION_OF_ORGAN_GROWTH	GO_REGULATION_OF_ORGAN_GROWTH	4/261	34/3404	0.261358	0.942671	0.912223	MEIS1/WWC1/RGS2/PROX1	4
GO_SENSORY_PERCEPTION_OF_LIGHT_STIMULUS	GO_SENSORY_PERCEPTION_OF_LIGHT_STIMULUS	4/261	34/3404	0.261358	0.942671	0.912223	REEP6/RDH10/OAT/SEMA5B	4
GO_AMINO_ACID_IMPORT	GO_AMINO_ACID_IMPORT	2/261	13/3404	0.262749	0.942671	0.912223	RGS2/SLC7A1	2
GO_APOPTOTIC_CELL_CLEARANCE	GO_APOPTOTIC_CELL_CLEARANCE	2/261	13/3404	0.262749	0.942671	0.912223	RHOBTB1/TGM2	2
GO_BODY_FLUID_SECRETION	GO_BODY_FLUID_SECRETION	2/261	13/3404	0.262749	0.942671	0.912223	ATP7A/CHRM3	2
GO_CARDIAC_MUSCLE_CELL_ACTION_POTENTIAL	GO_CARDIAC_MUSCLE_CELL_ACTION_POTENTIAL	2/261	13/3404	0.262749	0.942671	0.912223	KCNJ3/SLC8A1	2
GO_CENTROMERE_COMPLEX_ASSEMBLY	GO_CENTROMERE_COMPLEX_ASSEMBLY	2/261	13/3404	0.262749	0.942671	0.912223	POGZ/MIS18BP1	2
GO_CORNIFICATION	GO_CORNIFICATION	2/261	13/3404	0.262749	0.942671	0.912223	KRT72/KRT73	2
GO_ENDOCARDIAL_CUSHION_MORPHOGENESIS	GO_ENDOCARDIAL_CUSHION_MORPHOGENESIS	2/261	13/3404	0.262749	0.942671	0.912223	ROBO1/GATA5	2
GO_GLANDULAR_EPITHELIAL_CELL_DIFFERENTIATION	GO_GLANDULAR_EPITHELIAL_CELL_DIFFERENTIATION	2/261	13/3404	0.262749	0.942671	0.912223	PROX1/PDX1	2
GO_HOMOPHILIC_CELL_ADHESION_VIA_PLASMA_MEMBRANE_ADHESION_MOLECULES	GO_HOMOPHILIC_CELL_ADHESION_VIA_PLASMA_MEMBRANE_ADHESION_MOLECULES	2/261	13/3404	0.262749	0.942671	0.912223	EMB/ROBO1	2
GO_IRON_ION_TRANSPORT	GO_IRON_ION_TRANSPORT	2/261	13/3404	0.262749	0.942671	0.912223	SLC40A1/ATP7A	2
GO_MACROPHAGE_DIFFERENTIATION	GO_MACROPHAGE_DIFFERENTIATION	2/261	13/3404	0.262749	0.942671	0.912223	HLA-DRB1/PRKCA	2
GO_NEGATIVE_REGULATION_OF_MUSCLE_TISSUE_DEVELOPMENT	GO_NEGATIVE_REGULATION_OF_MUSCLE_TISSUE_DEVELOPMENT	2/261	13/3404	0.262749	0.942671	0.912223	MEIS1/RGS2	2
GO_OLIGODENDROCYTE_DEVELOPMENT	GO_OLIGODENDROCYTE_DEVELOPMENT	2/261	13/3404	0.262749	0.942671	0.912223	MYRF/CLU	2
GO_PIGMENT_METABOLIC_PROCESS	GO_PIGMENT_METABOLIC_PROCESS	2/261	13/3404	0.262749	0.942671	0.912223	CITED1/BDH2	2
GO_POSITIVE_REGULATION_OF_BIOMINERALIZATION	GO_POSITIVE_REGULATION_OF_BIOMINERALIZATION	2/261	13/3404	0.262749	0.942671	0.912223	PKDCC/SLC8A1	2
GO_POSITIVE_REGULATION_OF_BONE_MINERALIZATION	GO_POSITIVE_REGULATION_OF_BONE_MINERALIZATION	2/261	13/3404	0.262749	0.942671	0.912223	PKDCC/SLC8A1	2
GO_POSITIVE_REGULATION_OF_INTERLEUKIN_6_PRODUCTION	GO_POSITIVE_REGULATION_OF_INTERLEUKIN_6_PRODUCTION	2/261	13/3404	0.262749	0.942671	0.912223	CD74/AIF1	2
GO_POSITIVE_REGULATION_OF_PEPTIDYL_SERINE_PHOSPHORYLATION	GO_POSITIVE_REGULATION_OF_PEPTIDYL_SERINE_PHOSPHORYLATION	2/261	13/3404	0.262749	0.942671	0.912223	RAPGEF3/BRAF	2
GO_REGULATION_OF_AXON_GUIDANCE	GO_REGULATION_OF_AXON_GUIDANCE	2/261	13/3404	0.262749	0.942671	0.912223	MYCBP2/SEMA5B	2
GO_REGULATION_OF_LONG_TERM_SYNAPTIC_POTENTIATION	GO_REGULATION_OF_LONG_TERM_SYNAPTIC_POTENTIATION	2/261	13/3404	0.262749	0.942671	0.912223	MME/CHRNA7	2
GO_REGULATION_OF_MACROPHAGE_MIGRATION	GO_REGULATION_OF_MACROPHAGE_MIGRATION	2/261	13/3404	0.262749	0.942671	0.912223	C5/MST1	2
GO_REGULATION_OF_MITOCHONDRIAL_MEMBRANE_PERMEABILITY_INVOLVED_IN_APOPTOTIC_PROCESS	GO_REGULATION_OF_MITOCHONDRIAL_MEMBRANE_PERMEABILITY_INVOLVED_IN_APOPTOTIC_PROCESS	2/261	13/3404	0.262749	0.942671	0.912223	TFDP2/THEM4	2
GO_REGULATION_OF_POSTSYNAPTIC_MEMBRANE_NEUROTRANSMITTER_RECEPTOR_LEVELS	GO_REGULATION_OF_POSTSYNAPTIC_MEMBRANE_NEUROTRANSMITTER_RECEPTOR_LEVELS	2/261	13/3404	0.262749	0.942671	0.912223	DNM1/MX2	2
GO_RELEASE_OF_CYTOCHROME_C_FROM_MITOCHONDRIA	GO_RELEASE_OF_CYTOCHROME_C_FROM_MITOCHONDRIA	2/261	13/3404	0.262749	0.942671	0.912223	IFI6/CLU	2
GO_RESPONSE_TO_ELECTRICAL_STIMULUS	GO_RESPONSE_TO_ELECTRICAL_STIMULUS	2/261	13/3404	0.262749	0.942671	0.912223	KCNJ3/AIF1	2
GO_SEMI_LUNAR_VALVE_DEVELOPMENT	GO_SEMI_LUNAR_VALVE_DEVELOPMENT	2/261	13/3404	0.262749	0.942671	0.912223	ROBO1/GATA5	2
GO_SISTER_CHROMATID_COHESION	GO_SISTER_CHROMATID_COHESION	2/261	13/3404	0.262749	0.942671	0.912223	POGZ/STAG1	2
GO_XENOBIOTIC_TRANSPORT	GO_XENOBIOTIC_TRANSPORT	2/261	13/3404	0.262749	0.942671	0.912223	PDZK1/NR1I2	2
GO_EPIDERMIS_DEVELOPMENT	GO_EPIDERMIS_DEVELOPMENT	8/261	80/3404	0.267993	0.9598	0.928799	KRT72/SLC4A7/REG3A/KRT73/RBP2/ATP7A/MCOLN3/HLA-DRB1	8
GO_INTERACTION_WITH_HOST	GO_INTERACTION_WITH_HOST	6/261	57/3404	0.269669	0.960869	0.929834	CD74/ANPEP/TRIM22/TRIM5/XPR1/HLA-DRB1	6
GO_REGULATION_OF_DEVELOPMENTAL_GROWTH	GO_REGULATION_OF_DEVELOPMENTAL_GROWTH	9/261	92/3404	0.270942	0.960869	0.929834	ATRN/MEIS1/REG1A/SPART/WWC1/SYT1/RGS2/PROX1/SEMA5B	9
GO_LYMPHOCYTE_ACTIVATION_INVOLVED_IN_IMMUNE_RESPONSE	GO_LYMPHOCYTE_ACTIVATION_INVOLVED_IN_IMMUNE_RESPONSE	5/261	46/3404	0.275171	0.960869	0.929834	CD74/PLCL2/ATP7A/HLA-DMB/RC3H2	5
GO_POSITIVE_REGULATION_OF_PEPTIDYL_TYROSINE_PHOSPHORYLATION	GO_POSITIVE_REGULATION_OF_PEPTIDYL_TYROSINE_PHOSPHORYLATION	5/261	46/3404	0.275171	0.960869	0.929834	CD74/JAK2/ENPP2/NCF1/BANK1	5
GO_REGULATION_OF_LIPID_LOCALIZATION	GO_REGULATION_OF_LIPID_LOCALIZATION	5/261	46/3404	0.275171	0.960869	0.929834	APOA4/ABCG5/APOB/APOC2/ENPP7	5
GO_REGULATION_OF_VIRAL_LIFE_CYCLE	GO_REGULATION_OF_VIRAL_LIFE_CYCLE	5/261	46/3404	0.275171	0.960869	0.929834	CD74/TRIM22/PROX1/TRIM5/HLA-DRB1	5
GO_REGULATION_OF_MYELOID_CELL_DIFFERENTIATION	GO_REGULATION_OF_MYELOID_CELL_DIFFERENTIATION	7/261	69/3404	0.275611	0.960869	0.929834	CD74/MEIS1/AGO4/HLA-DRB1/KMT2A/PRKCA/MEIS2	7
GO_REGULATION_OF_PHOSPHORUS_METABOLIC_PROCESS	GO_REGULATION_OF_PHOSPHORUS_METABOLIC_PROCESS	37/261	437/3404	0.277667	0.960869	0.929834	CD74/CCL25/JAK2/ENPP2/DNAJC10/CHRNA7/ROBO1/APOC2/C5/RAPGEF3/MLXIPL/MAP3K20/PLCL2/ACKR3/CLSPN/NCF1/ERN1/ATP7A/WWC1/RGS2/PROX1/TRIM5/NEK10/ENPP7/MST1/NPNT/FGD2/BANK1/LBH/SLC8A1/C9orf72/HLA-DRB1/STAT2/AIF1/BRAF/PRKCA/CLU	37
GO_PROTEOLYSIS	GO_PROTEOLYSIS	35/261	412/3404	0.278008	0.960869	0.929834	MME/DPEP1/TM4SF20/CFTR/ANPEP/CPA2/JAK2/DNAJC10/FOLH1/ROBO1/C5/BIRC3/CASP1/CLSPN/CTSH/TMPRSS15/IFI6/MYRFL/MST1/MYRF/RCN3/SERPINB5/DYNC2H1/CARD8/TFPI/ADAM28/SERPINA1/DAPK1/RC3H2/USP48/SERPINA12/LNX1/CLU/CASP5/FBXO44	35
GO_CARDIAC_MUSCLE_CONTRACTION	GO_CARDIAC_MUSCLE_CONTRACTION	3/261	24/3404	0.278024	0.960869	0.929834	KCNJ3/RGS2/SLC8A1	3
GO_CELL_ADHESION_MEDIATED_BY_INTEGRIN	GO_CELL_ADHESION_MEDIATED_BY_INTEGRIN	3/261	24/3404	0.278024	0.960869	0.929834	FYB2/NPNT/COL16A1	3
GO_CELLULAR_RESPONSE_TO_TOXIC_SUBSTANCE	GO_CELLULAR_RESPONSE_TO_TOXIC_SUBSTANCE	3/261	24/3404	0.278024	0.960869	0.929834	APOA4/ATP7A/GSTA1	3
GO_INTERFERON_GAMMA_PRODUCTION	GO_INTERFERON_GAMMA_PRODUCTION	3/261	24/3404	0.278024	0.960869	0.929834	IRF8/AZI2/HLA-DRB1	3
GO_LYMPHOCYTE_MIGRATION	GO_LYMPHOCYTE_MIGRATION	3/261	24/3404	0.278024	0.960869	0.929834	CCL25/CXCL16/AIF1	3
GO_NEUTROPHIL_CHEMOTAXIS	GO_NEUTROPHIL_CHEMOTAXIS	3/261	24/3404	0.278024	0.960869	0.929834	DPEP1/CD74/CCL25	3
GO_POSITIVE_REGULATION_OF_EXOCYTOSIS	GO_POSITIVE_REGULATION_OF_EXOCYTOSIS	3/261	24/3404	0.278024	0.960869	0.929834	CFTR/SYT1/CACNA1H	3
GO_POSITIVE_REGULATION_OF_PHOSPHATIDYLINOSITOL_3_KINASE_SIGNALING	GO_POSITIVE_REGULATION_OF_PHOSPHATIDYLINOSITOL_3_KINASE_SIGNALING	3/261	24/3404	0.278024	0.960869	0.929834	JAK2/NCF1/SERPINA12	3
GO_REACTIVE_NITROGEN_SPECIES_METABOLIC_PROCESS	GO_REACTIVE_NITROGEN_SPECIES_METABOLIC_PROCESS	3/261	24/3404	0.278024	0.960869	0.929834	JAK2/AIF1/CLU	3
GO_INTRINSIC_APOPTOTIC_SIGNALING_PATHWAY_IN_RESPONSE_TO_DNA_DAMAGE	GO_INTRINSIC_APOPTOTIC_SIGNALING_PATHWAY_IN_RESPONSE_TO_DNA_DAMAGE	4/261	35/3404	0.278868	0.960869	0.929834	CD74/ACKR3/XPA/CLU	4
GO_ORGANIC_ACID_TRANSMEMBRANE_TRANSPORT	GO_ORGANIC_ACID_TRANSMEMBRANE_TRANSPORT	4/261	35/3404	0.278868	0.960869	0.929834	EMB/RGS2/PRKAB2/SLC7A1	4
GO_SODIUM_ION_TRANSMEMBRANE_TRANSPORT	GO_SODIUM_ION_TRANSMEMBRANE_TRANSPORT	4/261	35/3404	0.278868	0.960869	0.929834	SLC4A7/SLC5A1/SLC8A1/CACNA1H	4
GO_CELLULAR_CARBOHYDRATE_METABOLIC_PROCESS	GO_CELLULAR_CARBOHYDRATE_METABOLIC_PROCESS	8/261	81/3404	0.279311	0.960869	0.929834	MGAM/KHK/PLA2G4A/MST1/GK/HKDC1/SERPINA12/BRAF	8
GO_GLYCEROPHOSPHOLIPID_METABOLIC_PROCESS	GO_GLYCEROPHOSPHOLIPID_METABOLIC_PROCESS	9/261	93/3404	0.281529	0.960869	0.929834	APOA4/ENPP2/FAM126A/ALPI/INPP4B/PLA2G4A/LPGAT1/LCLAT1/SELENOI	9
GO_POSITIVE_REGULATION_OF_CYTOKINE_PRODUCTION	GO_POSITIVE_REGULATION_OF_CYTOKINE_PRODUCTION	9/261	93/3404	0.281529	0.960869	0.929834	CD74/IRF8/JAK2/C5/BIRC3/CASP1/CARD8/AIF1/CLU	9
GO_REGULATION_OF_APOPTOTIC_SIGNALING_PATHWAY	GO_REGULATION_OF_APOPTOTIC_SIGNALING_PATHWAY	10/261	105/3404	0.28272	0.960869	0.929834	CD74/JAK2/ACKR3/CTSH/IFI6/PDX1/VNN1/TFDP2/RRM2B/CLU	10
GO_SIGNAL_RELEASE	GO_SIGNAL_RELEASE	12/261	129/3404	0.283078	0.960869	0.929834	CFTR/JAK2/FAM3B/C5/RAPGEF3/SYT1/PDX1/TBX3/HLA-DRB1/SLC2A2/AIF1/PRKCA	12
GO_MONOSACCHARIDE_METABOLIC_PROCESS	GO_MONOSACCHARIDE_METABOLIC_PROCESS	7/261	70/3404	0.287969	0.960869	0.929834	ALDOB/ALDH1A1/KHK/PDX1/MST1/HKDC1/SERPINA12	7
GO_NEGATIVE_REGULATION_OF_CELL_CELL_ADHESION	GO_NEGATIVE_REGULATION_OF_CELL_CELL_ADHESION	5/261	47/3404	0.290417	0.960869	0.929834	CD74/CCL25/JAK2/HLA-DRB1/RC3H2	5
GO_REGULATION_OF_CELL_MORPHOGENESIS	GO_REGULATION_OF_CELL_MORPHOGENESIS	13/261	142/3404	0.291263	0.960869	0.929834	ENPP2/TIAM2/ROBO1/RHOBTB1/EPB41L3/REG1A/SPART/PLXNC1/SYT1/MYCBP2/FGD2/SEMA5B/AGO4	13
GO_ACTIVATION_OF_JUN_KINASE_ACTIVITY	GO_ACTIVATION_OF_JUN_KINASE_ACTIVITY	2/261	14/3404	0.292148	0.960869	0.929834	MAP3K20/ERN1	2
GO_ALPHA_BETA_T_CELL_ACTIVATION_INVOLVED_IN_IMMUNE_RESPONSE	GO_ALPHA_BETA_T_CELL_ACTIVATION_INVOLVED_IN_IMMUNE_RESPONSE	2/261	14/3404	0.292148	0.960869	0.929834	ATP7A/RC3H2	2
GO_CELLULAR_CARBOHYDRATE_CATABOLIC_PROCESS	GO_CELLULAR_CARBOHYDRATE_CATABOLIC_PROCESS	2/261	14/3404	0.292148	0.960869	0.929834	MGAM/GK	2
GO_CELLULAR_RESPONSE_TO_VASCULAR_ENDOTHELIAL_GROWTH_FACTOR_STIMULUS	GO_CELLULAR_RESPONSE_TO_VASCULAR_ENDOTHELIAL_GROWTH_FACTOR_STIMULUS	2/261	14/3404	0.292148	0.960869	0.929834	ROBO1/ERN1	2
GO_CEREBELLAR_CORTEX_DEVELOPMENT	GO_CEREBELLAR_CORTEX_DEVELOPMENT	2/261	14/3404	0.292148	0.960869	0.929834	ATP7A/PROX1	2
GO_DICARBOXYLIC_ACID_METABOLIC_PROCESS	GO_DICARBOXYLIC_ACID_METABOLIC_PROCESS	2/261	14/3404	0.292148	0.960869	0.929834	OAT/ADHFE1	2
GO_GLUTAMINE_FAMILY_AMINO_ACID_METABOLIC_PROCESS	GO_GLUTAMINE_FAMILY_AMINO_ACID_METABOLIC_PROCESS	2/261	14/3404	0.292148	0.960869	0.929834	OAT/ADHFE1	2
GO_HINDBRAIN_MORPHOGENESIS	GO_HINDBRAIN_MORPHOGENESIS	2/261	14/3404	0.292148	0.960869	0.929834	ATP7A/PROX1	2
GO_LYMPHOCYTE_CHEMOTAXIS	GO_LYMPHOCYTE_CHEMOTAXIS	2/261	14/3404	0.292148	0.960869	0.929834	CCL25/CXCL16	2
GO_MITOTIC_SPINDLE_ASSEMBLY	GO_MITOTIC_SPINDLE_ASSEMBLY	2/261	14/3404	0.292148	0.960869	0.929834	STAG1/CCSAP	2
GO_NEUROEPITHELIAL_CELL_DIFFERENTIATION	GO_NEUROEPITHELIAL_CELL_DIFFERENTIATION	2/261	14/3404	0.292148	0.960869	0.929834	SLC4A7/MCOLN3	2
GO_NUCLEOBASE_CONTAINING_SMALL_MOLECULE_CATABOLIC_PROCESS	GO_NUCLEOBASE_CONTAINING_SMALL_MOLECULE_CATABOLIC_PROCESS	2/261	14/3404	0.292148	0.960869	0.929834	DPYD/APOBEC1	2
GO_POSITIVE_REGULATION_OF_BLOOD_CIRCULATION	GO_POSITIVE_REGULATION_OF_BLOOD_CIRCULATION	2/261	14/3404	0.292148	0.960869	0.929834	RGS2/CHRM3	2
GO_POSITIVE_REGULATION_OF_MEMBRANE_PERMEABILITY	GO_POSITIVE_REGULATION_OF_MEMBRANE_PERMEABILITY	2/261	14/3404	0.292148	0.960869	0.929834	DEFA5/TFDP2	2
GO_POSITIVE_REGULATION_OF_VASCULAR_ASSOCIATED_SMOOTH_MUSCLE_CELL_PROLIFERATION	GO_POSITIVE_REGULATION_OF_VASCULAR_ASSOCIATED_SMOOTH_MUSCLE_CELL_PROLIFERATION	2/261	14/3404	0.292148	0.960869	0.929834	JAK2/ERN1	2
GO_REGULATION_OF_ATPASE_ACTIVITY	GO_REGULATION_OF_ATPASE_ACTIVITY	2/261	14/3404	0.292148	0.960869	0.929834	ALDOB/DNAJC10	2
GO_REGULATION_OF_CARDIAC_MUSCLE_CONTRACTION	GO_REGULATION_OF_CARDIAC_MUSCLE_CONTRACTION	2/261	14/3404	0.292148	0.960869	0.929834	RGS2/SLC8A1	2
GO_REGULATION_OF_MACROPHAGE_ACTIVATION	GO_REGULATION_OF_MACROPHAGE_ACTIVATION	2/261	14/3404	0.292148	0.960869	0.929834	CD74/PLA2G4A	2
GO_REGULATION_OF_MITOCHONDRIAL_MEMBRANE_POTENTIAL	GO_REGULATION_OF_MITOCHONDRIAL_MEMBRANE_POTENTIAL	2/261	14/3404	0.292148	0.960869	0.929834	IFI6/SPART	2
GO_REGULATION_OF_PHOSPHOLIPASE_ACTIVITY	GO_REGULATION_OF_PHOSPHOLIPASE_ACTIVITY	2/261	14/3404	0.292148	0.960869	0.929834	APOC2/RGS2	2
GO_RESPONSE_TO_AMYLOID_BETA	GO_RESPONSE_TO_AMYLOID_BETA	2/261	14/3404	0.292148	0.960869	0.929834	DNM1/CHRNA7	2
GO_PHOSPHOLIPID_METABOLIC_PROCESS	GO_PHOSPHOLIPID_METABOLIC_PROCESS	11/261	118/3404	0.292724	0.960869	0.929834	APOA4/ENPP2/FAM126A/APOC2/ALPI/INPP4B/PLA2G4A/LPGAT1/ENPP7/LCLAT1/SELENOI	11
GO_REGULATION_OF_HEMOPOIESIS	GO_REGULATION_OF_HEMOPOIESIS	11/261	118/3404	0.292724	0.960869	0.929834	CD74/MEIS1/VNN1/AGO4/HLA-DRB1/RC3H2/KMT2A/TCF12/PRKCA/MEIS2/TCF3	11
GO_POSITIVE_REGULATION_OF_SIGNALING	GO_POSITIVE_REGULATION_OF_SIGNALING	36/261	428/3404	0.295927	0.969826	0.938501	MME/CFTR/CD74/CCL25/CITED1/JAK2/CHRNA7/ROBO1/C5/GATA5/BIRC3/MAP3K20/CASP1/ACKR3/CTSH/TRIM22/NCF1/APOL3/ERN1/WWC1/SYT1/TRIM5/NEK10/PDX1/TGM2/NPNT/DYNC2H1/FGD2/BANK1/TFDP2/HLA-DRB1/RC3H2/AIF1/SERPINA12/BRAF/PRKCA	36
GO_POLYOL_METABOLIC_PROCESS	GO_POLYOL_METABOLIC_PROCESS	4/261	36/3404	0.296558	0.970338	0.938996	INPP4B/CYP27A1/PLA2G4A/GK	4
GO_NUCLEOSIDE_BISPHOSPHATE_METABOLIC_PROCESS	GO_NUCLEOSIDE_BISPHOSPHATE_METABOLIC_PROCESS	3/261	25/3404	0.299603	0.97098	0.939618	SULT1E1/AASS/THEM4	3
GO_PIGMENTATION	GO_PIGMENTATION	3/261	25/3404	0.299603	0.97098	0.939618	CITED1/ATRN/ATP7A	3
GO_POSITIVE_REGULATION_OF_TRANSPORTER_ACTIVITY	GO_POSITIVE_REGULATION_OF_TRANSPORTER_ACTIVITY	3/261	25/3404	0.299603	0.97098	0.939618	CFTR/PDZK1/KMT2A	3
GO_POST_EMBRYONIC_DEVELOPMENT	GO_POST_EMBRYONIC_DEVELOPMENT	3/261	25/3404	0.299603	0.97098	0.939618	APOB/RC3H2/GIGYF2	3
GO_REGULATION_OF_ANION_TRANSPORT	GO_REGULATION_OF_ANION_TRANSPORT	3/261	25/3404	0.299603	0.97098	0.939618	CFTR/RGS2/PDZK1	3
GO_REGULATION_OF_EPITHELIAL_CELL_APOPTOTIC_PROCESS	GO_REGULATION_OF_EPITHELIAL_CELL_APOPTOTIC_PROCESS	3/261	25/3404	0.299603	0.97098	0.939618	JAK2/ANGPTL4/PDX1	3
GO_POSITIVE_REGULATION_OF_NEURON_DIFFERENTIATION	GO_POSITIVE_REGULATION_OF_NEURON_DIFFERENTIATION	9/261	95/3404	0.303037	0.980555	0.948884	TIAM2/ROBO1/REG1A/PLXNC1/SYT1/RGS2/PROX1/TCF12/TCF3	9
GO_NEGATIVE_REGULATION_OF_CELL_DEATH	GO_NEGATIVE_REGULATION_OF_CELL_DEATH	21/261	242/3404	0.30487	0.984852	0.953042	DPEP1/CD74/CITED1/JAK2/SLC40A1/BIRC3/ANGPTL4/ACKR3/CTSH/IFI6/PDX1/TBX3/PDE3A/VNN1/AGO4/RRM2B/DAPK1/AIF1/BRAF/PRKCA/CLU	21
GO_CELL_FATE_COMMITMENT	GO_CELL_FATE_COMMITMENT	5/261	48/3404	0.30581	0.984852	0.953042	GATA5/PROX1/TBX3/ONECUT2/TCF3	5
GO_TEMPERATURE_HOMEOSTASIS	GO_TEMPERATURE_HOMEOSTASIS	5/261	48/3404	0.30581	0.984852	0.953042	ALDH1A1/JAK2/PLCL2/PRKAB2/GATM	5
GO_POSITIVE_REGULATION_OF_IMMUNE_SYSTEM_PROCESS	GO_POSITIVE_REGULATION_OF_IMMUNE_SYSTEM_PROCESS	19/261	218/3404	0.310414	0.98537	0.953543	CD74/HLA-DRA/FYB2/MUC17/C5/PLA2G4A/PLCL2/TRIM5/SLC7A1/BLNK/VNN1/MUC3A/HLA-DMB/HLA-DRB1/RC3H2/AIF1/PRKCA/CLU/HLA-DRB5	19
GO_REACTIVE_OXYGEN_SPECIES_METABOLIC_PROCESS	GO_REACTIVE_OXYGEN_SPECIES_METABOLIC_PROCESS	7/261	72/3404	0.313058	0.98537	0.953543	APOA4/JAK2/IFI6/NCF1/ATP7A/AIF1/CLU	7
GO_PEPTIDYL_SERINE_MODIFICATION	GO_PEPTIDYL_SERINE_MODIFICATION	8/261	84/3404	0.313979	0.98537	0.953543	RAPGEF3/MLXIPL/PLCL2/CLSPN/ERN1/MST1/BRAF/PRKCA	8
GO_CARDIOCYTE_DIFFERENTIATION	GO_CARDIOCYTE_DIFFERENTIATION	4/261	37/3404	0.314384	0.98537	0.953543	RGS2/PROX1/TBX3/SLC8A1	4
GO_NEGATIVE_REGULATION_OF_HEMOPOIESIS	GO_NEGATIVE_REGULATION_OF_HEMOPOIESIS	4/261	37/3404	0.314384	0.98537	0.953543	CD74/MEIS1/RC3H2/MEIS2	4
GO_POSITIVE_REGULATION_OF_JNK_CASCADE	GO_POSITIVE_REGULATION_OF_JNK_CASCADE	4/261	37/3404	0.314384	0.98537	0.953543	MAP3K20/NCF1/ERN1/FGD2	4
GO_CELL_ACTIVATION	GO_CELL_ACTIVATION	26/261	306/3404	0.315866	0.98537	0.953543	MME/CD74/ANPEP/MGAM/JAK2/CD68/SLC2A5/PLA2G4A/PLCL2/CTSH/ATP7A/SLC7A1/BLNK/AZI2/BANK1/VNN1/SERPINA1/HLA-DMB/HLA-DRB1/RC3H2/AIF1/PRKCA/CLU/TCF3/LYZ/METTL7A	26
GO_CELLULAR_RESPONSE_TO_ENDOGENOUS_STIMULUS	GO_CELLULAR_RESPONSE_TO_ENDOGENOUS_STIMULUS	26/261	306/3404	0.315866	0.98537	0.953543	CFTR/RAMP1/CITED1/APOB/JAK2/SSTR1/RAPGEF3/GATA5/TNS2/REG1A/CTSH/SPART/ATP7A/KDM5D/PDE3A/ONECUT2/CHRM3/APOBEC1/NPNT/LBH/SLC8A1/TFPI/CACNA1H/AIF1/SERPINA12/COL16A1	26
GO_RESPONSE_TO_ENDOGENOUS_STIMULUS	GO_RESPONSE_TO_ENDOGENOUS_STIMULUS	31/261	369/3404	0.317297	0.98537	0.953543	CFTR/RAMP1/CITED1/APOB/JAK2/CD68/SSTR1/RAPGEF3/GATA5/REG3A/KHK/TNS2/REG1A/CTSH/SPART/ATP7A/KDM5D/PDX1/PDE3A/ONECUT2/CHRM3/APOBEC1/NPNT/LBH/SLC8A1/TFPI/CACNA1H/STAT2/AIF1/SERPINA12/COL16A1	31
GO_NEURON_DIFFERENTIATION	GO_NEURON_DIFFERENTIATION	29/261	344/3404	0.31815	0.98537	0.953543	RAP1GAP/SLC4A7/EMB/PMP22/JAK2/TIAM2/CHRNA7/MATN2/ROBO1/EPB41L3/MEIS1/REG1A/SPART/FRY/ATP7A/PLXNC1/SYT1/RGS2/PROX1/MYCBP2/ONECUT2/DYNC2H1/MCOLN3/SEMA5B/C9orf72/TCF12/PRKCA/TCF3/GIGYF2	29
GO_MUSCLE_HYPERTROPHY	GO_MUSCLE_HYPERTROPHY	3/261	26/3404	0.321268	0.98537	0.953543	GATA5/RGS2/PRKCA	3
GO_POSITIVE_REGULATION_OF_JUN_KINASE_ACTIVITY	GO_POSITIVE_REGULATION_OF_JUN_KINASE_ACTIVITY	3/261	26/3404	0.321268	0.98537	0.953543	MAP3K20/ERN1/FGD2	3
GO_PROTEIN_O_LINKED_GLYCOSYLATION	GO_PROTEIN_O_LINKED_GLYCOSYLATION	3/261	26/3404	0.321268	0.98537	0.953543	MUC17/GCNT4/MUC3A	3
GO_REGULATION_OF_HEART_GROWTH	GO_REGULATION_OF_HEART_GROWTH	3/261	26/3404	0.321268	0.98537	0.953543	MEIS1/RGS2/PROX1	3
GO_AMINE_TRANSPORT	GO_AMINE_TRANSPORT	2/261	15/3404	0.32139	0.98537	0.953543	SYT1/RGS2	2
GO_AMYLOID_PRECURSOR_PROTEIN_CATABOLIC_PROCESS	GO_AMYLOID_PRECURSOR_PROTEIN_CATABOLIC_PROCESS	2/261	15/3404	0.32139	0.98537	0.953543	CHRNA7/CLU	2
GO_B_CELL_RECEPTOR_SIGNALING_PATHWAY	GO_B_CELL_RECEPTOR_SIGNALING_PATHWAY	2/261	15/3404	0.32139	0.98537	0.953543	PLCL2/BLNK	2
GO_CELLULAR_RESPONSE_TO_VIRUS	GO_CELLULAR_RESPONSE_TO_VIRUS	2/261	15/3404	0.32139	0.98537	0.953543	BIRC3/IFI6	2
GO_CYTOKINE_METABOLIC_PROCESS	GO_CYTOKINE_METABOLIC_PROCESS	2/261	15/3404	0.32139	0.98537	0.953543	CD74/JAK2	2
GO_DETECTION_OF_ABIOTIC_STIMULUS	GO_DETECTION_OF_ABIOTIC_STIMULUS	2/261	15/3404	0.32139	0.98537	0.953543	REEP6/SEMA5B	2
GO_HAIR_CELL_DIFFERENTIATION	GO_HAIR_CELL_DIFFERENTIATION	2/261	15/3404	0.32139	0.98537	0.953543	SLC4A7/MCOLN3	2
GO_KERATINIZATION	GO_KERATINIZATION	2/261	15/3404	0.32139	0.98537	0.953543	KRT72/KRT73	2
GO_LUNG_MORPHOGENESIS	GO_LUNG_MORPHOGENESIS	2/261	15/3404	0.32139	0.98537	0.953543	RDH10/CTSH	2
GO_MACROPHAGE_MIGRATION	GO_MACROPHAGE_MIGRATION	2/261	15/3404	0.32139	0.98537	0.953543	C5/MST1	2
GO_OOCYTE_DIFFERENTIATION	GO_OOCYTE_DIFFERENTIATION	2/261	15/3404	0.32139	0.98537	0.953543	TUT4/PDE3A	2
GO_POSITIVE_REGULATION_OF_CELL_MATRIX_ADHESION	GO_POSITIVE_REGULATION_OF_CELL_MATRIX_ADHESION	2/261	15/3404	0.32139	0.98537	0.953543	CCL25/COL16A1	2
GO_POSITIVE_REGULATION_OF_REGULATED_SECRETORY_PATHWAY	GO_POSITIVE_REGULATION_OF_REGULATED_SECRETORY_PATHWAY	2/261	15/3404	0.32139	0.98537	0.953543	SYT1/CACNA1H	2
GO_REGULATION_OF_HEART_RATE	GO_REGULATION_OF_HEART_RATE	2/261	15/3404	0.32139	0.98537	0.953543	KCNJ3/SLC8A1	2
GO_REGULATION_OF_HUMORAL_IMMUNE_RESPONSE	GO_REGULATION_OF_HUMORAL_IMMUNE_RESPONSE	2/261	15/3404	0.32139	0.98537	0.953543	C5/CLU	2
GO_REGULATION_OF_STEM_CELL_PROLIFERATION	GO_REGULATION_OF_STEM_CELL_PROLIFERATION	2/261	15/3404	0.32139	0.98537	0.953543	CITED1/TBX3	2
GO_REGULATION_OF_STRIATED_MUSCLE_CONTRACTION	GO_REGULATION_OF_STRIATED_MUSCLE_CONTRACTION	2/261	15/3404	0.32139	0.98537	0.953543	RGS2/SLC8A1	2
GO_RESPONSE_TO_INTERLEUKIN_6	GO_RESPONSE_TO_INTERLEUKIN_6	2/261	15/3404	0.32139	0.98537	0.953543	CITED1/JAK2	2
GO_GAMETE_GENERATION	GO_GAMETE_GENERATION	11/261	121/3404	0.321896	0.985446	0.953617	CFTR/APOB/SSTR1/BIRC3/TUT4/RGS2/PDE3A/DDX3Y/ADAM28/AGO4/SLC2A14	11
GO_CELLULAR_RESPONSE_TO_CHEMICAL_STRESS	GO_CELLULAR_RESPONSE_TO_CHEMICAL_STRESS	8/261	85/3404	0.325733	0.992804	0.960737	DPEP1/APOA4/JAK2/NCF1/ATP7A/VNN1/DAPK1/AIF1	8
GO_VESICLE_ORGANIZATION	GO_VESICLE_ORGANIZATION	8/261	85/3404	0.325733	0.992804	0.960737	DNM1/MX2/MCFD2/GOSR2/SYT1/SEC23A/ARFGAP3/SERPINA1	8
GO_REGULATION_OF_T_CELL_ACTIVATION	GO_REGULATION_OF_T_CELL_ACTIVATION	7/261	73/3404	0.325756	0.992804	0.960737	CD74/SLC7A1/VNN1/HLA-DMB/HLA-DRB1/RC3H2/AIF1	7
GO_B_CELL_MEDIATED_IMMUNITY	GO_B_CELL_MEDIATED_IMMUNITY	4/261	38/3404	0.332302	0.996993	0.96479	CD74/C5/HLA-DRB1/CLU	4
GO_INORGANIC_ANION_TRANSPORT	GO_INORGANIC_ANION_TRANSPORT	4/261	38/3404	0.332302	0.996993	0.96479	CFTR/SLC4A7/ANO5/XPR1	4
GO_MONOCARBOXYLIC_ACID_TRANSPORT	GO_MONOCARBOXYLIC_ACID_TRANSPORT	4/261	38/3404	0.332302	0.996993	0.96479	EMB/PLA2G4A/PRKAB2/SLC10A2	4
GO_CELLULAR_RESPONSE_TO_HORMONE_STIMULUS	GO_CELLULAR_RESPONSE_TO_HORMONE_STIMULUS	14/261	159/3404	0.332828	0.996993	0.96479	RAMP1/APOB/JAK2/SSTR1/TNS2/REG1A/CTSH/KDM5D/APOBEC1/LBH/TFPI/CACNA1H/AIF1/SERPINA12	14
GO_REGULATION_OF_CELL_CELL_ADHESION	GO_REGULATION_OF_CELL_CELL_ADHESION	10/261	110/3404	0.334011	0.996993	0.96479	CD74/CCL25/JAK2/SLC7A1/VNN1/HLA-DMB/HLA-DRB1/RC3H2/AIF1/PRKCA	10
GO_EPITHELIAL_CELL_PROLIFERATION	GO_EPITHELIAL_CELL_PROLIFERATION	9/261	98/3404	0.335987	0.996993	0.96479	ROBO1/REG3A/REG1A/ERN1/ATP7A/PROX1/MST1/SERPINB5/PRKCA	9
GO_PROTEIN_LOCALIZATION_TO_PLASMA_MEMBRANE	GO_PROTEIN_LOCALIZATION_TO_PLASMA_MEMBRANE	7/261	74/3404	0.338537	0.996993	0.96479	RAMP1/FYB2/FAM126A/EPB41L3/SEC23A/PDZK1/PKDCC	7
GO_ARTERY_DEVELOPMENT	GO_ARTERY_DEVELOPMENT	3/261	27/3404	0.342946	0.996993	0.96479	APOB/ROBO1/PROX1	3
GO_PHOSPHOLIPID_TRANSPORT	GO_PHOSPHOLIPID_TRANSPORT	3/261	27/3404	0.342946	0.996993	0.96479	MTTP/APOA4/APOC2	3
GO_POSITIVE_REGULATION_OF_COLD_INDUCED_THERMOGENESIS	GO_POSITIVE_REGULATION_OF_COLD_INDUCED_THERMOGENESIS	3/261	27/3404	0.342946	0.996993	0.96479	JAK2/PRKAB2/GATM	3
GO_POSITIVE_REGULATION_OF_REACTIVE_OXYGEN_SPECIES_METABOLIC_PROCESS	GO_POSITIVE_REGULATION_OF_REACTIVE_OXYGEN_SPECIES_METABOLIC_PROCESS	3/261	27/3404	0.342946	0.996993	0.96479	JAK2/AIF1/CLU	3
GO_REGULATION_OF_JUN_KINASE_ACTIVITY	GO_REGULATION_OF_JUN_KINASE_ACTIVITY	3/261	27/3404	0.342946	0.996993	0.96479	MAP3K20/ERN1/FGD2	3
GO_REGULATION_OF_NERVOUS_SYSTEM_PROCESS	GO_REGULATION_OF_NERVOUS_SYSTEM_PROCESS	3/261	27/3404	0.342946	0.996993	0.96479	CHRNA7/TMEM25/MYRF	3
GO_REGULATION_OF_STEROID_BIOSYNTHETIC_PROCESS	GO_REGULATION_OF_STEROID_BIOSYNTHETIC_PROCESS	3/261	27/3404	0.342946	0.996993	0.96479	APOB/MALRD1/PROX1	3
GO_CELLULAR_PROTEIN_CONTAINING_COMPLEX_ASSEMBLY	GO_CELLULAR_PROTEIN_CONTAINING_COMPLEX_ASSEMBLY	16/261	185/3404	0.343014	0.996993	0.96479	ALDOB/HLA-DRA/DNM1/JAK2/MX2/PDE4DIP/JMY/POGZ/TTC17/XPA/AGO4/HLA-DMB/HLA-DRB1/MIS18BP1/AIF1/CLU	16
GO_GROWTH	GO_GROWTH	20/261	235/3404	0.343559	0.996993	0.96479	TM4SF4/ATRN/EPB41L3/MEIS1/RDH10/TNS2/REG1A/SPART/WWC1/SYT1/RGS2/PROX1/PKDCC/CXCL16/SEMA5B/XPA/MT1A/C9orf72/RC3H2/GIGYF2	20
GO_NEGATIVE_REGULATION_OF_PROTEIN_METABOLIC_PROCESS	GO_NEGATIVE_REGULATION_OF_PROTEIN_METABOLIC_PROCESS	23/261	273/3404	0.346093	0.996993	0.96479	DPEP1/TM4SF20/DNAJC10/CHRNA7/C5/BIRC3/MLXIPL/IFI6/FRY/RGS2/MYCBP2/SERPINB5/BANK1/SLC8A1/CARD8/TFPI/AGO4/SERPINA1/C9orf72/DAPK1/SERPINA12/CLU/GIGYF2	23
GO_REGULATION_OF_PROTEIN_KINASE_ACTIVITY	GO_REGULATION_OF_PROTEIN_KINASE_ACTIVITY	17/261	198/3404	0.34736	0.996993	0.96479	CD74/JAK2/CHRNA7/ROBO1/C5/MAP3K20/CLSPN/NCF1/ERN1/RGS2/PROX1/NEK10/MST1/FGD2/SLC8A1/BRAF/CLU	17
GO_NEGATIVE_REGULATION_OF_MULTICELLULAR_ORGANISMAL_PROCESS	GO_NEGATIVE_REGULATION_OF_MULTICELLULAR_ORGANISMAL_PROCESS	24/261	286/3404	0.348908	0.996993	0.96479	CD74/CITED1/APOA4/ALDH1A1/PMP22/ABCG5/JAK2/CHRNA7/ROBO1/APOC2/GATA5/REG3A/MEIS1/PLCL2/TMEM25/SPART/WWC1/RGS2/CARD8/SEMA5B/TFPI/HLA-DRB1/RC3H2/MEIS2	24
GO_MALE_GAMETE_GENERATION	GO_MALE_GAMETE_GENERATION	8/261	87/3404	0.349464	0.996993	0.96479	CFTR/APOB/SSTR1/BIRC3/RGS2/ADAM28/AGO4/SLC2A14	8
GO_MAINTENANCE_OF_CELL_NUMBER	GO_MAINTENANCE_OF_CELL_NUMBER	4/261	39/3404	0.35027	0.996993	0.96479	TUT4/PROX1/TBX3/LBH	4
GO_MEMBRANE_FUSION	GO_MEMBRANE_FUSION	4/261	39/3404	0.35027	0.996993	0.96479	DNM1/MX2/GOSR2/SYT1	4
GO_REGULATION_OF_SIGNALING_RECEPTOR_ACTIVITY	GO_REGULATION_OF_SIGNALING_RECEPTOR_ACTIVITY	4/261	39/3404	0.35027	0.996993	0.96479	NCF1/LYPD6B/GRIA4/DAPK1	4
GO_REGULATION_OF_WOUND_HEALING	GO_REGULATION_OF_WOUND_HEALING	4/261	39/3404	0.35027	0.996993	0.96479	REG3A/PLA2G4A/TFPI/PRKCA	4
GO_TISSUE_REMODELING	GO_TISSUE_REMODELING	4/261	39/3404	0.35027	0.996993	0.96479	ATP7A/LIPA/TGM2/PRKCA	4
GO_VASCULAR_PROCESS_IN_CIRCULATORY_SYSTEM	GO_VASCULAR_PROCESS_IN_CIRCULATORY_SYSTEM	4/261	39/3404	0.35027	0.996993	0.96479	RGS2/PDE3A/CHRM3/SLC8A1	4
GO_AORTA_DEVELOPMENT	GO_AORTA_DEVELOPMENT	2/261	16/3404	0.350325	0.996993	0.96479	ROBO1/PROX1	2
GO_CALCIUM_ION_IMPORT	GO_CALCIUM_ION_IMPORT	2/261	16/3404	0.350325	0.996993	0.96479	SLC8A1/CACNA1H	2
GO_CHAPERONE_MEDIATED_PROTEIN_FOLDING	GO_CHAPERONE_MEDIATED_PROTEIN_FOLDING	2/261	16/3404	0.350325	0.996993	0.96479	CD74/CLU	2
GO_CHEMICAL_SYNAPTIC_TRANSMISSION_POSTSYNAPTIC	GO_CHEMICAL_SYNAPTIC_TRANSMISSION_POSTSYNAPTIC	2/261	16/3404	0.350325	0.996993	0.96479	CHRNA7/TMEM25	2
GO_ENDOCRINE_PANCREAS_DEVELOPMENT	GO_ENDOCRINE_PANCREAS_DEVELOPMENT	2/261	16/3404	0.350325	0.996993	0.96479	PDX1/ONECUT2	2
GO_FERTILIZATION	GO_FERTILIZATION	2/261	16/3404	0.350325	0.996993	0.96479	APOB/CACNA1H	2
GO_LAMELLIPODIUM_ORGANIZATION	GO_LAMELLIPODIUM_ORGANIZATION	2/261	16/3404	0.350325	0.996993	0.96479	ENPP2/ATP7A	2
GO_MECHANORECEPTOR_DIFFERENTIATION	GO_MECHANORECEPTOR_DIFFERENTIATION	2/261	16/3404	0.350325	0.996993	0.96479	SLC4A7/MCOLN3	2
GO_MESONEPHRIC_TUBULE_MORPHOGENESIS	GO_MESONEPHRIC_TUBULE_MORPHOGENESIS	2/261	16/3404	0.350325	0.996993	0.96479	CITED1/NPNT	2
GO_NEGATIVE_REGULATION_OF_CHROMATIN_ORGANIZATION	GO_NEGATIVE_REGULATION_OF_CHROMATIN_ORGANIZATION	2/261	16/3404	0.350325	0.996993	0.96479	APOBEC1/ATAD2	2
GO_NEGATIVE_REGULATION_OF_EPITHELIAL_CELL_APOPTOTIC_PROCESS	GO_NEGATIVE_REGULATION_OF_EPITHELIAL_CELL_APOPTOTIC_PROCESS	2/261	16/3404	0.350325	0.996993	0.96479	ANGPTL4/PDX1	2
GO_NEUTRAL_LIPID_BIOSYNTHETIC_PROCESS	GO_NEUTRAL_LIPID_BIOSYNTHETIC_PROCESS	2/261	16/3404	0.350325	0.996993	0.96479	PLA2G4A/GK	2
GO_POSITIVE_REGULATION_OF_SMALL_GTPASE_MEDIATED_SIGNAL_TRANSDUCTION	GO_POSITIVE_REGULATION_OF_SMALL_GTPASE_MEDIATED_SIGNAL_TRANSDUCTION	2/261	16/3404	0.350325	0.996993	0.96479	JAK2/ROBO1	2
GO_POSITIVE_REGULATION_OF_SMOOTH_MUSCLE_CELL_MIGRATION	GO_POSITIVE_REGULATION_OF_SMOOTH_MUSCLE_CELL_MIGRATION	2/261	16/3404	0.350325	0.996993	0.96479	ATP7A/AIF1	2
GO_POSITIVE_REGULATION_OF_VIRAL_LIFE_CYCLE	GO_POSITIVE_REGULATION_OF_VIRAL_LIFE_CYCLE	2/261	16/3404	0.350325	0.996993	0.96479	CD74/HLA-DRB1	2
GO_REGULATION_OF_PROTEIN_MATURATION	GO_REGULATION_OF_PROTEIN_MATURATION	2/261	16/3404	0.350325	0.996993	0.96479	BIRC3/CARD8	2
GO_T_CELL_DIFFERENTIATION_INVOLVED_IN_IMMUNE_RESPONSE	GO_T_CELL_DIFFERENTIATION_INVOLVED_IN_IMMUNE_RESPONSE	2/261	16/3404	0.350325	0.996993	0.96479	ATP7A/RC3H2	2
GO_TRABECULA_MORPHOGENESIS	GO_TRABECULA_MORPHOGENESIS	2/261	16/3404	0.350325	0.996993	0.96479	SLC40A1/ADGRG6	2
GO_NEGATIVE_REGULATION_OF_RESPONSE_TO_EXTERNAL_STIMULUS	GO_NEGATIVE_REGULATION_OF_RESPONSE_TO_EXTERNAL_STIMULUS	7/261	75/3404	0.351384	0.996993	0.96479	ROBO1/C5/CARD8/SEMA5B/TFPI/HLA-DRB1/AIF1	7
GO_SULFUR_COMPOUND_METABOLIC_PROCESS	GO_SULFUR_COMPOUND_METABOLIC_PROCESS	7/261	75/3404	0.351384	0.996993	0.96479	DPEP1/SULT1E1/GSTA2/AASS/GLCE/GSTA1/THEM4	7
GO_REGULATION_OF_LEUKOCYTE_MIGRATION	GO_REGULATION_OF_LEUKOCYTE_MIGRATION	5/261	51/3404	0.352587	0.996993	0.96479	CD74/CCL25/C5/MST1/AIF1	5
GO_NEGATIVE_REGULATION_OF_GROWTH	GO_NEGATIVE_REGULATION_OF_GROWTH	6/261	63/3404	0.352598	0.996993	0.96479	MEIS1/SPART/WWC1/RGS2/SEMA5B/MT1A	6
GO_MYELOID_LEUKOCYTE_MEDIATED_IMMUNITY	GO_MYELOID_LEUKOCYTE_MEDIATED_IMMUNITY	10/261	112/3404	0.355033	0.996993	0.96479	MME/ANPEP/MGAM/CD68/SLC2A5/CTSH/VNN1/SERPINA1/LYZ/METTL7A	10
GO_CATION_TRANSPORT	GO_CATION_TRANSPORT	18/261	212/3404	0.359055	0.996993	0.96479	RAMP1/SLC4A7/SLC5A9/KCNJ3/CHRNA7/SLC40A1/ATP7A/SYT1/RGS2/SLC5A1/PDZK1/SLC7A1/SLC10A2/MCOLN3/SLC8A1/GRIA4/CACNA1H/DAPK1	18
GO_INORGANIC_ANION_TRANSMEMBRANE_TRANSPORT	GO_INORGANIC_ANION_TRANSMEMBRANE_TRANSPORT	3/261	28/3404	0.364569	0.996993	0.96479	CFTR/ANO5/XPR1	3
GO_INTRACELLULAR_STEROID_HORMONE_RECEPTOR_SIGNALING_PATHWAY	GO_INTRACELLULAR_STEROID_HORMONE_RECEPTOR_SIGNALING_PATHWAY	3/261	28/3404	0.364569	0.996993	0.96479	JAK2/KDM5D/LBH	3
GO_KIDNEY_MORPHOGENESIS	GO_KIDNEY_MORPHOGENESIS	3/261	28/3404	0.364569	0.996993	0.96479	CITED1/GCNT4/NPNT	3
GO_MULTICELLULAR_ORGANISMAL_SIGNALING	GO_MULTICELLULAR_ORGANISMAL_SIGNALING	3/261	28/3404	0.364569	0.996993	0.96479	KCNJ3/SLC8A1/CACNA1H	3
GO_NEGATIVE_REGULATION_OF_RESPONSE_TO_DNA_DAMAGE_STIMULUS	GO_NEGATIVE_REGULATION_OF_RESPONSE_TO_DNA_DAMAGE_STIMULUS	3/261	28/3404	0.364569	0.996993	0.96479	CD74/ACKR3/CLU	3
GO_POSITIVE_REGULATION_OF_INFLAMMATORY_RESPONSE	GO_POSITIVE_REGULATION_OF_INFLAMMATORY_RESPONSE	3/261	28/3404	0.364569	0.996993	0.96479	CREB3L3/JAK2/TGM2	3
GO_POSITIVE_REGULATION_OF_MYELOID_CELL_DIFFERENTIATION	GO_POSITIVE_REGULATION_OF_MYELOID_CELL_DIFFERENTIATION	3/261	28/3404	0.364569	0.996993	0.96479	CD74/HLA-DRB1/PRKCA	3
GO_REGULATION_OF_MYELOID_LEUKOCYTE_DIFFERENTIATION	GO_REGULATION_OF_MYELOID_LEUKOCYTE_DIFFERENTIATION	3/261	28/3404	0.364569	0.996993	0.96479	CD74/HLA-DRB1/PRKCA	3
GO_REGULATION_OF_REACTIVE_OXYGEN_SPECIES_BIOSYNTHETIC_PROCESS	GO_REGULATION_OF_REACTIVE_OXYGEN_SPECIES_BIOSYNTHETIC_PROCESS	3/261	28/3404	0.364569	0.996993	0.96479	JAK2/AIF1/CLU	3
GO_ANIMAL_ORGAN_MORPHOGENESIS	GO_ANIMAL_ORGAN_MORPHOGENESIS	20/261	238/3404	0.365588	0.996993	0.96479	CITED1/ATRN/SLC40A1/ROBO1/GATA5/MEIS1/RDH10/CTSH/GCNT4/ADGRG6/PROX1/PDX1/TBX3/TGM2/ONECUT2/SERPINB5/NPNT/BRAF/MEIS2/TSHZ1	20
GO_CYTOKINE_PRODUCTION	GO_CYTOKINE_PRODUCTION	14/261	163/3404	0.368013	0.996993	0.96479	CD74/IRF8/JAK2/CHRNA7/C5/BIRC3/CASP1/LIPA/MAF/AZI2/CARD8/HLA-DRB1/AIF1/CLU	14
GO_CELLULAR_RESPONSE_TO_REACTIVE_OXYGEN_SPECIES	GO_CELLULAR_RESPONSE_TO_REACTIVE_OXYGEN_SPECIES	4/261	40/3404	0.368249	0.996993	0.96479	DPEP1/APOA4/NCF1/ATP7A	4
GO_PHOSPHATIDYLINOSITOL_METABOLIC_PROCESS	GO_PHOSPHATIDYLINOSITOL_METABOLIC_PROCESS	5/261	52/3404	0.368287	0.996993	0.96479	FAM126A/INPP4B/PLA2G4A/LPGAT1/LCLAT1	5
GO_RESPONSE_TO_HORMONE	GO_RESPONSE_TO_HORMONE	19/261	226/3404	0.37005	0.996993	0.96479	RAMP1/CITED1/APOB/JAK2/SSTR1/REG3A/KHK/TNS2/REG1A/CTSH/KDM5D/PDX1/APOBEC1/LBH/TFPI/CACNA1H/STAT2/AIF1/SERPINA12	19
GO_POSITIVE_REGULATION_OF_NERVOUS_SYSTEM_DEVELOPMENT	GO_POSITIVE_REGULATION_OF_NERVOUS_SYSTEM_DEVELOPMENT	11/261	126/3404	0.371809	0.996993	0.96479	MME/TIAM2/ROBO1/REG1A/PLXNC1/SYT1/RGS2/PROX1/MYRF/TCF12/TCF3	11
GO_ADAPTIVE_IMMUNE_RESPONSE_BASED_ON_SOMATIC_RECOMBINATION_OF_IMMUNE_RECEPTORS_BUILT_FROM_IMMUNOGLOBULIN_SUPERFAMILY_DOMAINS	GO_ADAPTIVE_IMMUNE_RESPONSE_BASED_ON_SOMATIC_RECOMBINATION_OF_IMMUNE_RECEPTORS_BUILT_FROM_IMMUNOGLOBULIN_SUPERFAMILY_DOMAINS	7/261	77/3404	0.377219	0.996993	0.96479	CD74/C5/PLA2G4A/CTSH/HLA-DRB1/RC3H2/CLU	7
GO_MUSCLE_CELL_DIFFERENTIATION	GO_MUSCLE_CELL_DIFFERENTIATION	7/261	77/3404	0.377219	0.996993	0.96479	RGS2/PROX1/TBX3/NPNT/SLC8A1/CACNA1H/TCF3	7
GO_NEGATIVE_REGULATION_OF_CELLULAR_COMPONENT_MOVEMENT	GO_NEGATIVE_REGULATION_OF_CELLULAR_COMPONENT_MOVEMENT	7/261	77/3404	0.377219	0.996993	0.96479	DPEP1/CD74/CCL25/ROBO1/C5/SEMA5B/AIF1	7
GO_CELL_RECOGNITION	GO_CELL_RECOGNITION	2/261	17/3404	0.378831	0.996993	0.96479	EMB/ROBO1	2
GO_COMPLEMENT_ACTIVATION	GO_COMPLEMENT_ACTIVATION	2/261	17/3404	0.378831	0.996993	0.96479	C5/CLU	2
GO_CYTOKINE_SECRETION	GO_CYTOKINE_SECRETION	2/261	17/3404	0.378831	0.996993	0.96479	C5/AIF1	2
GO_ENDOCARDIAL_CUSHION_DEVELOPMENT	GO_ENDOCARDIAL_CUSHION_DEVELOPMENT	2/261	17/3404	0.378831	0.996993	0.96479	ROBO1/GATA5	2
GO_ENDOCRINE_PROCESS	GO_ENDOCRINE_PROCESS	2/261	17/3404	0.378831	0.996993	0.96479	MME/TBX3	2
GO_ENDOTHELIAL_CELL_DEVELOPMENT	GO_ENDOTHELIAL_CELL_DEVELOPMENT	2/261	17/3404	0.378831	0.996993	0.96479	HAPLN2/RAPGEF3	2
GO_EXECUTION_PHASE_OF_APOPTOSIS	GO_EXECUTION_PHASE_OF_APOPTOSIS	2/261	17/3404	0.378831	0.996993	0.96479	CASP1/CASP5	2
GO_L_ALPHA_AMINO_ACID_TRANSMEMBRANE_TRANSPORT	GO_L_ALPHA_AMINO_ACID_TRANSMEMBRANE_TRANSPORT	2/261	17/3404	0.378831	0.996993	0.96479	RGS2/SLC7A1	2
GO_LONG_CHAIN_FATTY_ACID_TRANSPORT	GO_LONG_CHAIN_FATTY_ACID_TRANSPORT	2/261	17/3404	0.378831	0.996993	0.96479	PLA2G4A/PRKAB2	2
GO_NEGATIVE_REGULATION_OF_COLD_INDUCED_THERMOGENESIS	GO_NEGATIVE_REGULATION_OF_COLD_INDUCED_THERMOGENESIS	2/261	17/3404	0.378831	0.996993	0.96479	ALDH1A1/PLCL2	2
GO_NEGATIVE_REGULATION_OF_PROTEIN_KINASE_B_SIGNALING	GO_NEGATIVE_REGULATION_OF_PROTEIN_KINASE_B_SIGNALING	2/261	17/3404	0.378831	0.996993	0.96479	BANK1/THEM4	2
GO_OUTFLOW_TRACT_MORPHOGENESIS	GO_OUTFLOW_TRACT_MORPHOGENESIS	2/261	17/3404	0.378831	0.996993	0.96479	ROBO1/TBX3	2
GO_POSITIVE_REGULATION_OF_REPRODUCTIVE_PROCESS	GO_POSITIVE_REGULATION_OF_REPRODUCTIVE_PROCESS	2/261	17/3404	0.378831	0.996993	0.96479	PDE3A/CACNA1H	2
GO_POSITIVE_REGULATION_OF_TUMOR_NECROSIS_FACTOR_SUPERFAMILY_CYTOKINE_PRODUCTION	GO_POSITIVE_REGULATION_OF_TUMOR_NECROSIS_FACTOR_SUPERFAMILY_CYTOKINE_PRODUCTION	2/261	17/3404	0.378831	0.996993	0.96479	JAK2/CLU	2
GO_POSITIVE_REGULATION_OF_WOUND_HEALING	GO_POSITIVE_REGULATION_OF_WOUND_HEALING	2/261	17/3404	0.378831	0.996993	0.96479	REG3A/PLA2G4A	2
GO_PRODUCTION_OF_SMALL_RNA_INVOLVED_IN_GENE_SILENCING_BY_RNA	GO_PRODUCTION_OF_SMALL_RNA_INVOLVED_IN_GENE_SILENCING_BY_RNA	2/261	17/3404	0.378831	0.996993	0.96479	TUT4/AGO4	2
GO_PYRIMIDINE_CONTAINING_COMPOUND_METABOLIC_PROCESS	GO_PYRIMIDINE_CONTAINING_COMPOUND_METABOLIC_PROCESS	2/261	17/3404	0.378831	0.996993	0.96479	DPYD/APOBEC1	2
GO_REGULATION_OF_MULTI_ORGANISM_PROCESS	GO_REGULATION_OF_MULTI_ORGANISM_PROCESS	2/261	17/3404	0.378831	0.996993	0.96479	PDE3A/CACNA1H	2
GO_REGULATION_OF_POSTSYNAPTIC_MEMBRANE_POTENTIAL	GO_REGULATION_OF_POSTSYNAPTIC_MEMBRANE_POTENTIAL	2/261	17/3404	0.378831	0.996993	0.96479	CHRNA7/TMEM25	2
GO_REGULATION_OF_SYSTEMIC_ARTERIAL_BLOOD_PRESSURE	GO_REGULATION_OF_SYSTEMIC_ARTERIAL_BLOOD_PRESSURE	2/261	17/3404	0.378831	0.996993	0.96479	MME/SLC2A5	2
GO_THIOESTER_METABOLIC_PROCESS	GO_THIOESTER_METABOLIC_PROCESS	2/261	17/3404	0.378831	0.996993	0.96479	AASS/THEM4	2
GO_UBIQUITIN_DEPENDENT_ERAD_PATHWAY	GO_UBIQUITIN_DEPENDENT_ERAD_PATHWAY	2/261	17/3404	0.378831	0.996993	0.96479	DNAJC10/FBXO44	2
GO_VESICLE_DOCKING	GO_VESICLE_DOCKING	2/261	17/3404	0.378831	0.996993	0.96479	CFTR/SYT1	2
GO_DEVELOPMENTAL_CELL_GROWTH	GO_DEVELOPMENTAL_CELL_GROWTH	6/261	65/3404	0.380827	0.996993	0.96479	REG1A/SPART/SYT1/RGS2/SEMA5B/C9orf72	6
GO_GLUCOSE_METABOLIC_PROCESS	GO_GLUCOSE_METABOLIC_PROCESS	5/261	53/3404	0.383996	0.996993	0.96479	ALDOB/KHK/PDX1/MST1/SERPINA12	5
GO_NEUROGENESIS	GO_NEUROGENESIS	33/261	406/3404	0.38515	0.996993	0.96479	MME/RAP1GAP/SLC4A7/EMB/PMP22/JAK2/TIAM2/CHRNA7/MATN2/ROBO1/EPB41L3/MEIS1/REG1A/SPART/FRY/ADGRG6/ATP7A/PLXNC1/SYT1/RGS2/PROX1/MYCBP2/MYRF/ONECUT2/DYNC2H1/MCOLN3/SEMA5B/C9orf72/TCF12/PRKCA/CLU/TCF3/GIGYF2	33
GO_STRIATED_MUSCLE_CONTRACTION	GO_STRIATED_MUSCLE_CONTRACTION	3/261	29/3404	0.386075	0.996993	0.96479	KCNJ3/RGS2/SLC8A1	3
GO_CARDIAC_CHAMBER_DEVELOPMENT	GO_CARDIAC_CHAMBER_DEVELOPMENT	4/261	41/3404	0.386201	0.996993	0.96479	ROBO1/ADGRG6/PROX1/TBX3	4
GO_DIGESTIVE_SYSTEM_DEVELOPMENT	GO_DIGESTIVE_SYSTEM_DEVELOPMENT	4/261	41/3404	0.386201	0.996993	0.96479	GATA5/REG1A/PDX1/PKDCC	4
GO_POSITIVE_REGULATION_OF_AUTOPHAGY	GO_POSITIVE_REGULATION_OF_AUTOPHAGY	4/261	41/3404	0.386201	0.996993	0.96479	TRIM22/TRIM5/C9orf72/DAPK1	4
GO_SMOOTH_MUSCLE_CELL_PROLIFERATION	GO_SMOOTH_MUSCLE_CELL_PROLIFERATION	4/261	41/3404	0.386201	0.996993	0.96479	JAK2/ERN1/TGM2/AIF1	4
GO_NEGATIVE_REGULATION_OF_INTRACELLULAR_SIGNAL_TRANSDUCTION	GO_NEGATIVE_REGULATION_OF_INTRACELLULAR_SIGNAL_TRANSDUCTION	12/261	140/3404	0.3868	0.996993	0.96479	CD74/ACKR3/WWC1/RGS2/PDX1/PDE3A/BANK1/CARD8/VNN1/RRM2B/THEM4/CLU	12
GO_ORGANIC_ACID_TRANSPORT	GO_ORGANIC_ACID_TRANSPORT	7/261	78/3404	0.390177	0.996993	0.96479	EMB/PLA2G4A/SYT1/RGS2/PRKAB2/SLC7A1/SLC10A2	7
GO_REGULATION_OF_CELL_ACTIVATION	GO_REGULATION_OF_CELL_ACTIVATION	11/261	128/3404	0.392061	0.996993	0.96479	CD74/JAK2/PLA2G4A/SLC7A1/BANK1/VNN1/HLA-DMB/HLA-DRB1/RC3H2/AIF1/PRKCA	11
GO_CATION_TRANSMEMBRANE_TRANSPORT	GO_CATION_TRANSMEMBRANE_TRANSPORT	14/261	166/3404	0.394778	0.996993	0.96479	SLC4A7/KCNJ3/CHRNA7/SLC40A1/ATP7A/RGS2/SLC5A1/PDZK1/SLC7A1/MCOLN3/SLC8A1/GRIA4/CACNA1H/DAPK1	14
GO_PROTEIN_POLYMERIZATION	GO_PROTEIN_POLYMERIZATION	6/261	66/3404	0.394963	0.996993	0.96479	DNM1/JAK2/MX2/JMY/TTC17/AIF1	6
GO_TISSUE_HOMEOSTASIS	GO_TISSUE_HOMEOSTASIS	6/261	66/3404	0.394963	0.996993	0.96479	CTSH/LIPA/RCN3/PRKCA/LYZ/GIGYF2	6
GO_MONOVALENT_INORGANIC_CATION_TRANSPORT	GO_MONOVALENT_INORGANIC_CATION_TRANSPORT	8/261	91/3404	0.397481	0.996993	0.96479	SLC4A7/SLC5A9/KCNJ3/ATP7A/SLC5A1/SLC10A2/SLC8A1/CACNA1H	8
GO_PURINE_CONTAINING_COMPOUND_METABOLIC_PROCESS	GO_PURINE_CONTAINING_COMPOUND_METABOLIC_PROCESS	8/261	91/3404	0.397481	0.996993	0.96479	ALDOB/MLXIPL/SULT1E1/DPYD/AASS/GDA/HKDC1/THEM4	8
GO_POSITIVE_REGULATION_OF_RNA_BIOSYNTHETIC_PROCESS	GO_POSITIVE_REGULATION_OF_RNA_BIOSYNTHETIC_PROCESS	34/261	421/3404	0.398115	0.996993	0.96479	CD74/CITED1/IRF8/CREB3L3/SLC40A1/GATA5/MEIS1/MLXIPL/JMY/ADIRF/NCF1/MYRFL/WWC1/PROX1/PDX1/TBX3/MAF/MYRF/ONECUT2/APOBEC1/NPNT/LBH/POGZ/TFDP2/XPA/NR1I2/ZBTB18/ATAD2/HLA-DRB1/STAT2/KMT2A/TCF12/MEIS2/TCF3	34
GO_COGNITION	GO_COGNITION	5/261	54/3404	0.399689	0.996993	0.96479	MME/HLA-DRA/CHRNA7/GATM/MEIS2	5
GO_EPIDERMAL_CELL_DIFFERENTIATION	GO_EPIDERMAL_CELL_DIFFERENTIATION	5/261	54/3404	0.399689	0.996993	0.96479	KRT72/SLC4A7/REG3A/KRT73/MCOLN3	5
GO_HEART_PROCESS	GO_HEART_PROCESS	5/261	54/3404	0.399689	0.996993	0.96479	JAK2/KCNJ3/RGS2/SLC8A1/CACNA1H	5
GO_REGULATION_OF_TRANSPORT	GO_REGULATION_OF_TRANSPORT	33/261	409/3404	0.402858	0.996993	0.96479	CFTR/CD74/APOA4/DNM1/ABCG5/JAK2/MX2/KCNJ3/REEP6/APOC2/C5/RAPGEF3/ATP7A/WWC1/SYT1/RGS2/PDX1/ENPP7/PDZK1/PKDCC/CHRM3/SLC8A1/GRIA4/TFDP2/CACNA1H/DAPK1/HLA-DRB1/SLC2A2/AIF1/KMT2A/BRAF/PRKCA/CLU	33
GO_REGULATION_OF_INFLAMMATORY_RESPONSE	GO_REGULATION_OF_INFLAMMATORY_RESPONSE	7/261	79/3404	0.403143	0.996993	0.96479	CREB3L3/JAK2/BIRC3/CASP1/TGM2/HLA-DRB1/CASP5	7
GO_ACTIN_POLYMERIZATION_OR_DEPOLYMERIZATION	GO_ACTIN_POLYMERIZATION_OR_DEPOLYMERIZATION	4/261	42/3404	0.40409	0.996993	0.96479	JAK2/JMY/TTC17/AIF1	4
GO_CELLULAR_RESPONSE_TO_TOPOLOGICALLY_INCORRECT_PROTEIN	GO_CELLULAR_RESPONSE_TO_TOPOLOGICALLY_INCORRECT_PROTEIN	4/261	42/3404	0.40409	0.996993	0.96479	CREB3L3/FKBP14/ERN1/GOSR2	4
GO_HORMONE_MEDIATED_SIGNALING_PATHWAY	GO_HORMONE_MEDIATED_SIGNALING_PATHWAY	4/261	42/3404	0.40409	0.996993	0.96479	JAK2/SSTR1/KDM5D/LBH	4
GO_LOCOMOTORY_BEHAVIOR	GO_LOCOMOTORY_BEHAVIOR	4/261	42/3404	0.40409	0.996993	0.96479	MEIS1/ATP7A/MCOLN3/GIGYF2	4
GO_NEGATIVE_REGULATION_OF_CELL_ACTIVATION	GO_NEGATIVE_REGULATION_OF_CELL_ACTIVATION	4/261	42/3404	0.40409	0.996993	0.96479	CD74/BANK1/HLA-DRB1/RC3H2	4
GO_POSITIVE_REGULATION_OF_BINDING	GO_POSITIVE_REGULATION_OF_BINDING	4/261	42/3404	0.40409	0.996993	0.96479	RAMP1/JAK2/PLCL2/PDX1	4
GO_POSITIVE_REGULATION_OF_STRESS_ACTIVATED_PROTEIN_KINASE_SIGNALING_CASCADE	GO_POSITIVE_REGULATION_OF_STRESS_ACTIVATED_PROTEIN_KINASE_SIGNALING_CASCADE	4/261	42/3404	0.40409	0.996993	0.96479	MAP3K20/NCF1/ERN1/FGD2	4
GO_SEXUAL_REPRODUCTION	GO_SEXUAL_REPRODUCTION	12/261	142/3404	0.406209	0.996993	0.96479	CFTR/APOB/SSTR1/BIRC3/TUT4/RGS2/PDE3A/DDX3Y/ADAM28/AGO4/CACNA1H/SLC2A14	12
GO_ADENYLATE_CYCLASE_INHIBITING_G_PROTEIN_COUPLED_RECEPTOR_SIGNALING_PATHWAY	GO_ADENYLATE_CYCLASE_INHIBITING_G_PROTEIN_COUPLED_RECEPTOR_SIGNALING_PATHWAY	2/261	18/3404	0.406802	0.996993	0.96479	RGS2/CHRM3	2
GO_AMYLOID_PRECURSOR_PROTEIN_METABOLIC_PROCESS	GO_AMYLOID_PRECURSOR_PROTEIN_METABOLIC_PROCESS	2/261	18/3404	0.406802	0.996993	0.96479	CHRNA7/CLU	2
GO_CELLULAR_RESPONSE_TO_DRUG	GO_CELLULAR_RESPONSE_TO_DRUG	2/261	18/3404	0.406802	0.996993	0.96479	DPEP1/KMT2A	2
GO_CORTICAL_CYTOSKELETON_ORGANIZATION	GO_CORTICAL_CYTOSKELETON_ORGANIZATION	2/261	18/3404	0.406802	0.996993	0.96479	RHOBTB1/EPB41L3	2
GO_GLYCOSPHINGOLIPID_METABOLIC_PROCESS	GO_GLYCOSPHINGOLIPID_METABOLIC_PROCESS	2/261	18/3404	0.406802	0.996993	0.96479	ENPP7/GALC	2
GO_NUCLEOSIDE_METABOLIC_PROCESS	GO_NUCLEOSIDE_METABOLIC_PROCESS	2/261	18/3404	0.406802	0.996993	0.96479	DPYD/APOBEC1	2
GO_POSITIVE_REGULATION_OF_NOTCH_SIGNALING_PATHWAY	GO_POSITIVE_REGULATION_OF_NOTCH_SIGNALING_PATHWAY	2/261	18/3404	0.406802	0.996993	0.96479	ROBO1/GATA5	2
GO_POSITIVE_REGULATION_OF_RESPONSE_TO_CYTOKINE_STIMULUS	GO_POSITIVE_REGULATION_OF_RESPONSE_TO_CYTOKINE_STIMULUS	2/261	18/3404	0.406802	0.996993	0.96479	CD74/CASP1	2
GO_PROTEIN_LOCALIZATION_TO_VACUOLE	GO_PROTEIN_LOCALIZATION_TO_VACUOLE	2/261	18/3404	0.406802	0.996993	0.96479	GOSR2/CLU	2
GO_REGULATION_OF_CARTILAGE_DEVELOPMENT	GO_REGULATION_OF_CARTILAGE_DEVELOPMENT	2/261	18/3404	0.406802	0.996993	0.96479	MAF/PKDCC	2
GO_REGULATION_OF_VASCULAR_ASSOCIATED_SMOOTH_MUSCLE_CELL_PROLIFERATION	GO_REGULATION_OF_VASCULAR_ASSOCIATED_SMOOTH_MUSCLE_CELL_PROLIFERATION	2/261	18/3404	0.406802	0.996993	0.96479	JAK2/ERN1	2
GO_RESPONSE_TO_GAMMA_RADIATION	GO_RESPONSE_TO_GAMMA_RADIATION	2/261	18/3404	0.406802	0.996993	0.96479	MAP3K20/APOBEC1	2
GO_T_CELL_MIGRATION	GO_T_CELL_MIGRATION	2/261	18/3404	0.406802	0.996993	0.96479	CXCL16/AIF1	2
GO_EPITHELIAL_CELL_APOPTOTIC_PROCESS	GO_EPITHELIAL_CELL_APOPTOTIC_PROCESS	3/261	30/3404	0.40741	0.996993	0.96479	JAK2/ANGPTL4/PDX1	3
GO_NEUTROPHIL_MIGRATION	GO_NEUTROPHIL_MIGRATION	3/261	30/3404	0.40741	0.996993	0.96479	DPEP1/CD74/CCL25	3
GO_NUCLEOTIDE_PHOSPHORYLATION	GO_NUCLEOTIDE_PHOSPHORYLATION	3/261	30/3404	0.40741	0.996993	0.96479	ALDOB/MLXIPL/HKDC1	3
GO_RESPONSE_TO_ESTRADIOL	GO_RESPONSE_TO_ESTRADIOL	3/261	30/3404	0.40741	0.996993	0.96479	APOB/SSTR1/TFPI	3
GO_SPHINGOLIPID_METABOLIC_PROCESS	GO_SPHINGOLIPID_METABOLIC_PROCESS	3/261	30/3404	0.40741	0.996993	0.96479	ENPP2/ENPP7/GALC	3
GO_DEVELOPMENTAL_GROWTH_INVOLVED_IN_MORPHOGENESIS	GO_DEVELOPMENTAL_GROWTH_INVOLVED_IN_MORPHOGENESIS	6/261	67/3404	0.40909	0.996993	0.96479	RDH10/REG1A/SPART/SYT1/SEMA5B/C9orf72	6
GO_POSITIVE_REGULATION_OF_PROTEOLYSIS	GO_POSITIVE_REGULATION_OF_PROTEOLYSIS	8/261	92/3404	0.409533	0.996993	0.96479	JAK2/ROBO1/CASP1/CTSH/RCN3/CARD8/DAPK1/CLU	8
GO_REGULATION_OF_CELLULAR_AMIDE_METABOLIC_PROCESS	GO_REGULATION_OF_CELLULAR_AMIDE_METABOLIC_PROCESS	8/261	92/3404	0.409533	0.996993	0.96479	CHRNA7/RGS2/ENPP7/BANK1/AGO4/DAPK1/CLU/GIGYF2	8
GO_REGULATION_OF_ION_TRANSPORT	GO_REGULATION_OF_ION_TRANSPORT	11/261	130/3404	0.412393	0.996993	0.96479	CFTR/KCNJ3/ATP7A/SYT1/RGS2/PDZK1/CHRM3/SLC8A1/GRIA4/CACNA1H/DAPK1	11
GO_REGULATION_OF_CELL_DIFFERENTIATION	GO_REGULATION_OF_CELL_DIFFERENTIATION	37/261	462/3404	0.412575	0.996993	0.96479	MME/CD74/CITED1/PMP22/APOB/JAK2/TIAM2/ROBO1/GATA5/REG3A/MEIS1/ADIRF/SULT1E1/REG1A/SPART/PLXNC1/SYT1/RGS2/PROX1/TBX3/PDE3A/MAF/MYCBP2/PKDCC/NPNT/LBH/VNN1/SEMA5B/AGO4/HLA-DRB1/RC3H2/CCDC3/KMT2A/TCF12/PRKCA/MEIS2/TCF3	37
GO_T_CELL_ACTIVATION	GO_T_CELL_ACTIVATION	9/261	105/3404	0.414692	0.996993	0.96479	CD74/ATP7A/SLC7A1/AZI2/VNN1/HLA-DMB/HLA-DRB1/RC3H2/AIF1	9
GO_REGULATION_OF_LEUKOCYTE_PROLIFERATION	GO_REGULATION_OF_LEUKOCYTE_PROLIFERATION	5/261	55/3404	0.415342	0.996993	0.96479	CD74/SLC7A1/HLA-DMB/HLA-DRB1/AIF1	5
GO_STRIATED_MUSCLE_CELL_DIFFERENTIATION	GO_STRIATED_MUSCLE_CELL_DIFFERENTIATION	5/261	55/3404	0.415342	0.996993	0.96479	RGS2/PROX1/TBX3/SLC8A1/CACNA1H	5
GO_DEVELOPMENTAL_PROCESS_INVOLVED_IN_REPRODUCTION	GO_DEVELOPMENTAL_PROCESS_INVOLVED_IN_REPRODUCTION	15/261	181/3404	0.415432	0.996993	0.96479	MME/CFTR/CITED1/APOB/SSTR1/BIRC3/RDH10/TUT4/RGS2/TBX3/PDE3A/SERPINB5/ADAM28/AGO4/SLC2A14	15
GO_RESPONSE_TO_WOUNDING	GO_RESPONSE_TO_WOUNDING	13/261	156/3404	0.419014	0.996993	0.96479	JAK2/MATN2/GATA5/REG3A/PLA2G4A/REG1A/ATP7A/PDX1/TFPI/SERPINA1/AIF1/PRKCA/FGFR1OP2	13
GO_ATP_METABOLIC_PROCESS	GO_ATP_METABOLIC_PROCESS	4/261	43/3404	0.421883	0.996993	0.96479	ALDOB/MLXIPL/ATP7A/HKDC1	4
GO_ORGANIC_ACID_CATABOLIC_PROCESS	GO_ORGANIC_ACID_CATABOLIC_PROCESS	4/261	43/3404	0.421883	0.996993	0.96479	OAT/AASS/ADHFE1/BDH2	4
GO_POSITIVE_REGULATION_OF_DNA_BINDING_TRANSCRIPTION_FACTOR_ACTIVITY	GO_POSITIVE_REGULATION_OF_DNA_BINDING_TRANSCRIPTION_FACTOR_ACTIVITY	6/261	68/3404	0.423189	0.996993	0.96479	JAK2/JMY/TRIM22/TRIM5/CLU/TCF3	6
GO_LYMPHOCYTE_ACTIVATION	GO_LYMPHOCYTE_ACTIVATION	13/261	157/3404	0.428356	0.996993	0.96479	CD74/PLCL2/ATP7A/SLC7A1/BLNK/AZI2/BANK1/VNN1/HLA-DMB/HLA-DRB1/RC3H2/AIF1/TCF3	13
GO_ACTIVATION_OF_INNATE_IMMUNE_RESPONSE	GO_ACTIVATION_OF_INNATE_IMMUNE_RESPONSE	3/261	31/3404	0.42852	0.996993	0.96479	MUC17/TRIM5/MUC3A	3
GO_HEART_GROWTH	GO_HEART_GROWTH	3/261	31/3404	0.42852	0.996993	0.96479	MEIS1/RGS2/PROX1	3
GO_POSITIVE_REGULATION_OF_CELLULAR_AMIDE_METABOLIC_PROCESS	GO_POSITIVE_REGULATION_OF_CELLULAR_AMIDE_METABOLIC_PROCESS	3/261	31/3404	0.42852	0.996993	0.96479	CHRNA7/ENPP7/CLU	3
GO_POSITIVE_REGULATION_OF_PROTEIN_MODIFICATION_BY_SMALL_PROTEIN_CONJUGATION_OR_REMOVAL	GO_POSITIVE_REGULATION_OF_PROTEIN_MODIFICATION_BY_SMALL_PROTEIN_CONJUGATION_OR_REMOVAL	3/261	31/3404	0.42852	0.996993	0.96479	ARRDC4/BIRC3/MYCBP2	3
GO_POSITIVE_REGULATION_OF_TRANSMEMBRANE_RECEPTOR_PROTEIN_SERINE_THREONINE_KINASE_SIGNALING_PATHWAY	GO_POSITIVE_REGULATION_OF_TRANSMEMBRANE_RECEPTOR_PROTEIN_SERINE_THREONINE_KINASE_SIGNALING_PATHWAY	3/261	31/3404	0.42852	0.996993	0.96479	CITED1/JAK2/NPNT	3
GO_REGULATION_OF_TUBE_SIZE	GO_REGULATION_OF_TUBE_SIZE	3/261	31/3404	0.42852	0.996993	0.96479	RGS2/CHRM3/SLC8A1	3
GO_CIRCULATORY_SYSTEM_PROCESS	GO_CIRCULATORY_SYSTEM_PROCESS	10/261	119/3404	0.429662	0.996993	0.96479	MME/ANPEP/JAK2/KCNJ3/SLC2A5/RGS2/PDE3A/CHRM3/SLC8A1/CACNA1H	10
GO_LEUKOCYTE_MEDIATED_IMMUNITY	GO_LEUKOCYTE_MEDIATED_IMMUNITY	14/261	170/3404	0.430718	0.996993	0.96479	MME/CD74/ANPEP/MGAM/CD68/C5/SLC2A5/CTSH/VNN1/SERPINA1/HLA-DRB1/CLU/LYZ/METTL7A	14
GO_EPITHELIAL_CELL_DEVELOPMENT	GO_EPITHELIAL_CELL_DEVELOPMENT	5/261	56/3404	0.430933	0.996993	0.96479	SLC4A7/HAPLN2/RAPGEF3/PROX1/ONECUT2	5
GO_ESTABLISHMENT_OF_PROTEIN_LOCALIZATION_TO_MEMBRANE	GO_ESTABLISHMENT_OF_PROTEIN_LOCALIZATION_TO_MEMBRANE	5/261	56/3404	0.430933	0.996993	0.96479	NCF1/PDZK1/PKDCC/TFDP2/BRAF	5
GO_RESPONSE_TO_REACTIVE_OXYGEN_SPECIES	GO_RESPONSE_TO_REACTIVE_OXYGEN_SPECIES	5/261	56/3404	0.430933	0.996993	0.96479	DPEP1/APOA4/NCF1/ATP7A/SLC8A1	5
GO_HEAD_DEVELOPMENT	GO_HEAD_DEVELOPMENT	15/261	183/3404	0.432811	0.996993	0.96479	CITED1/ATRN/ROBO1/SSTR1/MEIS1/ATP7A/SYT1/RGS2/PROX1/TBX3/DYNC2H1/SLC8A1/AIF1/MEIS2/CASP5	15
GO_ACTIN_FILAMENT_ORGANIZATION	GO_ACTIN_FILAMENT_ORGANIZATION	8/261	94/3404	0.433612	0.996993	0.96479	JAK2/RHOBTB1/RAPGEF3/JMY/PROX1/TTC17/C9orf72/AIF1	8
GO_DIVALENT_INORGANIC_CATION_HOMEOSTASIS	GO_DIVALENT_INORGANIC_CATION_HOMEOSTASIS	8/261	94/3404	0.433612	0.996993	0.96479	JAK2/CHRNA7/ACKR3/REG1A/TGM2/MCOLN3/SLC8A1/MT1A	8
GO_AXIS_SPECIFICATION	GO_AXIS_SPECIFICATION	2/261	19/3404	0.434152	0.996993	0.96479	CITED1/TBX3	2
GO_CELL_DEATH_IN_RESPONSE_TO_OXIDATIVE_STRESS	GO_CELL_DEATH_IN_RESPONSE_TO_OXIDATIVE_STRESS	2/261	19/3404	0.434152	0.996993	0.96479	JAK2/VNN1	2
GO_EXOCYTIC_PROCESS	GO_EXOCYTIC_PROCESS	2/261	19/3404	0.434152	0.996993	0.96479	CFTR/SYT1	2
GO_EXTRACELLULAR_MATRIX_ASSEMBLY	GO_EXTRACELLULAR_MATRIX_ASSEMBLY	2/261	19/3404	0.434152	0.996993	0.96479	HAPLN2/ATP7A	2
GO_L_AMINO_ACID_TRANSPORT	GO_L_AMINO_ACID_TRANSPORT	2/261	19/3404	0.434152	0.996993	0.96479	RGS2/SLC7A1	2
GO_MESENCHYME_MORPHOGENESIS	GO_MESENCHYME_MORPHOGENESIS	2/261	19/3404	0.434152	0.996993	0.96479	ROBO1/GATA5	2
GO_MONONUCLEAR_CELL_MIGRATION	GO_MONONUCLEAR_CELL_MIGRATION	2/261	19/3404	0.434152	0.996993	0.96479	CCL25/AIF1	2
GO_NEGATIVE_REGULATION_OF_LIPID_LOCALIZATION	GO_NEGATIVE_REGULATION_OF_LIPID_LOCALIZATION	2/261	19/3404	0.434152	0.996993	0.96479	ABCG5/APOC2	2
GO_POSITIVE_REGULATION_OF_MRNA_METABOLIC_PROCESS	GO_POSITIVE_REGULATION_OF_MRNA_METABOLIC_PROCESS	2/261	19/3404	0.434152	0.996993	0.96479	APOBEC1/GIGYF2	2
GO_REGULATION_OF_CELLULAR_PH	GO_REGULATION_OF_CELLULAR_PH	2/261	19/3404	0.434152	0.996993	0.96479	CFTR/SLC4A7	2
GO_REGULATION_OF_PROTEIN_ACETYLATION	GO_REGULATION_OF_PROTEIN_ACETYLATION	2/261	19/3404	0.434152	0.996993	0.96479	RAPGEF3/KMT2A	2
GO_T_CELL_DIFFERENTIATION_IN_THYMUS	GO_T_CELL_DIFFERENTIATION_IN_THYMUS	2/261	19/3404	0.434152	0.996993	0.96479	CD74/VNN1	2
GO_REGULATION_OF_ANATOMICAL_STRUCTURE_MORPHOGENESIS	GO_REGULATION_OF_ANATOMICAL_STRUCTURE_MORPHOGENESIS	22/261	273/3404	0.435543	0.996993	0.96479	CITED1/ENPP2/TIAM2/CHRNA7/ROBO1/RHOBTB1/RAPGEF3/GATA5/EPB41L3/ANGPTL4/REG1A/CTSH/SPART/PLXNC1/SYT1/PROX1/MYCBP2/FGD2/SEMA5B/AGO4/STAT2/PRKCA	22
GO_CELL_CYCLE_ARREST	GO_CELL_CYCLE_ARREST	6/261	69/3404	0.437244	0.996993	0.96479	MLXIPL/MAP3K20/JMY/ERN1/PRKAB2/TFDP2	6
GO_MYELOID_CELL_DIFFERENTIATION	GO_MYELOID_CELL_DIFFERENTIATION	9/261	107/3404	0.4373	0.996993	0.96479	CD74/IRF8/JAK2/MEIS1/AGO4/HLA-DRB1/KMT2A/PRKCA/MEIS2	9
GO_POSITIVE_REGULATION_OF_CELLULAR_COMPONENT_MOVEMENT	GO_POSITIVE_REGULATION_OF_CELLULAR_COMPONENT_MOVEMENT	13/261	158/3404	0.437698	0.996993	0.96479	CD74/JAK2/ENPP2/ACKR3/CTSH/ATP7A/PROX1/ONECUT2/CXCL16/SLC8A1/SEMA5B/AIF1/PRKCA	13
GO_PROTEIN_FOLDING	GO_PROTEIN_FOLDING	4/261	44/3404	0.439547	0.996993	0.96479	CD74/DNAJC10/HSPA4L/CLU	4
GO_REGULATION_OF_NEURON_DIFFERENTIATION	GO_REGULATION_OF_NEURON_DIFFERENTIATION	14/261	171/3404	0.439716	0.996993	0.96479	PMP22/TIAM2/ROBO1/MEIS1/REG1A/SPART/PLXNC1/SYT1/RGS2/PROX1/MYCBP2/SEMA5B/TCF12/TCF3	14
GO_POSITIVE_REGULATION_OF_CELL_ACTIVATION	GO_POSITIVE_REGULATION_OF_CELL_ACTIVATION	7/261	82/3404	0.441949	0.996993	0.96479	CD74/JAK2/PLA2G4A/SLC7A1/VNN1/HLA-DMB/AIF1	7
GO_CELL_MORPHOGENESIS_INVOLVED_IN_NEURON_DIFFERENTIATION	GO_CELL_MORPHOGENESIS_INVOLVED_IN_NEURON_DIFFERENTIATION	12/261	146/3404	0.445125	0.996993	0.96479	RAP1GAP/EMB/TIAM2/CHRNA7/MATN2/ROBO1/SPART/PLXNC1/MYCBP2/SEMA5B/C9orf72/PRKCA	12
GO_POSITIVE_REGULATION_OF_TRANSCRIPTION_BY_RNA_POLYMERASE_II	GO_POSITIVE_REGULATION_OF_TRANSCRIPTION_BY_RNA_POLYMERASE_II	25/261	313/3404	0.445502	0.996993	0.96479	IRF8/CREB3L3/SLC40A1/GATA5/MEIS1/MLXIPL/ADIRF/WWC1/PROX1/PDX1/TBX3/MAF/ONECUT2/NPNT/POGZ/TFDP2/XPA/NR1I2/ZBTB18/ATAD2/STAT2/KMT2A/TCF12/MEIS2/TCF3	25
GO_ACTIVATION_OF_PROTEIN_KINASE_ACTIVITY	GO_ACTIVATION_OF_PROTEIN_KINASE_ACTIVITY	8/261	95/3404	0.445619	0.996993	0.96479	CD74/JAK2/CHRNA7/C5/MAP3K20/CLSPN/ERN1/BRAF	8
GO_REGULATION_OF_CELL_SUBSTRATE_ADHESION	GO_REGULATION_OF_CELL_SUBSTRATE_ADHESION	5/261	57/3404	0.446439	0.996993	0.96479	CCL25/JAK2/ONECUT2/NPNT/COL16A1	5
GO_REGULATION_OF_TRANSMEMBRANE_RECEPTOR_PROTEIN_SERINE_THREONINE_KINASE_SIGNALING_PATHWAY	GO_REGULATION_OF_TRANSMEMBRANE_RECEPTOR_PROTEIN_SERINE_THREONINE_KINASE_SIGNALING_PATHWAY	5/261	57/3404	0.446439	0.996993	0.96479	CITED1/JAK2/SPART/ONECUT2/NPNT	5
GO_RESPONSE_TO_MECHANICAL_STIMULUS	GO_RESPONSE_TO_MECHANICAL_STIMULUS	5/261	57/3404	0.446439	0.996993	0.96479	CASP1/SLC8A1/XPA/MEIS2/CASP5	5
GO_REGULATION_OF_TRANSFERASE_ACTIVITY	GO_REGULATION_OF_TRANSFERASE_ACTIVITY	19/261	236/3404	0.447007	0.996993	0.96479	CD74/JAK2/CHRNA7/ROBO1/ARRDC4/C5/MAP3K20/CLSPN/NCF1/ERN1/RGS2/PROX1/NEK10/MST1/FGD2/SLC8A1/HLA-DRB1/BRAF/CLU	19
GO_CARDIAC_SEPTUM_DEVELOPMENT	GO_CARDIAC_SEPTUM_DEVELOPMENT	3/261	32/3404	0.449359	0.996993	0.96479	ROBO1/PROX1/TBX3	3
GO_CARDIAC_VENTRICLE_DEVELOPMENT	GO_CARDIAC_VENTRICLE_DEVELOPMENT	3/261	32/3404	0.449359	0.996993	0.96479	ROBO1/PROX1/TBX3	3
GO_FEMALE_GAMETE_GENERATION	GO_FEMALE_GAMETE_GENERATION	3/261	32/3404	0.449359	0.996993	0.96479	TUT4/RGS2/PDE3A	3
GO_REGULATION_OF_GLUCOSE_METABOLIC_PROCESS	GO_REGULATION_OF_GLUCOSE_METABOLIC_PROCESS	3/261	32/3404	0.449359	0.996993	0.96479	KHK/MST1/SERPINA12	3
GO_SENSORY_PERCEPTION	GO_SENSORY_PERCEPTION	6/261	70/3404	0.451239	0.996993	0.96479	MME/REEP6/CHRNA7/RDH10/OAT/SEMA5B	6
GO_POSITIVE_REGULATION_OF_CELL_DEVELOPMENT	GO_POSITIVE_REGULATION_OF_CELL_DEVELOPMENT	11/261	134/3404	0.453079	0.996993	0.96479	MME/TIAM2/ROBO1/REG1A/PLXNC1/SYT1/RGS2/PROX1/PDE3A/TCF12/TCF3	11
GO_REGULATION_OF_RESPONSE_TO_BIOTIC_STIMULUS	GO_REGULATION_OF_RESPONSE_TO_BIOTIC_STIMULUS	7/261	83/3404	0.45481	0.996993	0.96479	JAK2/MUC17/BIRC3/TRIM5/CARD8/MUC3A/PRKCA	7
GO_CARBOHYDRATE_DERIVATIVE_CATABOLIC_PROCESS	GO_CARBOHYDRATE_DERIVATIVE_CATABOLIC_PROCESS	4/261	45/3404	0.457054	0.996993	0.96479	DPYD/APOBEC1/GALC/FBXO44	4
GO_CELLULAR_RESPONSE_TO_STEROID_HORMONE_STIMULUS	GO_CELLULAR_RESPONSE_TO_STEROID_HORMONE_STIMULUS	4/261	45/3404	0.457054	0.996993	0.96479	JAK2/KDM5D/LBH/TFPI	4
GO_POSITIVE_REGULATION_OF_EPITHELIAL_CELL_MIGRATION	GO_POSITIVE_REGULATION_OF_EPITHELIAL_CELL_MIGRATION	4/261	45/3404	0.457054	0.996993	0.96479	ENPP2/CTSH/PROX1/PRKCA	4
GO_POSITIVE_REGULATION_OF_SUPRAMOLECULAR_FIBER_ORGANIZATION	GO_POSITIVE_REGULATION_OF_SUPRAMOLECULAR_FIBER_ORGANIZATION	4/261	45/3404	0.457054	0.996993	0.96479	RAPGEF3/JMY/PROX1/CLU	4
GO_POSITIVE_REGULATION_OF_RESPONSE_TO_EXTERNAL_STIMULUS	GO_POSITIVE_REGULATION_OF_RESPONSE_TO_EXTERNAL_STIMULUS	9/261	109/3404	0.459826	0.996993	0.96479	CD74/CREB3L3/JAK2/MUC17/TRIM5/TGM2/MUC3A/AIF1/PRKCA	9
GO_ANIMAL_ORGAN_REGENERATION	GO_ANIMAL_ORGAN_REGENERATION	2/261	20/3404	0.460814	0.996993	0.96479	REG1A/PDX1	2
GO_ANTIGEN_PROCESSING_AND_PRESENTATION_OF_PEPTIDE_ANTIGEN_VIA_MHC_CLASS_I	GO_ANTIGEN_PROCESSING_AND_PRESENTATION_OF_PEPTIDE_ANTIGEN_VIA_MHC_CLASS_I	2/261	20/3404	0.460814	0.996993	0.96479	NCF1/SEC23A	2
GO_EMBRYONIC_DIGIT_MORPHOGENESIS	GO_EMBRYONIC_DIGIT_MORPHOGENESIS	2/261	20/3404	0.460814	0.996993	0.96479	MAP3K20/TBX3	2
GO_NEGATIVE_REGULATION_OF_BLOOD_VESSEL_DIAMETER	GO_NEGATIVE_REGULATION_OF_BLOOD_VESSEL_DIAMETER	2/261	20/3404	0.460814	0.996993	0.96479	CHRM3/SLC8A1	2
GO_POSITIVE_REGULATION_OF_DEPHOSPHORYLATION	GO_POSITIVE_REGULATION_OF_DEPHOSPHORYLATION	2/261	20/3404	0.460814	0.996993	0.96479	JAK2/NPNT	2
GO_POSITIVE_REGULATION_OF_ENDOTHELIAL_CELL_PROLIFERATION	GO_POSITIVE_REGULATION_OF_ENDOTHELIAL_CELL_PROLIFERATION	2/261	20/3404	0.460814	0.996993	0.96479	PROX1/PRKCA	2
GO_POSITIVE_REGULATION_OF_NUCLEOCYTOPLASMIC_TRANSPORT	GO_POSITIVE_REGULATION_OF_NUCLEOCYTOPLASMIC_TRANSPORT	2/261	20/3404	0.460814	0.996993	0.96479	JAK2/RAPGEF3	2
GO_REGULATION_OF_CELLULAR_RESPONSE_TO_INSULIN_STIMULUS	GO_REGULATION_OF_CELLULAR_RESPONSE_TO_INSULIN_STIMULUS	2/261	20/3404	0.460814	0.996993	0.96479	TNS2/SERPINA12	2
GO_REGULATION_OF_INTRACELLULAR_STEROID_HORMONE_RECEPTOR_SIGNALING_PATHWAY	GO_REGULATION_OF_INTRACELLULAR_STEROID_HORMONE_RECEPTOR_SIGNALING_PATHWAY	2/261	20/3404	0.460814	0.996993	0.96479	KDM5D/LBH	2
GO_REGULATION_OF_MEGAKARYOCYTE_DIFFERENTIATION	GO_REGULATION_OF_MEGAKARYOCYTE_DIFFERENTIATION	2/261	20/3404	0.460814	0.996993	0.96479	AGO4/KMT2A	2
GO_POSITIVE_REGULATION_OF_LEUKOCYTE_CELL_CELL_ADHESION	GO_POSITIVE_REGULATION_OF_LEUKOCYTE_CELL_CELL_ADHESION	5/261	58/3404	0.46184	0.996993	0.96479	CD74/SLC7A1/VNN1/HLA-DMB/AIF1	5
GO_POSITIVE_REGULATION_OF_DEFENSE_RESPONSE	GO_POSITIVE_REGULATION_OF_DEFENSE_RESPONSE	6/261	71/3404	0.465157	0.996993	0.96479	CREB3L3/JAK2/MUC17/TRIM5/TGM2/MUC3A	6
GO_TISSUE_MORPHOGENESIS	GO_TISSUE_MORPHOGENESIS	13/261	161/3404	0.465678	0.996993	0.96479	CITED1/ROBO1/GATA5/RDH10/CTSH/GCNT4/ATP7A/PROX1/PDX1/TBX3/TGM2/SERPINB5/NPNT	13
GO_GLIAL_CELL_DEVELOPMENT	GO_GLIAL_CELL_DEVELOPMENT	3/261	33/3404	0.469888	0.996993	0.96479	ADGRG6/MYRF/CLU	3
GO_GRANULOCYTE_CHEMOTAXIS	GO_GRANULOCYTE_CHEMOTAXIS	3/261	33/3404	0.469888	0.996993	0.96479	DPEP1/CD74/CCL25	3
GO_NUCLEOSIDE_DIPHOSPHATE_METABOLIC_PROCESS	GO_NUCLEOSIDE_DIPHOSPHATE_METABOLIC_PROCESS	3/261	33/3404	0.469888	0.996993	0.96479	ALDOB/MLXIPL/HKDC1	3
GO_REACTIVE_OXYGEN_SPECIES_BIOSYNTHETIC_PROCESS	GO_REACTIVE_OXYGEN_SPECIES_BIOSYNTHETIC_PROCESS	3/261	33/3404	0.469888	0.996993	0.96479	JAK2/AIF1/CLU	3
GO_REGULATION_OF_CELLULAR_RESPONSE_TO_TRANSFORMING_GROWTH_FACTOR_BETA_STIMULUS	GO_REGULATION_OF_CELLULAR_RESPONSE_TO_TRANSFORMING_GROWTH_FACTOR_BETA_STIMULUS	3/261	33/3404	0.469888	0.996993	0.96479	CITED1/ONECUT2/NPNT	3
GO_REGULATION_OF_NUCLEOCYTOPLASMIC_TRANSPORT	GO_REGULATION_OF_NUCLEOCYTOPLASMIC_TRANSPORT	3/261	33/3404	0.469888	0.996993	0.96479	JAK2/MX2/RAPGEF3	3
GO_STEROID_HORMONE_MEDIATED_SIGNALING_PATHWAY	GO_STEROID_HORMONE_MEDIATED_SIGNALING_PATHWAY	3/261	33/3404	0.469888	0.996993	0.96479	JAK2/KDM5D/LBH	3
GO_RESPONSE_TO_PEPTIDE	GO_RESPONSE_TO_PEPTIDE	11/261	136/3404	0.473328	0.996993	0.96479	CITED1/DNM1/JAK2/CHRNA7/REG3A/KHK/TNS2/REG1A/APOBEC1/STAT2/SERPINA12	11
GO_REGULATION_OF_CELL_SHAPE	GO_REGULATION_OF_CELL_SHAPE	4/261	46/3404	0.474376	0.996993	0.96479	RHOBTB1/EPB41L3/PLXNC1/FGD2	4
GO_REGULATION_OF_SIGNAL_TRANSDUCTION_BY_P53_CLASS_MEDIATOR	GO_REGULATION_OF_SIGNAL_TRANSDUCTION_BY_P53_CLASS_MEDIATOR	4/261	46/3404	0.474376	0.996993	0.96479	CD74/JMY/PRKAB2/RRM2B	4
GO_NEGATIVE_REGULATION_OF_CATALYTIC_ACTIVITY	GO_NEGATIVE_REGULATION_OF_CATALYTIC_ACTIVITY	14/261	175/3404	0.475631	0.996993	0.96479	DPEP1/APOC2/C5/BIRC3/ANGPTL4/IFI6/FRY/RGS2/SERPINB5/SLC8A1/CARD8/TFPI/SERPINA1/SERPINA12	14
GO_POSITIVE_REGULATION_OF_CELL_DEATH	GO_POSITIVE_REGULATION_OF_CELL_DEATH	15/261	188/3404	0.476207	0.996993	0.96479	JAK2/TIAM2/ROBO1/MAP3K20/CASP1/JMY/CTSH/PDX1/TGM2/FGD2/CARD8/TFDP2/IFIT2/DAPK1/CLU	15
GO_MUSCLE_CONTRACTION	GO_MUSCLE_CONTRACTION	6/261	72/3404	0.478984	0.996993	0.96479	KCNJ3/RGS2/CHRM3/NPNT/SLC8A1/CACNA1H	6
GO_REGULATION_OF_CATION_TRANSMEMBRANE_TRANSPORT	GO_REGULATION_OF_CATION_TRANSMEMBRANE_TRANSPORT	6/261	72/3404	0.478984	0.996993	0.96479	ATP7A/RGS2/PDZK1/SLC8A1/GRIA4/DAPK1	6
GO_ORGANONITROGEN_COMPOUND_BIOSYNTHETIC_PROCESS	GO_ORGANONITROGEN_COMPOUND_BIOSYNTHETIC_PROCESS	25/261	318/3404	0.479462	0.996993	0.96479	RAMP1/APOB/MUC17/FOLH1/PLA2G4A/OAT/GSTA2/GCNT4/MCFD2/ATP7A/DPYD/RGS2/AASS/ENPP7/GLCE/APOBEC1/BANK1/GSTA1/AGO4/MUC3A/GATM/DAPK1/GIGYF2/BDH2/DPY19L4	25
GO_NUCLEOBASE_CONTAINING_SMALL_MOLECULE_METABOLIC_PROCESS	GO_NUCLEOBASE_CONTAINING_SMALL_MOLECULE_METABOLIC_PROCESS	10/261	124/3404	0.482863	0.996993	0.96479	ALDOB/MLXIPL/SULT1E1/DPYD/AASS/GDA/APOBEC1/RRM2B/HKDC1/THEM4	10
GO_NEURON_DEVELOPMENT	GO_NEURON_DEVELOPMENT	22/261	280/3404	0.485999	0.996993	0.96479	RAP1GAP/SLC4A7/EMB/PMP22/JAK2/TIAM2/CHRNA7/MATN2/ROBO1/EPB41L3/REG1A/SPART/FRY/ATP7A/PLXNC1/SYT1/RGS2/MYCBP2/ONECUT2/SEMA5B/C9orf72/PRKCA	22
GO_CD4_POSITIVE_ALPHA_BETA_T_CELL_DIFFERENTIATION	GO_CD4_POSITIVE_ALPHA_BETA_T_CELL_DIFFERENTIATION	2/261	21/3404	0.48673	0.996993	0.96479	ATP7A/RC3H2	2
GO_CELLULAR_RESPONSE_TO_ACID_CHEMICAL	GO_CELLULAR_RESPONSE_TO_ACID_CHEMICAL	2/261	21/3404	0.48673	0.996993	0.96479	ATP7A/COL16A1	2
GO_CELLULAR_RESPONSE_TO_MECHANICAL_STIMULUS	GO_CELLULAR_RESPONSE_TO_MECHANICAL_STIMULUS	2/261	21/3404	0.48673	0.996993	0.96479	CASP1/CASP5	2
GO_CERAMIDE_METABOLIC_PROCESS	GO_CERAMIDE_METABOLIC_PROCESS	2/261	21/3404	0.48673	0.996993	0.96479	ENPP7/GALC	2
GO_CILIUM_OR_FLAGELLUM_DEPENDENT_CELL_MOTILITY	GO_CILIUM_OR_FLAGELLUM_DEPENDENT_CELL_MOTILITY	2/261	21/3404	0.48673	0.996993	0.96479	APOB/CCSAP	2
GO_LONG_TERM_SYNAPTIC_POTENTIATION	GO_LONG_TERM_SYNAPTIC_POTENTIATION	2/261	21/3404	0.48673	0.996993	0.96479	MME/CHRNA7	2
GO_NEGATIVE_REGULATION_OF_AXONOGENESIS	GO_NEGATIVE_REGULATION_OF_AXONOGENESIS	2/261	21/3404	0.48673	0.996993	0.96479	SPART/SEMA5B	2
GO_NEGATIVE_REGULATION_OF_ION_TRANSMEMBRANE_TRANSPORT	GO_NEGATIVE_REGULATION_OF_ION_TRANSMEMBRANE_TRANSPORT	2/261	21/3404	0.48673	0.996993	0.96479	ATP7A/RGS2	2
GO_NEPHRON_MORPHOGENESIS	GO_NEPHRON_MORPHOGENESIS	2/261	21/3404	0.48673	0.996993	0.96479	CITED1/NPNT	2
GO_POSITIVE_REGULATION_OF_ANIMAL_ORGAN_MORPHOGENESIS	GO_POSITIVE_REGULATION_OF_ANIMAL_ORGAN_MORPHOGENESIS	2/261	21/3404	0.48673	0.996993	0.96479	ROBO1/GATA5	2
GO_POSITIVE_REGULATION_OF_MUSCLE_CELL_DIFFERENTIATION	GO_POSITIVE_REGULATION_OF_MUSCLE_CELL_DIFFERENTIATION	2/261	21/3404	0.48673	0.996993	0.96479	PROX1/TCF3	2
GO_REGULATION_OF_BONE_MINERALIZATION	GO_REGULATION_OF_BONE_MINERALIZATION	2/261	21/3404	0.48673	0.996993	0.96479	PKDCC/SLC8A1	2
GO_SMAD_PROTEIN_SIGNAL_TRANSDUCTION	GO_SMAD_PROTEIN_SIGNAL_TRANSDUCTION	2/261	21/3404	0.48673	0.996993	0.96479	CITED1/JAK2	2
GO_AMINO_ACID_TRANSPORT	GO_AMINO_ACID_TRANSPORT	3/261	34/3404	0.490068	0.996993	0.96479	SYT1/RGS2/SLC7A1	3
GO_MONOVALENT_INORGANIC_CATION_HOMEOSTASIS	GO_MONOVALENT_INORGANIC_CATION_HOMEOSTASIS	3/261	34/3404	0.490068	0.996993	0.96479	CFTR/SLC4A7/SLC8A1	3
GO_REGULATION_OF_PHOSPHATIDYLINOSITOL_3_KINASE_SIGNALING	GO_REGULATION_OF_PHOSPHATIDYLINOSITOL_3_KINASE_SIGNALING	3/261	34/3404	0.490068	0.996993	0.96479	JAK2/NCF1/SERPINA12	3
GO_NEURON_PROJECTION_EXTENSION	GO_NEURON_PROJECTION_EXTENSION	4/261	47/3404	0.491488	0.996993	0.96479	REG1A/SYT1/SEMA5B/C9orf72	4
GO_ORGAN_GROWTH	GO_ORGAN_GROWTH	4/261	47/3404	0.491488	0.996993	0.96479	MEIS1/WWC1/RGS2/PROX1	4
GO_PROTEIN_COMPLEX_OLIGOMERIZATION	GO_PROTEIN_COMPLEX_OLIGOMERIZATION	4/261	47/3404	0.491488	0.996993	0.96479	CD74/KCTD3/SYT1/HLA-DRB1	4
GO_REGULATION_OF_MRNA_CATABOLIC_PROCESS	GO_REGULATION_OF_MRNA_CATABOLIC_PROCESS	4/261	47/3404	0.491488	0.996993	0.96479	APOBEC1/RC3H2/PRKCA/GIGYF2	4
GO_RESPONSE_TO_INTERLEUKIN_1	GO_RESPONSE_TO_INTERLEUKIN_1	4/261	47/3404	0.491488	0.996993	0.96479	CCL25/CITED1/TFPI/PRKCA	4
GO_REGULATION_OF_PEPTIDYL_TYROSINE_PHOSPHORYLATION	GO_REGULATION_OF_PEPTIDYL_TYROSINE_PHOSPHORYLATION	5/261	60/3404	0.492249	0.996993	0.96479	CD74/JAK2/ENPP2/NCF1/BANK1	5
GO_REGULATION_OF_SYMBIOTIC_PROCESS	GO_REGULATION_OF_SYMBIOTIC_PROCESS	5/261	60/3404	0.492249	0.996993	0.96479	CD74/TRIM22/PROX1/TRIM5/HLA-DRB1	5
GO_POSITIVE_REGULATION_OF_NEURON_PROJECTION_DEVELOPMENT	GO_POSITIVE_REGULATION_OF_NEURON_PROJECTION_DEVELOPMENT	6/261	73/3404	0.492706	0.996993	0.96479	TIAM2/ROBO1/REG1A/PLXNC1/SYT1/RGS2	6
GO_REGULATION_OF_VASCULATURE_DEVELOPMENT	GO_REGULATION_OF_VASCULATURE_DEVELOPMENT	6/261	73/3404	0.492706	0.996993	0.96479	ENPP2/CHRNA7/RAPGEF3/ANGPTL4/CTSH/PRKCA	6
GO_RESPONSE_TO_STEROID_HORMONE	GO_RESPONSE_TO_STEROID_HORMONE	6/261	73/3404	0.492706	0.996993	0.96479	JAK2/KDM5D/PDX1/LBH/TFPI/AIF1	6
GO_PROTEIN_LOCALIZATION_TO_CELL_PERIPHERY	GO_PROTEIN_LOCALIZATION_TO_CELL_PERIPHERY	7/261	86/3404	0.492997	0.996993	0.96479	RAMP1/FYB2/FAM126A/EPB41L3/SEC23A/PDZK1/PKDCC	7
GO_REGULATION_OF_LYMPHOCYTE_ACTIVATION	GO_REGULATION_OF_LYMPHOCYTE_ACTIVATION	8/261	99/3404	0.493188	0.996993	0.96479	CD74/SLC7A1/BANK1/VNN1/HLA-DMB/HLA-DRB1/RC3H2/AIF1	8
GO_PATTERN_SPECIFICATION_PROCESS	GO_PATTERN_SPECIFICATION_PROCESS	9/261	112/3404	0.493315	0.996993	0.96479	CITED1/ROBO1/GATA5/MEIS1/TBX3/DYNC2H1/HES4/MEIS2/TSHZ1	9
GO_CELL_MORPHOGENESIS_INVOLVED_IN_DIFFERENTIATION	GO_CELL_MORPHOGENESIS_INVOLVED_IN_DIFFERENTIATION	14/261	178/3404	0.502358	0.996993	0.96479	RAP1GAP/EMB/TIAM2/ATRN/CHRNA7/MATN2/ROBO1/SPART/PLXNC1/PROX1/MYCBP2/SEMA5B/C9orf72/PRKCA	14
GO_REGULATION_OF_PEPTIDE_TRANSPORT	GO_REGULATION_OF_PEPTIDE_TRANSPORT	13/261	165/3404	0.502689	0.996993	0.96479	CFTR/CD74/JAK2/C5/RAPGEF3/PDX1/PDZK1/PKDCC/TFDP2/HLA-DRB1/SLC2A2/AIF1/PRKCA	13
GO_ORGANIC_CYCLIC_COMPOUND_CATABOLIC_PROCESS	GO_ORGANIC_CYCLIC_COMPOUND_CATABOLIC_PROCESS	11/261	139/3404	0.503443	0.996993	0.96479	CYP27A1/SULT1E1/ERN1/TUT4/DPYD/GDA/APOBEC1/AGO4/RC3H2/PRKCA/GIGYF2	11
GO_REGULATION_OF_CELL_DEATH	GO_REGULATION_OF_CELL_DEATH	32/261	413/3404	0.504659	0.996993	0.96479	DPEP1/CD74/CITED1/JAK2/TIAM2/CHRNA7/SLC40A1/ROBO1/BIRC3/ANGPTL4/MAP3K20/CASP1/JMY/ACKR3/CTSH/IFI6/PDX1/TBX3/PDE3A/TGM2/FGD2/CARD8/VNN1/TFDP2/AGO4/IFIT2/RRM2B/DAPK1/AIF1/BRAF/PRKCA/CLU	32
GO_MUSCLE_CELL_PROLIFERATION	GO_MUSCLE_CELL_PROLIFERATION	5/261	61/3404	0.507222	0.996993	0.96479	JAK2/MEIS1/ERN1/TGM2/AIF1	5
GO_REGULATION_OF_INNATE_IMMUNE_RESPONSE	GO_REGULATION_OF_INNATE_IMMUNE_RESPONSE	5/261	61/3404	0.507222	0.996993	0.96479	JAK2/MUC17/BIRC3/TRIM5/MUC3A	5
GO_CELLULAR_RESPONSE_TO_RADIATION	GO_CELLULAR_RESPONSE_TO_RADIATION	4/261	48/3404	0.508368	0.996993	0.96479	MME/MAP3K20/ADIRF/XPA	4
GO_POSITIVE_REGULATION_OF_LEUKOCYTE_DIFFERENTIATION	GO_POSITIVE_REGULATION_OF_LEUKOCYTE_DIFFERENTIATION	4/261	48/3404	0.508368	0.996993	0.96479	CD74/VNN1/HLA-DRB1/PRKCA	4
GO_ARTERY_MORPHOGENESIS	GO_ARTERY_MORPHOGENESIS	2/261	22/3404	0.511859	0.996993	0.96479	APOB/PROX1	2
GO_B_CELL_PROLIFERATION	GO_B_CELL_PROLIFERATION	2/261	22/3404	0.511859	0.996993	0.96479	CD74/PLCL2	2
GO_DNA_METHYLATION_OR_DEMETHYLATION	GO_DNA_METHYLATION_OR_DEMETHYLATION	2/261	22/3404	0.511859	0.996993	0.96479	APOBEC1/KMT2A	2
GO_INNATE_IMMUNE_RESPONSE_ACTIVATING_SIGNAL_TRANSDUCTION	GO_INNATE_IMMUNE_RESPONSE_ACTIVATING_SIGNAL_TRANSDUCTION	2/261	22/3404	0.511859	0.996993	0.96479	MUC17/MUC3A	2
GO_MITOCHONDRIAL_MEMBRANE_ORGANIZATION	GO_MITOCHONDRIAL_MEMBRANE_ORGANIZATION	2/261	22/3404	0.511859	0.996993	0.96479	TFDP2/THEM4	2
GO_OOGENESIS	GO_OOGENESIS	2/261	22/3404	0.511859	0.996993	0.96479	TUT4/PDE3A	2
GO_REGULATION_OF_BIOMINERALIZATION	GO_REGULATION_OF_BIOMINERALIZATION	2/261	22/3404	0.511859	0.996993	0.96479	PKDCC/SLC8A1	2
GO_REGULATION_OF_GTPASE_ACTIVITY	GO_REGULATION_OF_GTPASE_ACTIVITY	12/261	153/3404	0.512581	0.996993	0.96479	RAP1GAP/CCL25/FAM13A/ALDH1A1/TIAM2/RAPGEF3/PLXNC1/RGS2/SEC23A/FGD2/ARFGAP3/AGAP4	12
GO_REGULATION_OF_CELLULAR_COMPONENT_MOVEMENT	GO_REGULATION_OF_CELLULAR_COMPONENT_MOVEMENT	21/261	271/3404	0.515142	0.996993	0.96479	DPEP1/CD74/CCL25/JAK2/ENPP2/ROBO1/C5/ACKR3/CTSH/ATP7A/PLXNC1/PROX1/MYCBP2/MST1/ONECUT2/CXCL16/SLC8A1/SEMA5B/CCSAP/AIF1/PRKCA	21
GO_RESPONSE_TO_PEPTIDE_HORMONE	GO_RESPONSE_TO_PEPTIDE_HORMONE	9/261	114/3404	0.515347	0.996993	0.96479	CITED1/JAK2/REG3A/KHK/TNS2/REG1A/APOBEC1/STAT2/SERPINA12	9
GO_POSITIVE_REGULATION_OF_CELL_PROJECTION_ORGANIZATION	GO_POSITIVE_REGULATION_OF_CELL_PROJECTION_ORGANIZATION	8/261	101/3404	0.516565	0.996993	0.96479	ENPP2/TIAM2/ROBO1/REG1A/ATP7A/PLXNC1/SYT1/RGS2	8
GO_MUSCLE_TISSUE_DEVELOPMENT	GO_MUSCLE_TISSUE_DEVELOPMENT	7/261	88/3404	0.518013	0.996993	0.96479	GATA5/MEIS1/RGS2/PROX1/TBX3/SLC8A1/ZBTB18	7
GO_REGULATION_OF_CELL_ADHESION	GO_REGULATION_OF_CELL_ADHESION	15/261	193/3404	0.519134	0.996993	0.96479	CD74/CCL25/JAK2/PLXNC1/TGM2/ONECUT2/SLC7A1/NPNT/VNN1/HLA-DMB/HLA-DRB1/RC3H2/AIF1/PRKCA/COL16A1	15
GO_NEGATIVE_REGULATION_OF_CELL_POPULATION_PROLIFERATION	GO_NEGATIVE_REGULATION_OF_CELL_POPULATION_PROLIFERATION	13/261	167/3404	0.520984	0.996993	0.96479	PMP22/JAK2/ROBO1/SSTR1/MEIS1/TNS2/FABP6/REG1A/PROX1/PDX1/ENPP7/HLA-DRB1/AIF1	13
GO_ERBB_SIGNALING_PATHWAY	GO_ERBB_SIGNALING_PATHWAY	4/261	49/3404	0.524995	0.996993	0.96479	IFI6/NCF1/BRAF/PRKCA	4
GO_POSITIVE_REGULATION_OF_INTRACELLULAR_PROTEIN_TRANSPORT	GO_POSITIVE_REGULATION_OF_INTRACELLULAR_PROTEIN_TRANSPORT	4/261	49/3404	0.524995	0.996993	0.96479	JAK2/RAPGEF3/PDZK1/TFDP2	4
GO_ORGANELLE_FISSION	GO_ORGANELLE_FISSION	8/261	102/3404	0.528121	0.996993	0.96479	DNM1/MX2/PDE3A/POGZ/AGO4/STAG1/STAT2/CCSAP	8
GO_ENDOTHELIAL_CELL_PROLIFERATION	GO_ENDOTHELIAL_CELL_PROLIFERATION	3/261	36/3404	0.52926	0.996993	0.96479	ERN1/PROX1/PRKCA	3
GO_HEMATOPOIETIC_PROGENITOR_CELL_DIFFERENTIATION	GO_HEMATOPOIETIC_PROGENITOR_CELL_DIFFERENTIATION	3/261	36/3404	0.52926	0.996993	0.96479	KMT2A/TCF12/TCF3	3
GO_POSITIVE_REGULATION_OF_CELL_MORPHOGENESIS_INVOLVED_IN_DIFFERENTIATION	GO_POSITIVE_REGULATION_OF_CELL_MORPHOGENESIS_INVOLVED_IN_DIFFERENTIATION	3/261	36/3404	0.52926	0.996993	0.96479	TIAM2/ROBO1/PLXNC1	3
GO_PYRUVATE_METABOLIC_PROCESS	GO_PYRUVATE_METABOLIC_PROCESS	3/261	36/3404	0.52926	0.996993	0.96479	ALDOB/MLXIPL/HKDC1	3
GO_REGULATION_OF_CELL_MATRIX_ADHESION	GO_REGULATION_OF_CELL_MATRIX_ADHESION	3/261	36/3404	0.52926	0.996993	0.96479	CCL25/ONECUT2/COL16A1	3
GO_REGULATION_OF_MUSCLE_CELL_DIFFERENTIATION	GO_REGULATION_OF_MUSCLE_CELL_DIFFERENTIATION	3/261	36/3404	0.52926	0.996993	0.96479	RGS2/PROX1/TCF3	3
GO_PROTEIN_LOCALIZATION_TO_MEMBRANE	GO_PROTEIN_LOCALIZATION_TO_MEMBRANE	10/261	129/3404	0.53495	0.996993	0.96479	RAMP1/FYB2/FAM126A/EPB41L3/NCF1/SEC23A/PDZK1/PKDCC/TFDP2/BRAF	10
GO_AMINO_ACID_TRANSMEMBRANE_TRANSPORT	GO_AMINO_ACID_TRANSMEMBRANE_TRANSPORT	2/261	23/3404	0.536169	0.996993	0.96479	RGS2/SLC7A1	2
GO_CARBOHYDRATE_DERIVATIVE_TRANSPORT	GO_CARBOHYDRATE_DERIVATIVE_TRANSPORT	2/261	23/3404	0.536169	0.996993	0.96479	SLC5A1/SLC28A1	2
GO_GLYCOSYL_COMPOUND_METABOLIC_PROCESS	GO_GLYCOSYL_COMPOUND_METABOLIC_PROCESS	2/261	23/3404	0.536169	0.996993	0.96479	DPYD/APOBEC1	2
GO_HEART_VALVE_DEVELOPMENT	GO_HEART_VALVE_DEVELOPMENT	2/261	23/3404	0.536169	0.996993	0.96479	ROBO1/GATA5	2
GO_NEGATIVE_REGULATION_OF_LEUKOCYTE_DIFFERENTIATION	GO_NEGATIVE_REGULATION_OF_LEUKOCYTE_DIFFERENTIATION	2/261	23/3404	0.536169	0.996993	0.96479	CD74/RC3H2	2
GO_NEGATIVE_REGULATION_OF_MYELOID_CELL_DIFFERENTIATION	GO_NEGATIVE_REGULATION_OF_MYELOID_CELL_DIFFERENTIATION	2/261	23/3404	0.536169	0.996993	0.96479	MEIS1/MEIS2	2
GO_NEGATIVE_REGULATION_OF_TRANSMEMBRANE_TRANSPORT	GO_NEGATIVE_REGULATION_OF_TRANSMEMBRANE_TRANSPORT	2/261	23/3404	0.536169	0.996993	0.96479	ATP7A/RGS2	2
GO_REGULATION_OF_CARBOHYDRATE_BIOSYNTHETIC_PROCESS	GO_REGULATION_OF_CARBOHYDRATE_BIOSYNTHETIC_PROCESS	2/261	23/3404	0.536169	0.996993	0.96479	MST1/SERPINA12	2
GO_REGULATION_OF_PH	GO_REGULATION_OF_PH	2/261	23/3404	0.536169	0.996993	0.96479	CFTR/SLC4A7	2
GO_REGULATION_OF_PHOSPHOLIPID_METABOLIC_PROCESS	GO_REGULATION_OF_PHOSPHOLIPID_METABOLIC_PROCESS	2/261	23/3404	0.536169	0.996993	0.96479	APOC2/ENPP7	2
GO_SMOOTH_MUSCLE_CELL_MIGRATION	GO_SMOOTH_MUSCLE_CELL_MIGRATION	2/261	23/3404	0.536169	0.996993	0.96479	ATP7A/AIF1	2
GO_REGULATION_OF_CELLULAR_RESPONSE_TO_GROWTH_FACTOR_STIMULUS	GO_REGULATION_OF_CELLULAR_RESPONSE_TO_GROWTH_FACTOR_STIMULUS	5/261	63/3404	0.536624	0.996993	0.96479	CITED1/ROBO1/SPART/ONECUT2/NPNT	5
GO_REGULATION_OF_CYTOSOLIC_CALCIUM_ION_CONCENTRATION	GO_REGULATION_OF_CYTOSOLIC_CALCIUM_ION_CONCENTRATION	5/261	63/3404	0.536624	0.996993	0.96479	JAK2/ACKR3/TGM2/MCOLN3/SLC8A1	5
GO_INORGANIC_ION_TRANSMEMBRANE_TRANSPORT	GO_INORGANIC_ION_TRANSMEMBRANE_TRANSPORT	12/261	156/3404	0.54087	0.996993	0.96479	CFTR/SLC4A7/KCNJ3/CHRNA7/SLC40A1/ATP7A/SLC5A1/ANO5/XPR1/MCOLN3/SLC8A1/CACNA1H	12
GO_POSITIVE_REGULATION_OF_RESPONSE_TO_BIOTIC_STIMULUS	GO_POSITIVE_REGULATION_OF_RESPONSE_TO_BIOTIC_STIMULUS	4/261	50/3404	0.541349	0.996993	0.96479	MUC17/TRIM5/MUC3A/PRKCA	4
GO_REGULATION_OF_OSSIFICATION	GO_REGULATION_OF_OSSIFICATION	4/261	50/3404	0.541349	0.996993	0.96479	CITED1/PKDCC/NPNT/SLC8A1	4
GO_LYMPHOCYTE_DIFFERENTIATION	GO_LYMPHOCYTE_DIFFERENTIATION	7/261	90/3404	0.542579	0.996993	0.96479	CD74/PLCL2/ATP7A/BLNK/VNN1/RC3H2/TCF3	7
GO_RNA_CATABOLIC_PROCESS	GO_RNA_CATABOLIC_PROCESS	7/261	90/3404	0.542579	0.996993	0.96479	ERN1/TUT4/APOBEC1/AGO4/RC3H2/PRKCA/GIGYF2	7
GO_CELLULAR_NITROGEN_COMPOUND_CATABOLIC_PROCESS	GO_CELLULAR_NITROGEN_COMPOUND_CATABOLIC_PROCESS	10/261	130/3404	0.545163	0.996993	0.96479	DPEP1/ERN1/TUT4/DPYD/GDA/APOBEC1/AGO4/RC3H2/PRKCA/GIGYF2	10
GO_REGULATION_OF_BODY_FLUID_LEVELS	GO_REGULATION_OF_BODY_FLUID_LEVELS	9/261	117/3404	0.547811	0.996993	0.96479	CFTR/JAK2/GATA5/PLA2G4A/ATP7A/CHRM3/TFPI/SERPINA1/PRKCA	9
GO_B_CELL_DIFFERENTIATION	GO_B_CELL_DIFFERENTIATION	3/261	37/3404	0.54822	0.996993	0.96479	PLCL2/BLNK/TCF3	3
GO_CELL_CELL_JUNCTION_ASSEMBLY	GO_CELL_CELL_JUNCTION_ASSEMBLY	3/261	37/3404	0.54822	0.996993	0.96479	CLDN15/EPB41L3/PRKCA	3
GO_KERATINOCYTE_DIFFERENTIATION	GO_KERATINOCYTE_DIFFERENTIATION	3/261	37/3404	0.54822	0.996993	0.96479	KRT72/REG3A/KRT73	3
GO_MEMBRANE_LIPID_METABOLIC_PROCESS	GO_MEMBRANE_LIPID_METABOLIC_PROCESS	3/261	37/3404	0.54822	0.996993	0.96479	ENPP2/ENPP7/GALC	3
GO_REGULATION_OF_T_CELL_DIFFERENTIATION	GO_REGULATION_OF_T_CELL_DIFFERENTIATION	3/261	37/3404	0.54822	0.996993	0.96479	CD74/VNN1/RC3H2	3
GO_VACUOLAR_TRANSPORT	GO_VACUOLAR_TRANSPORT	3/261	37/3404	0.54822	0.996993	0.96479	GOSR2/C9orf72/CLU	3
GO_AXIS_ELONGATION	GO_AXIS_ELONGATION	1/261	3404-10-01	0.550147	0.996993	0.96479	RDH10	1
GO_CARDIAC_ATRIUM_DEVELOPMENT	GO_CARDIAC_ATRIUM_DEVELOPMENT	1/261	3404-10-01	0.550147	0.996993	0.96479	PROX1	1
GO_CARDIAC_MUSCLE_CELL_ACTION_POTENTIAL_INVOLVED_IN_CONTRACTION	GO_CARDIAC_MUSCLE_CELL_ACTION_POTENTIAL_INVOLVED_IN_CONTRACTION	1/261	3404-10-01	0.550147	0.996993	0.96479	KCNJ3	1
GO_CATECHOLAMINE_SECRETION	GO_CATECHOLAMINE_SECRETION	1/261	3404-10-01	0.550147	0.996993	0.96479	SYT1	1
GO_CELL_FATE_DETERMINATION	GO_CELL_FATE_DETERMINATION	1/261	3404-10-01	0.550147	0.996993	0.96479	PROX1	1
GO_CELLULAR_POLYSACCHARIDE_CATABOLIC_PROCESS	GO_CELLULAR_POLYSACCHARIDE_CATABOLIC_PROCESS	1/261	3404-10-01	0.550147	0.996993	0.96479	MGAM	1
GO_CEREBELLAR_PURKINJE_CELL_LAYER_DEVELOPMENT	GO_CEREBELLAR_PURKINJE_CELL_LAYER_DEVELOPMENT	1/261	3404-10-01	0.550147	0.996993	0.96479	ATP7A	1
GO_CHAPERONE_COFACTOR_DEPENDENT_PROTEIN_REFOLDING	GO_CHAPERONE_COFACTOR_DEPENDENT_PROTEIN_REFOLDING	1/261	3404-10-01	0.550147	0.996993	0.96479	CD74	1
GO_FIBROBLAST_MIGRATION	GO_FIBROBLAST_MIGRATION	1/261	3404-10-01	0.550147	0.996993	0.96479	SLC8A1	1
GO_HISTONE_EXCHANGE	GO_HISTONE_EXCHANGE	1/261	3404-10-01	0.550147	0.996993	0.96479	MIS18BP1	1
GO_INTERLEUKIN_10_PRODUCTION	GO_INTERLEUKIN_10_PRODUCTION	1/261	3404-10-01	0.550147	0.996993	0.96479	HLA-DRB1	1
GO_INTRA_GOLGI_VESICLE_MEDIATED_TRANSPORT	GO_INTRA_GOLGI_VESICLE_MEDIATED_TRANSPORT	1/261	3404-10-01	0.550147	0.996993	0.96479	GOSR2	1
GO_INTRACELLULAR_ESTROGEN_RECEPTOR_SIGNALING_PATHWAY	GO_INTRACELLULAR_ESTROGEN_RECEPTOR_SIGNALING_PATHWAY	1/261	3404-10-01	0.550147	0.996993	0.96479	LBH	1
GO_KETONE_BIOSYNTHETIC_PROCESS	GO_KETONE_BIOSYNTHETIC_PROCESS	1/261	3404-10-01	0.550147	0.996993	0.96479	CACNA1H	1
GO_LIVER_REGENERATION	GO_LIVER_REGENERATION	1/261	3404-10-01	0.550147	0.996993	0.96479	REG1A	1
GO_MAMMARY_GLAND_MORPHOGENESIS	GO_MAMMARY_GLAND_MORPHOGENESIS	1/261	3404-10-01	0.550147	0.996993	0.96479	TBX3	1
GO_MEMBRANE_REPOLARIZATION	GO_MEMBRANE_REPOLARIZATION	1/261	3404-10-01	0.550147	0.996993	0.96479	KCNJ3	1
GO_METANEPHRIC_NEPHRON_DEVELOPMENT	GO_METANEPHRIC_NEPHRON_DEVELOPMENT	1/261	3404-10-01	0.550147	0.996993	0.96479	CITED1	1
GO_NEGATIVE_REGULATION_OF_ALPHA_BETA_T_CELL_ACTIVATION	GO_NEGATIVE_REGULATION_OF_ALPHA_BETA_T_CELL_ACTIVATION	1/261	3404-10-01	0.550147	0.996993	0.96479	RC3H2	1
GO_NEGATIVE_REGULATION_OF_ENDOCYTOSIS	GO_NEGATIVE_REGULATION_OF_ENDOCYTOSIS	1/261	3404-10-01	0.550147	0.996993	0.96479	APOC2	1
GO_NEGATIVE_REGULATION_OF_MYOBLAST_DIFFERENTIATION	GO_NEGATIVE_REGULATION_OF_MYOBLAST_DIFFERENTIATION	1/261	3404-10-01	0.550147	0.996993	0.96479	TBX3	1
GO_NEGATIVE_REGULATION_OF_T_CELL_PROLIFERATION	GO_NEGATIVE_REGULATION_OF_T_CELL_PROLIFERATION	1/261	3404-10-01	0.550147	0.996993	0.96479	HLA-DRB1	1
GO_NEUROPEPTIDE_SIGNALING_PATHWAY	GO_NEUROPEPTIDE_SIGNALING_PATHWAY	1/261	3404-10-01	0.550147	0.996993	0.96479	SSTR1	1
GO_NUCLEOTIDE_BINDING_DOMAIN_LEUCINE_RICH_REPEAT_CONTAINING_RECEPTOR_SIGNALING_PATHWAY	GO_NUCLEOTIDE_BINDING_DOMAIN_LEUCINE_RICH_REPEAT_CONTAINING_RECEPTOR_SIGNALING_PATHWAY	1/261	3404-10-01	0.550147	0.996993	0.96479	BIRC3	1
GO_POLYSACCHARIDE_CATABOLIC_PROCESS	GO_POLYSACCHARIDE_CATABOLIC_PROCESS	1/261	3404-10-01	0.550147	0.996993	0.96479	MGAM	1
GO_POSITIVE_REGULATION_OF_ATP_METABOLIC_PROCESS	GO_POSITIVE_REGULATION_OF_ATP_METABOLIC_PROCESS	1/261	3404-10-01	0.550147	0.996993	0.96479	MLXIPL	1
GO_POSITIVE_REGULATION_OF_B_CELL_PROLIFERATION	GO_POSITIVE_REGULATION_OF_B_CELL_PROLIFERATION	1/261	3404-10-01	0.550147	0.996993	0.96479	CD74	1
GO_POSITIVE_REGULATION_OF_FIBROBLAST_PROLIFERATION	GO_POSITIVE_REGULATION_OF_FIBROBLAST_PROLIFERATION	1/261	3404-10-01	0.550147	0.996993	0.96479	CD74	1
GO_POSITIVE_REGULATION_OF_NEURAL_PRECURSOR_CELL_PROLIFERATION	GO_POSITIVE_REGULATION_OF_NEURAL_PRECURSOR_CELL_PROLIFERATION	1/261	3404-10-01	0.550147	0.996993	0.96479	PROX1	1
GO_POSITIVE_REGULATION_OF_P38MAPK_CASCADE	GO_POSITIVE_REGULATION_OF_P38MAPK_CASCADE	1/261	3404-10-01	0.550147	0.996993	0.96479	NCF1	1
GO_POSITIVE_REGULATION_OF_RESPONSE_TO_ENDOPLASMIC_RETICULUM_STRESS	GO_POSITIVE_REGULATION_OF_RESPONSE_TO_ENDOPLASMIC_RETICULUM_STRESS	1/261	3404-10-01	0.550147	0.996993	0.96479	ERN1	1
GO_POSITIVE_REGULATION_OF_SIGNALING_RECEPTOR_ACTIVITY	GO_POSITIVE_REGULATION_OF_SIGNALING_RECEPTOR_ACTIVITY	1/261	3404-10-01	0.550147	0.996993	0.96479	NCF1	1
GO_POSITIVE_REGULATION_OF_STEROL_TRANSPORT	GO_POSITIVE_REGULATION_OF_STEROL_TRANSPORT	1/261	3404-10-01	0.550147	0.996993	0.96479	ENPP7	1
GO_POSITIVE_REGULATION_OF_TRANSCRIPTION_FROM_RNA_POLYMERASE_II_PROMOTER_IN_RESPONSE_TO_STRESS	GO_POSITIVE_REGULATION_OF_TRANSCRIPTION_FROM_RNA_POLYMERASE_II_PROMOTER_IN_RESPONSE_TO_STRESS	1/261	3404-10-01	0.550147	0.996993	0.96479	CREB3L3	1
GO_PROTEIN_PEPTIDYL_PROLYL_ISOMERIZATION	GO_PROTEIN_PEPTIDYL_PROLYL_ISOMERIZATION	1/261	3404-10-01	0.550147	0.996993	0.96479	FKBP14	1
GO_REGULATION_OF_DNA_DAMAGE_RESPONSE_SIGNAL_TRANSDUCTION_BY_P53_CLASS_MEDIATOR	GO_REGULATION_OF_DNA_DAMAGE_RESPONSE_SIGNAL_TRANSDUCTION_BY_P53_CLASS_MEDIATOR	1/261	3404-10-01	0.550147	0.996993	0.96479	CD74	1
GO_REGULATION_OF_HOMOTYPIC_CELL_CELL_ADHESION	GO_REGULATION_OF_HOMOTYPIC_CELL_CELL_ADHESION	1/261	3404-10-01	0.550147	0.996993	0.96479	PRKCA	1
GO_REGULATION_OF_INTRACELLULAR_ESTROGEN_RECEPTOR_SIGNALING_PATHWAY	GO_REGULATION_OF_INTRACELLULAR_ESTROGEN_RECEPTOR_SIGNALING_PATHWAY	1/261	3404-10-01	0.550147	0.996993	0.96479	LBH	1
GO_REGULATION_OF_PROTEIN_DEACETYLATION	GO_REGULATION_OF_PROTEIN_DEACETYLATION	1/261	3404-10-01	0.550147	0.996993	0.96479	FRY	1
GO_REGULATION_OF_SYNAPTIC_TRANSMISSION_GLUTAMATERGIC	GO_REGULATION_OF_SYNAPTIC_TRANSMISSION_GLUTAMATERGIC	1/261	3404-10-01	0.550147	0.996993	0.96479	SYT1	1
GO_REGULATION_OF_TRANSCRIPTION_INITIATION_FROM_RNA_POLYMERASE_II_PROMOTER	GO_REGULATION_OF_TRANSCRIPTION_INITIATION_FROM_RNA_POLYMERASE_II_PROMOTER	1/261	3404-10-01	0.550147	0.996993	0.96479	XPA	1
GO_REGULATION_OF_VASCULAR_PERMEABILITY	GO_REGULATION_OF_VASCULAR_PERMEABILITY	1/261	3404-10-01	0.550147	0.996993	0.96479	PDE3A	1
GO_RESPONSE_TO_PROSTAGLANDIN	GO_RESPONSE_TO_PROSTAGLANDIN	1/261	3404-10-01	0.550147	0.996993	0.96479	APOB	1
GO_STEROID_HORMONE_BIOSYNTHETIC_PROCESS	GO_STEROID_HORMONE_BIOSYNTHETIC_PROCESS	1/261	3404-10-01	0.550147	0.996993	0.96479	CACNA1H	1
GO_TETRAPYRROLE_METABOLIC_PROCESS	GO_TETRAPYRROLE_METABOLIC_PROCESS	1/261	3404-10-01	0.550147	0.996993	0.96479	BDH2	1
GO_TOXIN_TRANSPORT	GO_TOXIN_TRANSPORT	1/261	3404-10-01	0.550147	0.996993	0.96479	DNM1	1
GO_VASODILATION	GO_VASODILATION	1/261	3404-10-01	0.550147	0.996993	0.96479	RGS2	1
GO_VESICLE_DOCKING_INVOLVED_IN_EXOCYTOSIS	GO_VESICLE_DOCKING_INVOLVED_IN_EXOCYTOSIS	1/261	3404-10-01	0.550147	0.996993	0.96479	CFTR	1
GO_ZINC_ION_HOMEOSTASIS	GO_ZINC_ION_HOMEOSTASIS	1/261	3404-10-01	0.550147	0.996993	0.96479	MT1A	1
GO_LEUKOCYTE_MIGRATION	GO_LEUKOCYTE_MIGRATION	8/261	104/3404	0.550927	0.996993	0.96479	DPEP1/CD74/CCL25/APOB/C5/MST1/CXCL16/AIF1	8
GO_B_CELL_ACTIVATION	GO_B_CELL_ACTIVATION	5/261	64/3404	0.551024	0.996993	0.96479	CD74/PLCL2/BLNK/BANK1/TCF3	5
GO_REGULATION_OF_NEURON_PROJECTION_DEVELOPMENT	GO_REGULATION_OF_NEURON_PROJECTION_DEVELOPMENT	10/261	131/3404	0.555295	0.996993	0.96479	PMP22/TIAM2/ROBO1/REG1A/SPART/PLXNC1/SYT1/RGS2/MYCBP2/SEMA5B	10
GO_RESPONSE_TO_RADIATION	GO_RESPONSE_TO_RADIATION	9/261	118/3404	0.55845	0.996993	0.96479	MME/ABCG5/REEP6/MAP3K20/ADIRF/APOBEC1/SEMA5B/XPA/MEIS2	9
GO_NEGATIVE_REGULATION_OF_CELL_ADHESION	GO_NEGATIVE_REGULATION_OF_CELL_ADHESION	6/261	78/3404	0.559292	0.996993	0.96479	CD74/CCL25/JAK2/PLXNC1/HLA-DRB1/RC3H2	6
GO_ACTIN_CYTOSKELETON_REORGANIZATION	GO_ACTIN_CYTOSKELETON_REORGANIZATION	2/261	24/3404	0.559637	0.996993	0.96479	RAPGEF3/THSD7A	2
GO_CAMERA_TYPE_EYE_MORPHOGENESIS	GO_CAMERA_TYPE_EYE_MORPHOGENESIS	2/261	24/3404	0.559637	0.996993	0.96479	MEIS1/PROX1	2
GO_CARDIAC_CONDUCTION	GO_CARDIAC_CONDUCTION	2/261	24/3404	0.559637	0.996993	0.96479	KCNJ3/SLC8A1	2
GO_CELLULAR_GLUCAN_METABOLIC_PROCESS	GO_CELLULAR_GLUCAN_METABOLIC_PROCESS	2/261	24/3404	0.559637	0.996993	0.96479	MGAM/KHK	2
GO_CHLORIDE_TRANSPORT	GO_CHLORIDE_TRANSPORT	2/261	24/3404	0.559637	0.996993	0.96479	CFTR/ANO5	2
GO_LIMBIC_SYSTEM_DEVELOPMENT	GO_LIMBIC_SYSTEM_DEVELOPMENT	2/261	24/3404	0.559637	0.996993	0.96479	PROX1/TBX3	2
GO_MESONEPHROS_DEVELOPMENT	GO_MESONEPHROS_DEVELOPMENT	2/261	24/3404	0.559637	0.996993	0.96479	CITED1/NPNT	2
GO_MUSCLE_CELL_MIGRATION	GO_MUSCLE_CELL_MIGRATION	2/261	24/3404	0.559637	0.996993	0.96479	ATP7A/AIF1	2
GO_REGULATION_OF_DNA_TEMPLATED_TRANSCRIPTION_IN_RESPONSE_TO_STRESS	GO_REGULATION_OF_DNA_TEMPLATED_TRANSCRIPTION_IN_RESPONSE_TO_STRESS	2/261	24/3404	0.559637	0.996993	0.96479	CREB3L3/HIF3A	2
GO_REGULATION_OF_STRIATED_MUSCLE_CELL_DIFFERENTIATION	GO_REGULATION_OF_STRIATED_MUSCLE_CELL_DIFFERENTIATION	2/261	24/3404	0.559637	0.996993	0.96479	RGS2/PROX1	2
GO_POSITIVE_REGULATION_OF_NF_KAPPAB_TRANSCRIPTION_FACTOR_ACTIVITY	GO_POSITIVE_REGULATION_OF_NF_KAPPAB_TRANSCRIPTION_FACTOR_ACTIVITY	3/261	38/3404	0.566727	0.996993	0.96479	TRIM22/TRIM5/CLU	3
GO_RESPONSE_TO_ACID_CHEMICAL	GO_RESPONSE_TO_ACID_CHEMICAL	3/261	38/3404	0.566727	0.996993	0.96479	ATP7A/PDX1/COL16A1	3
GO_REGULATION_OF_SECRETION	GO_REGULATION_OF_SECRETION	12/261	159/3404	0.568601	0.996993	0.96479	CFTR/CD74/JAK2/C5/RAPGEF3/SYT1/PDX1/CACNA1H/HLA-DRB1/SLC2A2/AIF1/PRKCA	12
GO_BEHAVIOR	GO_BEHAVIOR	9/261	119/3404	0.568987	0.996993	0.96479	MME/CHRNA7/MEIS1/GCNT4/ATP7A/MCOLN3/GATM/MEIS2/GIGYF2	9
GO_RIBOSE_PHOSPHATE_METABOLIC_PROCESS	GO_RIBOSE_PHOSPHATE_METABOLIC_PROCESS	6/261	79/3404	0.572126	0.996993	0.96479	ALDOB/MLXIPL/SULT1E1/AASS/HKDC1/THEM4	6
GO_NEGATIVE_REGULATION_OF_CELL_PROJECTION_ORGANIZATION	GO_NEGATIVE_REGULATION_OF_CELL_PROJECTION_ORGANIZATION	4/261	52/3404	0.573174	0.996993	0.96479	RAP1GAP/PMP22/SPART/SEMA5B	4
GO_POSITIVE_REGULATION_OF_GTPASE_ACTIVITY	GO_POSITIVE_REGULATION_OF_GTPASE_ACTIVITY	10/261	133/3404	0.575292	0.996993	0.96479	RAP1GAP/CCL25/FAM13A/ALDH1A1/TIAM2/RAPGEF3/RGS2/SEC23A/ARFGAP3/AGAP4	10
GO_REGULATION_OF_GROWTH	GO_REGULATION_OF_GROWTH	12/261	160/3404	0.577702	0.996993	0.96479	ATRN/EPB41L3/MEIS1/REG1A/SPART/WWC1/SYT1/RGS2/PROX1/CXCL16/SEMA5B/MT1A	12
GO_DIVALENT_INORGANIC_CATION_TRANSPORT	GO_DIVALENT_INORGANIC_CATION_TRANSPORT	7/261	93/3404	0.578429	0.996993	0.96479	RAMP1/CHRNA7/SLC40A1/ATP7A/MCOLN3/SLC8A1/CACNA1H	7
GO_FOREBRAIN_DEVELOPMENT	GO_FOREBRAIN_DEVELOPMENT	7/261	93/3404	0.578429	0.996993	0.96479	ROBO1/SSTR1/ATP7A/PROX1/TBX3/DYNC2H1/SLC8A1	7
GO_HEART_MORPHOGENESIS	GO_HEART_MORPHOGENESIS	5/261	66/3404	0.579161	0.996993	0.96479	ROBO1/GATA5/ADGRG6/PROX1/TBX3	5
GO_ALPHA_BETA_T_CELL_DIFFERENTIATION	GO_ALPHA_BETA_T_CELL_DIFFERENTIATION	2/261	25/3404	0.582248	0.996993	0.96479	ATP7A/RC3H2	2
GO_CILIUM_MOVEMENT	GO_CILIUM_MOVEMENT	2/261	25/3404	0.582248	0.996993	0.96479	APOB/CCSAP	2
GO_COLLAGEN_METABOLIC_PROCESS	GO_COLLAGEN_METABOLIC_PROCESS	2/261	25/3404	0.582248	0.996993	0.96479	TNS2/RCN3	2
GO_FATTY_ACID_TRANSPORT	GO_FATTY_ACID_TRANSPORT	2/261	25/3404	0.582248	0.996993	0.96479	PLA2G4A/PRKAB2	2
GO_NEURAL_CREST_CELL_DIFFERENTIATION	GO_NEURAL_CREST_CELL_DIFFERENTIATION	2/261	25/3404	0.582248	0.996993	0.96479	RDH10/SEMA5B	2
GO_OLIGODENDROCYTE_DIFFERENTIATION	GO_OLIGODENDROCYTE_DIFFERENTIATION	2/261	25/3404	0.582248	0.996993	0.96479	MYRF/CLU	2
GO_POSITIVE_REGULATION_OF_LIPID_LOCALIZATION	GO_POSITIVE_REGULATION_OF_LIPID_LOCALIZATION	2/261	25/3404	0.582248	0.996993	0.96479	APOB/ENPP7	2
GO_PROTEIN_TARGETING_TO_MEMBRANE	GO_PROTEIN_TARGETING_TO_MEMBRANE	2/261	25/3404	0.582248	0.996993	0.96479	NCF1/PDZK1	2
GO_REGULATION_OF_SYNAPTIC_VESICLE_CYCLE	GO_REGULATION_OF_SYNAPTIC_VESICLE_CYCLE	2/261	25/3404	0.582248	0.996993	0.96479	DNM1/SYT1	2
GO_TRANSITION_METAL_ION_TRANSPORT	GO_TRANSITION_METAL_ION_TRANSPORT	2/261	25/3404	0.582248	0.996993	0.96479	SLC40A1/ATP7A	2
GO_VASCULOGENESIS	GO_VASCULOGENESIS	2/261	25/3404	0.582248	0.996993	0.96479	CITED1/ACKR3	2
GO_POSITIVE_REGULATION_OF_NUCLEOBASE_CONTAINING_COMPOUND_METABOLIC_PROCESS	GO_POSITIVE_REGULATION_OF_NUCLEOBASE_CONTAINING_COMPOUND_METABOLIC_PROCESS	36/261	479/3404	0.582884	0.996993	0.96479	CD74/CITED1/IRF8/CREB3L3/SLC40A1/GATA5/MEIS1/MLXIPL/JMY/ADIRF/NCF1/MYRFL/ERN1/WWC1/PROX1/PDX1/TBX3/MAF/MYRF/ONECUT2/APOBEC1/NPNT/LBH/POGZ/TFDP2/XPA/NR1I2/ZBTB18/ATAD2/HLA-DRB1/STAT2/KMT2A/TCF12/MEIS2/TCF3/GIGYF2	36
GO_POSITIVE_REGULATION_OF_TRANSPORT	GO_POSITIVE_REGULATION_OF_TRANSPORT	16/261	214/3404	0.583004	0.996993	0.96479	CFTR/DNM1/JAK2/C5/RAPGEF3/SYT1/PDX1/ENPP7/PDZK1/TFDP2/CACNA1H/HLA-DRB1/AIF1/KMT2A/BRAF/CLU	16
GO_ADULT_LOCOMOTORY_BEHAVIOR	GO_ADULT_LOCOMOTORY_BEHAVIOR	1/261	3404-11-01	0.584741	0.996993	0.96479	GIGYF2	1
GO_BROWN_FAT_CELL_DIFFERENTIATION	GO_BROWN_FAT_CELL_DIFFERENTIATION	1/261	3404-11-01	0.584741	0.996993	0.96479	RGS2	1
GO_C21_STEROID_HORMONE_METABOLIC_PROCESS	GO_C21_STEROID_HORMONE_METABOLIC_PROCESS	1/261	3404-11-01	0.584741	0.996993	0.96479	CACNA1H	1
GO_CELLULAR_RESPONSE_TO_LIPOPROTEIN_PARTICLE_STIMULUS	GO_CELLULAR_RESPONSE_TO_LIPOPROTEIN_PARTICLE_STIMULUS	1/261	3404-11-01	0.584741	0.996993	0.96479	CD68	1
GO_CGMP_MEDIATED_SIGNALING	GO_CGMP_MEDIATED_SIGNALING	1/261	3404-11-01	0.584741	0.996993	0.96479	PDE3A	1
GO_CORTICAL_ACTIN_CYTOSKELETON_ORGANIZATION	GO_CORTICAL_ACTIN_CYTOSKELETON_ORGANIZATION	1/261	3404-11-01	0.584741	0.996993	0.96479	EPB41L3	1
GO_ENDOCRINE_HORMONE_SECRETION	GO_ENDOCRINE_HORMONE_SECRETION	1/261	3404-11-01	0.584741	0.996993	0.96479	TBX3	1
GO_G0_TO_G1_TRANSITION	GO_G0_TO_G1_TRANSITION	1/261	3404-11-01	0.584741	0.996993	0.96479	TFDP2	1
GO_INNER_EAR_RECEPTOR_CELL_DEVELOPMENT	GO_INNER_EAR_RECEPTOR_CELL_DEVELOPMENT	1/261	3404-11-01	0.584741	0.996993	0.96479	SLC4A7	1
GO_INTERLEUKIN_8_PRODUCTION	GO_INTERLEUKIN_8_PRODUCTION	1/261	3404-11-01	0.584741	0.996993	0.96479	CD74	1
GO_INTESTINAL_EPITHELIAL_CELL_DIFFERENTIATION	GO_INTESTINAL_EPITHELIAL_CELL_DIFFERENTIATION	1/261	3404-11-01	0.584741	0.996993	0.96479	GATA5	1
GO_INTRACILIARY_TRANSPORT	GO_INTRACILIARY_TRANSPORT	1/261	3404-11-01	0.584741	0.996993	0.96479	DYNC2H1	1
GO_MATURE_B_CELL_DIFFERENTIATION	GO_MATURE_B_CELL_DIFFERENTIATION	1/261	3404-11-01	0.584741	0.996993	0.96479	PLCL2	1
GO_MEIOTIC_CHROMOSOME_SEGREGATION	GO_MEIOTIC_CHROMOSOME_SEGREGATION	1/261	3404-11-01	0.584741	0.996993	0.96479	AGO4	1
GO_MITOCHONDRIAL_OUTER_MEMBRANE_PERMEABILIZATION	GO_MITOCHONDRIAL_OUTER_MEMBRANE_PERMEABILIZATION	1/261	3404-11-01	0.584741	0.996993	0.96479	TFDP2	1
GO_MYD88_INDEPENDENT_TOLL_LIKE_RECEPTOR_SIGNALING_PATHWAY	GO_MYD88_INDEPENDENT_TOLL_LIKE_RECEPTOR_SIGNALING_PATHWAY	1/261	3404-11-01	0.584741	0.996993	0.96479	BIRC3	1
GO_NEGATIVE_REGULATION_OF_AXON_EXTENSION	GO_NEGATIVE_REGULATION_OF_AXON_EXTENSION	1/261	3404-11-01	0.584741	0.996993	0.96479	SEMA5B	1
GO_NEGATIVE_REGULATION_OF_B_CELL_ACTIVATION	GO_NEGATIVE_REGULATION_OF_B_CELL_ACTIVATION	1/261	3404-11-01	0.584741	0.996993	0.96479	BANK1	1
GO_NEGATIVE_REGULATION_OF_ENDOTHELIAL_CELL_APOPTOTIC_PROCESS	GO_NEGATIVE_REGULATION_OF_ENDOTHELIAL_CELL_APOPTOTIC_PROCESS	1/261	3404-11-01	0.584741	0.996993	0.96479	ANGPTL4	1
GO_NEGATIVE_REGULATION_OF_LYMPHOCYTE_APOPTOTIC_PROCESS	GO_NEGATIVE_REGULATION_OF_LYMPHOCYTE_APOPTOTIC_PROCESS	1/261	3404-11-01	0.584741	0.996993	0.96479	CD74	1
GO_NEGATIVE_REGULATION_OF_MITOCHONDRION_ORGANIZATION	GO_NEGATIVE_REGULATION_OF_MITOCHONDRION_ORGANIZATION	1/261	3404-11-01	0.584741	0.996993	0.96479	CLU	1
GO_NEGATIVE_REGULATION_OF_SMOOTH_MUSCLE_CELL_PROLIFERATION	GO_NEGATIVE_REGULATION_OF_SMOOTH_MUSCLE_CELL_PROLIFERATION	1/261	3404-11-01	0.584741	0.996993	0.96479	AIF1	1
GO_NITRIC_OXIDE_MEDIATED_SIGNAL_TRANSDUCTION	GO_NITRIC_OXIDE_MEDIATED_SIGNAL_TRANSDUCTION	1/261	3404-11-01	0.584741	0.996993	0.96479	PDX1	1
GO_ONE_CARBON_METABOLIC_PROCESS	GO_ONE_CARBON_METABOLIC_PROCESS	1/261	3404-11-01	0.584741	0.996993	0.96479	CA13	1
GO_POSITIVE_REGULATION_OF_CELLULAR_RESPONSE_TO_INSULIN_STIMULUS	GO_POSITIVE_REGULATION_OF_CELLULAR_RESPONSE_TO_INSULIN_STIMULUS	1/261	3404-11-01	0.584741	0.996993	0.96479	SERPINA12	1
GO_POSITIVE_REGULATION_OF_CYCLIN_DEPENDENT_PROTEIN_KINASE_ACTIVITY	GO_POSITIVE_REGULATION_OF_CYCLIN_DEPENDENT_PROTEIN_KINASE_ACTIVITY	1/261	3404-11-01	0.584741	0.996993	0.96479	PROX1	1
GO_POSITIVE_REGULATION_OF_NEUTROPHIL_MIGRATION	GO_POSITIVE_REGULATION_OF_NEUTROPHIL_MIGRATION	1/261	3404-11-01	0.584741	0.996993	0.96479	CD74	1
GO_POSITIVE_REGULATION_OF_PROTEIN_ACETYLATION	GO_POSITIVE_REGULATION_OF_PROTEIN_ACETYLATION	1/261	3404-11-01	0.584741	0.996993	0.96479	RAPGEF3	1
GO_POSITIVE_REGULATION_OF_SMOOTHENED_SIGNALING_PATHWAY	GO_POSITIVE_REGULATION_OF_SMOOTHENED_SIGNALING_PATHWAY	1/261	3404-11-01	0.584741	0.996993	0.96479	DYNC2H1	1
GO_POSITIVE_REGULATION_OF_STRESS_FIBER_ASSEMBLY	GO_POSITIVE_REGULATION_OF_STRESS_FIBER_ASSEMBLY	1/261	3404-11-01	0.584741	0.996993	0.96479	RAPGEF3	1
GO_PROSTATE_GLAND_DEVELOPMENT	GO_PROSTATE_GLAND_DEVELOPMENT	1/261	3404-11-01	0.584741	0.996993	0.96479	SERPINB5	1
GO_PROTEIN_N_LINKED_GLYCOSYLATION	GO_PROTEIN_N_LINKED_GLYCOSYLATION	1/261	3404-11-01	0.584741	0.996993	0.96479	MCFD2	1
GO_PROTEIN_TRANSMEMBRANE_TRANSPORT	GO_PROTEIN_TRANSMEMBRANE_TRANSPORT	1/261	3404-11-01	0.584741	0.996993	0.96479	CLU	1
GO_REGULATION_OF_EXTRINSIC_APOPTOTIC_SIGNALING_PATHWAY_IN_ABSENCE_OF_LIGAND	GO_REGULATION_OF_EXTRINSIC_APOPTOTIC_SIGNALING_PATHWAY_IN_ABSENCE_OF_LIGAND	1/261	3404-11-01	0.584741	0.996993	0.96479	IFI6	1
GO_REGULATION_OF_MEIOTIC_CELL_CYCLE	GO_REGULATION_OF_MEIOTIC_CELL_CYCLE	1/261	3404-11-01	0.584741	0.996993	0.96479	PDE3A	1
GO_REGULATION_OF_PROTEIN_AUTOPHOSPHORYLATION	GO_REGULATION_OF_PROTEIN_AUTOPHOSPHORYLATION	1/261	3404-11-01	0.584741	0.996993	0.96479	NEK10	1
GO_REGULATION_OF_RELEASE_OF_CYTOCHROME_C_FROM_MITOCHONDRIA	GO_REGULATION_OF_RELEASE_OF_CYTOCHROME_C_FROM_MITOCHONDRIA	1/261	3404-11-01	0.584741	0.996993	0.96479	CLU	1
GO_REGULATION_OF_SPINDLE_ORGANIZATION	GO_REGULATION_OF_SPINDLE_ORGANIZATION	1/261	3404-11-01	0.584741	0.996993	0.96479	CCSAP	1
GO_REGULATION_OF_STEM_CELL_POPULATION_MAINTENANCE	GO_REGULATION_OF_STEM_CELL_POPULATION_MAINTENANCE	1/261	3404-11-01	0.584741	0.996993	0.96479	LBH	1
GO_REGULATION_OF_TRANSCRIPTION_FROM_RNA_POLYMERASE_II_PROMOTER_IN_RESPONSE_TO_HYPOXIA	GO_REGULATION_OF_TRANSCRIPTION_FROM_RNA_POLYMERASE_II_PROMOTER_IN_RESPONSE_TO_HYPOXIA	1/261	3404-11-01	0.584741	0.996993	0.96479	HIF3A	1
GO_REGULATION_OF_TRANSLATIONAL_INITIATION	GO_REGULATION_OF_TRANSLATIONAL_INITIATION	1/261	3404-11-01	0.584741	0.996993	0.96479	BANK1	1
GO_RESPONSE_TO_GROWTH_HORMONE	GO_RESPONSE_TO_GROWTH_HORMONE	1/261	3404-11-01	0.584741	0.996993	0.96479	JAK2	1
GO_RETINA_MORPHOGENESIS_IN_CAMERA_TYPE_EYE	GO_RETINA_MORPHOGENESIS_IN_CAMERA_TYPE_EYE	1/261	3404-11-01	0.584741	0.996993	0.96479	PROX1	1
GO_RUFFLE_ASSEMBLY	GO_RUFFLE_ASSEMBLY	1/261	3404-11-01	0.584741	0.996993	0.96479	AIF1	1
GO_SCHWANN_CELL_DIFFERENTIATION	GO_SCHWANN_CELL_DIFFERENTIATION	1/261	3404-11-01	0.584741	0.996993	0.96479	ADGRG6	1
GO_SODIUM_ION_HOMEOSTASIS	GO_SODIUM_ION_HOMEOSTASIS	1/261	3404-11-01	0.584741	0.996993	0.96479	SLC8A1	1
GO_VASCULAR_ASSOCIATED_SMOOTH_MUSCLE_CELL_MIGRATION	GO_VASCULAR_ASSOCIATED_SMOOTH_MUSCLE_CELL_MIGRATION	1/261	3404-11-01	0.584741	0.996993	0.96479	ATP7A	1
GO_VASCULAR_ENDOTHELIAL_GROWTH_FACTOR_PRODUCTION	GO_VASCULAR_ENDOTHELIAL_GROWTH_FACTOR_PRODUCTION	1/261	3404-11-01	0.584741	0.996993	0.96479	C5	1
GO_VISUAL_BEHAVIOR	GO_VISUAL_BEHAVIOR	1/261	3404-11-01	0.584741	0.996993	0.96479	MEIS2	1
GO_NEGATIVE_REGULATION_OF_BINDING	GO_NEGATIVE_REGULATION_OF_BINDING	3/261	39/3404	0.584765	0.996993	0.96479	JAK2/IFIT2/C9orf72	3
GO_ORGANOPHOSPHATE_ESTER_TRANSPORT	GO_ORGANOPHOSPHATE_ESTER_TRANSPORT	3/261	39/3404	0.584765	0.996993	0.96479	MTTP/APOA4/APOC2	3
GO_REGULATION_OF_PROTEIN_LOCALIZATION_TO_MEMBRANE	GO_REGULATION_OF_PROTEIN_LOCALIZATION_TO_MEMBRANE	3/261	39/3404	0.584765	0.996993	0.96479	PDZK1/PKDCC/TFDP2	3
GO_GLYCEROLIPID_BIOSYNTHETIC_PROCESS	GO_GLYCEROLIPID_BIOSYNTHETIC_PROCESS	6/261	80/3404	0.584776	0.996993	0.96479	ALPI/INPP4B/PLA2G4A/GK/LCLAT1/SELENOI	6
GO_REGULATION_OF_CELL_MORPHOGENESIS_INVOLVED_IN_DIFFERENTIATION	GO_REGULATION_OF_CELL_MORPHOGENESIS_INVOLVED_IN_DIFFERENTIATION	6/261	80/3404	0.584776	0.996993	0.96479	TIAM2/ROBO1/SPART/PLXNC1/MYCBP2/SEMA5B	6
GO_CARBOHYDRATE_DERIVATIVE_BIOSYNTHETIC_PROCESS	GO_CARBOHYDRATE_DERIVATIVE_BIOSYNTHETIC_PROCESS	10/261	134/3404	0.585148	0.996993	0.96479	RAMP1/MUC17/GCNT4/MCFD2/ATP7A/GLCE/GK/RRM2B/MUC3A/DPY19L4	10
GO_LEUKOCYTE_DIFFERENTIATION	GO_LEUKOCYTE_DIFFERENTIATION	10/261	134/3404	0.585148	0.996993	0.96479	CD74/PLCL2/ATP7A/BLNK/AZI2/VNN1/HLA-DRB1/RC3H2/PRKCA/TCF3	10
GO_MITOTIC_CELL_CYCLE_CHECKPOINT	GO_MITOTIC_CELL_CYCLE_CHECKPOINT	4/261	53/3404	0.588617	0.996993	0.96479	MAP3K20/CLSPN/TFDP2/GIGYF2	4
GO_REGULATION_OF_STRESS_ACTIVATED_PROTEIN_KINASE_SIGNALING_CASCADE	GO_REGULATION_OF_STRESS_ACTIVATED_PROTEIN_KINASE_SIGNALING_CASCADE	4/261	53/3404	0.588617	0.996993	0.96479	MAP3K20/NCF1/ERN1/FGD2	4
GO_RESPONSE_TO_ALCOHOL	GO_RESPONSE_TO_ALCOHOL	4/261	53/3404	0.588617	0.996993	0.96479	CFTR/GRAMD1B/RGS2/APOBEC1	4
GO_REGULATION_OF_AUTOPHAGY	GO_REGULATION_OF_AUTOPHAGY	7/261	94/3404	0.590081	0.996993	0.96479	TRIM22/ERN1/TRIM5/PRKAB2/XPA/C9orf72/DAPK1	7
GO_REGULATION_OF_INTRACELLULAR_TRANSPORT	GO_REGULATION_OF_INTRACELLULAR_TRANSPORT	7/261	94/3404	0.590081	0.996993	0.96479	JAK2/MX2/REEP6/RAPGEF3/WWC1/PDZK1/TFDP2	7
GO_PHAGOCYTOSIS	GO_PHAGOCYTOSIS	5/261	67/3404	0.592877	0.996993	0.96479	IRF8/GULP1/RHOBTB1/TGM2/AIF1	5
GO_PHOSPHOLIPID_BIOSYNTHETIC_PROCESS	GO_PHOSPHOLIPID_BIOSYNTHETIC_PROCESS	6/261	81/3404	0.597235	0.996993	0.96479	ALPI/INPP4B/PLA2G4A/LPGAT1/LCLAT1/SELENOI	6
GO_REGULATION_OF_SUPRAMOLECULAR_FIBER_ORGANIZATION	GO_REGULATION_OF_SUPRAMOLECULAR_FIBER_ORGANIZATION	6/261	81/3404	0.597235	0.996993	0.96479	CHRNA7/RAPGEF3/JMY/PROX1/C9orf72/CLU	6
GO_GRANULOCYTE_MIGRATION	GO_GRANULOCYTE_MIGRATION	3/261	40/3404	0.60232	0.996993	0.96479	DPEP1/CD74/CCL25	3
GO_PHOSPHATIDYLINOSITOL_3_KINASE_SIGNALING	GO_PHOSPHATIDYLINOSITOL_3_KINASE_SIGNALING	3/261	40/3404	0.60232	0.996993	0.96479	JAK2/NCF1/SERPINA12	3
GO_POSITIVE_REGULATION_OF_CELL_GROWTH	GO_POSITIVE_REGULATION_OF_CELL_GROWTH	3/261	40/3404	0.60232	0.996993	0.96479	REG1A/SYT1/CXCL16	3
GO_REGULATION_OF_CELLULAR_CARBOHYDRATE_METABOLIC_PROCESS	GO_REGULATION_OF_CELLULAR_CARBOHYDRATE_METABOLIC_PROCESS	3/261	40/3404	0.60232	0.996993	0.96479	KHK/MST1/SERPINA12	3
GO_CD4_POSITIVE_ALPHA_BETA_T_CELL_ACTIVATION	GO_CD4_POSITIVE_ALPHA_BETA_T_CELL_ACTIVATION	2/261	26/3404	0.603997	0.996993	0.96479	ATP7A/RC3H2	2
GO_CELLULAR_RESPONSE_TO_ALCOHOL	GO_CELLULAR_RESPONSE_TO_ALCOHOL	2/261	26/3404	0.603997	0.996993	0.96479	CFTR/GRAMD1B	2
GO_LIPOSACCHARIDE_METABOLIC_PROCESS	GO_LIPOSACCHARIDE_METABOLIC_PROCESS	2/261	26/3404	0.603997	0.996993	0.96479	ENPP7/GALC	2
GO_NEGATIVE_REGULATION_OF_TRANSMEMBRANE_RECEPTOR_PROTEIN_SERINE_THREONINE_KINASE_SIGNALING_PATHWAY	GO_NEGATIVE_REGULATION_OF_TRANSMEMBRANE_RECEPTOR_PROTEIN_SERINE_THREONINE_KINASE_SIGNALING_PATHWAY	2/261	26/3404	0.603997	0.996993	0.96479	SPART/ONECUT2	2
GO_NUCLEAR_TRANSCRIBED_MRNA_CATABOLIC_PROCESS_DEADENYLATION_DEPENDENT_DECAY	GO_NUCLEAR_TRANSCRIBED_MRNA_CATABOLIC_PROCESS_DEADENYLATION_DEPENDENT_DECAY	2/261	26/3404	0.603997	0.996993	0.96479	TUT4/RC3H2	2
GO_PLACENTA_DEVELOPMENT	GO_PLACENTA_DEVELOPMENT	2/261	26/3404	0.603997	0.996993	0.96479	MME/CITED1	2
GO_POSITIVE_REGULATION_OF_PROTEIN_BINDING	GO_POSITIVE_REGULATION_OF_PROTEIN_BINDING	2/261	26/3404	0.603997	0.996993	0.96479	RAMP1/PLCL2	2
GO_POSITIVE_REGULATION_OF_PROTEIN_LOCALIZATION_TO_MEMBRANE	GO_POSITIVE_REGULATION_OF_PROTEIN_LOCALIZATION_TO_MEMBRANE	2/261	26/3404	0.603997	0.996993	0.96479	PDZK1/TFDP2	2
GO_POSITIVE_REGULATION_OF_VIRAL_PROCESS	GO_POSITIVE_REGULATION_OF_VIRAL_PROCESS	2/261	26/3404	0.603997	0.996993	0.96479	CD74/HLA-DRB1	2
GO_REGULATION_OF_ACTOMYOSIN_STRUCTURE_ORGANIZATION	GO_REGULATION_OF_ACTOMYOSIN_STRUCTURE_ORGANIZATION	2/261	26/3404	0.603997	0.996993	0.96479	RAPGEF3/PROX1	2
GO_REGULATION_OF_OSTEOBLAST_DIFFERENTIATION	GO_REGULATION_OF_OSTEOBLAST_DIFFERENTIATION	2/261	26/3404	0.603997	0.996993	0.96479	CITED1/NPNT	2
GO_RESPONSE_TO_ETHANOL	GO_RESPONSE_TO_ETHANOL	2/261	26/3404	0.603997	0.996993	0.96479	RGS2/APOBEC1	2
GO_STRIATED_MUSCLE_CELL_PROLIFERATION	GO_STRIATED_MUSCLE_CELL_PROLIFERATION	2/261	26/3404	0.603997	0.996993	0.96479	JAK2/MEIS1	2
GO_METAL_ION_TRANSPORT	GO_METAL_ION_TRANSPORT	12/261	163/3404	0.604519	0.996993	0.96479	RAMP1/SLC4A7/SLC5A9/KCNJ3/CHRNA7/SLC40A1/ATP7A/SLC5A1/SLC10A2/MCOLN3/SLC8A1/CACNA1H	12
GO_INTRACELLULAR_RECEPTOR_SIGNALING_PATHWAY	GO_INTRACELLULAR_RECEPTOR_SIGNALING_PATHWAY	5/261	68/3404	0.606344	0.996993	0.96479	JAK2/BIRC3/KDM5D/LBH/NR1I2	5
GO_LYMPHOCYTE_MEDIATED_IMMUNITY	GO_LYMPHOCYTE_MEDIATED_IMMUNITY	5/261	68/3404	0.606344	0.996993	0.96479	CD74/C5/CTSH/HLA-DRB1/CLU	5
GO_IMMUNE_SYSTEM_DEVELOPMENT	GO_IMMUNE_SYSTEM_DEVELOPMENT	18/261	244/3404	0.607867	0.996993	0.96479	CD74/IRF8/JAK2/SLC40A1/MEIS1/PLCL2/ATP7A/BLNK/AZI2/VNN1/AGO4/HLA-DRB1/RC3H2/KMT2A/TCF12/PRKCA/MEIS2/TCF3	18
GO_NEGATIVE_REGULATION_OF_RESPONSE_TO_STIMULUS	GO_NEGATIVE_REGULATION_OF_RESPONSE_TO_STIMULUS	30/261	404/3404	0.608028	0.996993	0.96479	CD74/CITED1/DNM1/PALM3/ROBO1/C5/TNS2/PLCL2/TMEM25/ACKR3/IFI6/SPART/WWC1/RGS2/PDX1/PDE3A/ONECUT2/BANK1/LBH/CARD8/VNN1/SEMA5B/TFPI/RRM2B/HLA-DRB1/RC3H2/CCDC3/AIF1/THEM4/CLU	30
GO_MULTICELLULAR_ORGANISM_REPRODUCTION	GO_MULTICELLULAR_ORGANISM_REPRODUCTION	11/261	150/3404	0.608995	0.996993	0.96479	CFTR/APOB/SSTR1/BIRC3/TUT4/RGS2/PDE3A/DDX3Y/ADAM28/AGO4/SLC2A14	11
GO_COAGULATION	GO_COAGULATION	6/261	82/3404	0.609495	0.996993	0.96479	JAK2/GATA5/PLA2G4A/TFPI/SERPINA1/PRKCA	6
GO_VIRAL_LIFE_CYCLE	GO_VIRAL_LIFE_CYCLE	7/261	96/3404	0.612896	0.996993	0.96479	CD74/ANPEP/TRIM22/PROX1/TRIM5/XPR1/HLA-DRB1	7
GO_PROCESS_UTILIZING_AUTOPHAGIC_MECHANISM	GO_PROCESS_UTILIZING_AUTOPHAGIC_MECHANISM	10/261	137/3404	0.614091	0.996993	0.96479	IRF8/TRIM22/ERN1/TRIM5/PRKAB2/XPA/C9orf72/DAPK1/CLU/SUPT20H	10
GO_REGULATION_OF_DNA_BINDING_TRANSCRIPTION_FACTOR_ACTIVITY	GO_REGULATION_OF_DNA_BINDING_TRANSCRIPTION_FACTOR_ACTIVITY	8/261	110/3404	0.61641	0.996993	0.96479	JAK2/JMY/TRIM22/PROX1/TRIM5/CARD8/CLU/TCF3	8
GO_ANTIGEN_PROCESSING_AND_PRESENTATION_OF_EXOGENOUS_PEPTIDE_ANTIGEN_VIA_MHC_CLASS_I	GO_ANTIGEN_PROCESSING_AND_PRESENTATION_OF_EXOGENOUS_PEPTIDE_ANTIGEN_VIA_MHC_CLASS_I	1/261	3404-12-01	0.616684	0.996993	0.96479	NCF1	1
GO_AORTA_MORPHOGENESIS	GO_AORTA_MORPHOGENESIS	1/261	3404-12-01	0.616684	0.996993	0.96479	PROX1	1
GO_CARDIAC_MUSCLE_TISSUE_MORPHOGENESIS	GO_CARDIAC_MUSCLE_TISSUE_MORPHOGENESIS	1/261	3404-12-01	0.616684	0.996993	0.96479	PROX1	1
GO_CELL_JUNCTION_MAINTENANCE	GO_CELL_JUNCTION_MAINTENANCE	1/261	3404-12-01	0.616684	0.996993	0.96479	PLEKHA7	1
GO_CERAMIDE_BIOSYNTHETIC_PROCESS	GO_CERAMIDE_BIOSYNTHETIC_PROCESS	1/261	3404-12-01	0.616684	0.996993	0.96479	ENPP7	1
GO_COLLAGEN_BIOSYNTHETIC_PROCESS	GO_COLLAGEN_BIOSYNTHETIC_PROCESS	1/261	3404-12-01	0.616684	0.996993	0.96479	RCN3	1
GO_COLLATERAL_SPROUTING	GO_COLLATERAL_SPROUTING	1/261	3404-12-01	0.616684	0.996993	0.96479	SPART	1
GO_CRANIAL_SKELETAL_SYSTEM_DEVELOPMENT	GO_CRANIAL_SKELETAL_SYSTEM_DEVELOPMENT	1/261	3404-12-01	0.616684	0.996993	0.96479	RDH10	1
GO_DE_NOVO_PROTEIN_FOLDING	GO_DE_NOVO_PROTEIN_FOLDING	1/261	3404-12-01	0.616684	0.996993	0.96479	CD74	1
GO_FILOPODIUM_ASSEMBLY	GO_FILOPODIUM_ASSEMBLY	1/261	3404-12-01	0.616684	0.996993	0.96479	FGD2	1
GO_GLIAL_CELL_PROLIFERATION	GO_GLIAL_CELL_PROLIFERATION	1/261	3404-12-01	0.616684	0.996993	0.96479	CLU	1
GO_HISTONE_H3_K4_METHYLATION	GO_HISTONE_H3_K4_METHYLATION	1/261	3404-12-01	0.616684	0.996993	0.96479	KMT2A	1
GO_LEUKOCYTE_ADHESION_TO_VASCULAR_ENDOTHELIAL_CELL	GO_LEUKOCYTE_ADHESION_TO_VASCULAR_ENDOTHELIAL_CELL	1/261	3404-12-01	0.616684	0.996993	0.96479	CCL25	1
GO_NEGATIVE_REGULATION_OF_DNA_REPLICATION	GO_NEGATIVE_REGULATION_OF_DNA_REPLICATION	1/261	3404-12-01	0.616684	0.996993	0.96479	ENPP7	1
GO_NEGATIVE_REGULATION_OF_MUSCLE_CELL_APOPTOTIC_PROCESS	GO_NEGATIVE_REGULATION_OF_MUSCLE_CELL_APOPTOTIC_PROCESS	1/261	3404-12-01	0.616684	0.996993	0.96479	JAK2	1
GO_NEGATIVE_REGULATION_OF_RESPONSE_TO_OXIDATIVE_STRESS	GO_NEGATIVE_REGULATION_OF_RESPONSE_TO_OXIDATIVE_STRESS	1/261	3404-12-01	0.616684	0.996993	0.96479	VNN1	1
GO_NEUTRAL_AMINO_ACID_TRANSPORT	GO_NEUTRAL_AMINO_ACID_TRANSPORT	1/261	3404-12-01	0.616684	0.996993	0.96479	RGS2	1
GO_NUCLEOSIDE_PHOSPHATE_CATABOLIC_PROCESS	GO_NUCLEOSIDE_PHOSPHATE_CATABOLIC_PROCESS	1/261	3404-12-01	0.616684	0.996993	0.96479	GDA	1
GO_P38MAPK_CASCADE	GO_P38MAPK_CASCADE	1/261	3404-12-01	0.616684	0.996993	0.96479	NCF1	1
GO_POSITIVE_REGULATION_OF_ANION_TRANSPORT	GO_POSITIVE_REGULATION_OF_ANION_TRANSPORT	1/261	3404-12-01	0.616684	0.996993	0.96479	CFTR	1
GO_POSITIVE_REGULATION_OF_GENE_EXPRESSION_EPIGENETIC	GO_POSITIVE_REGULATION_OF_GENE_EXPRESSION_EPIGENETIC	1/261	3404-12-01	0.616684	0.996993	0.96479	ATAD2	1
GO_POSITIVE_REGULATION_OF_OSTEOBLAST_DIFFERENTIATION	GO_POSITIVE_REGULATION_OF_OSTEOBLAST_DIFFERENTIATION	1/261	3404-12-01	0.616684	0.996993	0.96479	NPNT	1
GO_POSITIVE_REGULATION_OF_T_CELL_MIGRATION	GO_POSITIVE_REGULATION_OF_T_CELL_MIGRATION	1/261	3404-12-01	0.616684	0.996993	0.96479	AIF1	1
GO_POSITIVE_REGULATION_OF_TYROSINE_PHOSPHORYLATION_OF_STAT_PROTEIN	GO_POSITIVE_REGULATION_OF_TYROSINE_PHOSPHORYLATION_OF_STAT_PROTEIN	1/261	3404-12-01	0.616684	0.996993	0.96479	JAK2	1
GO_PROTEIN_LOCALIZATION_TO_LYSOSOME	GO_PROTEIN_LOCALIZATION_TO_LYSOSOME	1/261	3404-12-01	0.616684	0.996993	0.96479	CLU	1
GO_PROTEOGLYCAN_BIOSYNTHETIC_PROCESS	GO_PROTEOGLYCAN_BIOSYNTHETIC_PROCESS	1/261	3404-12-01	0.616684	0.996993	0.96479	GLCE	1
GO_REGULATION_OF_CARDIAC_MUSCLE_CELL_DIFFERENTIATION	GO_REGULATION_OF_CARDIAC_MUSCLE_CELL_DIFFERENTIATION	1/261	3404-12-01	0.616684	0.996993	0.96479	RGS2	1
GO_REGULATION_OF_CD4_POSITIVE_ALPHA_BETA_T_CELL_DIFFERENTIATION	GO_REGULATION_OF_CD4_POSITIVE_ALPHA_BETA_T_CELL_DIFFERENTIATION	1/261	3404-12-01	0.616684	0.996993	0.96479	RC3H2	1
GO_REGULATION_OF_DNA_TEMPLATED_TRANSCRIPTION_INITIATION	GO_REGULATION_OF_DNA_TEMPLATED_TRANSCRIPTION_INITIATION	1/261	3404-12-01	0.616684	0.996993	0.96479	XPA	1
GO_REGULATION_OF_EPIDERMAL_GROWTH_FACTOR_ACTIVATED_RECEPTOR_ACTIVITY	GO_REGULATION_OF_EPIDERMAL_GROWTH_FACTOR_ACTIVATED_RECEPTOR_ACTIVITY	1/261	3404-12-01	0.616684	0.996993	0.96479	NCF1	1
GO_REGULATION_OF_KERATINOCYTE_DIFFERENTIATION	GO_REGULATION_OF_KERATINOCYTE_DIFFERENTIATION	1/261	3404-12-01	0.616684	0.996993	0.96479	REG3A	1
GO_REGULATION_OF_NEUTROPHIL_MIGRATION	GO_REGULATION_OF_NEUTROPHIL_MIGRATION	1/261	3404-12-01	0.616684	0.996993	0.96479	CD74	1
GO_REGULATION_OF_TOLL_LIKE_RECEPTOR_SIGNALING_PATHWAY	GO_REGULATION_OF_TOLL_LIKE_RECEPTOR_SIGNALING_PATHWAY	1/261	3404-12-01	0.616684	0.996993	0.96479	BIRC3	1
GO_RESPONSE_TO_STEROL	GO_RESPONSE_TO_STEROL	1/261	3404-12-01	0.616684	0.996993	0.96479	GRAMD1B	1
GO_RETINOIC_ACID_METABOLIC_PROCESS	GO_RETINOIC_ACID_METABOLIC_PROCESS	1/261	3404-12-01	0.616684	0.996993	0.96479	RDH10	1
GO_RNA_STABILIZATION	GO_RNA_STABILIZATION	1/261	3404-12-01	0.616684	0.996993	0.96479	APOBEC1	1
GO_STRIATED_MUSCLE_CELL_APOPTOTIC_PROCESS	GO_STRIATED_MUSCLE_CELL_APOPTOTIC_PROCESS	1/261	3404-12-01	0.616684	0.996993	0.96479	JAK2	1
GO_REGULATION_OF_CELL_PROJECTION_ORGANIZATION	GO_REGULATION_OF_CELL_PROJECTION_ORGANIZATION	13/261	178/3404	0.617437	0.996993	0.96479	RAP1GAP/PMP22/ENPP2/TIAM2/ROBO1/REG1A/SPART/ATP7A/PLXNC1/SYT1/RGS2/MYCBP2/SEMA5B	13
GO_INOSITOL_LIPID_MEDIATED_SIGNALING	GO_INOSITOL_LIPID_MEDIATED_SIGNALING	4/261	55/3404	0.618507	0.996993	0.96479	JAK2/PLCL2/NCF1/SERPINA12	4
GO_JNK_CASCADE	GO_JNK_CASCADE	4/261	55/3404	0.618507	0.996993	0.96479	MAP3K20/NCF1/ERN1/FGD2	4
GO_CALCIUM_MEDIATED_SIGNALING	GO_CALCIUM_MEDIATED_SIGNALING	3/261	41/3404	0.619382	0.996993	0.96479	ACKR3/CHRM3/SLC8A1	3
GO_MITOTIC_DNA_INTEGRITY_CHECKPOINT	GO_MITOTIC_DNA_INTEGRITY_CHECKPOINT	3/261	41/3404	0.619382	0.996993	0.96479	CLSPN/TFDP2/GIGYF2	3
GO_POSITIVE_REGULATION_OF_SYNAPTIC_TRANSMISSION	GO_POSITIVE_REGULATION_OF_SYNAPTIC_TRANSMISSION	3/261	41/3404	0.619382	0.996993	0.96479	MME/CHRNA7/SYT1	3
GO_RESPONSE_TO_NUTRIENT	GO_RESPONSE_TO_NUTRIENT	3/261	41/3404	0.619382	0.996993	0.96479	ABCG5/PDX1/SLC8A1	3
GO_SULFUR_COMPOUND_BIOSYNTHETIC_PROCESS	GO_SULFUR_COMPOUND_BIOSYNTHETIC_PROCESS	3/261	41/3404	0.619382	0.996993	0.96479	GSTA2/GLCE/GSTA1	3
GO_POSITIVE_REGULATION_OF_CELL_CELL_ADHESION	GO_POSITIVE_REGULATION_OF_CELL_CELL_ADHESION	5/261	69/3404	0.619555	0.996993	0.96479	CD74/SLC7A1/VNN1/HLA-DMB/AIF1	5
GO_POSITIVE_REGULATION_OF_LYMPHOCYTE_ACTIVATION	GO_POSITIVE_REGULATION_OF_LYMPHOCYTE_ACTIVATION	5/261	69/3404	0.619555	0.996993	0.96479	CD74/SLC7A1/VNN1/HLA-DMB/AIF1	5
GO_POST_TRANSLATIONAL_PROTEIN_MODIFICATION	GO_POST_TRANSLATIONAL_PROTEIN_MODIFICATION	5/261	69/3404	0.619555	0.996993	0.96479	APOB/FOLH1/HIF3A/SERPINA1/FBXO44	5
GO_REGULATION_OF_LEUKOCYTE_DIFFERENTIATION	GO_REGULATION_OF_LEUKOCYTE_DIFFERENTIATION	5/261	69/3404	0.619555	0.996993	0.96479	CD74/VNN1/HLA-DRB1/RC3H2/PRKCA	5
GO_CELLULAR_RESPONSE_TO_ABIOTIC_STIMULUS	GO_CELLULAR_RESPONSE_TO_ABIOTIC_STIMULUS	6/261	83/3404	0.621548	0.996993	0.96479	MME/MAP3K20/CASP1/ADIRF/XPA/CASP5	6
GO_CHONDROCYTE_DIFFERENTIATION	GO_CHONDROCYTE_DIFFERENTIATION	2/261	27/3404	0.624881	0.996993	0.96479	MAF/PKDCC	2
GO_DNA_MODIFICATION	GO_DNA_MODIFICATION	2/261	27/3404	0.624881	0.996993	0.96479	APOBEC1/KMT2A	2
GO_REGULATION_OF_RESPONSE_TO_STRESS	GO_REGULATION_OF_RESPONSE_TO_STRESS	24/261	327/3404	0.626026	0.996993	0.96479	CD74/CREB3L3/JAK2/MUC17/REG3A/BIRC3/MAP3K20/PLA2G4A/CASP1/ACKR3/NCF1/ERN1/ATP7A/TRIM5/PDX1/TGM2/FGD2/VNN1/TFPI/MUC3A/HLA-DRB1/PRKCA/CLU/CASP5	24
GO_RESPONSE_TO_EXTRACELLULAR_STIMULUS	GO_RESPONSE_TO_EXTRACELLULAR_STIMULUS	9/261	125/3404	0.629783	0.996993	0.96479	ABCG5/CD68/SSTR1/REG1A/PROX1/PDX1/XPR1/SLC8A1/AIF1	9
GO_RESPONSE_TO_INSULIN	GO_RESPONSE_TO_INSULIN	5/261	70/3404	0.632503	0.996993	0.96479	CITED1/KHK/TNS2/APOBEC1/SERPINA12	5
GO_MORPHOGENESIS_OF_AN_EPITHELIUM	GO_MORPHOGENESIS_OF_AN_EPITHELIUM	10/261	139/3404	0.632824	0.996993	0.96479	CITED1/RDH10/CTSH/ATP7A/PROX1/PDX1/TBX3/TGM2/SERPINB5/NPNT	10
GO_POSITIVE_REGULATION_OF_CATABOLIC_PROCESS	GO_POSITIVE_REGULATION_OF_CATABOLIC_PROCESS	10/261	139/3404	0.632824	0.996993	0.96479	APOA4/APOC2/MLXIPL/TRIM22/TRIM5/ENPP7/C9orf72/DAPK1/CLU/GIGYF2	10
GO_POSITIVE_REGULATION_OF_HEMOPOIESIS	GO_POSITIVE_REGULATION_OF_HEMOPOIESIS	4/261	56/3404	0.632936	0.996993	0.96479	CD74/VNN1/HLA-DRB1/PRKCA	4
GO_ESTABLISHMENT_OF_PROTEIN_LOCALIZATION_TO_ORGANELLE	GO_ESTABLISHMENT_OF_PROTEIN_LOCALIZATION_TO_ORGANELLE	7/261	98/3404	0.635022	0.996993	0.96479	DNM1/JAK2/MX2/CD68/GOSR2/TFDP2/CLU	7
GO_NEGATIVE_REGULATION_OF_NEURON_PROJECTION_DEVELOPMENT	GO_NEGATIVE_REGULATION_OF_NEURON_PROJECTION_DEVELOPMENT	3/261	42/3404	0.635943	0.996993	0.96479	PMP22/SPART/SEMA5B	3
GO_REGULATION_OF_MITOCHONDRION_ORGANIZATION	GO_REGULATION_OF_MITOCHONDRION_ORGANIZATION	3/261	42/3404	0.635943	0.996993	0.96479	TFDP2/STAT2/CLU	3
GO_VESICLE_MEDIATED_TRANSPORT_IN_SYNAPSE	GO_VESICLE_MEDIATED_TRANSPORT_IN_SYNAPSE	3/261	42/3404	0.635943	0.996993	0.96479	DNM1/MX2/SYT1	3
GO_EAR_MORPHOGENESIS	GO_EAR_MORPHOGENESIS	2/261	28/3404	0.644905	0.996993	0.96479	PROX1/TSHZ1	2
GO_MESODERM_DEVELOPMENT	GO_MESODERM_DEVELOPMENT	2/261	28/3404	0.644905	0.996993	0.96479	JAK2/TBX3	2
GO_MITOTIC_G1_S_TRANSITION_CHECKPOINT	GO_MITOTIC_G1_S_TRANSITION_CHECKPOINT	2/261	28/3404	0.644905	0.996993	0.96479	TFDP2/GIGYF2	2
GO_NEGATIVE_REGULATION_OF_CELL_MORPHOGENESIS_INVOLVED_IN_DIFFERENTIATION	GO_NEGATIVE_REGULATION_OF_CELL_MORPHOGENESIS_INVOLVED_IN_DIFFERENTIATION	2/261	28/3404	0.644905	0.996993	0.96479	SPART/SEMA5B	2
GO_NEGATIVE_REGULATION_OF_PROTEIN_SERINE_THREONINE_KINASE_ACTIVITY	GO_NEGATIVE_REGULATION_OF_PROTEIN_SERINE_THREONINE_KINASE_ACTIVITY	2/261	28/3404	0.644905	0.996993	0.96479	RGS2/SLC8A1	2
GO_PLATELET_DEGRANULATION	GO_PLATELET_DEGRANULATION	2/261	28/3404	0.644905	0.996993	0.96479	SERPINA1/CLU	2
GO_POSITIVE_REGULATION_OF_ENDOTHELIAL_CELL_MIGRATION	GO_POSITIVE_REGULATION_OF_ENDOTHELIAL_CELL_MIGRATION	2/261	28/3404	0.644905	0.996993	0.96479	PROX1/PRKCA	2
GO_POSITIVE_REGULATION_OF_LEUKOCYTE_CHEMOTAXIS	GO_POSITIVE_REGULATION_OF_LEUKOCYTE_CHEMOTAXIS	2/261	28/3404	0.644905	0.996993	0.96479	CD74/AIF1	2
GO_REGULATION_OF_DNA_BINDING	GO_REGULATION_OF_DNA_BINDING	2/261	28/3404	0.644905	0.996993	0.96479	JAK2/PDX1	2
GO_REGULATION_OF_EXTENT_OF_CELL_GROWTH	GO_REGULATION_OF_EXTENT_OF_CELL_GROWTH	2/261	28/3404	0.644905	0.996993	0.96479	SPART/SEMA5B	2
GO_REGULATION_OF_RECEPTOR_MEDIATED_ENDOCYTOSIS	GO_REGULATION_OF_RECEPTOR_MEDIATED_ENDOCYTOSIS	2/261	28/3404	0.644905	0.996993	0.96479	APOC2/CLU	2
GO_SEQUESTERING_OF_CALCIUM_ION	GO_SEQUESTERING_OF_CALCIUM_ION	2/261	28/3404	0.644905	0.996993	0.96479	MCOLN3/SLC8A1	2
GO_STEM_CELL_PROLIFERATION	GO_STEM_CELL_PROLIFERATION	2/261	28/3404	0.644905	0.996993	0.96479	CITED1/TBX3	2
GO_CELL_CYCLE_CHECKPOINT	GO_CELL_CYCLE_CHECKPOINT	5/261	71/3404	0.64518	0.996993	0.96479	MAP3K20/CLSPN/PROX1/TFDP2/GIGYF2	5
GO_SIGNAL_TRANSDUCTION_BY_P53_CLASS_MEDIATOR	GO_SIGNAL_TRANSDUCTION_BY_P53_CLASS_MEDIATOR	5/261	71/3404	0.64518	0.996993	0.96479	CD74/JMY/PRKAB2/TFDP2/RRM2B	5
GO_REGULATION_OF_TRANS_SYNAPTIC_SIGNALING	GO_REGULATION_OF_TRANS_SYNAPTIC_SIGNALING	7/261	99/3404	0.645814	0.996993	0.96479	MME/DNM1/JAK2/CHRNA7/PLCL2/TMEM25/SYT1	7
GO_ESTABLISHMENT_OF_ENDOTHELIAL_BARRIER	GO_ESTABLISHMENT_OF_ENDOTHELIAL_BARRIER	1/261	13/3404	0.646178	0.996993	0.96479	RAPGEF3	1
GO_HORMONE_BIOSYNTHETIC_PROCESS	GO_HORMONE_BIOSYNTHETIC_PROCESS	1/261	13/3404	0.646178	0.996993	0.96479	CACNA1H	1
GO_INTRINSIC_APOPTOTIC_SIGNALING_PATHWAY_IN_RESPONSE_TO_DNA_DAMAGE_BY_P53_CLASS_MEDIATOR	GO_INTRINSIC_APOPTOTIC_SIGNALING_PATHWAY_IN_RESPONSE_TO_DNA_DAMAGE_BY_P53_CLASS_MEDIATOR	1/261	13/3404	0.646178	0.996993	0.96479	CD74	1
GO_MONOAMINE_TRANSPORT	GO_MONOAMINE_TRANSPORT	1/261	13/3404	0.646178	0.996993	0.96479	SYT1	1
GO_NECROTIC_CELL_DEATH	GO_NECROTIC_CELL_DEATH	1/261	13/3404	0.646178	0.996993	0.96479	BIRC3	1
GO_NEGATIVE_REGULATION_OF_MUSCLE_CELL_DIFFERENTIATION	GO_NEGATIVE_REGULATION_OF_MUSCLE_CELL_DIFFERENTIATION	1/261	13/3404	0.646178	0.996993	0.96479	RGS2	1
GO_NEGATIVE_REGULATION_OF_NF_KAPPAB_TRANSCRIPTION_FACTOR_ACTIVITY	GO_NEGATIVE_REGULATION_OF_NF_KAPPAB_TRANSCRIPTION_FACTOR_ACTIVITY	1/261	13/3404	0.646178	0.996993	0.96479	CARD8	1
GO_NEGATIVE_REGULATION_OF_OSTEOBLAST_DIFFERENTIATION	GO_NEGATIVE_REGULATION_OF_OSTEOBLAST_DIFFERENTIATION	1/261	13/3404	0.646178	0.996993	0.96479	CITED1	1
GO_NEURAL_CREST_CELL_MIGRATION	GO_NEURAL_CREST_CELL_MIGRATION	1/261	13/3404	0.646178	0.996993	0.96479	SEMA5B	1
GO_NEUROMUSCULAR_JUNCTION_DEVELOPMENT	GO_NEUROMUSCULAR_JUNCTION_DEVELOPMENT	1/261	13/3404	0.646178	0.996993	0.96479	PPFIBP1	1
GO_NUCLEAR_ENVELOPE_ORGANIZATION	GO_NUCLEAR_ENVELOPE_ORGANIZATION	1/261	13/3404	0.646178	0.996993	0.96479	PRKCA	1
GO_POSITIVE_REGULATION_OF_ACTIN_FILAMENT_BUNDLE_ASSEMBLY	GO_POSITIVE_REGULATION_OF_ACTIN_FILAMENT_BUNDLE_ASSEMBLY	1/261	13/3404	0.646178	0.996993	0.96479	RAPGEF3	1
GO_POSITIVE_REGULATION_OF_CYTOKINE_PRODUCTION_INVOLVED_IN_IMMUNE_RESPONSE	GO_POSITIVE_REGULATION_OF_CYTOKINE_PRODUCTION_INVOLVED_IN_IMMUNE_RESPONSE	1/261	13/3404	0.646178	0.996993	0.96479	CD74	1
GO_POSITIVE_REGULATION_OF_OXIDOREDUCTASE_ACTIVITY	GO_POSITIVE_REGULATION_OF_OXIDOREDUCTASE_ACTIVITY	1/261	13/3404	0.646178	0.996993	0.96479	ATP7A	1
GO_POSITIVE_REGULATION_OF_PROTEIN_DEPHOSPHORYLATION	GO_POSITIVE_REGULATION_OF_PROTEIN_DEPHOSPHORYLATION	1/261	13/3404	0.646178	0.996993	0.96479	JAK2	1
GO_POSITIVE_REGULATION_OF_PROTEIN_IMPORT	GO_POSITIVE_REGULATION_OF_PROTEIN_IMPORT	1/261	13/3404	0.646178	0.996993	0.96479	JAK2	1
GO_POSITIVE_REGULATION_OF_STRIATED_MUSCLE_CELL_DIFFERENTIATION	GO_POSITIVE_REGULATION_OF_STRIATED_MUSCLE_CELL_DIFFERENTIATION	1/261	13/3404	0.646178	0.996993	0.96479	PROX1	1
GO_POSITIVE_REGULATION_OF_UBIQUITIN_PROTEIN_TRANSFERASE_ACTIVITY	GO_POSITIVE_REGULATION_OF_UBIQUITIN_PROTEIN_TRANSFERASE_ACTIVITY	1/261	13/3404	0.646178	0.996993	0.96479	ARRDC4	1
GO_REGULATION_OF_ANTIGEN_RECEPTOR_MEDIATED_SIGNALING_PATHWAY	GO_REGULATION_OF_ANTIGEN_RECEPTOR_MEDIATED_SIGNALING_PATHWAY	1/261	13/3404	0.646178	0.996993	0.96479	PLCL2	1
GO_REGULATION_OF_BONE_REMODELING	GO_REGULATION_OF_BONE_REMODELING	1/261	13/3404	0.646178	0.996993	0.96479	PRKCA	1
GO_REGULATION_OF_CHOLESTEROL_BIOSYNTHETIC_PROCESS	GO_REGULATION_OF_CHOLESTEROL_BIOSYNTHETIC_PROCESS	1/261	13/3404	0.646178	0.996993	0.96479	APOB	1
GO_REGULATION_OF_MULTICELLULAR_ORGANISM_GROWTH	GO_REGULATION_OF_MULTICELLULAR_ORGANISM_GROWTH	1/261	13/3404	0.646178	0.996993	0.96479	ATRN	1
GO_REGULATION_OF_PROTEIN_EXPORT_FROM_NUCLEUS	GO_REGULATION_OF_PROTEIN_EXPORT_FROM_NUCLEUS	1/261	13/3404	0.646178	0.996993	0.96479	RAPGEF3	1
GO_REGULATION_OF_T_CELL_MIGRATION	GO_REGULATION_OF_T_CELL_MIGRATION	1/261	13/3404	0.646178	0.996993	0.96479	AIF1	1
GO_REGULATION_OF_TORC1_SIGNALING	GO_REGULATION_OF_TORC1_SIGNALING	1/261	13/3404	0.646178	0.996993	0.96479	C9orf72	1
GO_REGULATION_OF_VASOCONSTRICTION	GO_REGULATION_OF_VASOCONSTRICTION	1/261	13/3404	0.646178	0.996993	0.96479	CHRM3	1
GO_RUFFLE_ORGANIZATION	GO_RUFFLE_ORGANIZATION	1/261	13/3404	0.646178	0.996993	0.96479	AIF1	1
GO_SINGLE_FERTILIZATION	GO_SINGLE_FERTILIZATION	1/261	13/3404	0.646178	0.996993	0.96479	CACNA1H	1
GO_STEM_CELL_DIVISION	GO_STEM_CELL_DIVISION	1/261	13/3404	0.646178	0.996993	0.96479	LBH	1
GO_CELL_CELL_JUNCTION_ORGANIZATION	GO_CELL_CELL_JUNCTION_ORGANIZATION	4/261	57/3404	0.647011	0.996993	0.96479	CLDN15/EPB41L3/PLEKHA7/PRKCA	4
GO_REGULATION_OF_CARBOHYDRATE_METABOLIC_PROCESS	GO_REGULATION_OF_CARBOHYDRATE_METABOLIC_PROCESS	4/261	57/3404	0.647011	0.996993	0.96479	MLXIPL/KHK/MST1/SERPINA12	4
GO_ENDOMEMBRANE_SYSTEM_ORGANIZATION	GO_ENDOMEMBRANE_SYSTEM_ORGANIZATION	8/261	113/3404	0.647218	0.996993	0.96479	DNM1/PDE4DIP/EPB41L3/CAVIN2/MYRF/DYNC2H1/PRKCA/CLU	8
GO_EPIDERMAL_GROWTH_FACTOR_RECEPTOR_SIGNALING_PATHWAY	GO_EPIDERMAL_GROWTH_FACTOR_RECEPTOR_SIGNALING_PATHWAY	3/261	43/3404	0.651998	0.996993	0.96479	IFI6/NCF1/BRAF	3
GO_NEGATIVE_REGULATION_OF_CELL_GROWTH	GO_NEGATIVE_REGULATION_OF_CELL_GROWTH	3/261	43/3404	0.651998	0.996993	0.96479	SPART/RGS2/SEMA5B	3
GO_POSITIVE_REGULATION_OF_INNATE_IMMUNE_RESPONSE	GO_POSITIVE_REGULATION_OF_INNATE_IMMUNE_RESPONSE	3/261	43/3404	0.651998	0.996993	0.96479	MUC17/TRIM5/MUC3A	3
GO_PROTEIN_DNA_COMPLEX_SUBUNIT_ORGANIZATION	GO_PROTEIN_DNA_COMPLEX_SUBUNIT_ORGANIZATION	3/261	43/3404	0.651998	0.996993	0.96479	POGZ/XPA/MIS18BP1	3
GO_REGULATION_OF_BLOOD_PRESSURE	GO_REGULATION_OF_BLOOD_PRESSURE	3/261	43/3404	0.651998	0.996993	0.96479	MME/ANPEP/SLC2A5	3
GO_REGULATION_OF_LYMPHOCYTE_DIFFERENTIATION	GO_REGULATION_OF_LYMPHOCYTE_DIFFERENTIATION	3/261	43/3404	0.651998	0.996993	0.96479	CD74/VNN1/RC3H2	3
GO_REGULATION_OF_DEFENSE_RESPONSE	GO_REGULATION_OF_DEFENSE_RESPONSE	10/261	142/3404	0.660011	0.996993	0.96479	CREB3L3/JAK2/MUC17/BIRC3/CASP1/TRIM5/TGM2/MUC3A/HLA-DRB1/CASP5	10
GO_DNA_INTEGRITY_CHECKPOINT	GO_DNA_INTEGRITY_CHECKPOINT	4/261	58/3404	0.660727	0.996993	0.96479	MAP3K20/CLSPN/TFDP2/GIGYF2	4
GO_REGULATION_OF_CELL_CYCLE_G1_S_PHASE_TRANSITION	GO_REGULATION_OF_CELL_CYCLE_G1_S_PHASE_TRANSITION	4/261	58/3404	0.660727	0.996993	0.96479	TM4SF5/TFDP2/AIF1/GIGYF2	4
GO_SUPRAMOLECULAR_FIBER_ORGANIZATION	GO_SUPRAMOLECULAR_FIBER_ORGANIZATION	12/261	170/3404	0.663852	0.996993	0.96479	JAK2/CHRNA7/RHOBTB1/RAPGEF3/JMY/ATP7A/PROX1/TTC17/C9orf72/CCSAP/AIF1/CLU	12
GO_CELLULAR_RESPONSE_TO_UV	GO_CELLULAR_RESPONSE_TO_UV	2/261	29/3404	0.664077	0.996993	0.96479	MME/XPA	2
GO_CIRCADIAN_REGULATION_OF_GENE_EXPRESSION	GO_CIRCADIAN_REGULATION_OF_GENE_EXPRESSION	2/261	29/3404	0.664077	0.996993	0.96479	MYCBP2/KMT2A	2
GO_EYE_MORPHOGENESIS	GO_EYE_MORPHOGENESIS	2/261	29/3404	0.664077	0.996993	0.96479	MEIS1/PROX1	2
GO_INTEGRIN_MEDIATED_SIGNALING_PATHWAY	GO_INTEGRIN_MEDIATED_SIGNALING_PATHWAY	2/261	29/3404	0.664077	0.996993	0.96479	FYB2/COL16A1	2
GO_REGULATION_OF_ATP_METABOLIC_PROCESS	GO_REGULATION_OF_ATP_METABOLIC_PROCESS	2/261	29/3404	0.664077	0.996993	0.96479	MLXIPL/ATP7A	2
GO_RENAL_TUBULE_DEVELOPMENT	GO_RENAL_TUBULE_DEVELOPMENT	2/261	29/3404	0.664077	0.996993	0.96479	CITED1/NPNT	2
GO_RESPONSE_TO_FATTY_ACID	GO_RESPONSE_TO_FATTY_ACID	2/261	29/3404	0.664077	0.996993	0.96479	APOB/PDX1	2
GO_GOLGI_VESICLE_TRANSPORT	GO_GOLGI_VESICLE_TRANSPORT	7/261	101/3404	0.666834	0.996993	0.96479	GOLT1A/MCFD2/GOSR2/SEC23A/PKDCC/ARFGAP3/SERPINA1	7
GO_SENSORY_ORGAN_DEVELOPMENT	GO_SENSORY_ORGAN_DEVELOPMENT	8/261	115/3404	0.666959	0.996993	0.96479	SLC4A7/MEIS1/RDH10/PROX1/MAF/MCOLN3/MEIS2/TSHZ1	8
GO_CARBOHYDRATE_BIOSYNTHETIC_PROCESS	GO_CARBOHYDRATE_BIOSYNTHETIC_PROCESS	3/261	44/3404	0.667543	0.996993	0.96479	ALDOB/MST1/SERPINA12	3
GO_REGULATION_OF_EPITHELIAL_CELL_DIFFERENTIATION	GO_REGULATION_OF_EPITHELIAL_CELL_DIFFERENTIATION	3/261	44/3404	0.667543	0.996993	0.96479	CITED1/REG3A/TBX3	3
GO_EXOCYTOSIS	GO_EXOCYTOSIS	14/261	198/3404	0.668213	0.996993	0.96479	MME/CFTR/ANPEP/MGAM/CD68/SLC2A5/CTSH/SYT1/VNN1/CACNA1H/SERPINA1/CLU/LYZ/METTL7A	14
GO_HEART_DEVELOPMENT	GO_HEART_DEVELOPMENT	10/261	143/3404	0.668818	0.996993	0.96479	ROBO1/GATA5/MEIS1/ADGRG6/RGS2/PROX1/TBX3/DYNC2H1/SLC8A1/TFDP2	10
GO_NEGATIVE_REGULATION_OF_MOLECULAR_FUNCTION	GO_NEGATIVE_REGULATION_OF_MOLECULAR_FUNCTION	18/261	253/3404	0.670963	0.996993	0.96479	DPEP1/JAK2/APOC2/C5/BIRC3/ANGPTL4/IFI6/FRY/RGS2/PROX1/SERPINB5/SLC8A1/CARD8/TFPI/IFIT2/SERPINA1/C9orf72/SERPINA12	18
GO_ACIDIC_AMINO_ACID_TRANSPORT	GO_ACIDIC_AMINO_ACID_TRANSPORT	1/261	14/3404	0.673412	0.996993	0.96479	SYT1	1
GO_ASSOCIATIVE_LEARNING	GO_ASSOCIATIVE_LEARNING	1/261	14/3404	0.673412	0.996993	0.96479	MEIS2	1
GO_CARDIAC_MUSCLE_CELL_CONTRACTION	GO_CARDIAC_MUSCLE_CELL_CONTRACTION	1/261	14/3404	0.673412	0.996993	0.96479	KCNJ3	1
GO_CELL_FATE_SPECIFICATION	GO_CELL_FATE_SPECIFICATION	1/261	14/3404	0.673412	0.996993	0.96479	TBX3	1
GO_EMBRYONIC_SKELETAL_SYSTEM_MORPHOGENESIS	GO_EMBRYONIC_SKELETAL_SYSTEM_MORPHOGENESIS	1/261	14/3404	0.673412	0.996993	0.96479	RDH10	1
GO_EPITHELIAL_CELL_DIFFERENTIATION_INVOLVED_IN_KIDNEY_DEVELOPMENT	GO_EPITHELIAL_CELL_DIFFERENTIATION_INVOLVED_IN_KIDNEY_DEVELOPMENT	1/261	14/3404	0.673412	0.996993	0.96479	CITED1	1
GO_FATTY_ACID_CATABOLIC_PROCESS	GO_FATTY_ACID_CATABOLIC_PROCESS	1/261	14/3404	0.673412	0.996993	0.96479	BDH2	1
GO_FATTY_ACID_DERIVATIVE_TRANSPORT	GO_FATTY_ACID_DERIVATIVE_TRANSPORT	1/261	14/3404	0.673412	0.996993	0.96479	PLA2G4A	1
GO_GOLGI_TO_PLASMA_MEMBRANE_PROTEIN_TRANSPORT	GO_GOLGI_TO_PLASMA_MEMBRANE_PROTEIN_TRANSPORT	1/261	14/3404	0.673412	0.996993	0.96479	PKDCC	1
GO_INTRACELLULAR_LIPID_TRANSPORT	GO_INTRACELLULAR_LIPID_TRANSPORT	1/261	14/3404	0.673412	0.996993	0.96479	PRKAB2	1
GO_LAMELLIPODIUM_ASSEMBLY	GO_LAMELLIPODIUM_ASSEMBLY	1/261	14/3404	0.673412	0.996993	0.96479	ATP7A	1
GO_LIPID_OXIDATION	GO_LIPID_OXIDATION	1/261	14/3404	0.673412	0.996993	0.96479	BDH2	1
GO_NCRNA_CATABOLIC_PROCESS	GO_NCRNA_CATABOLIC_PROCESS	1/261	14/3404	0.673412	0.996993	0.96479	TUT4	1
GO_NEGATIVE_REGULATION_OF_DNA_BINDING	GO_NEGATIVE_REGULATION_OF_DNA_BINDING	1/261	14/3404	0.673412	0.996993	0.96479	JAK2	1
GO_NEGATIVE_REGULATION_OF_I_KAPPAB_KINASE_NF_KAPPAB_SIGNALING	GO_NEGATIVE_REGULATION_OF_I_KAPPAB_KINASE_NF_KAPPAB_SIGNALING	1/261	14/3404	0.673412	0.996993	0.96479	CARD8	1
GO_NEGATIVE_REGULATION_OF_LEUKOCYTE_APOPTOTIC_PROCESS	GO_NEGATIVE_REGULATION_OF_LEUKOCYTE_APOPTOTIC_PROCESS	1/261	14/3404	0.673412	0.996993	0.96479	CD74	1
GO_NEGATIVE_REGULATION_OF_MAP_KINASE_ACTIVITY	GO_NEGATIVE_REGULATION_OF_MAP_KINASE_ACTIVITY	1/261	14/3404	0.673412	0.996993	0.96479	RGS2	1
GO_PEPTIDYL_LYSINE_TRIMETHYLATION	GO_PEPTIDYL_LYSINE_TRIMETHYLATION	1/261	14/3404	0.673412	0.996993	0.96479	KMT2A	1
GO_PLATELET_AGGREGATION	GO_PLATELET_AGGREGATION	1/261	14/3404	0.673412	0.996993	0.96479	PRKCA	1
GO_POSITIVE_REGULATION_OF_G1_S_TRANSITION_OF_MITOTIC_CELL_CYCLE	GO_POSITIVE_REGULATION_OF_G1_S_TRANSITION_OF_MITOTIC_CELL_CYCLE	1/261	14/3404	0.673412	0.996993	0.96479	AIF1	1
GO_POSITIVE_REGULATION_OF_MRNA_CATABOLIC_PROCESS	GO_POSITIVE_REGULATION_OF_MRNA_CATABOLIC_PROCESS	1/261	14/3404	0.673412	0.996993	0.96479	GIGYF2	1
GO_PROTEIN_TRANSPORT_ALONG_MICROTUBULE	GO_PROTEIN_TRANSPORT_ALONG_MICROTUBULE	1/261	14/3404	0.673412	0.996993	0.96479	DYNC2H1	1
GO_REGULATION_OF_AUTOPHAGOSOME_ASSEMBLY	GO_REGULATION_OF_AUTOPHAGOSOME_ASSEMBLY	1/261	14/3404	0.673412	0.996993	0.96479	C9orf72	1
GO_REGULATION_OF_BMP_SIGNALING_PATHWAY	GO_REGULATION_OF_BMP_SIGNALING_PATHWAY	1/261	14/3404	0.673412	0.996993	0.96479	SPART	1
GO_REGULATION_OF_CARDIOCYTE_DIFFERENTIATION	GO_REGULATION_OF_CARDIOCYTE_DIFFERENTIATION	1/261	14/3404	0.673412	0.996993	0.96479	RGS2	1
GO_REGULATION_OF_GLYCOGEN_METABOLIC_PROCESS	GO_REGULATION_OF_GLYCOGEN_METABOLIC_PROCESS	1/261	14/3404	0.673412	0.996993	0.96479	KHK	1
GO_REGULATION_OF_HISTONE_METHYLATION	GO_REGULATION_OF_HISTONE_METHYLATION	1/261	14/3404	0.673412	0.996993	0.96479	KMT2A	1
GO_REGULATION_OF_MONONUCLEAR_CELL_MIGRATION	GO_REGULATION_OF_MONONUCLEAR_CELL_MIGRATION	1/261	14/3404	0.673412	0.996993	0.96479	AIF1	1
GO_REGULATION_OF_MYOBLAST_DIFFERENTIATION	GO_REGULATION_OF_MYOBLAST_DIFFERENTIATION	1/261	14/3404	0.673412	0.996993	0.96479	TBX3	1
GO_REGULATION_OF_NEURAL_PRECURSOR_CELL_PROLIFERATION	GO_REGULATION_OF_NEURAL_PRECURSOR_CELL_PROLIFERATION	1/261	14/3404	0.673412	0.996993	0.96479	PROX1	1
GO_REGULATION_OF_ORGANIC_ACID_TRANSPORT	GO_REGULATION_OF_ORGANIC_ACID_TRANSPORT	1/261	14/3404	0.673412	0.996993	0.96479	RGS2	1
GO_REGULATION_OF_UBIQUITIN_PROTEIN_TRANSFERASE_ACTIVITY	GO_REGULATION_OF_UBIQUITIN_PROTEIN_TRANSFERASE_ACTIVITY	1/261	14/3404	0.673412	0.996993	0.96479	ARRDC4	1
GO_REGULATION_OF_VACUOLE_ORGANIZATION	GO_REGULATION_OF_VACUOLE_ORGANIZATION	1/261	14/3404	0.673412	0.996993	0.96479	C9orf72	1
GO_RETINA_HOMEOSTASIS	GO_RETINA_HOMEOSTASIS	1/261	14/3404	0.673412	0.996993	0.96479	LYZ	1
GO_RNA_POLYADENYLATION	GO_RNA_POLYADENYLATION	1/261	14/3404	0.673412	0.996993	0.96479	TUT4	1
GO_TISSUE_REGENERATION	GO_TISSUE_REGENERATION	1/261	14/3404	0.673412	0.996993	0.96479	TM4SF4	1
GO_TORC1_SIGNALING	GO_TORC1_SIGNALING	1/261	14/3404	0.673412	0.996993	0.96479	C9orf72	1
GO_TRIGLYCERIDE_BIOSYNTHETIC_PROCESS	GO_TRIGLYCERIDE_BIOSYNTHETIC_PROCESS	1/261	14/3404	0.673412	0.996993	0.96479	GK	1
GO_WNT_SIGNALING_PATHWAY_CALCIUM_MODULATING_PATHWAY	GO_WNT_SIGNALING_PATHWAY_CALCIUM_MODULATING_PATHWAY	1/261	14/3404	0.673412	0.996993	0.96479	AGO4	1
GO_NEGATIVE_REGULATION_OF_NEURON_DIFFERENTIATION	GO_NEGATIVE_REGULATION_OF_NEURON_DIFFERENTIATION	4/261	59/3404	0.674081	0.996993	0.96479	PMP22/MEIS1/SPART/SEMA5B	4
GO_LIPOPROTEIN_BIOSYNTHETIC_PROCESS	GO_LIPOPROTEIN_BIOSYNTHETIC_PROCESS	2/261	30/3404	0.682411	0.996993	0.96479	APOB/APOBEC1	2
GO_NEGATIVE_REGULATION_OF_VIRAL_LIFE_CYCLE	GO_NEGATIVE_REGULATION_OF_VIRAL_LIFE_CYCLE	2/261	30/3404	0.682411	0.996993	0.96479	PROX1/TRIM5	2
GO_NIK_NF_KAPPAB_SIGNALING	GO_NIK_NF_KAPPAB_SIGNALING	2/261	30/3404	0.682411	0.996993	0.96479	BIRC3/RC3H2	2
GO_ORGANELLE_MEMBRANE_FUSION	GO_ORGANELLE_MEMBRANE_FUSION	2/261	30/3404	0.682411	0.996993	0.96479	GOSR2/SYT1	2
GO_POSITIVE_REGULATION_OF_ENDOCYTOSIS	GO_POSITIVE_REGULATION_OF_ENDOCYTOSIS	2/261	30/3404	0.682411	0.996993	0.96479	DNM1/CLU	2
GO_ACTOMYOSIN_STRUCTURE_ORGANIZATION	GO_ACTOMYOSIN_STRUCTURE_ORGANIZATION	3/261	45/3404	0.682578	0.996993	0.96479	RAPGEF3/EPB41L3/PROX1	3
GO_RESPONSE_TO_IONIZING_RADIATION	GO_RESPONSE_TO_IONIZING_RADIATION	3/261	45/3404	0.682578	0.996993	0.96479	ABCG5/MAP3K20/APOBEC1	3
GO_REGULATION_OF_BINDING	GO_REGULATION_OF_BINDING	6/261	89/3404	0.689245	0.996993	0.96479	RAMP1/JAK2/PLCL2/PDX1/IFIT2/C9orf72	6
GO_REPRODUCTIVE_SYSTEM_DEVELOPMENT	GO_REPRODUCTIVE_SYSTEM_DEVELOPMENT	6/261	89/3404	0.689245	0.996993	0.96479	MME/CITED1/RDH10/TBX3/SERPINB5/AGO4	6
GO_MUSCLE_STRUCTURE_DEVELOPMENT	GO_MUSCLE_STRUCTURE_DEVELOPMENT	10/261	146/3404	0.69444	0.996993	0.96479	MEIS1/RGS2/PROX1/TBX3/NPNT/SLC8A1/CACNA1H/ZBTB18/TCF12/TCF3	10
GO_WOUND_HEALING	GO_WOUND_HEALING	9/261	132/3404	0.694566	0.996993	0.96479	JAK2/GATA5/REG3A/PLA2G4A/REG1A/TFPI/SERPINA1/PRKCA/FGFR1OP2	9
GO_CELL_GROWTH	GO_CELL_GROWTH	8/261	118/3404	0.695309	0.996993	0.96479	EPB41L3/REG1A/SPART/SYT1/RGS2/CXCL16/SEMA5B/C9orf72	8
GO_NEGATIVE_REGULATION_OF_CELL_DIFFERENTIATION	GO_NEGATIVE_REGULATION_OF_CELL_DIFFERENTIATION	12/261	174/3404	0.695452	0.996993	0.96479	CD74/CITED1/PMP22/REG3A/MEIS1/SPART/RGS2/TBX3/LBH/SEMA5B/RC3H2/MEIS2	12
GO_EMBRYONIC_ORGAN_DEVELOPMENT	GO_EMBRYONIC_ORGAN_DEVELOPMENT	7/261	104/3404	0.696904	0.996993	0.96479	CITED1/RDH10/PROX1/TBX3/PKDCC/KMT2A/TSHZ1	7
GO_CELL_MATURATION	GO_CELL_MATURATION	3/261	46/3404	0.697104	0.996993	0.96479	CFTR/TUT4/PDE3A	3
GO_POSITIVE_REGULATION_OF_TRANSMEMBRANE_TRANSPORT	GO_POSITIVE_REGULATION_OF_TRANSMEMBRANE_TRANSPORT	3/261	46/3404	0.697104	0.996993	0.96479	CFTR/PDZK1/BRAF	3
GO_REGULATION_OF_FAT_CELL_DIFFERENTIATION	GO_REGULATION_OF_FAT_CELL_DIFFERENTIATION	3/261	46/3404	0.697104	0.996993	0.96479	ADIRF/SULT1E1/CCDC3	3
GO_ADIPOSE_TISSUE_DEVELOPMENT	GO_ADIPOSE_TISSUE_DEVELOPMENT	1/261	15/3404	0.698556	0.996993	0.96479	SPART	1
GO_COLLAGEN_FIBRIL_ORGANIZATION	GO_COLLAGEN_FIBRIL_ORGANIZATION	1/261	15/3404	0.698556	0.996993	0.96479	ATP7A	1
GO_COLUMNAR_CUBOIDAL_EPITHELIAL_CELL_DEVELOPMENT	GO_COLUMNAR_CUBOIDAL_EPITHELIAL_CELL_DEVELOPMENT	1/261	15/3404	0.698556	0.996993	0.96479	SLC4A7	1
GO_CORONARY_VASCULATURE_DEVELOPMENT	GO_CORONARY_VASCULATURE_DEVELOPMENT	1/261	15/3404	0.698556	0.996993	0.96479	DYNC2H1	1
GO_ENDOSOME_ORGANIZATION	GO_ENDOSOME_ORGANIZATION	1/261	15/3404	0.698556	0.996993	0.96479	DNM1	1
GO_HISTONE_H3_K9_MODIFICATION	GO_HISTONE_H3_K9_MODIFICATION	1/261	15/3404	0.698556	0.996993	0.96479	KMT2A	1
GO_MYELOID_CELL_DEVELOPMENT	GO_MYELOID_CELL_DEVELOPMENT	1/261	15/3404	0.698556	0.996993	0.96479	MEIS1	1
GO_NEGATIVE_REGULATION_OF_COAGULATION	GO_NEGATIVE_REGULATION_OF_COAGULATION	1/261	15/3404	0.698556	0.996993	0.96479	TFPI	1
GO_NUCLEOSOME_ASSEMBLY	GO_NUCLEOSOME_ASSEMBLY	1/261	15/3404	0.698556	0.996993	0.96479	MIS18BP1	1
GO_PHOSPHOLIPASE_C_ACTIVATING_G_PROTEIN_COUPLED_RECEPTOR_SIGNALING_PATHWAY	GO_PHOSPHOLIPASE_C_ACTIVATING_G_PROTEIN_COUPLED_RECEPTOR_SIGNALING_PATHWAY	1/261	15/3404	0.698556	0.996993	0.96479	TGM2	1
GO_POSITIVE_REGULATION_OF_BLOOD_VESSEL_DIAMETER	GO_POSITIVE_REGULATION_OF_BLOOD_VESSEL_DIAMETER	1/261	15/3404	0.698556	0.996993	0.96479	RGS2	1
GO_POSITIVE_REGULATION_OF_BLOOD_VESSEL_ENDOTHELIAL_CELL_MIGRATION	GO_POSITIVE_REGULATION_OF_BLOOD_VESSEL_ENDOTHELIAL_CELL_MIGRATION	1/261	15/3404	0.698556	0.996993	0.96479	PRKCA	1
GO_POSITIVE_REGULATION_OF_CELL_CYCLE_G1_S_PHASE_TRANSITION	GO_POSITIVE_REGULATION_OF_CELL_CYCLE_G1_S_PHASE_TRANSITION	1/261	15/3404	0.698556	0.996993	0.96479	AIF1	1
GO_POSITIVE_REGULATION_OF_ERBB_SIGNALING_PATHWAY	GO_POSITIVE_REGULATION_OF_ERBB_SIGNALING_PATHWAY	1/261	15/3404	0.698556	0.996993	0.96479	NCF1	1
GO_POSITIVE_REGULATION_OF_ESTABLISHMENT_OF_PROTEIN_LOCALIZATION_TO_MITOCHONDRION	GO_POSITIVE_REGULATION_OF_ESTABLISHMENT_OF_PROTEIN_LOCALIZATION_TO_MITOCHONDRION	1/261	15/3404	0.698556	0.996993	0.96479	TFDP2	1
GO_POSITIVE_REGULATION_OF_GLUCOSE_TRANSMEMBRANE_TRANSPORT	GO_POSITIVE_REGULATION_OF_GLUCOSE_TRANSMEMBRANE_TRANSPORT	1/261	15/3404	0.698556	0.996993	0.96479	BRAF	1
GO_POSITIVE_REGULATION_OF_INTERFERON_GAMMA_PRODUCTION	GO_POSITIVE_REGULATION_OF_INTERFERON_GAMMA_PRODUCTION	1/261	15/3404	0.698556	0.996993	0.96479	IRF8	1
GO_POSITIVE_REGULATION_OF_LYMPHOCYTE_MIGRATION	GO_POSITIVE_REGULATION_OF_LYMPHOCYTE_MIGRATION	1/261	15/3404	0.698556	0.996993	0.96479	AIF1	1
GO_POSITIVE_REGULATION_OF_RECEPTOR_MEDIATED_ENDOCYTOSIS	GO_POSITIVE_REGULATION_OF_RECEPTOR_MEDIATED_ENDOCYTOSIS	1/261	15/3404	0.698556	0.996993	0.96479	CLU	1
GO_PROTEIN_DEMETHYLATION	GO_PROTEIN_DEMETHYLATION	1/261	15/3404	0.698556	0.996993	0.96479	KDM5D	1
GO_PROTEIN_K63_LINKED_UBIQUITINATION	GO_PROTEIN_K63_LINKED_UBIQUITINATION	1/261	15/3404	0.698556	0.996993	0.96479	TRIM5	1
GO_PROTEIN_TETRAMERIZATION	GO_PROTEIN_TETRAMERIZATION	1/261	15/3404	0.698556	0.996993	0.96479	HLA-DRB1	1
GO_REGULATION_OF_ALPHA_BETA_T_CELL_DIFFERENTIATION	GO_REGULATION_OF_ALPHA_BETA_T_CELL_DIFFERENTIATION	1/261	15/3404	0.698556	0.996993	0.96479	RC3H2	1
GO_REGULATION_OF_CARDIAC_CONDUCTION	GO_REGULATION_OF_CARDIAC_CONDUCTION	1/261	15/3404	0.698556	0.996993	0.96479	SLC8A1	1
GO_REGULATION_OF_KIDNEY_DEVELOPMENT	GO_REGULATION_OF_KIDNEY_DEVELOPMENT	1/261	15/3404	0.698556	0.996993	0.96479	CITED1	1
GO_REGULATION_OF_OXIDATIVE_STRESS_INDUCED_CELL_DEATH	GO_REGULATION_OF_OXIDATIVE_STRESS_INDUCED_CELL_DEATH	1/261	15/3404	0.698556	0.996993	0.96479	VNN1	1
GO_RESPONSE_TO_DOPAMINE	GO_RESPONSE_TO_DOPAMINE	1/261	15/3404	0.698556	0.996993	0.96479	CHRM3	1
GO_SCF_DEPENDENT_PROTEASOMAL_UBIQUITIN_DEPENDENT_PROTEIN_CATABOLIC_PROCESS	GO_SCF_DEPENDENT_PROTEASOMAL_UBIQUITIN_DEPENDENT_PROTEIN_CATABOLIC_PROCESS	1/261	15/3404	0.698556	0.996993	0.96479	FBXO44	1
GO_SENSORY_PERCEPTION_OF_PAIN	GO_SENSORY_PERCEPTION_OF_PAIN	1/261	15/3404	0.698556	0.996993	0.96479	MME	1
GO_SYNAPTIC_TRANSMISSION_GLUTAMATERGIC	GO_SYNAPTIC_TRANSMISSION_GLUTAMATERGIC	1/261	15/3404	0.698556	0.996993	0.96479	SYT1	1
GO_TYROSINE_PHOSPHORYLATION_OF_STAT_PROTEIN	GO_TYROSINE_PHOSPHORYLATION_OF_STAT_PROTEIN	1/261	15/3404	0.698556	0.996993	0.96479	JAK2	1
GO_CELL_MATRIX_ADHESION	GO_CELL_MATRIX_ADHESION	4/261	61/3404	0.69969	0.996993	0.96479	CCL25/ONECUT2/NPNT/COL16A1	4
GO_T_CELL_DIFFERENTIATION	GO_T_CELL_DIFFERENTIATION	4/261	61/3404	0.69969	0.996993	0.96479	CD74/ATP7A/VNN1/RC3H2	4
GO_EPITHELIAL_TUBE_MORPHOGENESIS	GO_EPITHELIAL_TUBE_MORPHOGENESIS	6/261	90/3404	0.699721	0.996993	0.96479	CITED1/RDH10/CTSH/PROX1/TBX3/NPNT	6
GO_PEPTIDYL_TYROSINE_MODIFICATION	GO_PEPTIDYL_TYROSINE_MODIFICATION	6/261	90/3404	0.699721	0.996993	0.96479	CD74/JAK2/ENPP2/NCF1/PKDCC/BANK1	6
GO_BONE_MINERALIZATION	GO_BONE_MINERALIZATION	2/261	31/3404	0.699921	0.996993	0.96479	PKDCC/SLC8A1	2
GO_CALCIUM_ION_TRANSMEMBRANE_IMPORT_INTO_CYTOSOL	GO_CALCIUM_ION_TRANSMEMBRANE_IMPORT_INTO_CYTOSOL	2/261	31/3404	0.699921	0.996993	0.96479	MCOLN3/SLC8A1	2
GO_LYSOSOMAL_TRANSPORT	GO_LYSOSOMAL_TRANSPORT	2/261	31/3404	0.699921	0.996993	0.96479	C9orf72/CLU	2
GO_NEGATIVE_REGULATION_OF_CELLULAR_RESPONSE_TO_GROWTH_FACTOR_STIMULUS	GO_NEGATIVE_REGULATION_OF_CELLULAR_RESPONSE_TO_GROWTH_FACTOR_STIMULUS	2/261	31/3404	0.699921	0.996993	0.96479	SPART/ONECUT2	2
GO_NEPHRON_EPITHELIUM_DEVELOPMENT	GO_NEPHRON_EPITHELIUM_DEVELOPMENT	2/261	31/3404	0.699921	0.996993	0.96479	CITED1/NPNT	2
GO_POSITIVE_REGULATION_OF_ION_TRANSMEMBRANE_TRANSPORT	GO_POSITIVE_REGULATION_OF_ION_TRANSMEMBRANE_TRANSPORT	2/261	31/3404	0.699921	0.996993	0.96479	CFTR/PDZK1	2
GO_REGULATION_OF_B_CELL_ACTIVATION	GO_REGULATION_OF_B_CELL_ACTIVATION	2/261	31/3404	0.699921	0.996993	0.96479	CD74/BANK1	2
GO_REGULATION_OF_CARDIAC_MUSCLE_TISSUE_DEVELOPMENT	GO_REGULATION_OF_CARDIAC_MUSCLE_TISSUE_DEVELOPMENT	2/261	31/3404	0.699921	0.996993	0.96479	MEIS1/RGS2	2
GO_REGULATION_OF_ERBB_SIGNALING_PATHWAY	GO_REGULATION_OF_ERBB_SIGNALING_PATHWAY	2/261	31/3404	0.699921	0.996993	0.96479	IFI6/NCF1	2
GO_SPINDLE_ASSEMBLY	GO_SPINDLE_ASSEMBLY	2/261	31/3404	0.699921	0.996993	0.96479	STAG1/CCSAP	2
GO_RESPONSE_TO_LIGHT_STIMULUS	GO_RESPONSE_TO_LIGHT_STIMULUS	5/261	76/3404	0.704368	0.996993	0.96479	MME/REEP6/SEMA5B/XPA/MEIS2	5
GO_REGULATION_OF_ANATOMICAL_STRUCTURE_SIZE	GO_REGULATION_OF_ANATOMICAL_STRUCTURE_SIZE	7/261	105/3404	0.706529	0.996993	0.96479	JMY/SPART/ATP7A/RGS2/CHRM3/SLC8A1/SEMA5B	7
GO_REGULATION_OF_CELLULAR_CATABOLIC_PROCESS	GO_REGULATION_OF_CELLULAR_CATABOLIC_PROCESS	16/261	231/3404	0.707011	0.996993	0.96479	APOA4/APOC2/MLXIPL/TRIM22/ERN1/TRIM5/PRKAB2/ENPP7/APOBEC1/XPA/C9orf72/DAPK1/RC3H2/PRKCA/CLU/GIGYF2	16
GO_CELL_SUBSTRATE_ADHESION	GO_CELL_SUBSTRATE_ADHESION	6/261	91/3404	0.709959	0.996993	0.96479	CCL25/JAK2/ATRN/ONECUT2/NPNT/COL16A1	6
GO_POSITIVE_REGULATION_OF_APOPTOTIC_SIGNALING_PATHWAY	GO_POSITIVE_REGULATION_OF_APOPTOTIC_SIGNALING_PATHWAY	3/261	47/3404	0.711123	0.996993	0.96479	JAK2/CTSH/TFDP2	3
GO_REGULATION_OF_GENERATION_OF_PRECURSOR_METABOLITES_AND_ENERGY	GO_REGULATION_OF_GENERATION_OF_PRECURSOR_METABOLITES_AND_ENERGY	3/261	47/3404	0.711123	0.996993	0.96479	MLXIPL/KHK/ATP7A	3
GO_POSITIVE_REGULATION_OF_INTRACELLULAR_TRANSPORT	GO_POSITIVE_REGULATION_OF_INTRACELLULAR_TRANSPORT	4/261	62/3404	0.711943	0.996993	0.96479	JAK2/RAPGEF3/PDZK1/TFDP2	4
GO_PROTEIN_AUTOPHOSPHORYLATION	GO_PROTEIN_AUTOPHOSPHORYLATION	4/261	62/3404	0.711943	0.996993	0.96479	JAK2/ERN1/NEK10/DAPK1	4
GO_ORGANONITROGEN_COMPOUND_CATABOLIC_PROCESS	GO_ORGANONITROGEN_COMPOUND_CATABOLIC_PROCESS	23/261	328/3404	0.712735	0.996993	0.96479	DPEP1/ANPEP/CPA2/APOB/ENPP2/DNAJC10/PLA2G4A/OAT/CTSH/DPYD/AASS/MYCBP2/ENPP7/GDA/RCN3/APOBEC1/GALC/ADHFE1/RC3H2/USP48/LNX1/CLU/FBXO44	23
GO_REGULATION_OF_NERVOUS_SYSTEM_DEVELOPMENT	GO_REGULATION_OF_NERVOUS_SYSTEM_DEVELOPMENT	16/261	232/3404	0.713585	0.996993	0.96479	MME/PMP22/TIAM2/ROBO1/MEIS1/REG1A/SPART/PLXNC1/SYT1/RGS2/PROX1/MYCBP2/MYRF/SEMA5B/TCF12/TCF3	16
GO_NEGATIVE_REGULATION_OF_SIGNALING	GO_NEGATIVE_REGULATION_OF_SIGNALING	24/261	342/3404	0.714676	0.996993	0.96479	CD74/CITED1/DNM1/PALM3/ROBO1/TNS2/PLCL2/TMEM25/ACKR3/IFI6/SPART/WWC1/RGS2/PDX1/PDE3A/ONECUT2/BANK1/LBH/CARD8/VNN1/RRM2B/CCDC3/THEM4/CLU	24
GO_REGULATION_OF_SMALL_GTPASE_MEDIATED_SIGNAL_TRANSDUCTION	GO_REGULATION_OF_SMALL_GTPASE_MEDIATED_SIGNAL_TRANSDUCTION	7/261	106/3404	0.715951	0.996993	0.96479	RAP1GAP/FAM13A/JAK2/TIAM2/ROBO1/RHOBTB1/FGD2	7
GO_AXON_EXTENSION	GO_AXON_EXTENSION	2/261	32/3404	0.716625	0.996993	0.96479	SEMA5B/C9orf72	2
GO_CELL_AGING	GO_CELL_AGING	2/261	32/3404	0.716625	0.996993	0.96479	MME/TBX3	2
GO_CELLULAR_RESPONSE_TO_LIGHT_STIMULUS	GO_CELLULAR_RESPONSE_TO_LIGHT_STIMULUS	2/261	32/3404	0.716625	0.996993	0.96479	MME/XPA	2
GO_NEGATIVE_REGULATION_OF_VIRAL_PROCESS	GO_NEGATIVE_REGULATION_OF_VIRAL_PROCESS	2/261	32/3404	0.716625	0.996993	0.96479	PROX1/TRIM5	2
GO_POLYSACCHARIDE_METABOLIC_PROCESS	GO_POLYSACCHARIDE_METABOLIC_PROCESS	2/261	32/3404	0.716625	0.996993	0.96479	MGAM/KHK	2
GO_REGULATION_OF_CATION_CHANNEL_ACTIVITY	GO_REGULATION_OF_CATION_CHANNEL_ACTIVITY	2/261	32/3404	0.716625	0.996993	0.96479	GRIA4/DAPK1	2
GO_RESPONSE_TO_CORTICOSTEROID	GO_RESPONSE_TO_CORTICOSTEROID	2/261	32/3404	0.716625	0.996993	0.96479	PDX1/AIF1	2
GO_TRANSMEMBRANE_RECEPTOR_PROTEIN_TYROSINE_KINASE_SIGNALING_PATHWAY	GO_TRANSMEMBRANE_RECEPTOR_PROTEIN_TYROSINE_KINASE_SIGNALING_PATHWAY	12/261	177/3404	0.717956	0.996993	0.96479	DNM1/JAK2/ROBO1/TNS2/IFI6/NCF1/MST1/BLNK/SERPINA12/BRAF/PRKCA/GIGYF2	12
GO_SYNAPTIC_SIGNALING	GO_SYNAPTIC_SIGNALING	9/261	135/3404	0.720069	0.996993	0.96479	MME/PMP22/DNM1/JAK2/CHRNA7/PLCL2/TMEM25/SYT1/CHRM3	9
GO_AMINE_METABOLIC_PROCESS	GO_AMINE_METABOLIC_PROCESS	1/261	16/3404	0.721771	0.996993	0.96479	ATP7A	1
GO_CELL_MIGRATION_INVOLVED_IN_SPROUTING_ANGIOGENESIS	GO_CELL_MIGRATION_INVOLVED_IN_SPROUTING_ANGIOGENESIS	1/261	16/3404	0.721771	0.996993	0.96479	ROBO1	1
GO_CELLULAR_EXTRAVASATION	GO_CELLULAR_EXTRAVASATION	1/261	16/3404	0.721771	0.996993	0.96479	CCL25	1
GO_DNA_METHYLATION	GO_DNA_METHYLATION	1/261	16/3404	0.721771	0.996993	0.96479	KMT2A	1
GO_ELECTRON_TRANSPORT_CHAIN	GO_ELECTRON_TRANSPORT_CHAIN	1/261	16/3404	0.721771	0.996993	0.96479	NCF1	1
GO_EMBRYONIC_PLACENTA_DEVELOPMENT	GO_EMBRYONIC_PLACENTA_DEVELOPMENT	1/261	16/3404	0.721771	0.996993	0.96479	CITED1	1
GO_ENDOTHELIAL_CELL_APOPTOTIC_PROCESS	GO_ENDOTHELIAL_CELL_APOPTOTIC_PROCESS	1/261	16/3404	0.721771	0.996993	0.96479	ANGPTL4	1
GO_EXCRETION	GO_EXCRETION	1/261	16/3404	0.721771	0.996993	0.96479	ABCG5	1
GO_HYDROGEN_PEROXIDE_METABOLIC_PROCESS	GO_HYDROGEN_PEROXIDE_METABOLIC_PROCESS	1/261	16/3404	0.721771	0.996993	0.96479	APOA4	1
GO_LUNG_EPITHELIUM_DEVELOPMENT	GO_LUNG_EPITHELIUM_DEVELOPMENT	1/261	16/3404	0.721771	0.996993	0.96479	RCN3	1
GO_MUSCLE_ORGAN_MORPHOGENESIS	GO_MUSCLE_ORGAN_MORPHOGENESIS	1/261	16/3404	0.721771	0.996993	0.96479	PROX1	1
GO_NEGATIVE_REGULATION_OF_SYNAPTIC_TRANSMISSION	GO_NEGATIVE_REGULATION_OF_SYNAPTIC_TRANSMISSION	1/261	16/3404	0.721771	0.996993	0.96479	TMEM25	1
GO_NUCLEAR_TRANSCRIBED_MRNA_POLY_A_TAIL_SHORTENING	GO_NUCLEAR_TRANSCRIBED_MRNA_POLY_A_TAIL_SHORTENING	1/261	16/3404	0.721771	0.996993	0.96479	TUT4	1
GO_NUCLEOSIDE_TRIPHOSPHATE_METABOLIC_PROCESS	GO_NUCLEOSIDE_TRIPHOSPHATE_METABOLIC_PROCESS	1/261	16/3404	0.721771	0.996993	0.96479	RRM2B	1
GO_PHOSPHATIDYLINOSITOL_PHOSPHORYLATION	GO_PHOSPHATIDYLINOSITOL_PHOSPHORYLATION	1/261	16/3404	0.721771	0.996993	0.96479	FAM126A	1
GO_PLATELET_DERIVED_GROWTH_FACTOR_RECEPTOR_SIGNALING_PATHWAY	GO_PLATELET_DERIVED_GROWTH_FACTOR_RECEPTOR_SIGNALING_PATHWAY	1/261	16/3404	0.721771	0.996993	0.96479	JAK2	1
GO_POSITIVE_REGULATION_OF_LIPID_TRANSPORT	GO_POSITIVE_REGULATION_OF_LIPID_TRANSPORT	1/261	16/3404	0.721771	0.996993	0.96479	ENPP7	1
GO_REGULATION_OF_CD4_POSITIVE_ALPHA_BETA_T_CELL_ACTIVATION	GO_REGULATION_OF_CD4_POSITIVE_ALPHA_BETA_T_CELL_ACTIVATION	1/261	16/3404	0.721771	0.996993	0.96479	RC3H2	1
GO_REGULATION_OF_ESTABLISHMENT_OF_PROTEIN_LOCALIZATION_TO_MITOCHONDRION	GO_REGULATION_OF_ESTABLISHMENT_OF_PROTEIN_LOCALIZATION_TO_MITOCHONDRION	1/261	16/3404	0.721771	0.996993	0.96479	TFDP2	1
GO_REGULATION_OF_PATTERN_RECOGNITION_RECEPTOR_SIGNALING_PATHWAY	GO_REGULATION_OF_PATTERN_RECOGNITION_RECEPTOR_SIGNALING_PATHWAY	1/261	16/3404	0.721771	0.996993	0.96479	BIRC3	1
GO_REGULATION_OF_PEPTIDYL_LYSINE_ACETYLATION	GO_REGULATION_OF_PEPTIDYL_LYSINE_ACETYLATION	1/261	16/3404	0.721771	0.996993	0.96479	KMT2A	1
GO_REGULATION_OF_POLYSACCHARIDE_METABOLIC_PROCESS	GO_REGULATION_OF_POLYSACCHARIDE_METABOLIC_PROCESS	1/261	16/3404	0.721771	0.996993	0.96479	KHK	1
GO_REGULATION_OF_RELEASE_OF_SEQUESTERED_CALCIUM_ION_INTO_CYTOSOL	GO_REGULATION_OF_RELEASE_OF_SEQUESTERED_CALCIUM_ION_INTO_CYTOSOL	1/261	16/3404	0.721771	0.996993	0.96479	SLC8A1	1
GO_REGULATION_OF_TISSUE_REMODELING	GO_REGULATION_OF_TISSUE_REMODELING	1/261	16/3404	0.721771	0.996993	0.96479	PRKCA	1
GO_RIBONUCLEOSIDE_METABOLIC_PROCESS	GO_RIBONUCLEOSIDE_METABOLIC_PROCESS	1/261	16/3404	0.721771	0.996993	0.96479	APOBEC1	1
GO_SIGNAL_TRANSDUCTION_IN_ABSENCE_OF_LIGAND	GO_SIGNAL_TRANSDUCTION_IN_ABSENCE_OF_LIGAND	1/261	16/3404	0.721771	0.996993	0.96479	IFI6	1
GO_SOMATIC_STEM_CELL_POPULATION_MAINTENANCE	GO_SOMATIC_STEM_CELL_POPULATION_MAINTENANCE	1/261	16/3404	0.721771	0.996993	0.96479	LBH	1
GO_SULFUR_COMPOUND_CATABOLIC_PROCESS	GO_SULFUR_COMPOUND_CATABOLIC_PROCESS	1/261	16/3404	0.721771	0.996993	0.96479	DPEP1	1
GO_WATER_SOLUBLE_VITAMIN_METABOLIC_PROCESS	GO_WATER_SOLUBLE_VITAMIN_METABOLIC_PROCESS	1/261	16/3404	0.721771	0.996993	0.96479	VNN1	1
GO_ZYMOGEN_ACTIVATION	GO_ZYMOGEN_ACTIVATION	1/261	16/3404	0.721771	0.996993	0.96479	CTSH	1
GO_CALCIUM_ION_TRANSMEMBRANE_TRANSPORT	GO_CALCIUM_ION_TRANSMEMBRANE_TRANSPORT	4/261	63/3404	0.723829	0.996993	0.96479	CHRNA7/MCOLN3/SLC8A1/CACNA1H	4
GO_REGULATION_OF_CELL_SIZE	GO_REGULATION_OF_CELL_SIZE	3/261	48/3404	0.72464	0.996993	0.96479	SPART/ATP7A/SEMA5B	3
GO_REGULATION_OF_CHROMATIN_ORGANIZATION	GO_REGULATION_OF_CHROMATIN_ORGANIZATION	3/261	48/3404	0.72464	0.996993	0.96479	APOBEC1/ATAD2/KMT2A	3
GO_REGULATION_OF_MACROAUTOPHAGY	GO_REGULATION_OF_MACROAUTOPHAGY	3/261	48/3404	0.72464	0.996993	0.96479	ERN1/PRKAB2/C9orf72	3
GO_MUSCLE_ORGAN_DEVELOPMENT	GO_MUSCLE_ORGAN_DEVELOPMENT	6/261	93/3404	0.72972	0.996993	0.96479	MEIS1/RGS2/PROX1/CACNA1H/ZBTB18/TCF12	6
GO_MITOTIC_SPINDLE_ORGANIZATION	GO_MITOTIC_SPINDLE_ORGANIZATION	2/261	33/3404	0.732543	0.996993	0.96479	STAG1/CCSAP	2
GO_POSITIVE_REGULATION_OF_LYMPHOCYTE_DIFFERENTIATION	GO_POSITIVE_REGULATION_OF_LYMPHOCYTE_DIFFERENTIATION	2/261	33/3404	0.732543	0.996993	0.96479	CD74/VNN1	2
GO_SPECIFICATION_OF_SYMMETRY	GO_SPECIFICATION_OF_SYMMETRY	2/261	33/3404	0.732543	0.996993	0.96479	TBX3/DYNC2H1	2
GO_AMEBOIDAL_TYPE_CELL_MIGRATION	GO_AMEBOIDAL_TYPE_CELL_MIGRATION	7/261	108/3404	0.734182	0.996993	0.96479	ENPP2/ROBO1/CTSH/PROX1/SLC8A1/SEMA5B/PRKCA	7
GO_CELLULAR_PROCESS_INVOLVED_IN_REPRODUCTION_IN_MULTICELLULAR_ORGANISM	GO_CELLULAR_PROCESS_INVOLVED_IN_REPRODUCTION_IN_MULTICELLULAR_ORGANISM	4/261	64/3404	0.735349	0.996993	0.96479	CFTR/TUT4/PDE3A/AGO4	4
GO_POSTTRANSCRIPTIONAL_REGULATION_OF_GENE_EXPRESSION	GO_POSTTRANSCRIPTIONAL_REGULATION_OF_GENE_EXPRESSION	9/261	137/3404	0.736283	0.996993	0.96479	TUT4/RGS2/APOBEC1/BANK1/AGO4/DAPK1/RC3H2/PRKCA/GIGYF2	9
GO_MYELOID_LEUKOCYTE_DIFFERENTIATION	GO_MYELOID_LEUKOCYTE_DIFFERENTIATION	3/261	49/3404	0.73766	0.996993	0.96479	CD74/HLA-DRB1/PRKCA	3
GO_POSITIVE_REGULATION_OF_CYTOSKELETON_ORGANIZATION	GO_POSITIVE_REGULATION_OF_CYTOSKELETON_ORGANIZATION	3/261	49/3404	0.73766	0.996993	0.96479	RAPGEF3/JMY/PROX1	3
GO_POSITIVE_REGULATION_OF_DEVELOPMENTAL_GROWTH	GO_POSITIVE_REGULATION_OF_DEVELOPMENTAL_GROWTH	3/261	49/3404	0.73766	0.996993	0.96479	REG1A/SYT1/PROX1	3
GO_REGIONALIZATION	GO_REGIONALIZATION	6/261	94/3404	0.739241	0.996993	0.96479	ROBO1/GATA5/TBX3/DYNC2H1/HES4/TSHZ1	6
GO_RESPONSE_TO_OXYGEN_LEVELS	GO_RESPONSE_TO_OXYGEN_LEVELS	6/261	94/3404	0.739241	0.996993	0.96479	CHRNA7/HIF3A/ANGPTL4/REG1A/ATP7A/SLC8A1	6
GO_ADHERENS_JUNCTION_ORGANIZATION	GO_ADHERENS_JUNCTION_ORGANIZATION	1/261	17/3404	0.743205	0.996993	0.96479	PLEKHA7	1
GO_BONE_RESORPTION	GO_BONE_RESORPTION	1/261	17/3404	0.743205	0.996993	0.96479	PRKCA	1
GO_CELL_DIFFERENTIATION_INVOLVED_IN_KIDNEY_DEVELOPMENT	GO_CELL_DIFFERENTIATION_INVOLVED_IN_KIDNEY_DEVELOPMENT	1/261	17/3404	0.743205	0.996993	0.96479	CITED1	1
GO_CHROMATIN_SILENCING	GO_CHROMATIN_SILENCING	1/261	17/3404	0.743205	0.996993	0.96479	ATAD2	1
GO_CYTOPLASMIC_PATTERN_RECOGNITION_RECEPTOR_SIGNALING_PATHWAY	GO_CYTOPLASMIC_PATTERN_RECOGNITION_RECEPTOR_SIGNALING_PATHWAY	1/261	17/3404	0.743205	0.996993	0.96479	BIRC3	1
GO_FEEDING_BEHAVIOR	GO_FEEDING_BEHAVIOR	1/261	17/3404	0.743205	0.996993	0.96479	GIGYF2	1
GO_INTERSTRAND_CROSS_LINK_REPAIR	GO_INTERSTRAND_CROSS_LINK_REPAIR	1/261	17/3404	0.743205	0.996993	0.96479	XPA	1
GO_MESODERM_MORPHOGENESIS	GO_MESODERM_MORPHOGENESIS	1/261	17/3404	0.743205	0.996993	0.96479	TBX3	1
GO_MICROTUBULE_DEPOLYMERIZATION	GO_MICROTUBULE_DEPOLYMERIZATION	1/261	17/3404	0.743205	0.996993	0.96479	CCSAP	1
GO_MIDBRAIN_DEVELOPMENT	GO_MIDBRAIN_DEVELOPMENT	1/261	17/3404	0.743205	0.996993	0.96479	CASP5	1
GO_NEGATIVE_REGULATION_OF_CELL_CYCLE_G2_M_PHASE_TRANSITION	GO_NEGATIVE_REGULATION_OF_CELL_CYCLE_G2_M_PHASE_TRANSITION	1/261	17/3404	0.743205	0.996993	0.96479	CLSPN	1
GO_NEGATIVE_REGULATION_OF_LEUKOCYTE_PROLIFERATION	GO_NEGATIVE_REGULATION_OF_LEUKOCYTE_PROLIFERATION	1/261	17/3404	0.743205	0.996993	0.96479	HLA-DRB1	1
GO_NEGATIVE_REGULATION_OF_RNA_CATABOLIC_PROCESS	GO_NEGATIVE_REGULATION_OF_RNA_CATABOLIC_PROCESS	1/261	17/3404	0.743205	0.996993	0.96479	APOBEC1	1
GO_PEPTIDYL_PROLINE_MODIFICATION	GO_PEPTIDYL_PROLINE_MODIFICATION	1/261	17/3404	0.743205	0.996993	0.96479	FKBP14	1
GO_POLYOL_BIOSYNTHETIC_PROCESS	GO_POLYOL_BIOSYNTHETIC_PROCESS	1/261	17/3404	0.743205	0.996993	0.96479	CYP27A1	1
GO_POSITIVE_REGULATION_OF_ACTIN_FILAMENT_POLYMERIZATION	GO_POSITIVE_REGULATION_OF_ACTIN_FILAMENT_POLYMERIZATION	1/261	17/3404	0.743205	0.996993	0.96479	JMY	1
GO_POSITIVE_REGULATION_OF_NIK_NF_KAPPAB_SIGNALING	GO_POSITIVE_REGULATION_OF_NIK_NF_KAPPAB_SIGNALING	1/261	17/3404	0.743205	0.996993	0.96479	RC3H2	1
GO_POSITIVE_REGULATION_OF_PROTEIN_TYROSINE_KINASE_ACTIVITY	GO_POSITIVE_REGULATION_OF_PROTEIN_TYROSINE_KINASE_ACTIVITY	1/261	17/3404	0.743205	0.996993	0.96479	NCF1	1
GO_PROTEIN_DESTABILIZATION	GO_PROTEIN_DESTABILIZATION	1/261	17/3404	0.743205	0.996993	0.96479	CTSH	1
GO_REGULATION_OF_CALCIUM_ION_TRANSPORT_INTO_CYTOSOL	GO_REGULATION_OF_CALCIUM_ION_TRANSPORT_INTO_CYTOSOL	1/261	17/3404	0.743205	0.996993	0.96479	SLC8A1	1
GO_REGULATION_OF_GRANULOCYTE_CHEMOTAXIS	GO_REGULATION_OF_GRANULOCYTE_CHEMOTAXIS	1/261	17/3404	0.743205	0.996993	0.96479	CD74	1
GO_REGULATION_OF_LYMPHOCYTE_APOPTOTIC_PROCESS	GO_REGULATION_OF_LYMPHOCYTE_APOPTOTIC_PROCESS	1/261	17/3404	0.743205	0.996993	0.96479	CD74	1
GO_REGULATION_OF_PROTEIN_LOCALIZATION_TO_PLASMA_MEMBRANE	GO_REGULATION_OF_PROTEIN_LOCALIZATION_TO_PLASMA_MEMBRANE	1/261	17/3404	0.743205	0.996993	0.96479	PKDCC	1
GO_RETROGRADE_VESICLE_MEDIATED_TRANSPORT_GOLGI_TO_ENDOPLASMIC_RETICULUM	GO_RETROGRADE_VESICLE_MEDIATED_TRANSPORT_GOLGI_TO_ENDOPLASMIC_RETICULUM	1/261	17/3404	0.743205	0.996993	0.96479	ARFGAP3	1
GO_SPHINGOLIPID_BIOSYNTHETIC_PROCESS	GO_SPHINGOLIPID_BIOSYNTHETIC_PROCESS	1/261	17/3404	0.743205	0.996993	0.96479	ENPP7	1
GO_EMBRYONIC_ORGAN_MORPHOGENESIS	GO_EMBRYONIC_ORGAN_MORPHOGENESIS	4/261	65/3404	0.746506	0.996993	0.96479	RDH10/PROX1/TBX3/TSHZ1	4
GO_PROTEIN_TARGETING	GO_PROTEIN_TARGETING	4/261	65/3404	0.746506	0.996993	0.96479	NCF1/GOSR2/PDZK1/CLU	4
GO_SENSORY_SYSTEM_DEVELOPMENT	GO_SENSORY_SYSTEM_DEVELOPMENT	5/261	80/3404	0.746545	0.996993	0.96479	MEIS1/RDH10/PROX1/MAF/MEIS2	5
GO_CHROMATIN_ORGANIZATION_INVOLVED_IN_REGULATION_OF_TRANSCRIPTION	GO_CHROMATIN_ORGANIZATION_INVOLVED_IN_REGULATION_OF_TRANSCRIPTION	2/261	34/3404	0.747698	0.996993	0.96479	APOBEC1/ATAD2	2
GO_DNA_DAMAGE_RESPONSE_SIGNAL_TRANSDUCTION_BY_P53_CLASS_MEDIATOR	GO_DNA_DAMAGE_RESPONSE_SIGNAL_TRANSDUCTION_BY_P53_CLASS_MEDIATOR	2/261	34/3404	0.747698	0.996993	0.96479	CD74/TFDP2	2
GO_IMMUNOGLOBULIN_PRODUCTION	GO_IMMUNOGLOBULIN_PRODUCTION	2/261	34/3404	0.747698	0.996993	0.96479	HLA-DRB1/TCF3	2
GO_REGULATION_OF_CELL_CYCLE_ARREST	GO_REGULATION_OF_CELL_CYCLE_ARREST	2/261	34/3404	0.747698	0.996993	0.96479	MLXIPL/TFDP2	2
GO_CARTILAGE_DEVELOPMENT	GO_CARTILAGE_DEVELOPMENT	3/261	50/3404	0.750191	0.996993	0.96479	ATP7A/MAF/PKDCC	3
GO_MITOCHONDRIAL_TRANSPORT	GO_MITOCHONDRIAL_TRANSPORT	3/261	50/3404	0.750191	0.996993	0.96479	PRKAB2/TFDP2/THEM4	3
GO_POSITIVE_REGULATION_OF_MITOTIC_CELL_CYCLE	GO_POSITIVE_REGULATION_OF_MITOTIC_CELL_CYCLE	3/261	50/3404	0.750191	0.996993	0.96479	AIF1/PRKCA/MEIS2	3
GO_ACTIN_FILAMENT_BASED_PROCESS	GO_ACTIN_FILAMENT_BASED_PROCESS	12/261	182/3404	0.753088	0.996993	0.96479	JAK2/KCNJ3/RHOBTB1/RAPGEF3/EPB41L3/JMY/THSD7A/PROX1/FGD2/TTC17/C9orf72/AIF1	12
GO_NEGATIVE_REGULATION_OF_TRANSPORT	GO_NEGATIVE_REGULATION_OF_TRANSPORT	6/261	96/3404	0.757564	0.996993	0.96479	CD74/ABCG5/APOC2/ATP7A/RGS2/PKDCC	6
GO_REGULATION_OF_IMMUNE_EFFECTOR_PROCESS	GO_REGULATION_OF_IMMUNE_EFFECTOR_PROCESS	6/261	96/3404	0.757564	0.996993	0.96479	CD74/C5/BIRC3/HLA-DMB/RC3H2/CLU	6
GO_BLOOD_VESSEL_ENDOTHELIAL_CELL_MIGRATION	GO_BLOOD_VESSEL_ENDOTHELIAL_CELL_MIGRATION	2/261	35/3404	0.762112	0.996993	0.96479	ROBO1/PRKCA	2
GO_CHROMATIN_ASSEMBLY_OR_DISASSEMBLY	GO_CHROMATIN_ASSEMBLY_OR_DISASSEMBLY	2/261	35/3404	0.762112	0.996993	0.96479	APOBEC1/MIS18BP1	2
GO_ENDOCRINE_SYSTEM_DEVELOPMENT	GO_ENDOCRINE_SYSTEM_DEVELOPMENT	2/261	35/3404	0.762112	0.996993	0.96479	PDX1/ONECUT2	2
GO_NEGATIVE_REGULATION_OF_IMMUNE_RESPONSE	GO_NEGATIVE_REGULATION_OF_IMMUNE_RESPONSE	2/261	35/3404	0.762112	0.996993	0.96479	HLA-DRB1/RC3H2	2
GO_NEGATIVE_REGULATION_OF_ION_TRANSPORT	GO_NEGATIVE_REGULATION_OF_ION_TRANSPORT	2/261	35/3404	0.762112	0.996993	0.96479	ATP7A/RGS2	2
GO_RECEPTOR_SIGNALING_PATHWAY_VIA_STAT	GO_RECEPTOR_SIGNALING_PATHWAY_VIA_STAT	2/261	35/3404	0.762112	0.996993	0.96479	JAK2/STAT2	2
GO_REGULATION_OF_REPRODUCTIVE_PROCESS	GO_REGULATION_OF_REPRODUCTIVE_PROCESS	2/261	35/3404	0.762112	0.996993	0.96479	PDE3A/CACNA1H	2
GO_RESPONSE_TO_BMP	GO_RESPONSE_TO_BMP	2/261	35/3404	0.762112	0.996993	0.96479	GATA5/SPART	2
GO_GERM_CELL_DEVELOPMENT	GO_GERM_CELL_DEVELOPMENT	3/261	51/3404	0.762239	0.996993	0.96479	CFTR/TUT4/PDE3A	3
GO_REGULATION_OF_ACTIN_FILAMENT_ORGANIZATION	GO_REGULATION_OF_ACTIN_FILAMENT_ORGANIZATION	3/261	51/3404	0.762239	0.996993	0.96479	RAPGEF3/JMY/C9orf72	3
GO_CARDIAC_VENTRICLE_MORPHOGENESIS	GO_CARDIAC_VENTRICLE_MORPHOGENESIS	1/261	18/3404	0.762994	0.996993	0.96479	PROX1	1
GO_CELLULAR_SENESCENCE	GO_CELLULAR_SENESCENCE	1/261	18/3404	0.762994	0.996993	0.96479	TBX3	1
GO_DICARBOXYLIC_ACID_TRANSPORT	GO_DICARBOXYLIC_ACID_TRANSPORT	1/261	18/3404	0.762994	0.996993	0.96479	SYT1	1
GO_HIPPOCAMPUS_DEVELOPMENT	GO_HIPPOCAMPUS_DEVELOPMENT	1/261	18/3404	0.762994	0.996993	0.96479	PROX1	1
GO_INTERACTION_WITH_SYMBIONT	GO_INTERACTION_WITH_SYMBIONT	1/261	18/3404	0.762994	0.996993	0.96479	DEFA5	1
GO_MONOCARBOXYLIC_ACID_CATABOLIC_PROCESS	GO_MONOCARBOXYLIC_ACID_CATABOLIC_PROCESS	1/261	18/3404	0.762994	0.996993	0.96479	BDH2	1
GO_NEGATIVE_REGULATION_OF_RESPONSE_TO_BIOTIC_STIMULUS	GO_NEGATIVE_REGULATION_OF_RESPONSE_TO_BIOTIC_STIMULUS	1/261	18/3404	0.762994	0.996993	0.96479	CARD8	1
GO_NUCLEOBASE_CONTAINING_SMALL_MOLECULE_BIOSYNTHETIC_PROCESS	GO_NUCLEOBASE_CONTAINING_SMALL_MOLECULE_BIOSYNTHETIC_PROCESS	1/261	18/3404	0.762994	0.996993	0.96479	GDA	1
GO_POSITIVE_REGULATION_OF_HEART_GROWTH	GO_POSITIVE_REGULATION_OF_HEART_GROWTH	1/261	18/3404	0.762994	0.996993	0.96479	PROX1	1
GO_POSITIVE_REGULATION_OF_ORGAN_GROWTH	GO_POSITIVE_REGULATION_OF_ORGAN_GROWTH	1/261	18/3404	0.762994	0.996993	0.96479	PROX1	1
GO_PROTEIN_LOCALIZATION_TO_CILIUM	GO_PROTEIN_LOCALIZATION_TO_CILIUM	1/261	18/3404	0.762994	0.996993	0.96479	DYNC2H1	1
GO_PROTEOGLYCAN_METABOLIC_PROCESS	GO_PROTEOGLYCAN_METABOLIC_PROCESS	1/261	18/3404	0.762994	0.996993	0.96479	GLCE	1
GO_REGULATION_OF_B_CELL_PROLIFERATION	GO_REGULATION_OF_B_CELL_PROLIFERATION	1/261	18/3404	0.762994	0.996993	0.96479	CD74	1
GO_REGULATION_OF_LYMPHOCYTE_MIGRATION	GO_REGULATION_OF_LYMPHOCYTE_MIGRATION	1/261	18/3404	0.762994	0.996993	0.96479	AIF1	1
GO_REGULATION_OF_PROTEIN_IMPORT	GO_REGULATION_OF_PROTEIN_IMPORT	1/261	18/3404	0.762994	0.996993	0.96479	JAK2	1
GO_REGULATION_OF_SYNAPTIC_VESICLE_EXOCYTOSIS	GO_REGULATION_OF_SYNAPTIC_VESICLE_EXOCYTOSIS	1/261	18/3404	0.762994	0.996993	0.96479	SYT1	1
GO_RESPONSE_TO_CATECHOLAMINE	GO_RESPONSE_TO_CATECHOLAMINE	1/261	18/3404	0.762994	0.996993	0.96479	CHRM3	1
GO_SOMATIC_RECOMBINATION_OF_IMMUNOGLOBULIN_GENE_SEGMENTS	GO_SOMATIC_RECOMBINATION_OF_IMMUNOGLOBULIN_GENE_SEGMENTS	1/261	18/3404	0.762994	0.996993	0.96479	TCF3	1
GO_SPERM_MOTILITY	GO_SPERM_MOTILITY	1/261	18/3404	0.762994	0.996993	0.96479	APOB	1
GO_TRANSCRIPTION_COUPLED_NUCLEOTIDE_EXCISION_REPAIR	GO_TRANSCRIPTION_COUPLED_NUCLEOTIDE_EXCISION_REPAIR	1/261	18/3404	0.762994	0.996993	0.96479	XPA	1
GO_RESPONSE_TO_GROWTH_FACTOR	GO_RESPONSE_TO_GROWTH_FACTOR	10/261	155/3404	0.763732	0.996993	0.96479	CITED1/ROBO1/GATA5/SPART/ERN1/ATP7A/PDE3A/ONECUT2/NPNT/MEIS2	10
GO_CELLULAR_RESPONSE_TO_PEPTIDE_HORMONE_STIMULUS	GO_CELLULAR_RESPONSE_TO_PEPTIDE_HORMONE_STIMULUS	5/261	82/3404	0.765905	0.996993	0.96479	JAK2/TNS2/REG1A/APOBEC1/SERPINA12	5
GO_NEGATIVE_REGULATION_OF_CELL_DEVELOPMENT	GO_NEGATIVE_REGULATION_OF_CELL_DEVELOPMENT	5/261	82/3404	0.765905	0.996993	0.96479	PMP22/MEIS1/SPART/RGS2/SEMA5B	5
GO_LIPID_MODIFICATION	GO_LIPID_MODIFICATION	4/261	67/3404	0.767742	0.996993	0.96479	APOA4/FAM126A/SOAT2/BDH2	4
GO_POSITIVE_REGULATION_OF_CELL_CYCLE	GO_POSITIVE_REGULATION_OF_CELL_CYCLE	7/261	112/3404	0.768182	0.996993	0.96479	MLXIPL/PROX1/TBX3/TFDP2/AIF1/PRKCA/MEIS2	7
GO_REPRODUCTION	GO_REPRODUCTION	18/261	269/3404	0.7684	0.996993	0.96479	MME/CFTR/CITED1/APOB/SSTR1/BIRC3/RDH10/TUT4/RGS2/TBX3/PDE3A/DDX3Y/SERPINB5/ADAM28/AGO4/CACNA1H/SLC2A14/COL16A1	18
GO_CELLULAR_RESPONSE_TO_OXYGEN_LEVELS	GO_CELLULAR_RESPONSE_TO_OXYGEN_LEVELS	3/261	52/3404	0.773815	0.996993	0.96479	HIF3A/ATP7A/SLC8A1	3
GO_POSITIVE_REGULATION_OF_ION_TRANSPORT	GO_POSITIVE_REGULATION_OF_ION_TRANSPORT	3/261	52/3404	0.773815	0.996993	0.96479	CFTR/SYT1/PDZK1	3
GO_REGULATION_OF_REACTIVE_OXYGEN_SPECIES_METABOLIC_PROCESS	GO_REGULATION_OF_REACTIVE_OXYGEN_SPECIES_METABOLIC_PROCESS	3/261	52/3404	0.773815	0.996993	0.96479	JAK2/AIF1/CLU	3
GO_REGULATION_OF_RESPONSE_TO_DNA_DAMAGE_STIMULUS	GO_REGULATION_OF_RESPONSE_TO_DNA_DAMAGE_STIMULUS	3/261	52/3404	0.773815	0.996993	0.96479	CD74/ACKR3/CLU	3
GO_CYTOSOLIC_CALCIUM_ION_TRANSPORT	GO_CYTOSOLIC_CALCIUM_ION_TRANSPORT	2/261	36/3404	0.775809	0.996993	0.96479	MCOLN3/SLC8A1	2
GO_INSULIN_RECEPTOR_SIGNALING_PATHWAY	GO_INSULIN_RECEPTOR_SIGNALING_PATHWAY	2/261	36/3404	0.775809	0.996993	0.96479	TNS2/SERPINA12	2
GO_KIDNEY_EPITHELIUM_DEVELOPMENT	GO_KIDNEY_EPITHELIUM_DEVELOPMENT	2/261	36/3404	0.775809	0.996993	0.96479	CITED1/NPNT	2
GO_MALE_SEX_DIFFERENTIATION	GO_MALE_SEX_DIFFERENTIATION	2/261	36/3404	0.775809	0.996993	0.96479	TBX3/AGO4	2
GO_MEIOTIC_CELL_CYCLE_PROCESS	GO_MEIOTIC_CELL_CYCLE_PROCESS	2/261	36/3404	0.775809	0.996993	0.96479	PDE3A/AGO4	2
GO_ORGANELLE_FUSION	GO_ORGANELLE_FUSION	2/261	36/3404	0.775809	0.996993	0.96479	GOSR2/SYT1	2
GO_PALLIUM_DEVELOPMENT	GO_PALLIUM_DEVELOPMENT	2/261	36/3404	0.775809	0.996993	0.96479	ROBO1/PROX1	2
GO_POSITIVE_REGULATION_OF_CHEMOTAXIS	GO_POSITIVE_REGULATION_OF_CHEMOTAXIS	2/261	36/3404	0.775809	0.996993	0.96479	CD74/AIF1	2
GO_REGULATION_OF_REGULATED_SECRETORY_PATHWAY	GO_REGULATION_OF_REGULATED_SECRETORY_PATHWAY	2/261	36/3404	0.775809	0.996993	0.96479	SYT1/CACNA1H	2
GO_REGULATION_OF_EPITHELIAL_CELL_MIGRATION	GO_REGULATION_OF_EPITHELIAL_CELL_MIGRATION	4/261	68/3404	0.77783	0.996993	0.96479	ENPP2/CTSH/PROX1/PRKCA	4
GO_REGULATION_OF_INTRACELLULAR_PROTEIN_TRANSPORT	GO_REGULATION_OF_INTRACELLULAR_PROTEIN_TRANSPORT	4/261	68/3404	0.77783	0.996993	0.96479	JAK2/RAPGEF3/PDZK1/TFDP2	4
GO_CELLULAR_RESPONSE_TO_FATTY_ACID	GO_CELLULAR_RESPONSE_TO_FATTY_ACID	1/261	19/3404	0.781263	0.996993	0.96479	APOB	1
GO_CELLULAR_RESPONSE_TO_IONIZING_RADIATION	GO_CELLULAR_RESPONSE_TO_IONIZING_RADIATION	1/261	19/3404	0.781263	0.996993	0.96479	MAP3K20	1
GO_EMBRYONIC_HEART_TUBE_MORPHOGENESIS	GO_EMBRYONIC_HEART_TUBE_MORPHOGENESIS	1/261	19/3404	0.781263	0.996993	0.96479	TBX3	1
GO_GLUCOSE_IMPORT	GO_GLUCOSE_IMPORT	1/261	19/3404	0.781263	0.996993	0.96479	SLC5A1	1
GO_HETEROCHROMATIN_ORGANIZATION	GO_HETEROCHROMATIN_ORGANIZATION	1/261	19/3404	0.781263	0.996993	0.96479	APOBEC1	1
GO_MITOCHONDRIAL_TRANSMEMBRANE_TRANSPORT	GO_MITOCHONDRIAL_TRANSMEMBRANE_TRANSPORT	1/261	19/3404	0.781263	0.996993	0.96479	PRKAB2	1
GO_NEGATIVE_REGULATION_OF_MRNA_METABOLIC_PROCESS	GO_NEGATIVE_REGULATION_OF_MRNA_METABOLIC_PROCESS	1/261	19/3404	0.781263	0.996993	0.96479	APOBEC1	1
GO_REGULATION_OF_DEFENSE_RESPONSE_TO_VIRUS	GO_REGULATION_OF_DEFENSE_RESPONSE_TO_VIRUS	1/261	19/3404	0.781263	0.996993	0.96479	BIRC3	1
GO_REGULATION_OF_EPIDERMAL_CELL_DIFFERENTIATION	GO_REGULATION_OF_EPIDERMAL_CELL_DIFFERENTIATION	1/261	19/3404	0.781263	0.996993	0.96479	REG3A	1
GO_RNA_PHOSPHODIESTER_BOND_HYDROLYSIS_ENDONUCLEOLYTIC	GO_RNA_PHOSPHODIESTER_BOND_HYDROLYSIS_ENDONUCLEOLYTIC	1/261	19/3404	0.781263	0.996993	0.96479	ERN1	1
GO_SMOOTH_MUSCLE_CELL_DIFFERENTIATION	GO_SMOOTH_MUSCLE_CELL_DIFFERENTIATION	1/261	19/3404	0.781263	0.996993	0.96479	NPNT	1
GO_TRANSLATIONAL_INITIATION	GO_TRANSLATIONAL_INITIATION	1/261	19/3404	0.781263	0.996993	0.96479	BANK1	1
GO_ESTABLISHMENT_OF_ORGANELLE_LOCALIZATION	GO_ESTABLISHMENT_OF_ORGANELLE_LOCALIZATION	7/261	114/3404	0.783955	0.996993	0.96479	DNM1/MX2/MCFD2/GOSR2/SEC23A/ARFGAP3/SERPINA1	7
GO_TISSUE_MIGRATION	GO_TISSUE_MIGRATION	5/261	84/3404	0.784132	0.996993	0.96479	ENPP2/ROBO1/CTSH/PROX1/PRKCA	5
GO_ANTERIOR_POSTERIOR_PATTERN_SPECIFICATION	GO_ANTERIOR_POSTERIOR_PATTERN_SPECIFICATION	3/261	53/3404	0.784927	0.996993	0.96479	TBX3/HES4/TSHZ1	3
GO_REGULATION_OF_EXOCYTOSIS	GO_REGULATION_OF_EXOCYTOSIS	3/261	53/3404	0.784927	0.996993	0.96479	CFTR/SYT1/CACNA1H	3
GO_REGULATION_OF_CELL_DEVELOPMENT	GO_REGULATION_OF_CELL_DEVELOPMENT	16/261	244/3404	0.785386	0.996993	0.96479	MME/PMP22/TIAM2/ROBO1/MEIS1/REG1A/SPART/PLXNC1/SYT1/RGS2/PROX1/PDE3A/MYCBP2/SEMA5B/TCF12/TCF3	16
GO_FAT_CELL_DIFFERENTIATION	GO_FAT_CELL_DIFFERENTIATION	4/261	69/3404	0.78757	0.996993	0.96479	ADIRF/SULT1E1/RGS2/CCDC3	4
GO_POSITIVE_REGULATION_OF_GROWTH	GO_POSITIVE_REGULATION_OF_GROWTH	4/261	69/3404	0.78757	0.996993	0.96479	REG1A/SYT1/PROX1/CXCL16	4
GO_REGULATION_OF_MRNA_METABOLIC_PROCESS	GO_REGULATION_OF_MRNA_METABOLIC_PROCESS	4/261	69/3404	0.78757	0.996993	0.96479	APOBEC1/RC3H2/PRKCA/GIGYF2	4
GO_SKIN_DEVELOPMENT	GO_SKIN_DEVELOPMENT	4/261	69/3404	0.78757	0.996993	0.96479	KRT72/REG3A/KRT73/ATP7A	4
GO_ACTIN_FILAMENT_BUNDLE_ORGANIZATION	GO_ACTIN_FILAMENT_BUNDLE_ORGANIZATION	2/261	37/3404	0.788814	0.996993	0.96479	RAPGEF3/AIF1	2
GO_ALPHA_BETA_T_CELL_ACTIVATION	GO_ALPHA_BETA_T_CELL_ACTIVATION	2/261	37/3404	0.788814	0.996993	0.96479	ATP7A/RC3H2	2
GO_BIOMINERALIZATION	GO_BIOMINERALIZATION	2/261	37/3404	0.788814	0.996993	0.96479	PKDCC/SLC8A1	2
GO_NEGATIVE_REGULATION_OF_CHROMOSOME_ORGANIZATION	GO_NEGATIVE_REGULATION_OF_CHROMOSOME_ORGANIZATION	2/261	37/3404	0.788814	0.996993	0.96479	APOBEC1/ATAD2	2
GO_NEGATIVE_REGULATION_OF_DNA_BINDING_TRANSCRIPTION_FACTOR_ACTIVITY	GO_NEGATIVE_REGULATION_OF_DNA_BINDING_TRANSCRIPTION_FACTOR_ACTIVITY	2/261	37/3404	0.788814	0.996993	0.96479	PROX1/CARD8	2
GO_NEPHRON_DEVELOPMENT	GO_NEPHRON_DEVELOPMENT	2/261	37/3404	0.788814	0.996993	0.96479	CITED1/NPNT	2
GO_REGULATION_OF_MUSCLE_ORGAN_DEVELOPMENT	GO_REGULATION_OF_MUSCLE_ORGAN_DEVELOPMENT	2/261	37/3404	0.788814	0.996993	0.96479	MEIS1/RGS2	2
GO_REGULATION_OF_NOTCH_SIGNALING_PATHWAY	GO_REGULATION_OF_NOTCH_SIGNALING_PATHWAY	2/261	37/3404	0.788814	0.996993	0.96479	ROBO1/GATA5	2
GO_TOLL_LIKE_RECEPTOR_SIGNALING_PATHWAY	GO_TOLL_LIKE_RECEPTOR_SIGNALING_PATHWAY	2/261	37/3404	0.788814	0.996993	0.96479	APOB/BIRC3	2
GO_MULTI_ORGANISM_PROCESS	GO_MULTI_ORGANISM_PROCESS	13/261	202/3404	0.789162	0.996993	0.96479	CFTR/APOB/SSTR1/BIRC3/TUT4/RGS2/PDE3A/DDX3Y/ADAM28/AGO4/CACNA1H/SLC2A14/COL16A1	13
GO_POSITIVE_REGULATION_OF_CELLULAR_COMPONENT_BIOGENESIS	GO_POSITIVE_REGULATION_OF_CELLULAR_COMPONENT_BIOGENESIS	8/261	130/3404	0.792779	0.996993	0.96479	RAPGEF3/JMY/ATP7A/PROX1/XPA/PRKCA/CLU/COL16A1	8
GO_CELLULAR_RESPONSE_TO_EXTERNAL_STIMULUS	GO_CELLULAR_RESPONSE_TO_EXTERNAL_STIMULUS	5/261	85/3404	0.792827	0.996993	0.96479	CD68/CASP1/XPR1/AIF1/CASP5	5
GO_REGULATION_OF_ACTIN_FILAMENT_BASED_PROCESS	GO_REGULATION_OF_ACTIN_FILAMENT_BASED_PROCESS	5/261	85/3404	0.792827	0.996993	0.96479	RHOBTB1/RAPGEF3/JMY/PROX1/C9orf72	5
GO_NUCLEAR_CHROMOSOME_SEGREGATION	GO_NUCLEAR_CHROMOSOME_SEGREGATION	3/261	54/3404	0.795585	0.996993	0.96479	POGZ/AGO4/STAG1	3
GO_REGULATION_OF_PROTEIN_MODIFICATION_BY_SMALL_PROTEIN_CONJUGATION_OR_REMOVAL	GO_REGULATION_OF_PROTEIN_MODIFICATION_BY_SMALL_PROTEIN_CONJUGATION_OR_REMOVAL	3/261	54/3404	0.795585	0.996993	0.96479	ARRDC4/BIRC3/MYCBP2	3
GO_SENSORY_ORGAN_MORPHOGENESIS	GO_SENSORY_ORGAN_MORPHOGENESIS	3/261	54/3404	0.795585	0.996993	0.96479	MEIS1/PROX1/TSHZ1	3
GO_GLIOGENESIS	GO_GLIOGENESIS	4/261	70/3404	0.796968	0.996993	0.96479	MATN2/ADGRG6/MYRF/CLU	4
GO_RESPONSE_TO_TRANSFORMING_GROWTH_FACTOR_BETA	GO_RESPONSE_TO_TRANSFORMING_GROWTH_FACTOR_BETA	4/261	70/3404	0.796968	0.996993	0.96479	CITED1/PDE3A/ONECUT2/NPNT	4
GO_ATP_DEPENDENT_CHROMATIN_REMODELING	GO_ATP_DEPENDENT_CHROMATIN_REMODELING	1/261	20/3404	0.798128	0.996993	0.96479	MIS18BP1	1
GO_ESTABLISHMENT_OF_PROTEIN_LOCALIZATION_TO_PLASMA_MEMBRANE	GO_ESTABLISHMENT_OF_PROTEIN_LOCALIZATION_TO_PLASMA_MEMBRANE	1/261	20/3404	0.798128	0.996993	0.96479	PKDCC	1
GO_FIBROBLAST_PROLIFERATION	GO_FIBROBLAST_PROLIFERATION	1/261	20/3404	0.798128	0.996993	0.96479	CD74	1
GO_HIPPO_SIGNALING	GO_HIPPO_SIGNALING	1/261	20/3404	0.798128	0.996993	0.96479	WWC1	1
GO_HISTONE_H4_ACETYLATION	GO_HISTONE_H4_ACETYLATION	1/261	20/3404	0.798128	0.996993	0.96479	KMT2A	1
GO_HOMOTYPIC_CELL_CELL_ADHESION	GO_HOMOTYPIC_CELL_CELL_ADHESION	1/261	20/3404	0.798128	0.996993	0.96479	PRKCA	1
GO_IMMUNOGLOBULIN_PRODUCTION_INVOLVED_IN_IMMUNOGLOBULIN_MEDIATED_IMMUNE_RESPONSE	GO_IMMUNOGLOBULIN_PRODUCTION_INVOLVED_IN_IMMUNOGLOBULIN_MEDIATED_IMMUNE_RESPONSE	1/261	20/3404	0.798128	0.996993	0.96479	HLA-DRB1	1
GO_LEUKOCYTE_MEDIATED_CYTOTOXICITY	GO_LEUKOCYTE_MEDIATED_CYTOTOXICITY	1/261	20/3404	0.798128	0.996993	0.96479	CTSH	1
GO_NEGATIVE_REGULATION_OF_OSSIFICATION	GO_NEGATIVE_REGULATION_OF_OSSIFICATION	1/261	20/3404	0.798128	0.996993	0.96479	CITED1	1
GO_POSITIVE_REGULATION_OF_CARBOHYDRATE_METABOLIC_PROCESS	GO_POSITIVE_REGULATION_OF_CARBOHYDRATE_METABOLIC_PROCESS	1/261	20/3404	0.798128	0.996993	0.96479	MLXIPL	1
GO_POSITIVE_REGULATION_OF_CELL_DIVISION	GO_POSITIVE_REGULATION_OF_CELL_DIVISION	1/261	20/3404	0.798128	0.996993	0.96479	LBH	1
GO_POSITIVE_REGULATION_OF_CELL_JUNCTION_ASSEMBLY	GO_POSITIVE_REGULATION_OF_CELL_JUNCTION_ASSEMBLY	1/261	20/3404	0.798128	0.996993	0.96479	COL16A1	1
GO_POSITIVE_REGULATION_OF_NEURON_DEATH	GO_POSITIVE_REGULATION_OF_NEURON_DEATH	1/261	20/3404	0.798128	0.996993	0.96479	CLU	1
GO_POSITIVE_REGULATION_OF_RECEPTOR_SIGNALING_PATHWAY_VIA_STAT	GO_POSITIVE_REGULATION_OF_RECEPTOR_SIGNALING_PATHWAY_VIA_STAT	1/261	20/3404	0.798128	0.996993	0.96479	JAK2	1
GO_PROTON_TRANSMEMBRANE_TRANSPORT	GO_PROTON_TRANSMEMBRANE_TRANSPORT	1/261	20/3404	0.798128	0.996993	0.96479	ATP7A	1
GO_REGULATION_OF_ALCOHOL_BIOSYNTHETIC_PROCESS	GO_REGULATION_OF_ALCOHOL_BIOSYNTHETIC_PROCESS	1/261	20/3404	0.798128	0.996993	0.96479	APOB	1
GO_REGULATION_OF_PROTEIN_TARGETING	GO_REGULATION_OF_PROTEIN_TARGETING	1/261	20/3404	0.798128	0.996993	0.96479	PDZK1	1
GO_REGULATION_OF_SODIUM_ION_TRANSPORT	GO_REGULATION_OF_SODIUM_ION_TRANSPORT	1/261	20/3404	0.798128	0.996993	0.96479	SLC8A1	1
GO_RESPONSE_TO_ACTIVITY	GO_RESPONSE_TO_ACTIVITY	1/261	20/3404	0.798128	0.996993	0.96479	TNS2	1
GO_WATER_HOMEOSTASIS	GO_WATER_HOMEOSTASIS	1/261	20/3404	0.798128	0.996993	0.96479	CFTR	1
GO_PEPTIDE_BIOSYNTHETIC_PROCESS	GO_PEPTIDE_BIOSYNTHETIC_PROCESS	6/261	101/3404	0.799225	0.996993	0.96479	RGS2/BANK1/AGO4/DAPK1/GIGYF2/BDH2	6
GO_MORPHOGENESIS_OF_EMBRYONIC_EPITHELIUM	GO_MORPHOGENESIS_OF_EMBRYONIC_EPITHELIUM	2/261	38/3404	0.801152	0.996993	0.96479	RDH10/PDX1	2
GO_NEGATIVE_REGULATION_OF_CELL_CYCLE_G1_S_PHASE_TRANSITION	GO_NEGATIVE_REGULATION_OF_CELL_CYCLE_G1_S_PHASE_TRANSITION	2/261	38/3404	0.801152	0.996993	0.96479	TFDP2/GIGYF2	2
GO_NEGATIVE_REGULATION_OF_NEURON_APOPTOTIC_PROCESS	GO_NEGATIVE_REGULATION_OF_NEURON_APOPTOTIC_PROCESS	2/261	38/3404	0.801152	0.996993	0.96479	CITED1/JAK2	2
GO_REGULATION_OF_PROTEIN_BINDING	GO_REGULATION_OF_PROTEIN_BINDING	3/261	55/3404	0.805801	0.996993	0.96479	RAMP1/PLCL2/IFIT2	3
GO_TRANSFORMING_GROWTH_FACTOR_BETA_RECEPTOR_SIGNALING_PATHWAY	GO_TRANSFORMING_GROWTH_FACTOR_BETA_RECEPTOR_SIGNALING_PATHWAY	3/261	55/3404	0.805801	0.996993	0.96479	CITED1/ONECUT2/NPNT	3
GO_CAMERA_TYPE_EYE_DEVELOPMENT	GO_CAMERA_TYPE_EYE_DEVELOPMENT	4/261	71/3404	0.806029	0.996993	0.96479	MEIS1/RDH10/PROX1/MAF	4
GO_CONNECTIVE_TISSUE_DEVELOPMENT	GO_CONNECTIVE_TISSUE_DEVELOPMENT	4/261	71/3404	0.806029	0.996993	0.96479	SPART/ATP7A/MAF/PKDCC	4
GO_REGULATION_OF_PROTEIN_LOCALIZATION	GO_REGULATION_OF_PROTEIN_LOCALIZATION	15/261	234/3404	0.807732	0.996993	0.96479	CFTR/JAK2/C5/RAPGEF3/TRIM22/TRIM5/PDX1/MYCBP2/PDZK1/PKDCC/TFDP2/HLA-DRB1/SLC2A2/AIF1/PRKCA	15
GO_RESPONSE_TO_ABIOTIC_STIMULUS	GO_RESPONSE_TO_ABIOTIC_STIMULUS	19/261	291/3404	0.808533	0.996993	0.96479	MME/ABCG5/KCNJ3/REEP6/CHRNA7/HIF3A/ANGPTL4/MAP3K20/CASP1/ADIRF/REG1A/ATP7A/APOBEC1/SLC8A1/SEMA5B/XPA/AIF1/MEIS2/CASP5	19
GO_CELL_CYCLE_G1_S_PHASE_TRANSITION	GO_CELL_CYCLE_G1_S_PHASE_TRANSITION	5/261	87/3404	0.809397	0.996993	0.96479	CDK14/TM4SF5/TFDP2/AIF1/GIGYF2	5
GO_MICROTUBULE_CYTOSKELETON_ORGANIZATION_INVOLVED_IN_MITOSIS	GO_MICROTUBULE_CYTOSKELETON_ORGANIZATION_INVOLVED_IN_MITOSIS	2/261	39/3404	0.812849	0.996993	0.96479	STAG1/CCSAP	2
GO_SISTER_CHROMATID_SEGREGATION	GO_SISTER_CHROMATID_SEGREGATION	2/261	39/3404	0.812849	0.996993	0.96479	POGZ/STAG1	2
GO_TUBE_FORMATION	GO_TUBE_FORMATION	2/261	39/3404	0.812849	0.996993	0.96479	PROX1/TGM2	2
GO_SKELETAL_SYSTEM_DEVELOPMENT	GO_SKELETAL_SYSTEM_DEVELOPMENT	7/261	118/3404	0.813091	0.996993	0.96479	HAPLN2/MEIS1/RDH10/ATP7A/TBX3/MAF/PKDCC	7
GO_ACTIN_MEDIATED_CELL_CONTRACTION	GO_ACTIN_MEDIATED_CELL_CONTRACTION	1/261	21/3404	0.813698	0.996993	0.96479	KCNJ3	1
GO_APICAL_JUNCTION_ASSEMBLY	GO_APICAL_JUNCTION_ASSEMBLY	1/261	21/3404	0.813698	0.996993	0.96479	CLDN15	1
GO_CARDIAC_MUSCLE_CELL_PROLIFERATION	GO_CARDIAC_MUSCLE_CELL_PROLIFERATION	1/261	21/3404	0.813698	0.996993	0.96479	MEIS1	1
GO_CEREBRAL_CORTEX_DEVELOPMENT	GO_CEREBRAL_CORTEX_DEVELOPMENT	1/261	21/3404	0.813698	0.996993	0.96479	ROBO1	1
GO_DORSAL_VENTRAL_PATTERN_FORMATION	GO_DORSAL_VENTRAL_PATTERN_FORMATION	1/261	21/3404	0.813698	0.996993	0.96479	DYNC2H1	1
GO_EMBRYONIC_HEART_TUBE_DEVELOPMENT	GO_EMBRYONIC_HEART_TUBE_DEVELOPMENT	1/261	21/3404	0.813698	0.996993	0.96479	TBX3	1
GO_HISTONE_H3_ACETYLATION	GO_HISTONE_H3_ACETYLATION	1/261	21/3404	0.813698	0.996993	0.96479	KMT2A	1
GO_LYMPHOCYTE_APOPTOTIC_PROCESS	GO_LYMPHOCYTE_APOPTOTIC_PROCESS	1/261	21/3404	0.813698	0.996993	0.96479	CD74	1
GO_MEIOSIS_I_CELL_CYCLE_PROCESS	GO_MEIOSIS_I_CELL_CYCLE_PROCESS	1/261	21/3404	0.813698	0.996993	0.96479	AGO4	1
GO_MEMBRANE_PROTEIN_PROTEOLYSIS	GO_MEMBRANE_PROTEIN_PROTEOLYSIS	1/261	21/3404	0.813698	0.996993	0.96479	CTSH	1
GO_MYOBLAST_DIFFERENTIATION	GO_MYOBLAST_DIFFERENTIATION	1/261	21/3404	0.813698	0.996993	0.96479	TBX3	1
GO_MYOTUBE_DIFFERENTIATION	GO_MYOTUBE_DIFFERENTIATION	1/261	21/3404	0.813698	0.996993	0.96479	CACNA1H	1
GO_NEGATIVE_REGULATION_OF_CELLULAR_RESPONSE_TO_TRANSFORMING_GROWTH_FACTOR_BETA_STIMULUS	GO_NEGATIVE_REGULATION_OF_CELLULAR_RESPONSE_TO_TRANSFORMING_GROWTH_FACTOR_BETA_STIMULUS	1/261	21/3404	0.813698	0.996993	0.96479	ONECUT2	1
GO_NEGATIVE_REGULATION_OF_PEPTIDE_SECRETION	GO_NEGATIVE_REGULATION_OF_PEPTIDE_SECRETION	1/261	21/3404	0.813698	0.996993	0.96479	CD74	1
GO_NEGATIVE_REGULATION_OF_PROTEIN_CONTAINING_COMPLEX_ASSEMBLY	GO_NEGATIVE_REGULATION_OF_PROTEIN_CONTAINING_COMPLEX_ASSEMBLY	1/261	21/3404	0.813698	0.996993	0.96479	CLU	1
GO_NON_MOTILE_CILIUM_ASSEMBLY	GO_NON_MOTILE_CILIUM_ASSEMBLY	1/261	21/3404	0.813698	0.996993	0.96479	DYNC2H1	1
GO_NUCLEOSOME_ORGANIZATION	GO_NUCLEOSOME_ORGANIZATION	1/261	21/3404	0.813698	0.996993	0.96479	MIS18BP1	1
GO_POSITIVE_REGULATION_OF_B_CELL_ACTIVATION	GO_POSITIVE_REGULATION_OF_B_CELL_ACTIVATION	1/261	21/3404	0.813698	0.996993	0.96479	CD74	1
GO_POSITIVE_REGULATION_OF_PROTEIN_LOCALIZATION_TO_NUCLEUS	GO_POSITIVE_REGULATION_OF_PROTEIN_LOCALIZATION_TO_NUCLEUS	1/261	21/3404	0.813698	0.996993	0.96479	JAK2	1
GO_REGULATION_OF_CYTOKINE_PRODUCTION_INVOLVED_IN_IMMUNE_RESPONSE	GO_REGULATION_OF_CYTOKINE_PRODUCTION_INVOLVED_IN_IMMUNE_RESPONSE	1/261	21/3404	0.813698	0.996993	0.96479	CD74	1
GO_REGULATION_OF_LIPID_STORAGE	GO_REGULATION_OF_LIPID_STORAGE	1/261	21/3404	0.813698	0.996993	0.96479	APOB	1
GO_RESPONSE_TO_ESTROGEN	GO_RESPONSE_TO_ESTROGEN	1/261	21/3404	0.813698	0.996993	0.96479	CITED1	1
GO_SOMATIC_DIVERSIFICATION_OF_IMMUNOGLOBULINS	GO_SOMATIC_DIVERSIFICATION_OF_IMMUNOGLOBULINS	1/261	21/3404	0.813698	0.996993	0.96479	TCF3	1
GO_EXTRINSIC_APOPTOTIC_SIGNALING_PATHWAY	GO_EXTRINSIC_APOPTOTIC_SIGNALING_PATHWAY	3/261	56/3404	0.815586	0.996993	0.96479	JAK2/IFI6/DAPK1	3
GO_GLIAL_CELL_DIFFERENTIATION	GO_GLIAL_CELL_DIFFERENTIATION	3/261	56/3404	0.815586	0.996993	0.96479	ADGRG6/MYRF/CLU	3
GO_NEGATIVE_REGULATION_OF_CYTOKINE_PRODUCTION	GO_NEGATIVE_REGULATION_OF_CYTOKINE_PRODUCTION	3/261	56/3404	0.815586	0.996993	0.96479	CHRNA7/CARD8/HLA-DRB1	3
GO_TRANSCRIPTION_INITIATION_FROM_RNA_POLYMERASE_II_PROMOTER	GO_TRANSCRIPTION_INITIATION_FROM_RNA_POLYMERASE_II_PROMOTER	3/261	56/3404	0.815586	0.996993	0.96479	GTF2E2/XPA/NR1I2	3
GO_STRESS_ACTIVATED_PROTEIN_KINASE_SIGNALING_CASCADE	GO_STRESS_ACTIVATED_PROTEIN_KINASE_SIGNALING_CASCADE	4/261	73/3404	0.823171	0.996993	0.96479	MAP3K20/NCF1/ERN1/FGD2	4
GO_DNA_PACKAGING	GO_DNA_PACKAGING	2/261	40/3404	0.823929	0.996993	0.96479	APOBEC1/MIS18BP1	2
GO_POSITIVE_REGULATION_OF_LEUKOCYTE_MIGRATION	GO_POSITIVE_REGULATION_OF_LEUKOCYTE_MIGRATION	2/261	40/3404	0.823929	0.996993	0.96479	CD74/AIF1	2
GO_SMOOTHENED_SIGNALING_PATHWAY	GO_SMOOTHENED_SIGNALING_PATHWAY	2/261	40/3404	0.823929	0.996993	0.96479	PDX1/DYNC2H1	2
GO_CELL_PROJECTION_ORGANIZATION	GO_CELL_PROJECTION_ORGANIZATION	26/261	393/3404	0.824213	0.996993	0.96479	RAP1GAP/EMB/PMP22/JAK2/ENPP2/TIAM2/CHRNA7/MATN2/ROBO1/EPB41L3/REG1A/SPART/FRY/ATP7A/PLXNC1/SYT1/RGS2/MYCBP2/ONECUT2/DYNC2H1/FGD2/TTC17/SEMA5B/C9orf72/AIF1/PRKCA	26
GO_IN_UTERO_EMBRYONIC_DEVELOPMENT	GO_IN_UTERO_EMBRYONIC_DEVELOPMENT	5/261	89/3404	0.824902	0.996993	0.96479	CITED1/APOB/RDH10/ATP7A/TBX3	5
GO_NEGATIVE_REGULATION_OF_CELL_CYCLE_PHASE_TRANSITION	GO_NEGATIVE_REGULATION_OF_CELL_CYCLE_PHASE_TRANSITION	3/261	57/3404	0.824951	0.996993	0.96479	CLSPN/TFDP2/GIGYF2	3
GO_PROTEIN_KINASE_B_SIGNALING	GO_PROTEIN_KINASE_B_SIGNALING	3/261	57/3404	0.824951	0.996993	0.96479	RCN3/BANK1/THEM4	3
GO_SEX_DIFFERENTIATION	GO_SEX_DIFFERENTIATION	3/261	57/3404	0.824951	0.996993	0.96479	RDH10/TBX3/AGO4	3
GO_NEGATIVE_REGULATION_OF_DEVELOPMENTAL_PROCESS	GO_NEGATIVE_REGULATION_OF_DEVELOPMENTAL_PROCESS	15/261	238/3404	0.827588	0.996993	0.96479	CD74/CITED1/PMP22/ROBO1/RAPGEF3/REG3A/MEIS1/SPART/WWC1/RGS2/TBX3/LBH/SEMA5B/RC3H2/MEIS2	15
GO_ADULT_BEHAVIOR	GO_ADULT_BEHAVIOR	1/261	22/3404	0.828071	0.996993	0.96479	GIGYF2	1
GO_CELLULAR_COMPONENT_MAINTENANCE	GO_CELLULAR_COMPONENT_MAINTENANCE	1/261	22/3404	0.828071	0.996993	0.96479	PLEKHA7	1
GO_LIPID_PHOSPHORYLATION	GO_LIPID_PHOSPHORYLATION	1/261	22/3404	0.828071	0.996993	0.96479	FAM126A	1
GO_MUSCLE_CELL_APOPTOTIC_PROCESS	GO_MUSCLE_CELL_APOPTOTIC_PROCESS	1/261	22/3404	0.828071	0.996993	0.96479	JAK2	1
GO_NEGATIVE_REGULATION_OF_WOUND_HEALING	GO_NEGATIVE_REGULATION_OF_WOUND_HEALING	1/261	22/3404	0.828071	0.996993	0.96479	TFPI	1
GO_POSITIVE_REGULATION_OF_MACROAUTOPHAGY	GO_POSITIVE_REGULATION_OF_MACROAUTOPHAGY	1/261	22/3404	0.828071	0.996993	0.96479	C9orf72	1
GO_REGULATION_OF_CELL_SUBSTRATE_JUNCTION_ORGANIZATION	GO_REGULATION_OF_CELL_SUBSTRATE_JUNCTION_ORGANIZATION	1/261	22/3404	0.828071	0.996993	0.96479	COL16A1	1
GO_REGULATION_OF_GLUCOSE_TRANSMEMBRANE_TRANSPORT	GO_REGULATION_OF_GLUCOSE_TRANSMEMBRANE_TRANSPORT	1/261	22/3404	0.828071	0.996993	0.96479	BRAF	1
GO_REGULATION_OF_RESPONSE_TO_OXIDATIVE_STRESS	GO_REGULATION_OF_RESPONSE_TO_OXIDATIVE_STRESS	1/261	22/3404	0.828071	0.996993	0.96479	VNN1	1
GO_REGULATION_OF_RHO_PROTEIN_SIGNAL_TRANSDUCTION	GO_REGULATION_OF_RHO_PROTEIN_SIGNAL_TRANSDUCTION	1/261	22/3404	0.828071	0.996993	0.96479	ROBO1	1
GO_SNRNA_TRANSCRIPTION	GO_SNRNA_TRANSCRIPTION	1/261	22/3404	0.828071	0.996993	0.96479	GTF2E2	1
GO_ENZYME_LINKED_RECEPTOR_PROTEIN_SIGNALING_PATHWAY	GO_ENZYME_LINKED_RECEPTOR_PROTEIN_SIGNALING_PATHWAY	16/261	253/3404	0.83045	0.996993	0.96479	CITED1/DNM1/JAK2/ROBO1/TNS2/IFI6/NCF1/SPART/MST1/ONECUT2/NPNT/BLNK/SERPINA12/BRAF/PRKCA/GIGYF2	16
GO_GENE_SILENCING	GO_GENE_SILENCING	4/261	74/3404	0.831263	0.996993	0.96479	TUT4/AGO4/ATAD2/GIGYF2	4
GO_PROTEIN_MODIFICATION_BY_SMALL_PROTEIN_REMOVAL	GO_PROTEIN_MODIFICATION_BY_SMALL_PROTEIN_REMOVAL	4/261	74/3404	0.831263	0.996993	0.96479	CFTR/BIRC3/CLSPN/USP48	4
GO_ORGANOPHOSPHATE_BIOSYNTHETIC_PROCESS	GO_ORGANOPHOSPHATE_BIOSYNTHETIC_PROCESS	8/261	136/3404	0.831943	0.996993	0.96479	ALPI/INPP4B/PLA2G4A/LPGAT1/GK/LCLAT1/SELENOI/RRM2B	8
GO_NEGATIVE_REGULATION_OF_BIOSYNTHETIC_PROCESS	GO_NEGATIVE_REGULATION_OF_BIOSYNTHETIC_PROCESS	29/261	437/3404	0.832274	0.996993	0.96479	CITED1/IRF8/MALRD1/MLXIPL/TRIM22/WWC1/RGS2/PROX1/PDX1/TBX3/MAF/ENPP7/MST1/APOBEC1/BANK1/LBH/L3MBTL4/TFDP2/AGO4/NR1I2/ZBTB18/DAPK1/ATAD2/CCDC3/SERPINA12/MEIS2/TCF3/GIGYF2/SCML1	29
GO_REGULATION_OF_CELLULAR_LOCALIZATION	GO_REGULATION_OF_CELLULAR_LOCALIZATION	15/261	239/3404	0.832309	0.996993	0.96479	CFTR/DNM1/JAK2/MX2/REEP6/RAPGEF3/WWC1/SYT1/PDX1/PDZK1/PKDCC/MCOLN3/SLC8A1/TFDP2/HLA-DRB1	15
GO_CIRCADIAN_RHYTHM	GO_CIRCADIAN_RHYTHM	3/261	58/3404	0.833909	0.996993	0.96479	PROX1/MYCBP2/KMT2A	3
GO_ENDOTHELIAL_CELL_MIGRATION	GO_ENDOTHELIAL_CELL_MIGRATION	3/261	58/3404	0.833909	0.996993	0.96479	ROBO1/PROX1/PRKCA	3
GO_NOTCH_SIGNALING_PATHWAY	GO_NOTCH_SIGNALING_PATHWAY	3/261	58/3404	0.833909	0.996993	0.96479	ROBO1/GATA5/WWC1	3
GO_PRODUCTION_OF_MOLECULAR_MEDIATOR_OF_IMMUNE_RESPONSE	GO_PRODUCTION_OF_MOLECULAR_MEDIATOR_OF_IMMUNE_RESPONSE	3/261	58/3404	0.833909	0.996993	0.96479	CD74/HLA-DRB1/TCF3	3
GO_REGULATION_OF_ENDOCYTOSIS	GO_REGULATION_OF_ENDOCYTOSIS	3/261	58/3404	0.833909	0.996993	0.96479	DNM1/APOC2/CLU	3
GO_PLATELET_ACTIVATION	GO_PLATELET_ACTIVATION	2/261	41/3404	0.834419	0.996993	0.96479	PLA2G4A/PRKCA	2
GO_REGULATION_OF_NUCLEAR_DIVISION	GO_REGULATION_OF_NUCLEAR_DIVISION	2/261	41/3404	0.834419	0.996993	0.96479	PDE3A/CCSAP	2
GO_SIGNAL_TRANSDUCTION_IN_RESPONSE_TO_DNA_DAMAGE	GO_SIGNAL_TRANSDUCTION_IN_RESPONSE_TO_DNA_DAMAGE	2/261	41/3404	0.834419	0.996993	0.96479	CD74/TFDP2	2
GO_EMBRYO_DEVELOPMENT	GO_EMBRYO_DEVELOPMENT	16/261	254/3404	0.834996	0.996993	0.96479	CITED1/APOB/MEIS1/RDH10/MAP3K20/ATP7A/PROX1/PDX1/TBX3/PKDCC/DYNC2H1/CCSAP/KMT2A/MEIS2/TSHZ1/SUPT20H	16
GO_TRANSMEMBRANE_RECEPTOR_PROTEIN_SERINE_THREONINE_KINASE_SIGNALING_PATHWAY	GO_TRANSMEMBRANE_RECEPTOR_PROTEIN_SERINE_THREONINE_KINASE_SIGNALING_PATHWAY	5/261	91/3404	0.839376	0.996993	0.96479	CITED1/JAK2/SPART/ONECUT2/NPNT	5
GO_BONE_REMODELING	GO_BONE_REMODELING	1/261	23/3404	0.84134	0.996993	0.96479	PRKCA	1
GO_EMBRYONIC_SKELETAL_SYSTEM_DEVELOPMENT	GO_EMBRYONIC_SKELETAL_SYSTEM_DEVELOPMENT	1/261	23/3404	0.84134	0.996993	0.96479	RDH10	1
GO_EXTRINSIC_APOPTOTIC_SIGNALING_PATHWAY_VIA_DEATH_DOMAIN_RECEPTORS	GO_EXTRINSIC_APOPTOTIC_SIGNALING_PATHWAY_VIA_DEATH_DOMAIN_RECEPTORS	1/261	23/3404	0.84134	0.996993	0.96479	DAPK1	1
GO_LEARNING	GO_LEARNING	1/261	23/3404	0.84134	0.996993	0.96479	MEIS2	1
GO_MEMORY	GO_MEMORY	1/261	23/3404	0.84134	0.996993	0.96479	CHRNA7	1
GO_NEGATIVE_REGULATION_OF_GENE_EXPRESSION_EPIGENETIC	GO_NEGATIVE_REGULATION_OF_GENE_EXPRESSION_EPIGENETIC	1/261	23/3404	0.84134	0.996993	0.96479	ATAD2	1
GO_NEGATIVE_REGULATION_OF_PROTEIN_BINDING	GO_NEGATIVE_REGULATION_OF_PROTEIN_BINDING	1/261	23/3404	0.84134	0.996993	0.96479	IFIT2	1
GO_NEGATIVE_REGULATION_OF_VIRAL_GENOME_REPLICATION	GO_NEGATIVE_REGULATION_OF_VIRAL_GENOME_REPLICATION	1/261	23/3404	0.84134	0.996993	0.96479	PROX1	1
GO_POSITIVE_REGULATION_OF_PRODUCTION_OF_MOLECULAR_MEDIATOR_OF_IMMUNE_RESPONSE	GO_POSITIVE_REGULATION_OF_PRODUCTION_OF_MOLECULAR_MEDIATOR_OF_IMMUNE_RESPONSE	1/261	23/3404	0.84134	0.996993	0.96479	CD74	1
GO_REGULATION_OF_CYCLIN_DEPENDENT_PROTEIN_KINASE_ACTIVITY	GO_REGULATION_OF_CYCLIN_DEPENDENT_PROTEIN_KINASE_ACTIVITY	1/261	23/3404	0.84134	0.996993	0.96479	PROX1	1
GO_REGULATION_OF_NIK_NF_KAPPAB_SIGNALING	GO_REGULATION_OF_NIK_NF_KAPPAB_SIGNALING	1/261	23/3404	0.84134	0.996993	0.96479	RC3H2	1
GO_REGULATION_OF_PROTEIN_LOCALIZATION_TO_CELL_PERIPHERY	GO_REGULATION_OF_PROTEIN_LOCALIZATION_TO_CELL_PERIPHERY	1/261	23/3404	0.84134	0.996993	0.96479	PKDCC	1
GO_RESPONSE_TO_VITAMIN	GO_RESPONSE_TO_VITAMIN	1/261	23/3404	0.84134	0.996993	0.96479	PDX1	1
GO_SYNAPTIC_VESICLE_EXOCYTOSIS	GO_SYNAPTIC_VESICLE_EXOCYTOSIS	1/261	23/3404	0.84134	0.996993	0.96479	SYT1	1
GO_VASCULAR_ENDOTHELIAL_GROWTH_FACTOR_RECEPTOR_SIGNALING_PATHWAY	GO_VASCULAR_ENDOTHELIAL_GROWTH_FACTOR_RECEPTOR_SIGNALING_PATHWAY	1/261	23/3404	0.84134	0.996993	0.96479	NCF1	1
GO_CELLULAR_RESPONSE_TO_INSULIN_STIMULUS	GO_CELLULAR_RESPONSE_TO_INSULIN_STIMULUS	3/261	59/3404	0.842471	0.996993	0.96479	TNS2/APOBEC1/SERPINA12	3
GO_POSITIVE_REGULATION_OF_PROTEIN_CONTAINING_COMPLEX_ASSEMBLY	GO_POSITIVE_REGULATION_OF_PROTEIN_CONTAINING_COMPLEX_ASSEMBLY	3/261	59/3404	0.842471	0.996993	0.96479	JMY/XPA/CLU	3
GO_REGULATION_OF_ANIMAL_ORGAN_MORPHOGENESIS	GO_REGULATION_OF_ANIMAL_ORGAN_MORPHOGENESIS	3/261	59/3404	0.842471	0.996993	0.96479	CITED1/ROBO1/GATA5	3
GO_TELENCEPHALON_DEVELOPMENT	GO_TELENCEPHALON_DEVELOPMENT	3/261	59/3404	0.842471	0.996993	0.96479	ROBO1/PROX1/SLC8A1	3
GO_MULTI_MULTICELLULAR_ORGANISM_PROCESS	GO_MULTI_MULTICELLULAR_ORGANISM_PROCESS	2/261	42/3404	0.844343	0.996993	0.96479	RGS2/COL16A1	2
GO_OSTEOBLAST_DIFFERENTIATION	GO_OSTEOBLAST_DIFFERENTIATION	2/261	42/3404	0.844343	0.996993	0.96479	CITED1/NPNT	2
GO_POST_GOLGI_VESICLE_MEDIATED_TRANSPORT	GO_POST_GOLGI_VESICLE_MEDIATED_TRANSPORT	2/261	42/3404	0.844343	0.996993	0.96479	GOSR2/PKDCC	2
GO_REGULATION_OF_SYNAPTIC_PLASTICITY	GO_REGULATION_OF_SYNAPTIC_PLASTICITY	2/261	42/3404	0.844343	0.996993	0.96479	MME/CHRNA7	2
GO_NEGATIVE_REGULATION_OF_CELL_CYCLE_PROCESS	GO_NEGATIVE_REGULATION_OF_CELL_CYCLE_PROCESS	4/261	76/3404	0.846529	0.996993	0.96479	MLXIPL/CLSPN/TFDP2/GIGYF2	4
GO_NEGATIVE_REGULATION_OF_NERVOUS_SYSTEM_DEVELOPMENT	GO_NEGATIVE_REGULATION_OF_NERVOUS_SYSTEM_DEVELOPMENT	4/261	76/3404	0.846529	0.996993	0.96479	PMP22/MEIS1/SPART/SEMA5B	4
GO_CHROMATIN_REMODELING	GO_CHROMATIN_REMODELING	3/261	60/3404	0.85065	0.996993	0.96479	KDM5D/APOBEC1/MIS18BP1	3
GO_REGULATION_OF_ORGANELLE_ASSEMBLY	GO_REGULATION_OF_ORGANELLE_ASSEMBLY	3/261	60/3404	0.85065	0.996993	0.96479	PROX1/C9orf72/CCSAP	3
GO_CELL_CELL_SIGNALING	GO_CELL_CELL_SIGNALING	24/261	372/3404	0.850767	0.996993	0.96479	MME/CFTR/CITED1/PMP22/DNM1/JAK2/KCNJ3/CD68/CHRNA7/FAM3B/C5/RAPGEF3/CDK14/PLCL2/TMEM25/SYT1/PDX1/TBX3/CHRM3/AGO4/HLA-DRB1/SLC2A2/AIF1/PRKCA	24
GO_REGULATION_OF_CYTOSKELETON_ORGANIZATION	GO_REGULATION_OF_CYTOSKELETON_ORGANIZATION	7/261	124/3404	0.85101	0.996993	0.96479	RHOBTB1/RAPGEF3/JMY/PROX1/MYCBP2/C9orf72/CCSAP	7
GO_PEPTIDYL_AMINO_ACID_MODIFICATION	GO_PEPTIDYL_AMINO_ACID_MODIFICATION	21/261	330/3404	0.852921	0.996993	0.96479	CD74/JAK2/ENPP2/FOLH1/RAPGEF3/FKBP14/MLXIPL/PLCL2/CLSPN/NCF1/ERN1/MCFD2/ATP7A/TGM2/MST1/PKDCC/BANK1/KMT2A/BRAF/PRKCA/DPY19L4	21
GO_B_CELL_ACTIVATION_INVOLVED_IN_IMMUNE_RESPONSE	GO_B_CELL_ACTIVATION_INVOLVED_IN_IMMUNE_RESPONSE	1/261	24/3404	0.853588	0.996993	0.96479	PLCL2	1
GO_FEMALE_SEX_DIFFERENTIATION	GO_FEMALE_SEX_DIFFERENTIATION	1/261	24/3404	0.853588	0.996993	0.96479	TBX3	1
GO_FOCAL_ADHESION_ASSEMBLY	GO_FOCAL_ADHESION_ASSEMBLY	1/261	24/3404	0.853588	0.996993	0.96479	COL16A1	1
GO_GOLGI_TO_PLASMA_MEMBRANE_TRANSPORT	GO_GOLGI_TO_PLASMA_MEMBRANE_TRANSPORT	1/261	24/3404	0.853588	0.996993	0.96479	PKDCC	1
GO_INNER_EAR_MORPHOGENESIS	GO_INNER_EAR_MORPHOGENESIS	1/261	24/3404	0.853588	0.996993	0.96479	PROX1	1
GO_INOSITOL_PHOSPHATE_METABOLIC_PROCESS	GO_INOSITOL_PHOSPHATE_METABOLIC_PROCESS	1/261	24/3404	0.853588	0.996993	0.96479	INPP4B	1
GO_MEMBRANE_LIPID_BIOSYNTHETIC_PROCESS	GO_MEMBRANE_LIPID_BIOSYNTHETIC_PROCESS	1/261	24/3404	0.853588	0.996993	0.96479	ENPP7	1
GO_NEGATIVE_REGULATION_OF_CELLULAR_PROTEIN_LOCALIZATION	GO_NEGATIVE_REGULATION_OF_CELLULAR_PROTEIN_LOCALIZATION	1/261	24/3404	0.853588	0.996993	0.96479	PKDCC	1
GO_NEGATIVE_REGULATION_OF_INFLAMMATORY_RESPONSE	GO_NEGATIVE_REGULATION_OF_INFLAMMATORY_RESPONSE	1/261	24/3404	0.853588	0.996993	0.96479	HLA-DRB1	1
GO_NEURON_PROJECTION_ORGANIZATION	GO_NEURON_PROJECTION_ORGANIZATION	1/261	24/3404	0.853588	0.996993	0.96479	CHRNA7	1
GO_REGULATION_OF_EPIDERMIS_DEVELOPMENT	GO_REGULATION_OF_EPIDERMIS_DEVELOPMENT	1/261	24/3404	0.853588	0.996993	0.96479	REG3A	1
GO_REGULATION_OF_OXIDOREDUCTASE_ACTIVITY	GO_REGULATION_OF_OXIDOREDUCTASE_ACTIVITY	1/261	24/3404	0.853588	0.996993	0.96479	ATP7A	1
GO_REGULATION_OF_PROTEIN_TYROSINE_KINASE_ACTIVITY	GO_REGULATION_OF_PROTEIN_TYROSINE_KINASE_ACTIVITY	1/261	24/3404	0.853588	0.996993	0.96479	NCF1	1
GO_RESPONSE_TO_OSMOTIC_STRESS	GO_RESPONSE_TO_OSMOTIC_STRESS	1/261	24/3404	0.853588	0.996993	0.96479	APOBEC1	1
GO_RESPONSE_TO_RETINOIC_ACID	GO_RESPONSE_TO_RETINOIC_ACID	1/261	24/3404	0.853588	0.996993	0.96479	CTSH	1
GO_SKIN_EPIDERMIS_DEVELOPMENT	GO_SKIN_EPIDERMIS_DEVELOPMENT	1/261	24/3404	0.853588	0.996993	0.96479	ATP7A	1
GO_SOMATIC_DIVERSIFICATION_OF_IMMUNE_RECEPTORS	GO_SOMATIC_DIVERSIFICATION_OF_IMMUNE_RECEPTORS	1/261	24/3404	0.853588	0.996993	0.96479	TCF3	1
GO_REGULATION_OF_CELLULAR_COMPONENT_SIZE	GO_REGULATION_OF_CELLULAR_COMPONENT_SIZE	4/261	77/3404	0.853717	0.996993	0.96479	JMY/SPART/ATP7A/SEMA5B	4
GO_RESPONSE_TO_UV	GO_RESPONSE_TO_UV	2/261	43/3404	0.853725	0.996993	0.96479	MME/XPA	2
GO_ANATOMICAL_STRUCTURE_HOMEOSTASIS	GO_ANATOMICAL_STRUCTURE_HOMEOSTASIS	6/261	109/3404	0.854147	0.996993	0.96479	CTSH/LIPA/RCN3/PRKCA/LYZ/GIGYF2	6
GO_EMBRYONIC_MORPHOGENESIS	GO_EMBRYONIC_MORPHOGENESIS	8/261	141/3404	0.859981	0.999853	0.967559	RDH10/MAP3K20/PROX1/PDX1/TBX3/DYNC2H1/TSHZ1/SUPT20H	8
GO_GOLGI_ORGANIZATION	GO_GOLGI_ORGANIZATION	2/261	44/3404	0.862591	0.999853	0.967559	PDE4DIP/DYNC2H1	2
GO_PATTERN_RECOGNITION_RECEPTOR_SIGNALING_PATHWAY	GO_PATTERN_RECOGNITION_RECEPTOR_SIGNALING_PATHWAY	2/261	44/3404	0.862591	0.999853	0.967559	APOB/BIRC3	2
GO_CELL_MOTILITY	GO_CELL_MOTILITY	25/261	390/3404	0.863942	0.999853	0.967559	DPEP1/CD74/CCL25/APOB/JAK2/ENPP2/ATRN/MATN2/ROBO1/C5/JMY/ACKR3/CTSH/ATP7A/PLXNC1/WWC1/PROX1/MST1/ONECUT2/CXCL16/SLC8A1/SEMA5B/CCSAP/AIF1/PRKCA	25
GO_CELLULAR_RESPONSE_TO_KETONE	GO_CELLULAR_RESPONSE_TO_KETONE	1/261	25/3404	0.864893	0.999853	0.967559	CFTR	1
GO_DNA_GEOMETRIC_CHANGE	GO_DNA_GEOMETRIC_CHANGE	1/261	25/3404	0.864893	0.999853	0.967559	XPA	1
GO_EPHRIN_RECEPTOR_SIGNALING_PATHWAY	GO_EPHRIN_RECEPTOR_SIGNALING_PATHWAY	1/261	25/3404	0.864893	0.999853	0.967559	DNM1	1
GO_NEGATIVE_REGULATION_OF_EXTRINSIC_APOPTOTIC_SIGNALING_PATHWAY	GO_NEGATIVE_REGULATION_OF_EXTRINSIC_APOPTOTIC_SIGNALING_PATHWAY	1/261	25/3404	0.864893	0.999853	0.967559	IFI6	1
GO_NEGATIVE_REGULATION_OF_RESPONSE_TO_WOUNDING	GO_NEGATIVE_REGULATION_OF_RESPONSE_TO_WOUNDING	1/261	25/3404	0.864893	0.999853	0.967559	TFPI	1
GO_PEPTIDYL_TYROSINE_DEPHOSPHORYLATION	GO_PEPTIDYL_TYROSINE_DEPHOSPHORYLATION	1/261	25/3404	0.864893	0.999853	0.967559	TNS2	1
GO_POSITIVE_REGULATION_OF_PLASMA_MEMBRANE_BOUNDED_CELL_PROJECTION_ASSEMBLY	GO_POSITIVE_REGULATION_OF_PLASMA_MEMBRANE_BOUNDED_CELL_PROJECTION_ASSEMBLY	1/261	25/3404	0.864893	0.999853	0.967559	ATP7A	1
GO_REGULATION_OF_ACTIN_FILAMENT_BUNDLE_ASSEMBLY	GO_REGULATION_OF_ACTIN_FILAMENT_BUNDLE_ASSEMBLY	1/261	25/3404	0.864893	0.999853	0.967559	RAPGEF3	1
GO_REGULATION_OF_ALPHA_BETA_T_CELL_ACTIVATION	GO_REGULATION_OF_ALPHA_BETA_T_CELL_ACTIVATION	1/261	25/3404	0.864893	0.999853	0.967559	RC3H2	1
GO_REGULATION_OF_CARBOHYDRATE_CATABOLIC_PROCESS	GO_REGULATION_OF_CARBOHYDRATE_CATABOLIC_PROCESS	1/261	25/3404	0.864893	0.999853	0.967559	MLXIPL	1
GO_SPERMATID_DIFFERENTIATION	GO_SPERMATID_DIFFERENTIATION	1/261	25/3404	0.864893	0.999853	0.967559	CFTR	1
GO_AMIDE_BIOSYNTHETIC_PROCESS	GO_AMIDE_BIOSYNTHETIC_PROCESS	7/261	127/3404	0.867519	0.999853	0.967559	RGS2/ENPP7/BANK1/AGO4/DAPK1/GIGYF2/BDH2	7
GO_NEGATIVE_REGULATION_OF_CELL_CYCLE	GO_NEGATIVE_REGULATION_OF_CELL_CYCLE	9/261	158/3404	0.86853	0.999853	0.967559	MLXIPL/MAP3K20/JMY/CLSPN/ERN1/PROX1/PRKAB2/TFDP2/GIGYF2	9
GO_MEIOTIC_CELL_CYCLE	GO_MEIOTIC_CELL_CYCLE	2/261	45/3404	0.870964	0.999853	0.967559	PDE3A/AGO4	2
GO_REGULATION_OF_CELL_PROJECTION_ASSEMBLY	GO_REGULATION_OF_CELL_PROJECTION_ASSEMBLY	2/261	45/3404	0.870964	0.999853	0.967559	RAP1GAP/ATP7A	2
GO_ANATOMICAL_STRUCTURE_MATURATION	GO_ANATOMICAL_STRUCTURE_MATURATION	3/261	63/3404	0.873013	0.999853	0.967559	CFTR/TUT4/PDE3A	3
GO_MESENCHYMAL_CELL_DIFFERENTIATION	GO_MESENCHYMAL_CELL_DIFFERENTIATION	3/261	63/3404	0.873013	0.999853	0.967559	GATA5/RDH10/SEMA5B	3
GO_AGING	GO_AGING	4/261	80/3404	0.873595	0.999853	0.967559	MME/CD68/PDX1/TBX3	4
GO_MESENCHYME_DEVELOPMENT	GO_MESENCHYME_DEVELOPMENT	4/261	80/3404	0.873595	0.999853	0.967559	ROBO1/GATA5/RDH10/SEMA5B	4
GO_ACTIN_FILAMENT_BASED_MOVEMENT	GO_ACTIN_FILAMENT_BASED_MOVEMENT	1/261	26/3404	0.875329	0.999853	0.967559	KCNJ3	1
GO_ENERGY_RESERVE_METABOLIC_PROCESS	GO_ENERGY_RESERVE_METABOLIC_PROCESS	1/261	26/3404	0.875329	0.999853	0.967559	KHK	1
GO_MRNA_3_END_PROCESSING	GO_MRNA_3_END_PROCESSING	1/261	26/3404	0.875329	0.999853	0.967559	TUT4	1
GO_MUCOPOLYSACCHARIDE_METABOLIC_PROCESS	GO_MUCOPOLYSACCHARIDE_METABOLIC_PROCESS	1/261	26/3404	0.875329	0.999853	0.967559	GLCE	1
GO_NEGATIVE_REGULATION_OF_IMMUNE_EFFECTOR_PROCESS	GO_NEGATIVE_REGULATION_OF_IMMUNE_EFFECTOR_PROCESS	1/261	26/3404	0.875329	0.999853	0.967559	RC3H2	1
GO_POSITIVE_REGULATION_OF_PROTEIN_POLYMERIZATION	GO_POSITIVE_REGULATION_OF_PROTEIN_POLYMERIZATION	1/261	26/3404	0.875329	0.999853	0.967559	JMY	1
GO_PROTEIN_DEPOLYMERIZATION	GO_PROTEIN_DEPOLYMERIZATION	1/261	26/3404	0.875329	0.999853	0.967559	CCSAP	1
GO_REGULATION_OF_RECEPTOR_SIGNALING_PATHWAY_VIA_STAT	GO_REGULATION_OF_RECEPTOR_SIGNALING_PATHWAY_VIA_STAT	1/261	26/3404	0.875329	0.999853	0.967559	JAK2	1
GO_REGULATION_OF_SMOOTHENED_SIGNALING_PATHWAY	GO_REGULATION_OF_SMOOTHENED_SIGNALING_PATHWAY	1/261	26/3404	0.875329	0.999853	0.967559	DYNC2H1	1
GO_RESPONSE_TO_LEUKEMIA_INHIBITORY_FACTOR	GO_RESPONSE_TO_LEUKEMIA_INHIBITORY_FACTOR	1/261	26/3404	0.875329	0.999853	0.967559	SSTR1	1
GO_RETROGRADE_TRANSPORT_ENDOSOME_TO_GOLGI	GO_RETROGRADE_TRANSPORT_ENDOSOME_TO_GOLGI	1/261	26/3404	0.875329	0.999853	0.967559	GOSR2	1
GO_SEGMENTATION	GO_SEGMENTATION	1/261	26/3404	0.875329	0.999853	0.967559	TBX3	1
GO_PROTEIN_IMPORT	GO_PROTEIN_IMPORT	2/261	46/3404	0.878866	0.999853	0.967559	JAK2/CLU	2
GO_REGULATION_OF_ENDOTHELIAL_CELL_MIGRATION	GO_REGULATION_OF_ENDOTHELIAL_CELL_MIGRATION	2/261	46/3404	0.878866	0.999853	0.967559	PROX1/PRKCA	2
GO_DNA_TEMPLATED_TRANSCRIPTION_INITIATION	GO_DNA_TEMPLATED_TRANSCRIPTION_INITIATION	3/261	64/3404	0.879783	0.999853	0.967559	GTF2E2/XPA/NR1I2	3
GO_REGULATION_OF_CATABOLIC_PROCESS	GO_REGULATION_OF_CATABOLIC_PROCESS	17/261	280/3404	0.880471	0.999853	0.967559	APOA4/APOC2/MLXIPL/TRIM22/ERN1/TRIM5/PRKAB2/MYCBP2/ENPP7/APOBEC1/XPA/C9orf72/DAPK1/RC3H2/PRKCA/CLU/GIGYF2	17
GO_POSITIVE_REGULATION_OF_CELLULAR_COMPONENT_ORGANIZATION	GO_POSITIVE_REGULATION_OF_CELLULAR_COMPONENT_ORGANIZATION	18/261	295/3404	0.881885	0.999853	0.967559	DNM1/ENPP2/TIAM2/ROBO1/APOC2/RAPGEF3/JMY/REG1A/ATP7A/PLXNC1/SYT1/RGS2/PROX1/TFDP2/XPA/KMT2A/CLU/COL16A1	18
GO_CELLULAR_RESPONSE_TO_PEPTIDE	GO_CELLULAR_RESPONSE_TO_PEPTIDE	5/261	98/3404	0.882511	0.999853	0.967559	JAK2/TNS2/REG1A/APOBEC1/SERPINA12	5
GO_LOCALIZATION_WITHIN_MEMBRANE	GO_LOCALIZATION_WITHIN_MEMBRANE	1/261	27/3404	0.884962	0.999853	0.967559	SEC23A	1
GO_NUCLEOTIDE_EXCISION_REPAIR	GO_NUCLEOTIDE_EXCISION_REPAIR	1/261	27/3404	0.884962	0.999853	0.967559	XPA	1
GO_NUCLEUS_ORGANIZATION	GO_NUCLEUS_ORGANIZATION	1/261	27/3404	0.884962	0.999853	0.967559	PRKCA	1
GO_PROTEIN_LOCALIZATION_TO_MITOCHONDRION	GO_PROTEIN_LOCALIZATION_TO_MITOCHONDRION	1/261	27/3404	0.884962	0.999853	0.967559	TFDP2	1
GO_REGULATION_OF_GENE_SILENCING	GO_REGULATION_OF_GENE_SILENCING	1/261	27/3404	0.884962	0.999853	0.967559	ATAD2	1
GO_REGULATION_OF_LEUKOCYTE_APOPTOTIC_PROCESS	GO_REGULATION_OF_LEUKOCYTE_APOPTOTIC_PROCESS	1/261	27/3404	0.884962	0.999853	0.967559	CD74	1
GO_REGULATION_OF_NEUROTRANSMITTER_TRANSPORT	GO_REGULATION_OF_NEUROTRANSMITTER_TRANSPORT	1/261	27/3404	0.884962	0.999853	0.967559	SYT1	1
GO_NEGATIVE_REGULATION_OF_CELLULAR_COMPONENT_ORGANIZATION	GO_NEGATIVE_REGULATION_OF_CELLULAR_COMPONENT_ORGANIZATION	10/261	177/3404	0.885026	0.999853	0.967559	RAP1GAP/APOA4/PMP22/APOC2/RAPGEF3/SPART/APOBEC1/SEMA5B/ATAD2/CLU	10
GO_DEVELOPMENT_OF_PRIMARY_SEXUAL_CHARACTERISTICS	GO_DEVELOPMENT_OF_PRIMARY_SEXUAL_CHARACTERISTICS	2/261	47/3404	0.886322	0.999853	0.967559	RDH10/AGO4	2
GO_REGULATION_OF_ADAPTIVE_IMMUNE_RESPONSE	GO_REGULATION_OF_ADAPTIVE_IMMUNE_RESPONSE	2/261	47/3404	0.886322	0.999853	0.967559	PLA2G4A/RC3H2	2
GO_SMALL_GTPASE_MEDIATED_SIGNAL_TRANSDUCTION	GO_SMALL_GTPASE_MEDIATED_SIGNAL_TRANSDUCTION	9/261	163/3404	0.890536	0.999853	0.967559	RAP1GAP/FAM13A/JAK2/TIAM2/ROBO1/RHOBTB1/RAPGEF3/FGD2/AIF1	9
GO_CELL_CYCLE_G2_M_PHASE_TRANSITION	GO_CELL_CYCLE_G2_M_PHASE_TRANSITION	3/261	66/3404	0.892371	0.999853	0.967559	CDK14/CLSPN/NEK10	3
GO_CELLULAR_RESPONSE_TO_EXTRACELLULAR_STIMULUS	GO_CELLULAR_RESPONSE_TO_EXTRACELLULAR_STIMULUS	3/261	66/3404	0.892371	0.999853	0.967559	CD68/XPR1/AIF1	3
GO_DNA_CONFORMATION_CHANGE	GO_DNA_CONFORMATION_CHANGE	3/261	66/3404	0.892371	0.999853	0.967559	APOBEC1/XPA/MIS18BP1	3
GO_NUCLEAR_TRANSCRIBED_MRNA_CATABOLIC_PROCESS	GO_NUCLEAR_TRANSCRIBED_MRNA_CATABOLIC_PROCESS	2/261	48/3404	0.893351	0.999853	0.967559	TUT4/RC3H2	2
GO_CYTOKINE_PRODUCTION_INVOLVED_IN_IMMUNE_RESPONSE	GO_CYTOKINE_PRODUCTION_INVOLVED_IN_IMMUNE_RESPONSE	1/261	28/3404	0.893853	0.999853	0.967559	CD74	1
GO_LIPID_STORAGE	GO_LIPID_STORAGE	1/261	28/3404	0.893853	0.999853	0.967559	APOB	1
GO_MOLTING_CYCLE	GO_MOLTING_CYCLE	1/261	28/3404	0.893853	0.999853	0.967559	ATP7A	1
GO_NCRNA_TRANSCRIPTION	GO_NCRNA_TRANSCRIPTION	1/261	28/3404	0.893853	0.999853	0.967559	GTF2E2	1
GO_REGULATION_OF_TOR_SIGNALING	GO_REGULATION_OF_TOR_SIGNALING	1/261	28/3404	0.893853	0.999853	0.967559	C9orf72	1
GO_STRESS_FIBER_ASSEMBLY	GO_STRESS_FIBER_ASSEMBLY	1/261	28/3404	0.893853	0.999853	0.967559	RAPGEF3	1
GO_T_CELL_MEDIATED_IMMUNITY	GO_T_CELL_MEDIATED_IMMUNITY	1/261	28/3404	0.893853	0.999853	0.967559	CTSH	1
GO_MITOTIC_NUCLEAR_DIVISION	GO_MITOTIC_NUCLEAR_DIVISION	3/261	67/3404	0.898213	0.999853	0.967559	POGZ/STAG1/CCSAP	3
GO_PROTEIN_CONTAINING_COMPLEX_LOCALIZATION	GO_PROTEIN_CONTAINING_COMPLEX_LOCALIZATION	3/261	67/3404	0.898213	0.999853	0.967559	DNM1/MX2/DYNC2H1	3
GO_SYMBIOTIC_PROCESS	GO_SYMBIOTIC_PROCESS	13/261	226/3404	0.898238	0.999853	0.967559	CD74/ANPEP/HLA-DRA/ACKR3/ACY3/TRIM22/PROX1/TRIM5/DEFA5/XPR1/AZI2/HLA-DRB1/STAT2	13
GO_REGULATION_OF_PHOSPHATASE_ACTIVITY	GO_REGULATION_OF_PHOSPHATASE_ACTIVITY	2/261	49/3404	0.899977	0.999853	0.967559	JAK2/NPNT	2
GO_NEURON_DEATH	GO_NEURON_DEATH	4/261	85/3404	0.901573	0.999853	0.967559	CITED1/JAK2/CHRNA7/CLU	4
GO_POSITIVE_REGULATION_OF_CHROMATIN_ORGANIZATION	GO_POSITIVE_REGULATION_OF_CHROMATIN_ORGANIZATION	1/261	29/3404	0.902059	0.999853	0.967559	KMT2A	1
GO_POSITIVE_REGULATION_OF_ORGANELLE_ASSEMBLY	GO_POSITIVE_REGULATION_OF_ORGANELLE_ASSEMBLY	1/261	29/3404	0.902059	0.999853	0.967559	PROX1	1
GO_POSITIVE_REGULATION_OF_UBIQUITIN_DEPENDENT_PROTEIN_CATABOLIC_PROCESS	GO_POSITIVE_REGULATION_OF_UBIQUITIN_DEPENDENT_PROTEIN_CATABOLIC_PROCESS	1/261	29/3404	0.902059	0.999853	0.967559	CLU	1
GO_REGULATION_OF_ACTIN_FILAMENT_LENGTH	GO_REGULATION_OF_ACTIN_FILAMENT_LENGTH	1/261	29/3404	0.902059	0.999853	0.967559	JMY	1
GO_REGULATION_OF_RNA_SPLICING	GO_REGULATION_OF_RNA_SPLICING	1/261	29/3404	0.902059	0.999853	0.967559	ERN1	1
GO_MICROTUBULE_BASED_MOVEMENT	GO_MICROTUBULE_BASED_MOVEMENT	3/261	68/3404	0.90377	0.999853	0.967559	APOB/DYNC2H1/CCSAP	3
GO_MAINTENANCE_OF_LOCATION_IN_CELL	GO_MAINTENANCE_OF_LOCATION_IN_CELL	2/261	50/3404	0.906218	0.999853	0.967559	MCOLN3/SLC8A1	2
GO_SPINDLE_ORGANIZATION	GO_SPINDLE_ORGANIZATION	2/261	50/3404	0.906218	0.999853	0.967559	STAG1/CCSAP	2
GO_POSITIVE_REGULATION_OF_CELLULAR_PROTEIN_LOCALIZATION	GO_POSITIVE_REGULATION_OF_CELLULAR_PROTEIN_LOCALIZATION	4/261	86/3404	0.906467	0.999853	0.967559	JAK2/RAPGEF3/PDZK1/TFDP2	4
GO_REGULATION_OF_CELLULAR_COMPONENT_BIOGENESIS	GO_REGULATION_OF_CELLULAR_COMPONENT_BIOGENESIS	13/261	229/3404	0.90789	0.999853	0.967559	RAP1GAP/RAPGEF3/JMY/ATP7A/PROX1/ENPP7/APOBEC1/XPA/C9orf72/CCSAP/PRKCA/CLU/COL16A1	13
GO_AMINOGLYCAN_BIOSYNTHETIC_PROCESS	GO_AMINOGLYCAN_BIOSYNTHETIC_PROCESS	1/261	30/3404	0.909633	0.999853	0.967559	GLCE	1
GO_AUTOPHAGOSOME_ORGANIZATION	GO_AUTOPHAGOSOME_ORGANIZATION	1/261	30/3404	0.909633	0.999853	0.967559	C9orf72	1
GO_CELL_SUBSTRATE_JUNCTION_ORGANIZATION	GO_CELL_SUBSTRATE_JUNCTION_ORGANIZATION	1/261	30/3404	0.909633	0.999853	0.967559	COL16A1	1
GO_NEURON_MIGRATION	GO_NEURON_MIGRATION	1/261	30/3404	0.909633	0.999853	0.967559	MATN2	1
GO_PEPTIDYL_THREONINE_MODIFICATION	GO_PEPTIDYL_THREONINE_MODIFICATION	1/261	30/3404	0.909633	0.999853	0.967559	PRKCA	1
GO_POSITIVE_REGULATION_OF_CELL_CYCLE_ARREST	GO_POSITIVE_REGULATION_OF_CELL_CYCLE_ARREST	1/261	30/3404	0.909633	0.999853	0.967559	TFDP2	1
GO_POSITIVE_REGULATION_OF_CELL_CYCLE_PHASE_TRANSITION	GO_POSITIVE_REGULATION_OF_CELL_CYCLE_PHASE_TRANSITION	1/261	30/3404	0.909633	0.999853	0.967559	AIF1	1
GO_REGULATION_OF_DNA_REPLICATION	GO_REGULATION_OF_DNA_REPLICATION	1/261	30/3404	0.909633	0.999853	0.967559	ENPP7	1
GO_RENAL_SYSTEM_PROCESS	GO_RENAL_SYSTEM_PROCESS	1/261	30/3404	0.909633	0.999853	0.967559	RRM2B	1
GO_RETINA_DEVELOPMENT_IN_CAMERA_TYPE_EYE	GO_RETINA_DEVELOPMENT_IN_CAMERA_TYPE_EYE	1/261	30/3404	0.909633	0.999853	0.967559	PROX1	1
GO_SIGNAL_TRANSDUCTION_INVOLVED_IN_CELL_CYCLE_CHECKPOINT	GO_SIGNAL_TRANSDUCTION_INVOLVED_IN_CELL_CYCLE_CHECKPOINT	1/261	30/3404	0.909633	0.999853	0.967559	TFDP2	1
GO_SUBSTRATE_ADHESION_DEPENDENT_CELL_SPREADING	GO_SUBSTRATE_ADHESION_DEPENDENT_CELL_SPREADING	1/261	30/3404	0.909633	0.999853	0.967559	ATRN	1
GO_TOR_SIGNALING	GO_TOR_SIGNALING	1/261	30/3404	0.909633	0.999853	0.967559	C9orf72	1
GO_NEGATIVE_REGULATION_OF_MITOTIC_CELL_CYCLE	GO_NEGATIVE_REGULATION_OF_MITOTIC_CELL_CYCLE	4/261	87/3404	0.911145	0.999853	0.967559	MAP3K20/CLSPN/TFDP2/GIGYF2	4
GO_NUCLEAR_TRANSPORT	GO_NUCLEAR_TRANSPORT	4/261	87/3404	0.911145	0.999853	0.967559	CITED1/JAK2/MX2/RAPGEF3	4
GO_NEGATIVE_REGULATION_OF_PHOSPHORYLATION	GO_NEGATIVE_REGULATION_OF_PHOSPHORYLATION	5/261	104/3404	0.911242	0.999853	0.967559	DNAJC10/MLXIPL/RGS2/SLC8A1/C9orf72	5
GO_RESPONSE_TO_STARVATION	GO_RESPONSE_TO_STARVATION	2/261	51/3404	0.912094	0.999853	0.967559	SSTR1/XPR1	2
GO_CHROMOSOME_SEGREGATION	GO_CHROMOSOME_SEGREGATION	3/261	70/3404	0.91407	0.999853	0.967559	POGZ/AGO4/STAG1	3
GO_POSITIVE_REGULATION_OF_ADAPTIVE_IMMUNE_RESPONSE	GO_POSITIVE_REGULATION_OF_ADAPTIVE_IMMUNE_RESPONSE	1/261	31/3404	0.916624	0.999853	0.967559	PLA2G4A	1
GO_POSITIVE_REGULATION_OF_MITOCHONDRION_ORGANIZATION	GO_POSITIVE_REGULATION_OF_MITOCHONDRION_ORGANIZATION	1/261	31/3404	0.916624	0.999853	0.967559	TFDP2	1
GO_PROTEIN_HOMOOLIGOMERIZATION	GO_PROTEIN_HOMOOLIGOMERIZATION	1/261	31/3404	0.916624	0.999853	0.967559	KCTD3	1
GO_REGULATION_OF_PHOSPHOPROTEIN_PHOSPHATASE_ACTIVITY	GO_REGULATION_OF_PHOSPHOPROTEIN_PHOSPHATASE_ACTIVITY	1/261	31/3404	0.916624	0.999853	0.967559	JAK2	1
GO_REGULATION_OF_PROTEIN_LOCALIZATION_TO_NUCLEUS	GO_REGULATION_OF_PROTEIN_LOCALIZATION_TO_NUCLEUS	1/261	31/3404	0.916624	0.999853	0.967559	JAK2	1
GO_REGULATION_OF_CELL_CYCLE_PHASE_TRANSITION	GO_REGULATION_OF_CELL_CYCLE_PHASE_TRANSITION	6/261	122/3404	0.916829	0.999853	0.967559	CLSPN/TM4SF5/NEK10/TFDP2/AIF1/GIGYF2	6
GO_REGULATION_OF_SYNAPSE_STRUCTURE_OR_ACTIVITY	GO_REGULATION_OF_SYNAPSE_STRUCTURE_OR_ACTIVITY	2/261	52/3404	0.917625	0.999853	0.967559	DNM1/MX2	2
GO_DNA_REPLICATION	GO_DNA_REPLICATION	3/261	71/3404	0.918837	0.999853	0.967559	CLSPN/ENPP7/RRM2B	3
GO_REGULATION_OF_VESICLE_MEDIATED_TRANSPORT	GO_REGULATION_OF_VESICLE_MEDIATED_TRANSPORT	7/261	139/3404	0.919242	0.999853	0.967559	CFTR/DNM1/APOC2/SYT1/PKDCC/CACNA1H/CLU	7
GO_CELL_JUNCTION_ASSEMBLY	GO_CELL_JUNCTION_ASSEMBLY	4/261	89/3404	0.919884	0.999853	0.967559	CLDN15/EPB41L3/PRKCA/COL16A1	4
GO_PROTEIN_POLYUBIQUITINATION	GO_PROTEIN_POLYUBIQUITINATION	4/261	89/3404	0.919884	0.999853	0.967559	TRIM22/TRIM5/RC3H2/FBXO44	4
GO_NEGATIVE_REGULATION_OF_NEURON_DEATH	GO_NEGATIVE_REGULATION_OF_NEURON_DEATH	2/261	53/3404	0.922829	0.999853	0.967559	CITED1/JAK2	2
GO_REGULATION_OF_CELL_CYCLE_G2_M_PHASE_TRANSITION	GO_REGULATION_OF_CELL_CYCLE_G2_M_PHASE_TRANSITION	2/261	53/3404	0.922829	0.999853	0.967559	CLSPN/NEK10	2
GO_ACTIVATION_OF_GTPASE_ACTIVITY	GO_ACTIVATION_OF_GTPASE_ACTIVITY	1/261	32/3404	0.923075	0.999853	0.967559	TIAM2	1
GO_CELLULAR_PROTEIN_COMPLEX_DISASSEMBLY	GO_CELLULAR_PROTEIN_COMPLEX_DISASSEMBLY	1/261	32/3404	0.923075	0.999853	0.967559	CCSAP	1
GO_MACROMOLECULE_DEACYLATION	GO_MACROMOLECULE_DEACYLATION	1/261	32/3404	0.923075	0.999853	0.967559	FRY	1
GO_NEGATIVE_REGULATION_OF_ESTABLISHMENT_OF_PROTEIN_LOCALIZATION	GO_NEGATIVE_REGULATION_OF_ESTABLISHMENT_OF_PROTEIN_LOCALIZATION	1/261	32/3404	0.923075	0.999853	0.967559	PKDCC	1
GO_NEGATIVE_REGULATION_OF_PROTEIN_CATABOLIC_PROCESS	GO_NEGATIVE_REGULATION_OF_PROTEIN_CATABOLIC_PROCESS	1/261	32/3404	0.923075	0.999853	0.967559	MYCBP2	1
GO_NEURAL_PRECURSOR_CELL_PROLIFERATION	GO_NEURAL_PRECURSOR_CELL_PROLIFERATION	1/261	32/3404	0.923075	0.999853	0.967559	PROX1	1
GO_NEUROTRANSMITTER_SECRETION	GO_NEUROTRANSMITTER_SECRETION	1/261	32/3404	0.923075	0.999853	0.967559	SYT1	1
GO_PEPTIDYL_LYSINE_METHYLATION	GO_PEPTIDYL_LYSINE_METHYLATION	1/261	32/3404	0.923075	0.999853	0.967559	KMT2A	1
GO_REGULATION_OF_VIRAL_GENOME_REPLICATION	GO_REGULATION_OF_VIRAL_GENOME_REPLICATION	1/261	32/3404	0.923075	0.999853	0.967559	PROX1	1
GO_SPROUTING_ANGIOGENESIS	GO_SPROUTING_ANGIOGENESIS	1/261	32/3404	0.923075	0.999853	0.967559	ROBO1	1
GO_VESICLE_MEDIATED_TRANSPORT_TO_THE_PLASMA_MEMBRANE	GO_VESICLE_MEDIATED_TRANSPORT_TO_THE_PLASMA_MEMBRANE	1/261	32/3404	0.923075	0.999853	0.967559	PKDCC	1
GO_EXTRACELLULAR_STRUCTURE_ORGANIZATION	GO_EXTRACELLULAR_STRUCTURE_ORGANIZATION	5/261	107/3404	0.92316	0.999853	0.967559	HAPLN2/ATP7A/SERPINB5/NPNT/COL16A1	5
GO_REGULATION_OF_CELLULAR_RESPONSE_TO_STRESS	GO_REGULATION_OF_CELLULAR_RESPONSE_TO_STRESS	9/261	173/3404	0.925493	0.999853	0.967559	CD74/MAP3K20/ACKR3/NCF1/ERN1/PDX1/FGD2/VNN1/CLU	9
GO_NEGATIVE_REGULATION_OF_KINASE_ACTIVITY	GO_NEGATIVE_REGULATION_OF_KINASE_ACTIVITY	2/261	54/3404	0.927723	0.999853	0.967559	RGS2/SLC8A1	2
GO_POSITIVE_REGULATION_OF_IMMUNE_EFFECTOR_PROCESS	GO_POSITIVE_REGULATION_OF_IMMUNE_EFFECTOR_PROCESS	2/261	54/3404	0.927723	0.999853	0.967559	CD74/HLA-DMB	2
GO_OSSIFICATION	GO_OSSIFICATION	4/261	91/3404	0.927848	0.999853	0.967559	CITED1/PKDCC/NPNT/SLC8A1	4
GO_DNA_DEPENDENT_DNA_REPLICATION	GO_DNA_DEPENDENT_DNA_REPLICATION	1/261	33/3404	0.929029	0.999853	0.967559	RRM2B	1
GO_LEUKOCYTE_APOPTOTIC_PROCESS	GO_LEUKOCYTE_APOPTOTIC_PROCESS	1/261	33/3404	0.929029	0.999853	0.967559	CD74	1
GO_MITOTIC_SISTER_CHROMATID_SEGREGATION	GO_MITOTIC_SISTER_CHROMATID_SEGREGATION	1/261	33/3404	0.929029	0.999853	0.967559	POGZ	1
GO_NEGATIVE_REGULATION_OF_DNA_METABOLIC_PROCESS	GO_NEGATIVE_REGULATION_OF_DNA_METABOLIC_PROCESS	1/261	33/3404	0.929029	0.999853	0.967559	KMT2A	1
GO_TRANSPORT_ALONG_MICROTUBULE	GO_TRANSPORT_ALONG_MICROTUBULE	1/261	33/3404	0.929029	0.999853	0.967559	DYNC2H1	1
GO_DEVELOPMENTAL_MATURATION	GO_DEVELOPMENTAL_MATURATION	3/261	74/3404	0.931728	0.999853	0.967559	CFTR/TUT4/PDE3A	3
GO_REGULATION_OF_CELL_CYCLE	GO_REGULATION_OF_CELL_CYCLE	19/261	329/3404	0.933228	0.999853	0.967559	MX2/MLXIPL/MAP3K20/CDK14/JMY/CLSPN/ERN1/TM4SF5/PROX1/NEK10/PRKAB2/TBX3/PDE3A/TFDP2/CCSAP/AIF1/PRKCA/MEIS2/GIGYF2	19
GO_DENDRITE_MORPHOGENESIS	GO_DENDRITE_MORPHOGENESIS	1/261	34/3404	0.934524	0.999853	0.967559	CHRNA7	1
GO_ERYTHROCYTE_HOMEOSTASIS	GO_ERYTHROCYTE_HOMEOSTASIS	1/261	34/3404	0.934524	0.999853	0.967559	JAK2	1
GO_NEGATIVE_REGULATION_OF_SUPRAMOLECULAR_FIBER_ORGANIZATION	GO_NEGATIVE_REGULATION_OF_SUPRAMOLECULAR_FIBER_ORGANIZATION	1/261	34/3404	0.934524	0.999853	0.967559	CLU	1
GO_REGULATION_OF_CALCIUM_ION_TRANSMEMBRANE_TRANSPORT	GO_REGULATION_OF_CALCIUM_ION_TRANSMEMBRANE_TRANSPORT	1/261	34/3404	0.934524	0.999853	0.967559	SLC8A1	1
GO_REGULATION_OF_NUCLEOTIDE_METABOLIC_PROCESS	GO_REGULATION_OF_NUCLEOTIDE_METABOLIC_PROCESS	1/261	34/3404	0.934524	0.999853	0.967559	MLXIPL	1
GO_RIBONUCLEOPROTEIN_COMPLEX_SUBUNIT_ORGANIZATION	GO_RIBONUCLEOPROTEIN_COMPLEX_SUBUNIT_ORGANIZATION	1/261	34/3404	0.934524	0.999853	0.967559	AGO4	1
GO_SKELETAL_MUSCLE_ORGAN_DEVELOPMENT	GO_SKELETAL_MUSCLE_ORGAN_DEVELOPMENT	1/261	34/3404	0.934524	0.999853	0.967559	ZBTB18	1
GO_MACROAUTOPHAGY	GO_MACROAUTOPHAGY	3/261	75/3404	0.93559	0.999853	0.967559	ERN1/PRKAB2/C9orf72	3
GO_EPITHELIAL_TUBE_FORMATION	GO_EPITHELIAL_TUBE_FORMATION	1/261	35/3404	0.939595	0.999853	0.967559	PROX1	1
GO_MICROTUBULE_POLYMERIZATION_OR_DEPOLYMERIZATION	GO_MICROTUBULE_POLYMERIZATION_OR_DEPOLYMERIZATION	1/261	35/3404	0.939595	0.999853	0.967559	CCSAP	1
GO_POSTSYNAPSE_ORGANIZATION	GO_POSTSYNAPSE_ORGANIZATION	1/261	35/3404	0.939595	0.999853	0.967559	CHRNA7	1
GO_POTASSIUM_ION_TRANSPORT	GO_POTASSIUM_ION_TRANSPORT	1/261	35/3404	0.939595	0.999853	0.967559	KCNJ3	1
GO_REGULATION_OF_PRODUCTION_OF_MOLECULAR_MEDIATOR_OF_IMMUNE_RESPONSE	GO_REGULATION_OF_PRODUCTION_OF_MOLECULAR_MEDIATOR_OF_IMMUNE_RESPONSE	1/261	35/3404	0.939595	0.999853	0.967559	CD74	1
GO_REGULATION_OF_PROTEASOMAL_UBIQUITIN_DEPENDENT_PROTEIN_CATABOLIC_PROCESS	GO_REGULATION_OF_PROTEASOMAL_UBIQUITIN_DEPENDENT_PROTEIN_CATABOLIC_PROCESS	1/261	35/3404	0.939595	0.999853	0.967559	CLU	1
GO_RNA_MODIFICATION	GO_RNA_MODIFICATION	1/261	35/3404	0.939595	0.999853	0.967559	APOBEC1	1
GO_NEGATIVE_REGULATION_OF_TRANSFERASE_ACTIVITY	GO_NEGATIVE_REGULATION_OF_TRANSFERASE_ACTIVITY	2/261	57/3404	0.94071	0.999853	0.967559	RGS2/SLC8A1	2
GO_NEURON_APOPTOTIC_PROCESS	GO_NEURON_APOPTOTIC_PROCESS	2/261	57/3404	0.94071	0.999853	0.967559	CITED1/JAK2	2
GO_REGULATION_OF_RAS_PROTEIN_SIGNAL_TRANSDUCTION	GO_REGULATION_OF_RAS_PROTEIN_SIGNAL_TRANSDUCTION	2/261	57/3404	0.94071	0.999853	0.967559	JAK2/ROBO1	2
GO_RHYTHMIC_PROCESS	GO_RHYTHMIC_PROCESS	3/261	77/3404	0.942718	0.999853	0.967559	PROX1/MYCBP2/KMT2A	3
GO_AMINOGLYCAN_METABOLIC_PROCESS	GO_AMINOGLYCAN_METABOLIC_PROCESS	1/261	36/3404	0.944275	0.999853	0.967559	GLCE	1
GO_HISTONE_METHYLATION	GO_HISTONE_METHYLATION	1/261	36/3404	0.944275	0.999853	0.967559	KMT2A	1
GO_NEGATIVE_REGULATION_OF_EPITHELIAL_CELL_PROLIFERATION	GO_NEGATIVE_REGULATION_OF_EPITHELIAL_CELL_PROLIFERATION	1/261	36/3404	0.944275	0.999853	0.967559	ROBO1	1
GO_PHOSPHATIDYLINOSITOL_BIOSYNTHETIC_PROCESS	GO_PHOSPHATIDYLINOSITOL_BIOSYNTHETIC_PROCESS	1/261	36/3404	0.944275	0.999853	0.967559	INPP4B	1
GO_REGULATION_OF_CIRCADIAN_RHYTHM	GO_REGULATION_OF_CIRCADIAN_RHYTHM	1/261	36/3404	0.944275	0.999853	0.967559	PROX1	1
GO_REGULATION_OF_HISTONE_MODIFICATION	GO_REGULATION_OF_HISTONE_MODIFICATION	1/261	36/3404	0.944275	0.999853	0.967559	KMT2A	1
GO_TYPE_I_INTERFERON_PRODUCTION	GO_TYPE_I_INTERFERON_PRODUCTION	1/261	36/3404	0.944275	0.999853	0.967559	AZI2	1
GO_ESTABLISHMENT_OR_MAINTENANCE_OF_CELL_POLARITY	GO_ESTABLISHMENT_OR_MAINTENANCE_OF_CELL_POLARITY	2/261	58/3404	0.944524	0.999853	0.967559	RHOBTB1/WWC1	2
GO_MEMBRANE_DOCKING	GO_MEMBRANE_DOCKING	2/261	58/3404	0.944524	0.999853	0.967559	CFTR/SYT1	2
GO_PROTEIN_ACETYLATION	GO_PROTEIN_ACETYLATION	2/261	58/3404	0.944524	0.999853	0.967559	RAPGEF3/KMT2A	2
GO_CELL_PROJECTION_ASSEMBLY	GO_CELL_PROJECTION_ASSEMBLY	7/261	148/3404	0.945636	0.999853	0.967559	RAP1GAP/PMP22/ATP7A/ONECUT2/DYNC2H1/FGD2/AIF1	7
GO_NON_CANONICAL_WNT_SIGNALING_PATHWAY	GO_NON_CANONICAL_WNT_SIGNALING_PATHWAY	1/261	37/3404	0.948593	0.999853	0.967559	AGO4	1
GO_RHO_PROTEIN_SIGNAL_TRANSDUCTION	GO_RHO_PROTEIN_SIGNAL_TRANSDUCTION	1/261	37/3404	0.948593	0.999853	0.967559	ROBO1	1
GO_VIRAL_GENOME_REPLICATION	GO_VIRAL_GENOME_REPLICATION	1/261	37/3404	0.948593	0.999853	0.967559	PROX1	1
GO_NUCLEIC_ACID_PHOSPHODIESTER_BOND_HYDROLYSIS	GO_NUCLEIC_ACID_PHOSPHODIESTER_BOND_HYDROLYSIS	3/261	80/3404	0.952053	0.999853	0.967559	ENPP2/ERN1/XPA	3
GO_ORGANELLE_LOCALIZATION	GO_ORGANELLE_LOCALIZATION	9/261	184/3404	0.952474	0.999853	0.967559	CFTR/DNM1/MX2/MCFD2/GOSR2/SYT1/SEC23A/ARFGAP3/SERPINA1	9
GO_REGULATION_OF_MITOTIC_CELL_CYCLE	GO_REGULATION_OF_MITOTIC_CELL_CYCLE	9/261	184/3404	0.952474	0.999853	0.967559	MAP3K20/CLSPN/TM4SF5/TFDP2/CCSAP/AIF1/PRKCA/MEIS2/GIGYF2	9
GO_NEGATIVE_REGULATION_OF_DEFENSE_RESPONSE	GO_NEGATIVE_REGULATION_OF_DEFENSE_RESPONSE	1/261	38/3404	0.952578	0.999853	0.967559	HLA-DRB1	1
GO_POSITIVE_REGULATION_OF_PROTEOLYSIS_INVOLVED_IN_CELLULAR_PROTEIN_CATABOLIC_PROCESS	GO_POSITIVE_REGULATION_OF_PROTEOLYSIS_INVOLVED_IN_CELLULAR_PROTEIN_CATABOLIC_PROCESS	1/261	38/3404	0.952578	0.999853	0.967559	CLU	1
GO_RESPONSE_TO_HYDROGEN_PEROXIDE	GO_RESPONSE_TO_HYDROGEN_PEROXIDE	1/261	38/3404	0.952578	0.999853	0.967559	SLC8A1	1
GO_DENDRITE_DEVELOPMENT	GO_DENDRITE_DEVELOPMENT	2/261	61/3404	0.954618	0.999853	0.967559	CHRNA7/MATN2	2
GO_NUCLEOBASE_CONTAINING_COMPOUND_TRANSPORT	GO_NUCLEOBASE_CONTAINING_COMPOUND_TRANSPORT	2/261	61/3404	0.954618	0.999853	0.967559	MX2/SLC28A1	2
GO_MODIFICATION_DEPENDENT_MACROMOLECULE_CATABOLIC_PROCESS	GO_MODIFICATION_DEPENDENT_MACROMOLECULE_CATABOLIC_PROCESS	7/261	152/3404	0.954687	0.999853	0.967559	DNAJC10/TUT4/RC3H2/USP48/LNX1/CLU/FBXO44	7
GO_MAINTENANCE_OF_LOCATION	GO_MAINTENANCE_OF_LOCATION	3/261	81/3404	0.954836	0.999853	0.967559	APOB/MCOLN3/SLC8A1	3
GO_RAS_PROTEIN_SIGNAL_TRANSDUCTION	GO_RAS_PROTEIN_SIGNAL_TRANSDUCTION	4/261	100/3404	0.955566	0.999853	0.967559	JAK2/ROBO1/RAPGEF3/AIF1	4
GO_IMPORT_INTO_NUCLEUS	GO_IMPORT_INTO_NUCLEUS	1/261	39/3404	0.956255	0.999853	0.967559	JAK2	1
GO_MRNA_TRANSPORT	GO_MRNA_TRANSPORT	1/261	39/3404	0.956255	0.999853	0.967559	MX2	1
GO_NEGATIVE_REGULATION_OF_SECRETION	GO_NEGATIVE_REGULATION_OF_SECRETION	1/261	39/3404	0.956255	0.999853	0.967559	CD74	1
GO_NEUROTRANSMITTER_TRANSPORT	GO_NEUROTRANSMITTER_TRANSPORT	1/261	39/3404	0.956255	0.999853	0.967559	SYT1	1
GO_REGULATION_OF_PROTEIN_DEPHOSPHORYLATION	GO_REGULATION_OF_PROTEIN_DEPHOSPHORYLATION	1/261	39/3404	0.956255	0.999853	0.967559	JAK2	1
GO_REGULATION_OF_UBIQUITIN_DEPENDENT_PROTEIN_CATABOLIC_PROCESS	GO_REGULATION_OF_UBIQUITIN_DEPENDENT_PROTEIN_CATABOLIC_PROCESS	1/261	39/3404	0.956255	0.999853	0.967559	CLU	1
GO_RNA_3_END_PROCESSING	GO_RNA_3_END_PROCESSING	1/261	39/3404	0.956255	0.999853	0.967559	TUT4	1
GO_REGULATION_OF_DEPHOSPHORYLATION	GO_REGULATION_OF_DEPHOSPHORYLATION	2/261	62/3404	0.957575	0.999853	0.967559	JAK2/NPNT	2
GO_CELLULAR_RESPONSE_TO_STARVATION	GO_CELLULAR_RESPONSE_TO_STARVATION	1/261	40/3404	0.959648	0.999853	0.967559	XPR1	1
GO_REGULATION_OF_NEUROTRANSMITTER_LEVELS	GO_REGULATION_OF_NEUROTRANSMITTER_LEVELS	1/261	40/3404	0.959648	0.999853	0.967559	SYT1	1
GO_REGULATION_OF_PROTEIN_POLYMERIZATION	GO_REGULATION_OF_PROTEIN_POLYMERIZATION	1/261	40/3404	0.959648	0.999853	0.967559	JMY	1
GO_REGULATION_OF_PROTEIN_STABILITY	GO_REGULATION_OF_PROTEIN_STABILITY	3/261	83/3404	0.959957	0.999853	0.967559	TMEM25/CTSH/CLU	3
GO_CELL_DIVISION	GO_CELL_DIVISION	7/261	155/3404	0.960566	0.999853	0.967559	CDK14/SPART/LBH/POGZ/STAG1/MIS18BP1/CCSAP	7
GO_MICROTUBULE_BASED_TRANSPORT	GO_MICROTUBULE_BASED_TRANSPORT	1/261	41/3404	0.962779	0.999853	0.967559	DYNC2H1	1
GO_REGULATION_OF_EMBRYONIC_DEVELOPMENT	GO_REGULATION_OF_EMBRYONIC_DEVELOPMENT	1/261	41/3404	0.962779	0.999853	0.967559	CCSAP	1
GO_REGULATION_OF_EXTRINSIC_APOPTOTIC_SIGNALING_PATHWAY	GO_REGULATION_OF_EXTRINSIC_APOPTOTIC_SIGNALING_PATHWAY	1/261	41/3404	0.962779	0.999853	0.967559	IFI6	1
GO_MYELOID_CELL_HOMEOSTASIS	GO_MYELOID_CELL_HOMEOSTASIS	1/261	42/3404	0.965668	0.999853	0.967559	JAK2	1
GO_NEGATIVE_REGULATION_OF_MAPK_CASCADE	GO_NEGATIVE_REGULATION_OF_MAPK_CASCADE	1/261	42/3404	0.965668	0.999853	0.967559	RGS2	1
GO_REGULATION_OF_MORPHOGENESIS_OF_AN_EPITHELIUM	GO_REGULATION_OF_MORPHOGENESIS_OF_AN_EPITHELIUM	1/261	42/3404	0.965668	0.999853	0.967559	CITED1	1
GO_REGULATION_OF_CHROMOSOME_ORGANIZATION	GO_REGULATION_OF_CHROMOSOME_ORGANIZATION	3/261	86/3404	0.966629	0.999853	0.967559	APOBEC1/ATAD2/KMT2A	3
GO_BONE_DEVELOPMENT	GO_BONE_DEVELOPMENT	1/261	43/3404	0.968333	0.999853	0.967559	MEIS1	1
GO_CYTOSKELETON_DEPENDENT_INTRACELLULAR_TRANSPORT	GO_CYTOSKELETON_DEPENDENT_INTRACELLULAR_TRANSPORT	1/261	43/3404	0.968333	0.999853	0.967559	DYNC2H1	1
GO_NUCLEOSIDE_PHOSPHATE_BIOSYNTHETIC_PROCESS	GO_NUCLEOSIDE_PHOSPHATE_BIOSYNTHETIC_PROCESS	1/261	43/3404	0.968333	0.999853	0.967559	RRM2B	1
GO_PROTEIN_METHYLATION	GO_PROTEIN_METHYLATION	1/261	43/3404	0.968333	0.999853	0.967559	KMT2A	1
GO_ESTABLISHMENT_OF_CELL_POLARITY	GO_ESTABLISHMENT_OF_CELL_POLARITY	1/261	44/3404	0.970792	0.999853	0.967559	WWC1	1
GO_NEURAL_TUBE_DEVELOPMENT	GO_NEURAL_TUBE_DEVELOPMENT	1/261	44/3404	0.970792	0.999853	0.967559	PROX1	1
GO_SKELETAL_SYSTEM_MORPHOGENESIS	GO_SKELETAL_SYSTEM_MORPHOGENESIS	1/261	44/3404	0.970792	0.999853	0.967559	RDH10	1
GO_COVALENT_CHROMATIN_MODIFICATION	GO_COVALENT_CHROMATIN_MODIFICATION	6/261	144/3404	0.970959	0.999853	0.967559	JAK2/KDM5D/MST1/APOBEC1/KMT2A/PRKCA	6
GO_PROTEIN_LOCALIZATION_TO_NUCLEUS	GO_PROTEIN_LOCALIZATION_TO_NUCLEUS	2/261	68/3404	0.971801	0.999853	0.967559	JAK2/XPA	2
GO_INTRACELLULAR_PROTEIN_TRANSPORT	GO_INTRACELLULAR_PROTEIN_TRANSPORT	12/261	246/3404	0.972621	0.999853	0.967559	CD74/RAMP1/JAK2/RAPGEF3/NCF1/GOSR2/SEC23A/PDZK1/DYNC2H1/ARFGAP3/TFDP2/CLU	12
GO_CELL_JUNCTION_ORGANIZATION	GO_CELL_JUNCTION_ORGANIZATION	7/261	163/3404	0.973037	0.999853	0.967559	CLDN15/CHRNA7/PPFIBP1/EPB41L3/PLEKHA7/PRKCA/COL16A1	7
GO_REGULATION_OF_CELL_JUNCTION_ASSEMBLY	GO_REGULATION_OF_CELL_JUNCTION_ASSEMBLY	1/261	45/3404	0.973061	0.999853	0.967559	COL16A1	1
GO_REGULATION_OF_GENE_EXPRESSION_EPIGENETIC	GO_REGULATION_OF_GENE_EXPRESSION_EPIGENETIC	1/261	45/3404	0.973061	0.999853	0.967559	ATAD2	1
GO_CELLULAR_MACROMOLECULE_CATABOLIC_PROCESS	GO_CELLULAR_MACROMOLECULE_CATABOLIC_PROCESS	15/261	296/3404	0.974789	0.999853	0.967559	CPA2/DNAJC10/CTSH/ERN1/TUT4/RCN3/APOBEC1/AGO4/RC3H2/USP48/PRKCA/LNX1/CLU/GIGYF2/FBXO44	15
GO_ENERGY_DERIVATION_BY_OXIDATION_OF_ORGANIC_COMPOUNDS	GO_ENERGY_DERIVATION_BY_OXIDATION_OF_ORGANIC_COMPOUNDS	1/261	46/3404	0.975154	0.999853	0.967559	KHK	1
GO_REGULATION_OF_CELL_DIVISION	GO_REGULATION_OF_CELL_DIVISION	1/261	46/3404	0.975154	0.999853	0.967559	LBH	1
GO_REGULATION_OF_CELL_CYCLE_PROCESS	GO_REGULATION_OF_CELL_CYCLE_PROCESS	9/261	200/3404	0.976381	0.999853	0.967559	MLXIPL/CLSPN/TM4SF5/NEK10/PDE3A/TFDP2/CCSAP/AIF1/GIGYF2	9
GO_REGULATION_OF_ORGANELLE_ORGANIZATION	GO_REGULATION_OF_ORGANELLE_ORGANIZATION	16/261	314/3404	0.97684	0.999853	0.967559	RHOBTB1/RAPGEF3/PDE4DIP/JMY/SYT1/PROX1/PDE3A/MYCBP2/APOBEC1/TFDP2/C9orf72/ATAD2/STAT2/CCSAP/KMT2A/CLU	16
GO_NCRNA_METABOLIC_PROCESS	GO_NCRNA_METABOLIC_PROCESS	3/261	92/3404	0.976963	0.999853	0.967559	TUT4/AGO4/RC3H2	3
GO_PROTEIN_ACYLATION	GO_PROTEIN_ACYLATION	2/261	71/3404	0.977067	0.999853	0.967559	RAPGEF3/KMT2A	2
GO_POSITIVE_REGULATION_OF_CELLULAR_PROTEIN_CATABOLIC_PROCESS	GO_POSITIVE_REGULATION_OF_CELLULAR_PROTEIN_CATABOLIC_PROCESS	1/261	47/3404	0.977085	0.999853	0.967559	CLU	1
GO_POSITIVE_REGULATION_OF_CHROMOSOME_ORGANIZATION	GO_POSITIVE_REGULATION_OF_CHROMOSOME_ORGANIZATION	1/261	47/3404	0.977085	0.999853	0.967559	KMT2A	1
GO_RESPONSE_TO_KETONE	GO_RESPONSE_TO_KETONE	1/261	47/3404	0.977085	0.999853	0.967559	CFTR	1
GO_RNA_PHOSPHODIESTER_BOND_HYDROLYSIS	GO_RNA_PHOSPHODIESTER_BOND_HYDROLYSIS	1/261	47/3404	0.977085	0.999853	0.967559	ERN1	1
GO_CELLULAR_PROTEIN_CATABOLIC_PROCESS	GO_CELLULAR_PROTEIN_CATABOLIC_PROCESS	9/261	201/3404	0.977428	0.999853	0.967559	CPA2/DNAJC10/CTSH/RCN3/RC3H2/USP48/LNX1/CLU/FBXO44	9
GO_DEPHOSPHORYLATION	GO_DEPHOSPHORYLATION	5/261	131/3404	0.977689	0.999853	0.967559	JAK2/ALPI/INPP4B/TNS2/NPNT	5
GO_CELL_CYCLE_PHASE_TRANSITION	GO_CELL_CYCLE_PHASE_TRANSITION	7/261	167/3404	0.977816	0.999853	0.967559	CDK14/CLSPN/TM4SF5/NEK10/TFDP2/AIF1/GIGYF2	7
GO_NEGATIVE_REGULATION_OF_RNA_BIOSYNTHETIC_PROCESS	GO_NEGATIVE_REGULATION_OF_RNA_BIOSYNTHETIC_PROCESS	19/261	362/3404	0.977853	0.999853	0.967559	CITED1/IRF8/MLXIPL/TRIM22/WWC1/PROX1/PDX1/TBX3/MAF/APOBEC1/LBH/L3MBTL4/TFDP2/NR1I2/ZBTB18/ATAD2/MEIS2/TCF3/SCML1	19
GO_REGULATION_OF_PROTEIN_CONTAINING_COMPLEX_ASSEMBLY	GO_REGULATION_OF_PROTEIN_CONTAINING_COMPLEX_ASSEMBLY	3/261	93/3404	0.978358	0.999853	0.967559	JMY/XPA/CLU	3
GO_EMBRYO_DEVELOPMENT_ENDING_IN_BIRTH_OR_EGG_HATCHING	GO_EMBRYO_DEVELOPMENT_ENDING_IN_BIRTH_OR_EGG_HATCHING	6/261	150/3404	0.978616	0.999853	0.967559	CITED1/APOB/RDH10/ATP7A/PROX1/TBX3	6
GO_CYTOSOLIC_TRANSPORT	GO_CYTOSOLIC_TRANSPORT	1/261	48/3404	0.978867	0.999853	0.967559	GOSR2	1
GO_VACUOLE_ORGANIZATION	GO_VACUOLE_ORGANIZATION	1/261	48/3404	0.978867	0.999853	0.967559	C9orf72	1
GO_NEGATIVE_REGULATION_OF_ORGANELLE_ORGANIZATION	GO_NEGATIVE_REGULATION_OF_ORGANELLE_ORGANIZATION	3/261	94/3404	0.979673	0.999853	0.967559	APOBEC1/ATAD2/CLU	3
GO_NEGATIVE_REGULATION_OF_PROTEIN_MODIFICATION_PROCESS	GO_NEGATIVE_REGULATION_OF_PROTEIN_MODIFICATION_PROCESS	6/261	151/3404	0.979694	0.999853	0.967559	DNAJC10/MLXIPL/FRY/RGS2/SLC8A1/C9orf72	6
GO_ESTABLISHMENT_OF_RNA_LOCALIZATION	GO_ESTABLISHMENT_OF_RNA_LOCALIZATION	1/261	49/3404	0.98051	0.999853	0.967559	MX2	1
GO_REGULATION_OF_MICROTUBULE_CYTOSKELETON_ORGANIZATION	GO_REGULATION_OF_MICROTUBULE_CYTOSKELETON_ORGANIZATION	1/261	49/3404	0.98051	0.999853	0.967559	CCSAP	1
GO_REGULATION_OF_PROTEASOMAL_PROTEIN_CATABOLIC_PROCESS	GO_REGULATION_OF_PROTEASOMAL_PROTEIN_CATABOLIC_PROCESS	1/261	49/3404	0.98051	0.999853	0.967559	CLU	1
GO_NEGATIVE_REGULATION_OF_PHOSPHORUS_METABOLIC_PROCESS	GO_NEGATIVE_REGULATION_OF_PHOSPHORUS_METABOLIC_PROCESS	5/261	134/3404	0.981059	0.999853	0.967559	DNAJC10/MLXIPL/RGS2/SLC8A1/C9orf72	5
GO_CELL_CYCLE_PROCESS	GO_CELL_CYCLE_PROCESS	18/261	351/3404	0.981246	0.999853	0.967559	MLXIPL/MAP3K20/CDK14/JMY/CLSPN/ERN1/TM4SF5/NEK10/PRKAB2/PDE3A/POGZ/TFDP2/AGO4/STAG1/CCSAP/AIF1/PRKCA/GIGYF2	18
GO_GASTRULATION	GO_GASTRULATION	1/261	50/3404	0.982027	0.999853	0.967559	SUPT20H	1
GO_PEPTIDYL_LYSINE_ACETYLATION	GO_PEPTIDYL_LYSINE_ACETYLATION	1/261	50/3404	0.982027	0.999853	0.967559	KMT2A	1
GO_PROTEASOMAL_PROTEIN_CATABOLIC_PROCESS	GO_PROTEASOMAL_PROTEIN_CATABOLIC_PROCESS	4/261	116/3404	0.982115	0.999853	0.967559	DNAJC10/RCN3/CLU/FBXO44	4
GO_NCRNA_PROCESSING	GO_NCRNA_PROCESSING	2/261	75/3404	0.982633	0.999853	0.967559	TUT4/AGO4	2
GO_REGULATION_OF_CELLULAR_PROTEIN_LOCALIZATION	GO_REGULATION_OF_CELLULAR_PROTEIN_LOCALIZATION	5/261	136/3404	0.983035	0.999853	0.967559	JAK2/RAPGEF3/PDZK1/PKDCC/TFDP2	5
GO_POSITIVE_REGULATION_OF_ORGANELLE_ORGANIZATION	GO_POSITIVE_REGULATION_OF_ORGANELLE_ORGANIZATION	6/261	155/3404	0.983523	0.999853	0.967559	RAPGEF3/JMY/SYT1/PROX1/TFDP2/KMT2A	6
GO_NEGATIVE_REGULATION_OF_WNT_SIGNALING_PATHWAY	GO_NEGATIVE_REGULATION_OF_WNT_SIGNALING_PATHWAY	1/261	52/3404	0.984715	0.999853	0.967559	CITED1	1
GO_PROTEIN_STABILIZATION	GO_PROTEIN_STABILIZATION	1/261	52/3404	0.984715	0.999853	0.967559	CLU	1
GO_REGULATION_OF_CALCIUM_ION_TRANSPORT	GO_REGULATION_OF_CALCIUM_ION_TRANSPORT	1/261	52/3404	0.984715	0.999853	0.967559	SLC8A1	1
GO_PROTEIN_LOCALIZATION_TO_ORGANELLE	GO_PROTEIN_LOCALIZATION_TO_ORGANELLE	9/261	210/3404	0.985118	0.999853	0.967559	DNM1/JAK2/MX2/CD68/GOSR2/DYNC2H1/TFDP2/XPA/CLU	9
GO_CELLULAR_RESPONSE_TO_DNA_DAMAGE_STIMULUS	GO_CELLULAR_RESPONSE_TO_DNA_DAMAGE_STIMULUS	10/261	228/3404	0.985739	0.999853	0.967559	CD74/MAP3K20/JMY/ACKR3/CLSPN/TFDP2/XPA/RRM2B/CLU/GIGYF2	10
GO_NEGATIVE_REGULATION_OF_TRANSCRIPTION_BY_RNA_POLYMERASE_II	GO_NEGATIVE_REGULATION_OF_TRANSCRIPTION_BY_RNA_POLYMERASE_II	11/261	245/3404	0.985827	0.999853	0.967559	IRF8/MLXIPL/WWC1/PROX1/PDX1/TBX3/MAF/NR1I2/ZBTB18/MEIS2/TCF3	11
[truncated: 46 more rows]

## Sheet: ED Fig4b
	ID	GeneRatio	BgRatio	pvalue	p.adjust	qvalue	geneID	Count
GO_O_GLYCAN_PROCESSING	GO_O_GLYCAN_PROCESSING	1970-04-01	13/3404	0.000101994	0.128308	0.120138	MUC4/MUC5B/MUC1/GALNT5	4
GO_REGULATION_OF_VASCULATURE_DEVELOPMENT	GO_REGULATION_OF_VASCULATURE_DEVELOPMENT	1970-07-01	73/3404	0.000635825	0.237356	0.222242	FGFBP1/HEY1/RHOB/PLK2/SEMA5A/EGR1/SPINK5	7
GO_POSITIVE_REGULATION_OF_VASCULATURE_DEVELOPMENT	GO_POSITIVE_REGULATION_OF_VASCULATURE_DEVELOPMENT	1970-05-01	36/3404	0.000731499	0.237356	0.222242	FGFBP1/RHOB/PLK2/SEMA5A/EGR1	5
GO_ANTIBACTERIAL_HUMORAL_RESPONSE	GO_ANTIBACTERIAL_HUMORAL_RESPONSE	1970-03-01	3404-10-01	0.000901374	0.237356	0.222242	SLPI/SPINK5/PI3	3
GO_NEGATIVE_REGULATION_OF_CELL_CYCLE_G1_S_PHASE_TRANSITION	GO_NEGATIVE_REGULATION_OF_CELL_CYCLE_G1_S_PHASE_TRANSITION	1970-05-01	38/3404	0.000943386	0.237356	0.222242	MUC1/SFN/PLK2/SOX4/FHL1	5
GO_PROTEIN_O_LINKED_GLYCOSYLATION	GO_PROTEIN_O_LINKED_GLYCOSYLATION	1970-04-01	26/3404	0.00174231	0.283681	0.265617	MUC4/MUC5B/MUC1/GALNT5	4
GO_MULTICELLULAR_ORGANISMAL_HOMEOSTASIS	GO_MULTICELLULAR_ORGANISMAL_HOMEOSTASIS	1970-09-01	139/3404	0.00189291	0.283681	0.265617	MUC4/SCNN1B/FOXO1/SFN/TP53INP2/IL20RA/EGR1/TFF1/PDK4	9
GO_CIRCULATORY_SYSTEM_DEVELOPMENT	GO_CIRCULATORY_SYSTEM_DEVELOPMENT	13/70	263/3404	0.00225332	0.283681	0.265617	FOXO1/FGFBP1/MICAL2/LEFTY1/HPSE/HEY1/RHOB/HEXIM1/PLK2/SEMA5A/EGR1/SOX4/SPINK5	13
GO_MITOTIC_G1_S_TRANSITION_CHECKPOINT	GO_MITOTIC_G1_S_TRANSITION_CHECKPOINT	1970-04-01	28/3404	0.0023134	0.283681	0.265617	MUC1/SFN/PLK2/SOX4	4
GO_POSITIVE_REGULATION_OF_ENDOTHELIAL_CELL_MIGRATION	GO_POSITIVE_REGULATION_OF_ENDOTHELIAL_CELL_MIGRATION	1970-04-01	28/3404	0.0023134	0.283681	0.265617	FGFBP1/RHOB/PLK2/SEMA5A	4
GO_ANTIMICROBIAL_HUMORAL_RESPONSE	GO_ANTIMICROBIAL_HUMORAL_RESPONSE	1970-04-01	30/3404	0.00300201	0.283681	0.265617	SLPI/CXCL3/SPINK5/PI3	4
GO_POSITIVE_REGULATION_OF_CELL_CYCLE_ARREST	GO_POSITIVE_REGULATION_OF_CELL_CYCLE_ARREST	1970-04-01	30/3404	0.00300201	0.283681	0.265617	MUC1/SFN/PLK2/SOX4	4
GO_SIGNAL_TRANSDUCTION_INVOLVED_IN_CELL_CYCLE_CHECKPOINT	GO_SIGNAL_TRANSDUCTION_INVOLVED_IN_CELL_CYCLE_CHECKPOINT	1970-04-01	30/3404	0.00300201	0.283681	0.265617	MUC1/SFN/PLK2/SOX4	4
GO_KERATINIZATION	GO_KERATINIZATION	1970-03-01	15/3404	0.00317425	0.283681	0.265617	SFN/SPINK5/PI3	3
GO_ACTIVATION_OF_INNATE_IMMUNE_RESPONSE	GO_ACTIVATION_OF_INNATE_IMMUNE_RESPONSE	1970-04-01	31/3404	0.00339385	0.283681	0.265617	MUC4/MUC5B/MUC1/HEXIM1	4
GO_VASCULATURE_DEVELOPMENT	GO_VASCULATURE_DEVELOPMENT	1970-10-01	183/3404	0.00372837	0.283681	0.265617	FOXO1/FGFBP1/HPSE/HEY1/RHOB/PLK2/SEMA5A/EGR1/SOX4/SPINK5	10
GO_REGULATION_OF_PROTEIN_MATURATION	GO_REGULATION_OF_PROTEIN_MATURATION	1970-03-01	16/3404	0.0038496	0.283681	0.265617	IL1R2/SERPINE2/SOX4	3
GO_NEGATIVE_REGULATION_OF_CELL_CYCLE_PROCESS	GO_NEGATIVE_REGULATION_OF_CELL_CYCLE_PROCESS	1970-06-01	76/3404	0.00428453	0.283681	0.265617	TOM1L2/MUC1/SFN/PLK2/SOX4/FHL1	6
GO_NEGATIVE_REGULATION_OF_PROTEOLYSIS	GO_NEGATIVE_REGULATION_OF_PROTEOLYSIS	1970-06-01	76/3404	0.00428453	0.283681	0.265617	SLPI/IL1R2/SFN/SERPINE2/SPINK5/PI3	6
GO_DNA_DAMAGE_RESPONSE_SIGNAL_TRANSDUCTION_BY_P53_CLASS_MEDIATOR	GO_DNA_DAMAGE_RESPONSE_SIGNAL_TRANSDUCTION_BY_P53_CLASS_MEDIATOR	1970-04-01	34/3404	0.0047756	0.286081	0.267865	MUC1/SFN/PLK2/SOX4	4
GO_REGULATION_OF_CELL_CYCLE_ARREST	GO_REGULATION_OF_CELL_CYCLE_ARREST	1970-04-01	34/3404	0.0047756	0.286081	0.267865	MUC1/SFN/PLK2/SOX4	4
GO_NEGATIVE_REGULATION_OF_PEPTIDASE_ACTIVITY	GO_NEGATIVE_REGULATION_OF_PEPTIDASE_ACTIVITY	1970-05-01	56/3404	0.00539305	0.308384	0.288747	SLPI/SFN/SERPINE2/SPINK5/PI3	5
GO_NEGATIVE_REGULATION_OF_CELL_CYCLE_PHASE_TRANSITION	GO_NEGATIVE_REGULATION_OF_CELL_CYCLE_PHASE_TRANSITION	1970-05-01	57/3404	0.00581867	0.318256	0.29799	MUC1/SFN/PLK2/SOX4/FHL1	5
GO_REGULATION_OF_CELL_CYCLE_G1_S_PHASE_TRANSITION	GO_REGULATION_OF_CELL_CYCLE_G1_S_PHASE_TRANSITION	1970-05-01	58/3404	0.00626753	0.328523	0.307604	MUC1/SFN/PLK2/SOX4/FHL1	5
GO_TUBE_DEVELOPMENT	GO_TUBE_DEVELOPMENT	1970-12-01	270/3404	0.00797532	0.380344	0.356125	FGFBP1/MICAL2/PLXNA2/HPSE/HEY1/RHOB/PLK2/SEMA5A/SERPINE2/SOX4/MTSS1/SPINK5	12
GO_NEGATIVE_REGULATION_OF_MITOTIC_CELL_CYCLE	GO_NEGATIVE_REGULATION_OF_MITOTIC_CELL_CYCLE	1970-06-01	87/3404	0.00829032	0.380344	0.356125	TOM1L2/MUC1/SFN/PLK2/SOX4/FHL1	6
GO_NEGATIVE_REGULATION_OF_PROTEIN_METABOLIC_PROCESS	GO_NEGATIVE_REGULATION_OF_PROTEIN_METABOLIC_PROCESS	1970-12-01	273/3404	0.00869082	0.380344	0.356125	PKIB/FOXO1/SLPI/PTPRR/IL1R2/HEXIM1/SFN/GPRC5A/SERPINE2/SOX4/SPINK5/PI3	12
GO_NEGATIVE_REGULATION_OF_CATALYTIC_ACTIVITY	GO_NEGATIVE_REGULATION_OF_CATALYTIC_ACTIVITY	1970-09-01	175/3404	0.00879911	0.380344	0.356125	PKIB/SLPI/HEXIM1/SFN/GPRC5A/SERPINE2/SPINK5/PDK4/PI3	9
GO_MITOTIC_DNA_INTEGRITY_CHECKPOINT	GO_MITOTIC_DNA_INTEGRITY_CHECKPOINT	1970-04-01	41/3404	0.00936193	0.380344	0.356125	MUC1/SFN/PLK2/SOX4	4
GO_SIGNAL_TRANSDUCTION_IN_RESPONSE_TO_DNA_DAMAGE	GO_SIGNAL_TRANSDUCTION_IN_RESPONSE_TO_DNA_DAMAGE	1970-04-01	41/3404	0.00936193	0.380344	0.356125	MUC1/SFN/PLK2/SOX4	4
GO_INNATE_IMMUNE_RESPONSE_ACTIVATING_SIGNAL_TRANSDUCTION	GO_INNATE_IMMUNE_RESPONSE_ACTIVATING_SIGNAL_TRANSDUCTION	1970-03-01	22/3404	0.00969268	0.380344	0.356125	MUC4/MUC5B/MUC1	3
GO_TISSUE_HOMEOSTASIS	GO_TISSUE_HOMEOSTASIS	1970-05-01	66/3404	0.0107712	0.380344	0.356125	MUC4/TP53INP2/IL20RA/TFF1/PDK4	5
GO_POSITIVE_REGULATION_OF_INNATE_IMMUNE_RESPONSE	GO_POSITIVE_REGULATION_OF_INNATE_IMMUNE_RESPONSE	1970-04-01	43/3404	0.0110632	0.380344	0.356125	MUC4/MUC5B/MUC1/HEXIM1	4
GO_TUBE_MORPHOGENESIS	GO_TUBE_MORPHOGENESIS	1970-10-01	216/3404	0.0118148	0.380344	0.356125	FGFBP1/MICAL2/HPSE/HEY1/RHOB/PLK2/SEMA5A/SOX4/MTSS1/SPINK5	10
GO_REGULATION_OF_EPITHELIAL_CELL_MIGRATION	GO_REGULATION_OF_EPITHELIAL_CELL_MIGRATION	1970-05-01	68/3404	0.0121731	0.380344	0.356125	FGFBP1/PTPRR/RHOB/PLK2/SEMA5A	5
GO_REGULATION_OF_EPIDERMIS_DEVELOPMENT	GO_REGULATION_OF_EPIDERMIS_DEVELOPMENT	1970-03-01	24/3404	0.0123711	0.380344	0.356125	HPSE/SFN/SPINK5	3
GO_BLOOD_VESSEL_MORPHOGENESIS	GO_BLOOD_VESSEL_MORPHOGENESIS	1970-08-01	154/3404	0.0126975	0.380344	0.356125	FGFBP1/HPSE/HEY1/RHOB/PLK2/SEMA5A/SOX4/SPINK5	8
GO_EPITHELIUM_DEVELOPMENT	GO_EPITHELIUM_DEVELOPMENT	1970-12-01	287/3404	0.0127258	0.380344	0.356125	DHRS9/MICAL2/PLXNA2/HPSE/HEY1/RHOB/SFN/SERPINE2/SOX4/MTSS1/SPINK5/PI3	12
GO_POSITIVE_REGULATION_OF_EPITHELIAL_CELL_MIGRATION	GO_POSITIVE_REGULATION_OF_EPITHELIAL_CELL_MIGRATION	1970-04-01	45/3404	0.0129528	0.380344	0.356125	FGFBP1/RHOB/PLK2/SEMA5A	4
GO_NEGATIVE_REGULATION_OF_MOLECULAR_FUNCTION	GO_NEGATIVE_REGULATION_OF_MOLECULAR_FUNCTION	1970-11-01	253/3404	0.0129942	0.380344	0.356125	PKIB/SLPI/SLC6A9/HEY1/HEXIM1/SFN/GPRC5A/SERPINE2/SPINK5/PDK4/PI3	11
GO_REGULATION_OF_ENDOTHELIAL_CELL_MIGRATION	GO_REGULATION_OF_ENDOTHELIAL_CELL_MIGRATION	1970-04-01	46/3404	0.0139704	0.380344	0.356125	FGFBP1/RHOB/PLK2/SEMA5A	4
GO_REGULATION_OF_RESPONSE_TO_EXTERNAL_STIMULUS	GO_REGULATION_OF_RESPONSE_TO_EXTERNAL_STIMULUS	1970-10-01	222/3404	0.0141586	0.380344	0.356125	MUC4/MUC5B/ADORA2B/IL1R2/MUC1/HPSE/HEXIM1/SEMA5A/SERPINE2/SPINK5	10
GO_REGULATION_OF_RESPONSE_TO_STRESS	GO_REGULATION_OF_RESPONSE_TO_STRESS	13/70	327/3404	0.0141677	0.380344	0.356125	MUC4/MUC5B/LETM1/FOXO1/IER3/ADORA2B/IL1R2/MUC1/HPSE/HEXIM1/PLK2/SERPINE2/SPINK5	13
GO_POSITIVE_REGULATION_OF_DEFENSE_RESPONSE	GO_POSITIVE_REGULATION_OF_DEFENSE_RESPONSE	1970-05-01	71/3404	0.0145016	0.380344	0.356125	MUC4/MUC5B/ADORA2B/MUC1/HEXIM1	5
GO_SIGNAL_TRANSDUCTION_BY_P53_CLASS_MEDIATOR	GO_SIGNAL_TRANSDUCTION_BY_P53_CLASS_MEDIATOR	1970-05-01	71/3404	0.0145016	0.380344	0.356125	MUC1/HEXIM1/SFN/PLK2/SOX4	5
GO_NEGATIVE_REGULATION_OF_CELL_CYCLE	GO_NEGATIVE_REGULATION_OF_CELL_CYCLE	1970-08-01	158/3404	0.0146717	0.380344	0.356125	TOM1L2/MUC1/RHOB/HEXIM1/SFN/PLK2/SOX4/FHL1	8
GO_POSITIVE_REGULATION_OF_DEVELOPMENTAL_PROCESS	GO_POSITIVE_REGULATION_OF_DEVELOPMENTAL_PROCESS	13/70	334/3404	0.0167084	0.380344	0.356125	FGFBP1/GDF15/PLXNA2/VLDLR/HPSE/RHOB/SFN/PLK2/SEMA5A/SERPINE2/EGR1/MMD/SOX4	13
GO_ATRIOVENTRICULAR_VALVE_DEVELOPMENT	GO_ATRIOVENTRICULAR_VALVE_DEVELOPMENT	1970-02-01	3404-10-01	0.0168633	0.380344	0.356125	HEY1/SOX4	2
GO_POSITIVE_REGULATION_OF_PATHWAY_RESTRICTED_SMAD_PROTEIN_PHOSPHORYLATION	GO_POSITIVE_REGULATION_OF_PATHWAY_RESTRICTED_SMAD_PROTEIN_PHOSPHORYLATION	1970-02-01	3404-10-01	0.0168633	0.380344	0.356125	GDF15/LEFTY1	2
GO_REGULATION_OF_NUCLEOTIDE_BIOSYNTHETIC_PROCESS	GO_REGULATION_OF_NUCLEOTIDE_BIOSYNTHETIC_PROCESS	1970-02-01	3404-10-01	0.0168633	0.380344	0.356125	ADORA2B/PDK4	2
GO_VENTRAL_SPINAL_CORD_DEVELOPMENT	GO_VENTRAL_SPINAL_CORD_DEVELOPMENT	1970-02-01	3404-10-01	0.0168633	0.380344	0.356125	VLDLR/SOX4	2
GO_INNATE_IMMUNE_RESPONSE	GO_INNATE_IMMUNE_RESPONSE	1970-09-01	195/3404	0.0171477	0.380344	0.356125	MUC4/MUC5B/SLPI/CD177/MUC1/TUBB/HEXIM1/EGR1/PI3	9
GO_ANATOMICAL_STRUCTURE_FORMATION_INVOLVED_IN_MORPHOGENESIS	GO_ANATOMICAL_STRUCTURE_FORMATION_INVOLVED_IN_MORPHOGENESIS	1970-11-01	265/3404	0.0179287	0.380344	0.356125	FOXO1/FGFBP1/GDF15/PLXNA2/HPSE/HEY1/RHOB/PLK2/SEMA5A/SOX4/SPINK5	11
GO_REGULATION_OF_PROTEIN_MODIFICATION_PROCESS	GO_REGULATION_OF_PROTEIN_MODIFICATION_PROCESS	16/70	451/3404	0.0181247	0.380344	0.356125	PKIB/FOXO1/ADORA2B/PTPRR/GDF15/LEFTY1/VLDLR/MUC1/EHD4/HEXIM1/SFN/GPRC5A/RCAN1/EGR1/MMD/SOX4	16
GO_POSITIVE_REGULATION_OF_RESPONSE_TO_BIOTIC_STIMULUS	GO_POSITIVE_REGULATION_OF_RESPONSE_TO_BIOTIC_STIMULUS	1970-04-01	50/3404	0.0185439	0.380344	0.356125	MUC4/MUC5B/MUC1/HEXIM1	4
GO_REGULATION_OF_PROTEIN_KINASE_ACTIVITY	GO_REGULATION_OF_PROTEIN_KINASE_ACTIVITY	1970-09-01	198/3404	0.018782	0.380344	0.356125	PKIB/ADORA2B/GDF15/VLDLR/HEXIM1/SFN/GPRC5A/EGR1/MMD	9
GO_NEGATIVE_REGULATION_OF_PROTEIN_SERINE_THREONINE_KINASE_ACTIVITY	GO_NEGATIVE_REGULATION_OF_PROTEIN_SERINE_THREONINE_KINASE_ACTIVITY	1970-03-01	28/3404	0.0188869	0.380344	0.356125	PKIB/HEXIM1/SFN	3
GO_NEGATIVE_REGULATION_OF_PHOSPHORYLATION	GO_NEGATIVE_REGULATION_OF_PHOSPHORYLATION	1970-06-01	104/3404	0.0189622	0.380344	0.356125	PKIB/FOXO1/PTPRR/HEXIM1/SFN/GPRC5A	6
GO_DEFENSE_RESPONSE_TO_OTHER_ORGANISM	GO_DEFENSE_RESPONSE_TO_OTHER_ORGANISM	1970-10-01	233/3404	0.0193484	0.380344	0.356125	MUC4/MUC5B/SLPI/CD177/MUC1/TUBB/HEXIM1/EGR1/SPINK5/PI3	10
GO_C21_STEROID_HORMONE_METABOLIC_PROCESS	GO_C21_STEROID_HORMONE_METABOLIC_PROCESS	1970-02-01	3404-11-01	0.0203393	0.380344	0.356125	DHRS9/EGR1	2
GO_MATING	GO_MATING	1970-02-01	3404-11-01	0.0203393	0.380344	0.356125	SERPINE2/PI3	2
GO_POSITIVE_REGULATION_OF_CHEMOKINE_PRODUCTION	GO_POSITIVE_REGULATION_OF_CHEMOKINE_PRODUCTION	1970-02-01	3404-11-01	0.0203393	0.380344	0.356125	ADORA2B/EGR1	2
GO_POSITIVE_REGULATION_OF_PROTEIN_ACETYLATION	GO_POSITIVE_REGULATION_OF_PROTEIN_ACETYLATION	1970-02-01	3404-11-01	0.0203393	0.380344	0.356125	MUC1/SOX4	2
GO_RECEPTOR_CATABOLIC_PROCESS	GO_RECEPTOR_CATABOLIC_PROCESS	1970-02-01	3404-11-01	0.0203393	0.380344	0.356125	VLDLR/MYLIP	2
GO_VASCULAR_ENDOTHELIAL_GROWTH_FACTOR_PRODUCTION	GO_VASCULAR_ENDOTHELIAL_GROWTH_FACTOR_PRODUCTION	1970-02-01	3404-11-01	0.0203393	0.380344	0.356125	ADORA2B/HPSE	2
GO_POSITIVE_REGULATION_OF_PROTEIN_KINASE_B_SIGNALING	GO_POSITIVE_REGULATION_OF_PROTEIN_KINASE_B_SIGNALING	1970-03-01	29/3404	0.0207613	0.380344	0.356125	GDF15/HPSE/SEMA5A	3
GO_BIOLOGICAL_ADHESION	GO_BIOLOGICAL_ADHESION	1970-12-01	308/3404	0.0213366	0.380344	0.356125	MUC4/CD177/PLXNA2/MUC1/HPSE/CLDN23/RHOB/SEMA5A/SERPINE2/SOX4/MTSS1/SPINK5	12
GO_DEFENSE_RESPONSE	GO_DEFENSE_RESPONSE	13/70	345/3404	0.0213943	0.380344	0.356125	MUC4/MUC5B/SLPI/CD177/ADORA2B/IL1R2/MUC1/TUBB/HEXIM1/EGR1/CXCL3/SPINK5/PI3	13
GO_GLYCOSYLATION	GO_GLYCOSYLATION	1970-04-01	53/3404	0.0225212	0.380344	0.356125	MUC4/MUC5B/MUC1/GALNT5	4
GO_MITOTIC_CELL_CYCLE_CHECKPOINT	GO_MITOTIC_CELL_CYCLE_CHECKPOINT	1970-04-01	53/3404	0.0225212	0.380344	0.356125	MUC1/SFN/PLK2/SOX4	4
GO_ANATOMICAL_STRUCTURE_HOMEOSTASIS	GO_ANATOMICAL_STRUCTURE_HOMEOSTASIS	1970-06-01	109/3404	0.0233595	0.380344	0.356125	PKIB/MUC4/TP53INP2/IL20RA/TFF1/PDK4	6
GO_POSITIVE_REGULATION_OF_RESPONSE_TO_EXTERNAL_STIMULUS	GO_POSITIVE_REGULATION_OF_RESPONSE_TO_EXTERNAL_STIMULUS	1970-06-01	109/3404	0.0233595	0.380344	0.356125	MUC4/MUC5B/ADORA2B/MUC1/HEXIM1/SEMA5A	6
GO_NEGATIVE_REGULATION_OF_KINASE_ACTIVITY	GO_NEGATIVE_REGULATION_OF_KINASE_ACTIVITY	1970-04-01	54/3404	0.0239542	0.380344	0.356125	PKIB/HEXIM1/SFN/GPRC5A	4
GO_AORTA_MORPHOGENESIS	GO_AORTA_MORPHOGENESIS	1970-02-01	3404-12-01	0.0240863	0.380344	0.356125	HEY1/SOX4	2
GO_GLIAL_CELL_PROLIFERATION	GO_GLIAL_CELL_PROLIFERATION	1970-02-01	3404-12-01	0.0240863	0.380344	0.356125	SOX4/LGI4	2
GO_NUCLEOSIDE_BISPHOSPHATE_BIOSYNTHETIC_PROCESS	GO_NUCLEOSIDE_BISPHOSPHATE_BIOSYNTHETIC_PROCESS	1970-02-01	3404-12-01	0.0240863	0.380344	0.356125	SLC26A2/PDK4	2
GO_REGULATION_OF_LEUKOCYTE_DEGRANULATION	GO_REGULATION_OF_LEUKOCYTE_DEGRANULATION	1970-02-01	3404-12-01	0.0240863	0.380344	0.356125	CD177/ADORA2B	2
GO_SEMAPHORIN_PLEXIN_SIGNALING_PATHWAY	GO_SEMAPHORIN_PLEXIN_SIGNALING_PATHWAY	1970-02-01	3404-12-01	0.0240863	0.380344	0.356125	PLXNA2/SEMA5A	2
GO_PURINE_CONTAINING_COMPOUND_BIOSYNTHETIC_PROCESS	GO_PURINE_CONTAINING_COMPOUND_BIOSYNTHETIC_PROCESS	1970-03-01	31/3404	0.0248068	0.380344	0.356125	SLC26A2/ADORA2B/PDK4	3
GO_REGULATION_OF_DEFENSE_RESPONSE	GO_REGULATION_OF_DEFENSE_RESPONSE	1970-07-01	142/3404	0.0252564	0.380344	0.356125	MUC4/MUC5B/ADORA2B/IL1R2/MUC1/HEXIM1/SPINK5	7
GO_MYELOID_LEUKOCYTE_MEDIATED_IMMUNITY	GO_MYELOID_LEUKOCYTE_MEDIATED_IMMUNITY	1970-06-01	112/3404	0.0263048	0.380344	0.356125	SLPI/CD177/ADORA2B/PYGB/HPSE/TUBB	6
GO_REGULATION_OF_RESPONSE_TO_BIOTIC_STIMULUS	GO_REGULATION_OF_RESPONSE_TO_BIOTIC_STIMULUS	1970-05-01	83/3404	0.0267756	0.380344	0.356125	MUC4/MUC5B/MUC1/HEXIM1/SPINK5	5
GO_SPROUTING_ANGIOGENESIS	GO_SPROUTING_ANGIOGENESIS	1970-03-01	32/3404	0.0269779	0.380344	0.356125	FGFBP1/PLK2/SEMA5A	3
GO_RESPONSE_TO_OXYGEN_CONTAINING_COMPOUND	GO_RESPONSE_TO_OXYGEN_CONTAINING_COMPOUND	14/70	396/3404	0.0280029	0.380344	0.356125	SOD3/FOXO1/SLPI/GDF15/GNA14/RHOB/ASNS/AQP8/EGR1/SOX4/TFF1/CXCL3/FOSB/PDK4	14
GO_TISSUE_MIGRATION	GO_TISSUE_MIGRATION	1970-05-01	84/3404	0.0280271	0.380344	0.356125	FGFBP1/PTPRR/RHOB/PLK2/SEMA5A	5
GO_ANTIMICROBIAL_HUMORAL_IMMUNE_RESPONSE_MEDIATED_BY_ANTIMICROBIAL_PEPTIDE	GO_ANTIMICROBIAL_HUMORAL_IMMUNE_RESPONSE_MEDIATED_BY_ANTIMICROBIAL_PEPTIDE	1970-02-01	13/3404	0.028092	0.380344	0.356125	CXCL3/SPINK5	2
GO_BICARBONATE_TRANSPORT	GO_BICARBONATE_TRANSPORT	1970-02-01	13/3404	0.028092	0.380344	0.356125	CA1/SLC26A2	2
GO_CORNIFICATION	GO_CORNIFICATION	1970-02-01	13/3404	0.028092	0.380344	0.356125	SPINK5/PI3	2
GO_NEGATIVE_REGULATION_OF_SIGNALING_RECEPTOR_ACTIVITY	GO_NEGATIVE_REGULATION_OF_SIGNALING_RECEPTOR_ACTIVITY	1970-02-01	13/3404	0.028092	0.380344	0.356125	SLC6A9/GPRC5A	2
GO_REGULATION_OF_BONE_REMODELING	GO_REGULATION_OF_BONE_REMODELING	1970-02-01	13/3404	0.028092	0.380344	0.356125	IL20RA/PDK4	2
GO_REGULATION_OF_CELL_MIGRATION_INVOLVED_IN_SPROUTING_ANGIOGENESIS	GO_REGULATION_OF_CELL_MIGRATION_INVOLVED_IN_SPROUTING_ANGIOGENESIS	1970-02-01	13/3404	0.028092	0.380344	0.356125	FGFBP1/PLK2	2
GO_VENTRICULAR_SEPTUM_MORPHOGENESIS	GO_VENTRICULAR_SEPTUM_MORPHOGENESIS	1970-02-01	13/3404	0.028092	0.380344	0.356125	HEY1/SOX4	2
GO_HUMORAL_IMMUNE_RESPONSE	GO_HUMORAL_IMMUNE_RESPONSE	1970-04-01	57/3404	0.0285811	0.380344	0.356125	SLPI/CXCL3/SPINK5/PI3	4
GO_NEGATIVE_REGULATION_OF_TRANSFERASE_ACTIVITY	GO_NEGATIVE_REGULATION_OF_TRANSFERASE_ACTIVITY	1970-04-01	57/3404	0.0285811	0.380344	0.356125	PKIB/HEXIM1/SFN/GPRC5A	4
GO_REGULATION_OF_PHOSPHORUS_METABOLIC_PROCESS	GO_REGULATION_OF_PHOSPHORUS_METABOLIC_PROCESS	15/70	437/3404	0.0291307	0.380344	0.356125	PKIB/FOXO1/ADORA2B/PTPRR/GDF15/LEFTY1/VLDLR/EHD4/HEXIM1/SFN/GPRC5A/RCAN1/EGR1/MMD/PDK4	15
GO_CELLULAR_RESPONSE_TO_CHEMICAL_STRESS	GO_CELLULAR_RESPONSE_TO_CHEMICAL_STRESS	1970-05-01	85/3404	0.0293153	0.380344	0.356125	SOD3/LETM1/FOXO1/GPX2/RHOB	5
GO_NEGATIVE_REGULATION_OF_MULTICELLULAR_ORGANISMAL_PROCESS	GO_NEGATIVE_REGULATION_OF_MULTICELLULAR_ORGANISMAL_PROCESS	1970-11-01	286/3404	0.0297955	0.380344	0.356125	FOXO1/ADORA2B/PTPRR/GDF15/IL1R2/HEY1/MYLIP/PLK2/SEMA5A/SERPINE2/SPINK5	11
GO_REGULATION_OF_INTRACELLULAR_SIGNAL_TRANSDUCTION	GO_REGULATION_OF_INTRACELLULAR_SIGNAL_TRANSDUCTION	16/70	478/3404	0.0299019	0.380344	0.356125	FOXO1/IER3/ADORA2B/PTPRR/GDF15/FRMD1/MUC1/HPSE/RHOB/HEXIM1/PLK2/SEMA5A/IL20RA/RCAN1/EPS8L1/SERPINE2	16
GO_DNA_INTEGRITY_CHECKPOINT	GO_DNA_INTEGRITY_CHECKPOINT	1970-04-01	58/3404	0.030234	0.380344	0.356125	MUC1/SFN/PLK2/SOX4	4
GO_ENDOTHELIAL_CELL_MIGRATION	GO_ENDOTHELIAL_CELL_MIGRATION	1970-04-01	58/3404	0.030234	0.380344	0.356125	FGFBP1/RHOB/PLK2/SEMA5A	4
GO_REGULATION_OF_BODY_FLUID_LEVELS	GO_REGULATION_OF_BODY_FLUID_LEVELS	1970-06-01	117/3404	0.0317487	0.387028	0.362384	SCNN1B/CD177/GNA14/HPSE/SFN/SERPINE2	6
GO_NEGATIVE_REGULATION_OF_NEURON_DIFFERENTIATION	GO_NEGATIVE_REGULATION_OF_NEURON_DIFFERENTIATION	1970-04-01	59/3404	0.0319426	0.387028	0.362384	HEY1/MYLIP/PLK2/SEMA5A	4
GO_CELL_CYCLE_G1_S_PHASE_TRANSITION	GO_CELL_CYCLE_G1_S_PHASE_TRANSITION	1970-05-01	87/3404	0.0320036	0.387028	0.362384	MUC1/SFN/PLK2/SOX4/FHL1	5
GO_GLOMERULUS_DEVELOPMENT	GO_GLOMERULUS_DEVELOPMENT	1970-02-01	14/3404	0.0323445	0.387028	0.362384	EGR1/MTSS1	2
GO_PATHWAY_RESTRICTED_SMAD_PROTEIN_PHOSPHORYLATION	GO_PATHWAY_RESTRICTED_SMAD_PROTEIN_PHOSPHORYLATION	1970-02-01	14/3404	0.0323445	0.387028	0.362384	GDF15/LEFTY1	2
GO_NEGATIVE_REGULATION_OF_RESPONSE_TO_STIMULUS	GO_NEGATIVE_REGULATION_OF_RESPONSE_TO_STIMULUS	14/70	404/3404	0.0326113	0.387028	0.362384	FOXO1/PTPRR/GDF15/IL1R2/SLC6A9/MUC1/HEY1/PLK2/SEMA5A/GPRC5A/RCAN1/SERPINE2/EGR1/SPINK5	14
GO_REGULATION_OF_MITOTIC_CELL_CYCLE	GO_REGULATION_OF_MITOTIC_CELL_CYCLE	1970-08-01	184/3404	0.0333187	0.389096	0.364319	TOM1L2/MUC1/TUBB/ASNS/SFN/PLK2/SOX4/FHL1	8
GO_GLYCOPROTEIN_METABOLIC_PROCESS	GO_GLYCOPROTEIN_METABOLIC_PROCESS	1970-05-01	88/3404	0.0334041	0.389096	0.364319	MUC4/MUC5B/MUC1/HPSE/GALNT5	5
GO_NEGATIVE_REGULATION_OF_PROTEIN_MODIFICATION_PROCESS	GO_NEGATIVE_REGULATION_OF_PROTEIN_MODIFICATION_PROCESS	1970-07-01	151/3404	0.0338798	0.389777	0.364958	PKIB/FOXO1/PTPRR/HEXIM1/SFN/GPRC5A/SOX4	7
GO_RESPONSE_TO_BMP	GO_RESPONSE_TO_BMP	1970-03-01	35/3404	0.0340823	0.389777	0.364958	GDF15/LEFTY1/EGR1	3
GO_REGULATION_OF_INNATE_IMMUNE_RESPONSE	GO_REGULATION_OF_INNATE_IMMUNE_RESPONSE	1970-04-01	61/3404	0.0355281	0.402652	0.377013	MUC4/MUC5B/MUC1/HEXIM1	4
GO_CHEMOKINE_PRODUCTION	GO_CHEMOKINE_PRODUCTION	1970-02-01	15/3404	0.0368322	0.402913	0.377256	ADORA2B/EGR1	2
GO_PLASMA_LIPOPROTEIN_PARTICLE_CLEARANCE	GO_PLASMA_LIPOPROTEIN_PARTICLE_CLEARANCE	1970-02-01	15/3404	0.0368322	0.402913	0.377256	VLDLR/MYLIP	2
GO_POSITIVE_REGULATION_OF_BLOOD_VESSEL_ENDOTHELIAL_CELL_MIGRATION	GO_POSITIVE_REGULATION_OF_BLOOD_VESSEL_ENDOTHELIAL_CELL_MIGRATION	1970-02-01	15/3404	0.0368322	0.402913	0.377256	FGFBP1/PLK2	2
GO_POSITIVE_REGULATION_OF_REGULATED_SECRETORY_PATHWAY	GO_POSITIVE_REGULATION_OF_REGULATED_SECRETORY_PATHWAY	1970-02-01	15/3404	0.0368322	0.402913	0.377256	CD177/ADORA2B	2
GO_REGULATION_OF_CELL_CYCLE_PHASE_TRANSITION	GO_REGULATION_OF_CELL_CYCLE_PHASE_TRANSITION	1970-06-01	122/3404	0.0378869	0.410877	0.384714	MUC1/TUBB/SFN/PLK2/SOX4/FHL1	6
GO_DEFENSE_RESPONSE_TO_BACTERIUM	GO_DEFENSE_RESPONSE_TO_BACTERIUM	1970-03-01	37/3404	0.0393065	0.414781	0.388369	SLPI/SPINK5/PI3	3
GO_KERATINOCYTE_DIFFERENTIATION	GO_KERATINOCYTE_DIFFERENTIATION	1970-03-01	37/3404	0.0393065	0.414781	0.388369	SFN/SPINK5/PI3	3
GO_NEGATIVE_REGULATION_OF_GROWTH	GO_NEGATIVE_REGULATION_OF_GROWTH	1970-04-01	63/3404	0.0393391	0.414781	0.388369	GDF15/SEMA5A/SERPINE2/FHL1	4
GO_AORTA_DEVELOPMENT	GO_AORTA_DEVELOPMENT	1970-02-01	16/3404	0.041544	0.414781	0.388369	HEY1/SOX4	2
GO_CELL_MIGRATION_INVOLVED_IN_SPROUTING_ANGIOGENESIS	GO_CELL_MIGRATION_INVOLVED_IN_SPROUTING_ANGIOGENESIS	1970-02-01	16/3404	0.041544	0.414781	0.388369	FGFBP1/PLK2	2
GO_ENDOCRINE_PANCREAS_DEVELOPMENT	GO_ENDOCRINE_PANCREAS_DEVELOPMENT	1970-02-01	16/3404	0.041544	0.414781	0.388369	FOXO1/SOX4	2
GO_EXCRETION	GO_EXCRETION	1970-02-01	16/3404	0.041544	0.414781	0.388369	SCNN1B/ADORA2B	2
GO_REGULATION_OF_PEPTIDYL_LYSINE_ACETYLATION	GO_REGULATION_OF_PEPTIDYL_LYSINE_ACETYLATION	1970-02-01	16/3404	0.041544	0.414781	0.388369	MUC1/SOX4	2
GO_REGULATION_OF_TISSUE_REMODELING	GO_REGULATION_OF_TISSUE_REMODELING	1970-02-01	16/3404	0.041544	0.414781	0.388369	IL20RA/PDK4	2
GO_ZYMOGEN_ACTIVATION	GO_ZYMOGEN_ACTIVATION	1970-02-01	16/3404	0.041544	0.414781	0.388369	PRSS12/SERPINE2	2
GO_REGULATION_OF_PEPTIDASE_ACTIVITY	GO_REGULATION_OF_PEPTIDASE_ACTIVITY	1970-05-01	94/3404	0.0426111	0.422085	0.395208	SLPI/SFN/SERPINE2/SPINK5/PI3	5
GO_NEGATIVE_REGULATION_OF_SIGNALING	GO_NEGATIVE_REGULATION_OF_SIGNALING	1970-12-01	342/3404	0.0436746	0.42924	0.401907	FOXO1/PTPRR/GDF15/IL1R2/SLC6A9/MUC1/HEY1/PLK2/GPRC5A/RCAN1/SERPINE2/EGR1	12
GO_REGULATION_OF_PHOSPHORYLATION	GO_REGULATION_OF_PHOSPHORYLATION	13/70	382/3404	0.0446073	0.429839	0.402468	PKIB/FOXO1/ADORA2B/PTPRR/GDF15/LEFTY1/VLDLR/EHD4/HEXIM1/SFN/GPRC5A/EGR1/MMD	13
GO_REGULATION_OF_SIGNALING_RECEPTOR_ACTIVITY	GO_REGULATION_OF_SIGNALING_RECEPTOR_ACTIVITY	1970-03-01	39/3404	0.0449149	0.429839	0.402468	MUC4/SLC6A9/GPRC5A	3
GO_CELLULAR_RESPONSE_TO_EXTRACELLULAR_STIMULUS	GO_CELLULAR_RESPONSE_TO_EXTRACELLULAR_STIMULUS	1970-04-01	66/3404	0.0454799	0.429839	0.402468	FOXO1/ADORA2B/ASNS/PDK4	4
GO_HEART_MORPHOGENESIS	GO_HEART_MORPHOGENESIS	1970-04-01	66/3404	0.0454799	0.429839	0.402468	MICAL2/LEFTY1/HEY1/SOX4	4
GO_CELL_ACTIVATION	GO_CELL_ACTIVATION	1970-11-01	306/3404	0.0456342	0.429839	0.402468	SLPI/CD177/ADORA2B/PYGB/GNA14/HPSE/TUBB/SERPINE2/EGR1/SOX4/SPINK5	11
GO_REGULATION_OF_NERVOUS_SYSTEM_DEVELOPMENT	GO_REGULATION_OF_NERVOUS_SYSTEM_DEVELOPMENT	1970-09-01	232/3404	0.0460165	0.429839	0.402468	PLXNA2/VLDLR/HEY1/MYLIP/PLK2/SEMA5A/SERPINE2/MMD/LGI4	9
GO_BONE_RESORPTION	GO_BONE_RESORPTION	1970-02-01	17/3404	0.0464691	0.429839	0.402468	IL20RA/PDK4	2
GO_REGULATION_OF_MYELOID_LEUKOCYTE_MEDIATED_IMMUNITY	GO_REGULATION_OF_MYELOID_LEUKOCYTE_MEDIATED_IMMUNITY	1970-02-01	17/3404	0.0464691	0.429839	0.402468	CD177/ADORA2B	2
GO_EPITHELIAL_CELL_DIFFERENTIATION	GO_EPITHELIAL_CELL_DIFFERENTIATION	1970-07-01	162/3404	0.0468639	0.430327	0.402925	DHRS9/HEY1/SFN/SOX4/MTSS1/SPINK5/PI3	7
GO_CELLULAR_RESPONSE_TO_REACTIVE_OXYGEN_SPECIES	GO_CELLULAR_RESPONSE_TO_REACTIVE_OXYGEN_SPECIES	1970-03-01	40/3404	0.047861	0.433159	0.405577	SOD3/FOXO1/RHOB	3
GO_CELLULAR_RESPONSE_TO_STARVATION	GO_CELLULAR_RESPONSE_TO_STARVATION	1970-03-01	40/3404	0.047861	0.433159	0.405577	FOXO1/ASNS/PDK4	3
GO_REGULATION_OF_TRANSFERASE_ACTIVITY	GO_REGULATION_OF_TRANSFERASE_ACTIVITY	1970-09-01	236/3404	0.0504033	0.452272	0.423472	PKIB/ADORA2B/GDF15/VLDLR/HEXIM1/SFN/GPRC5A/EGR1/MMD	9
GO_POSITIVE_REGULATION_OF_AUTOPHAGY	GO_POSITIVE_REGULATION_OF_AUTOPHAGY	1970-03-01	41/3404	0.0509004	0.452272	0.423472	FOXO1/TP53INP2/PLK2	3
GO_CARDIAC_VENTRICLE_MORPHOGENESIS	GO_CARDIAC_VENTRICLE_MORPHOGENESIS	1970-02-01	18/3404	0.0515969	0.452272	0.423472	HEY1/SOX4	2
GO_CELLULAR_OXIDANT_DETOXIFICATION	GO_CELLULAR_OXIDANT_DETOXIFICATION	1970-02-01	18/3404	0.0515969	0.452272	0.423472	SOD3/GPX2	2
GO_CELL_CYCLE_ARREST	GO_CELL_CYCLE_ARREST	1970-04-01	69/3404	0.0521299	0.452272	0.423472	MUC1/SFN/PLK2/SOX4	4
GO_SKIN_DEVELOPMENT	GO_SKIN_DEVELOPMENT	1970-04-01	69/3404	0.0521299	0.452272	0.423472	HPSE/SFN/SPINK5/PI3	4
GO_NEGATIVE_REGULATION_OF_NEURON_PROJECTION_DEVELOPMENT	GO_NEGATIVE_REGULATION_OF_NEURON_PROJECTION_DEVELOPMENT	1970-03-01	42/3404	0.054032	0.457778	0.428628	MYLIP/PLK2/SEMA5A	3
GO_GLYCOPROTEIN_BIOSYNTHETIC_PROCESS	GO_GLYCOPROTEIN_BIOSYNTHETIC_PROCESS	1970-04-01	70/3404	0.0544593	0.457778	0.428628	MUC4/MUC5B/MUC1/GALNT5	4
GO_PROTEIN_MATURATION	GO_PROTEIN_MATURATION	1970-04-01	70/3404	0.0544593	0.457778	0.428628	IL1R2/PRSS12/SERPINE2/SOX4	4
GO_CARBOHYDRATE_DERIVATIVE_BIOSYNTHETIC_PROCESS	GO_CARBOHYDRATE_DERIVATIVE_BIOSYNTHETIC_PROCESS	1970-06-01	134/3404	0.0555866	0.457778	0.428628	MUC4/MUC5B/SLC26A2/MUC1/GALNT5/PDK4	6
GO_NEGATIVE_REGULATION_OF_PHOSPHORUS_METABOLIC_PROCESS	GO_NEGATIVE_REGULATION_OF_PHOSPHORUS_METABOLIC_PROCESS	1970-06-01	134/3404	0.0555866	0.457778	0.428628	PKIB/FOXO1/PTPRR/HEXIM1/SFN/GPRC5A	6
GO_CELL_CYCLE_CHECKPOINT	GO_CELL_CYCLE_CHECKPOINT	1970-04-01	71/3404	0.0568448	0.457778	0.428628	MUC1/SFN/PLK2/SOX4	4
GO_CELLULAR_RESPONSE_TO_IONIZING_RADIATION	GO_CELLULAR_RESPONSE_TO_IONIZING_RADIATION	1970-02-01	19/3404	0.0569173	0.457778	0.428628	RHOB/EGR1	2
GO_REGULATION_OF_PROTEIN_ACETYLATION	GO_REGULATION_OF_PROTEIN_ACETYLATION	1970-02-01	19/3404	0.0569173	0.457778	0.428628	MUC1/SOX4	2
GO_REGULATION_OF_SPROUTING_ANGIOGENESIS	GO_REGULATION_OF_SPROUTING_ANGIOGENESIS	1970-02-01	19/3404	0.0569173	0.457778	0.428628	FGFBP1/PLK2	2
GO_SUPEROXIDE_METABOLIC_PROCESS	GO_SUPEROXIDE_METABOLIC_PROCESS	1970-02-01	19/3404	0.0569173	0.457778	0.428628	SOD3/CD177	2
GO_NEGATIVE_REGULATION_OF_CELL_GROWTH	GO_NEGATIVE_REGULATION_OF_CELL_GROWTH	1970-03-01	43/3404	0.0572547	0.457778	0.428628	SEMA5A/SERPINE2/FHL1	3
GO_NUCLEOSIDE_PHOSPHATE_BIOSYNTHETIC_PROCESS	GO_NUCLEOSIDE_PHOSPHATE_BIOSYNTHETIC_PROCESS	1970-03-01	43/3404	0.0572547	0.457778	0.428628	SLC26A2/ADORA2B/PDK4	3
GO_NEGATIVE_REGULATION_OF_CELL_DEATH	GO_NEGATIVE_REGULATION_OF_CELL_DEATH	1970-09-01	242/3404	0.0574952	0.457778	0.428628	FOXO1/IER3/MUC1/ASNS/SFN/PLK2/SEMA5A/SOX4/PDK4	9
GO_REGULATION_OF_PROTEOLYSIS	GO_REGULATION_OF_PROTEOLYSIS	1970-07-01	170/3404	0.0580963	0.459655	0.430386	SLPI/IL1R2/SFN/PLK2/SERPINE2/SPINK5/PI3	7
GO_REACTIVE_OXYGEN_SPECIES_METABOLIC_PROCESS	GO_REACTIVE_OXYGEN_SPECIES_METABOLIC_PROCESS	1970-04-01	72/3404	0.0592863	0.46493	0.435325	SOD3/FOXO1/CD177/PDK4	4
GO_REGULATION_OF_NEURON_DIFFERENTIATION	GO_REGULATION_OF_NEURON_DIFFERENTIATION	1970-07-01	171/3404	0.0596094	0.46493	0.435325	PLXNA2/VLDLR/HEY1/MYLIP/PLK2/SEMA5A/MMD	7
GO_CARDIAC_SEPTUM_MORPHOGENESIS	GO_CARDIAC_SEPTUM_MORPHOGENESIS	1970-02-01	20/3404	0.0624205	0.46493	0.435325	HEY1/SOX4	2
GO_INTERLEUKIN_1_MEDIATED_SIGNALING_PATHWAY	GO_INTERLEUKIN_1_MEDIATED_SIGNALING_PATHWAY	1970-02-01	20/3404	0.0624205	0.46493	0.435325	IL1R2/EGR1	2
GO_POSITIVE_REGULATION_OF_ENDOTHELIAL_CELL_PROLIFERATION	GO_POSITIVE_REGULATION_OF_ENDOTHELIAL_CELL_PROLIFERATION	1970-02-01	20/3404	0.0624205	0.46493	0.435325	FGFBP1/SEMA5A	2
GO_SPINAL_CORD_DEVELOPMENT	GO_SPINAL_CORD_DEVELOPMENT	1970-02-01	20/3404	0.0624205	0.46493	0.435325	VLDLR/SOX4	2
GO_VENTRICULAR_SEPTUM_DEVELOPMENT	GO_VENTRICULAR_SEPTUM_DEVELOPMENT	1970-02-01	20/3404	0.0624205	0.46493	0.435325	HEY1/SOX4	2
GO_WATER_HOMEOSTASIS	GO_WATER_HOMEOSTASIS	1970-02-01	20/3404	0.0624205	0.46493	0.435325	SCNN1B/SFN	2
GO_POSITIVE_REGULATION_OF_IMMUNE_RESPONSE	GO_POSITIVE_REGULATION_OF_IMMUNE_RESPONSE	1970-06-01	138/3404	0.0624449	0.46493	0.435325	MUC4/MUC5B/CD177/ADORA2B/MUC1/HEXIM1	6
GO_POSITIVE_REGULATION_OF_TRANSFERASE_ACTIVITY	GO_POSITIVE_REGULATION_OF_TRANSFERASE_ACTIVITY	1970-07-01	173/3404	0.0627089	0.46493	0.435325	PKIB/ADORA2B/GDF15/VLDLR/GPRC5A/EGR1/MMD	7
GO_POSITIVE_REGULATION_OF_PROTEIN_METABOLIC_PROCESS	GO_POSITIVE_REGULATION_OF_PROTEIN_METABOLIC_PROCESS	13/70	402/3404	0.0628284	0.46493	0.435325	FOXO1/ADORA2B/GDF15/LEFTY1/VLDLR/MUC1/EHD4/MYLIP/PLK2/GPRC5A/EGR1/MMD/SOX4	13
GO_MYELOID_LEUKOCYTE_ACTIVATION	GO_MYELOID_LEUKOCYTE_ACTIVATION	1970-06-01	139/3404	0.0642353	0.470694	0.440722	SLPI/CD177/ADORA2B/PYGB/HPSE/TUBB	6
GO_HOMEOSTATIC_PROCESS	GO_HOMEOSTATIC_PROCESS	14/70	444/3404	0.0643556	0.470694	0.440722	PKIB/MUC4/SCNN1B/LETM1/FOXO1/MYLIP/SFN/TP53INP2/IL20RA/EGR1/SOX4/TFF1/FHL1/PDK4	14
GO_NEGATIVE_REGULATION_OF_HYDROLASE_ACTIVITY	GO_NEGATIVE_REGULATION_OF_HYDROLASE_ACTIVITY	1970-05-01	106/3404	0.0652538	0.474505	0.44429	SLPI/SFN/SERPINE2/SPINK5/PI3	5
GO_NEGATIVE_REGULATION_OF_RESPONSE_TO_EXTERNAL_STIMULUS	GO_NEGATIVE_REGULATION_OF_RESPONSE_TO_EXTERNAL_STIMULUS	1970-04-01	75/3404	0.0669437	0.481124	0.450487	IL1R2/SEMA5A/SERPINE2/SPINK5	4
GO_CELLULAR_RESPONSE_TO_OXYGEN_CONTAINING_COMPOUND	GO_CELLULAR_RESPONSE_TO_OXYGEN_CONTAINING_COMPOUND	1970-10-01	288/3404	0.0676685	0.481124	0.450487	SOD3/FOXO1/GDF15/GNA14/RHOB/AQP8/EGR1/SOX4/CXCL3/PDK4	10
GO_LONG_TERM_SYNAPTIC_POTENTIATION	GO_LONG_TERM_SYNAPTIC_POTENTIATION	1970-02-01	21/3404	0.0680969	0.481124	0.450487	PLK2/SERPINE2	2
GO_REGULATION_OF_COAGULATION	GO_REGULATION_OF_COAGULATION	1970-02-01	21/3404	0.0680969	0.481124	0.450487	HPSE/SERPINE2	2
GO_SMAD_PROTEIN_SIGNAL_TRANSDUCTION	GO_SMAD_PROTEIN_SIGNAL_TRANSDUCTION	1970-02-01	21/3404	0.0680969	0.481124	0.450487	GDF15/LEFTY1	2
GO_RESPONSE_TO_BIOTIC_STIMULUS	GO_RESPONSE_TO_BIOTIC_STIMULUS	1970-11-01	328/3404	0.0689719	0.481124	0.450487	MUC4/MUC5B/SLPI/CD177/MUC1/TUBB/HEXIM1/EGR1/CXCL3/SPINK5/PI3	11
GO_TRANSMEMBRANE_RECEPTOR_PROTEIN_TYROSINE_KINASE_SIGNALING_PATHWAY	GO_TRANSMEMBRANE_RECEPTOR_PROTEIN_TYROSINE_KINASE_SIGNALING_PATHWAY	1970-07-01	177/3404	0.0692032	0.481124	0.450487	FOXO1/FGFBP1/PTPRR/GDF15/GPRC5A/MTSS1/PDK4	7
GO_AMEBOIDAL_TYPE_CELL_MIGRATION	GO_AMEBOIDAL_TYPE_CELL_MIGRATION	1970-05-01	108/3404	0.0695803	0.481124	0.450487	FGFBP1/PTPRR/RHOB/PLK2/SEMA5A	5
GO_NEGATIVE_REGULATION_OF_NERVOUS_SYSTEM_DEVELOPMENT	GO_NEGATIVE_REGULATION_OF_NERVOUS_SYSTEM_DEVELOPMENT	1970-04-01	76/3404	0.0696061	0.481124	0.450487	HEY1/MYLIP/PLK2/SEMA5A	4
GO_POSITIVE_REGULATION_OF_PROTEIN_KINASE_ACTIVITY	GO_POSITIVE_REGULATION_OF_PROTEIN_KINASE_ACTIVITY	1970-06-01	143/3404	0.0717012	0.492897	0.46151	ADORA2B/GDF15/VLDLR/GPRC5A/EGR1/MMD	6
GO_ENZYME_LINKED_RECEPTOR_PROTEIN_SIGNALING_PATHWAY	GO_ENZYME_LINKED_RECEPTOR_PROTEIN_SIGNALING_PATHWAY	1970-09-01	253/3404	0.0721359	0.49319	0.461785	FOXO1/FGFBP1/PTPRR/GDF15/LEFTY1/GPRC5A/EGR1/MTSS1/PDK4	9
GO_RESPONSE_TO_NITROGEN_COMPOUND	GO_RESPONSE_TO_NITROGEN_COMPOUND	1970-09-01	254/3404	0.0735739	0.494751	0.463247	FOXO1/GDF15/GNA14/ASNS/AQP8/EGR1/TFF1/FOSB/PDK4	9
GO_ARTERY_MORPHOGENESIS	GO_ARTERY_MORPHOGENESIS	1970-02-01	22/3404	0.0739373	0.494751	0.463247	HEY1/SOX4	2
GO_MITOCHONDRIAL_MEMBRANE_ORGANIZATION	GO_MITOCHONDRIAL_MEMBRANE_ORGANIZATION	1970-02-01	22/3404	0.0739373	0.494751	0.463247	LETM1/SFN	2
GO_POSITIVE_REGULATION_OF_AXONOGENESIS	GO_POSITIVE_REGULATION_OF_AXONOGENESIS	1970-02-01	22/3404	0.0739373	0.494751	0.463247	PLXNA2/SEMA5A	2
GO_NEGATIVE_REGULATION_OF_CELL_ADHESION	GO_NEGATIVE_REGULATION_OF_CELL_ADHESION	1970-04-01	78/3404	0.0750941	0.499833	0.468005	PLXNA2/MUC1/SEMA5A/SERPINE2	4
GO_SODIUM_ION_TRANSPORT	GO_SODIUM_ION_TRANSPORT	1970-03-01	49/3404	0.07843	0.513038	0.48037	SCNN1B/SLC6A9/SERPINE2	3
GO_POSITIVE_REGULATION_OF_CELL_CYCLE	GO_POSITIVE_REGULATION_OF_CELL_CYCLE	1970-05-01	112/3404	0.0787033	0.513038	0.48037	MUC1/ASNS/SFN/PLK2/SOX4	5
GO_CYTOKINE_MEDIATED_SIGNALING_PATHWAY	GO_CYTOKINE_MEDIATED_SIGNALING_PATHWAY	1970-07-01	183/3404	0.0796859	0.513038	0.48037	CA1/FOXO1/IL1R2/MUC1/IL20RA/EGR1/CXCL3	7
GO_BONE_REMODELING	GO_BONE_REMODELING	1970-02-01	23/3404	0.0799328	0.513038	0.48037	IL20RA/PDK4	2
GO_HEART_VALVE_DEVELOPMENT	GO_HEART_VALVE_DEVELOPMENT	1970-02-01	23/3404	0.0799328	0.513038	0.48037	HEY1/SOX4	2
GO_MEMORY	GO_MEMORY	1970-02-01	23/3404	0.0799328	0.513038	0.48037	VLDLR/PLK2	2
GO_REGULATION_OF_CYCLIN_DEPENDENT_PROTEIN_KINASE_ACTIVITY	GO_REGULATION_OF_CYCLIN_DEPENDENT_PROTEIN_KINASE_ACTIVITY	1970-02-01	23/3404	0.0799328	0.513038	0.48037	HEXIM1/SFN	2
GO_EPIDERMIS_DEVELOPMENT	GO_EPIDERMIS_DEVELOPMENT	1970-04-01	80/3404	0.0807966	0.51595	0.483096	HPSE/SFN/SPINK5/PI3	4
GO_POSITIVE_REGULATION_OF_PROTEIN_MODIFICATION_PROCESS	GO_POSITIVE_REGULATION_OF_PROTEIN_MODIFICATION_PROCESS	1970-10-01	299/3404	0.0826535	0.525142	0.491703	ADORA2B/GDF15/LEFTY1/VLDLR/MUC1/EHD4/GPRC5A/EGR1/MMD/SOX4	10
GO_RESPONSE_TO_PEPTIDE_HORMONE	GO_RESPONSE_TO_PEPTIDE_HORMONE	1970-05-01	114/3404	0.0834978	0.52784	0.494229	FOXO1/GDF15/EGR1/TFF1/PDK4	5
GO_CELLULAR_RESPONSE_TO_TOXIC_SUBSTANCE	GO_CELLULAR_RESPONSE_TO_TOXIC_SUBSTANCE	1970-02-01	24/3404	0.0860748	0.529521	0.495803	SOD3/GPX2	2
GO_POSITIVE_REGULATION_OF_EXOCYTOSIS	GO_POSITIVE_REGULATION_OF_EXOCYTOSIS	1970-02-01	24/3404	0.0860748	0.529521	0.495803	CD177/ADORA2B	2
GO_REGULATION_OF_DNA_TEMPLATED_TRANSCRIPTION_IN_RESPONSE_TO_STRESS	GO_REGULATION_OF_DNA_TEMPLATED_TRANSCRIPTION_IN_RESPONSE_TO_STRESS	1970-02-01	24/3404	0.0860748	0.529521	0.495803	MUC1/EGR1	2
GO_SKIN_EPIDERMIS_DEVELOPMENT	GO_SKIN_EPIDERMIS_DEVELOPMENT	1970-02-01	24/3404	0.0860748	0.529521	0.495803	HPSE/SPINK5	2
GO_RESPONSE_TO_STARVATION	GO_RESPONSE_TO_STARVATION	1970-03-01	51/3404	0.0861547	0.529521	0.495803	FOXO1/ASNS/PDK4	3
GO_COAGULATION	GO_COAGULATION	1970-04-01	82/3404	0.0867101	0.529521	0.495803	CD177/GNA14/HPSE/SERPINE2	4
GO_NEGATIVE_REGULATION_OF_CELL_DEVELOPMENT	GO_NEGATIVE_REGULATION_OF_CELL_DEVELOPMENT	1970-04-01	82/3404	0.0867101	0.529521	0.495803	HEY1/MYLIP/PLK2/SEMA5A	4
GO_NEGATIVE_REGULATION_OF_CELL_PROJECTION_ORGANIZATION	GO_NEGATIVE_REGULATION_OF_CELL_PROJECTION_ORGANIZATION	1970-03-01	52/3404	0.0901351	0.547778	0.512897	MYLIP/PLK2/SEMA5A	3
GO_NUCLEOSIDE_BISPHOSPHATE_METABOLIC_PROCESS	GO_NUCLEOSIDE_BISPHOSPHATE_METABOLIC_PROCESS	1970-02-01	25/3404	0.0923548	0.548701	0.513762	SLC26A2/PDK4	2
GO_PANCREAS_DEVELOPMENT	GO_PANCREAS_DEVELOPMENT	1970-02-01	25/3404	0.0923548	0.548701	0.513762	FOXO1/SOX4	2
GO_RESPONSE_TO_CAMP	GO_RESPONSE_TO_CAMP	1970-02-01	25/3404	0.0923548	0.548701	0.513762	AQP8/FOSB	2
GO_CANONICAL_WNT_SIGNALING_PATHWAY	GO_CANONICAL_WNT_SIGNALING_PATHWAY	1970-04-01	84/3404	0.0928307	0.548701	0.513762	FOXO1/SEMA5A/EGR1/SOX4	4
GO_POSITIVE_REGULATION_OF_CELL_CYCLE_PROCESS	GO_POSITIVE_REGULATION_OF_CELL_CYCLE_PROCESS	1970-04-01	84/3404	0.0928307	0.548701	0.513762	MUC1/SFN/PLK2/SOX4	4
GO_CELLULAR_RESPONSE_TO_ENDOGENOUS_STIMULUS	GO_CELLULAR_RESPONSE_TO_ENDOGENOUS_STIMULUS	1970-10-01	306/3404	0.0931962	0.548701	0.513762	FOXO1/FGFBP1/GDF15/LEFTY1/GNA14/ASNS/AQP8/EGR1/FOSB/PDK4	10
GO_POSITIVE_REGULATION_OF_SIGNALING	GO_POSITIVE_REGULATION_OF_SIGNALING	13/70	428/3404	0.0933403	0.548701	0.513762	FGFBP1/ADORA2B/GDF15/LEFTY1/FRMD1/HPSE/HEXIM1/SFN/PLK2/SEMA5A/IL20RA/SERPINE2/SOX4	13
GO_CELL_ACTIVATION_INVOLVED_IN_IMMUNE_RESPONSE	GO_CELL_ACTIVATION_INVOLVED_IN_IMMUNE_RESPONSE	1970-06-01	154/3404	0.0947298	0.554279	0.518985	SLPI/CD177/ADORA2B/PYGB/HPSE/TUBB	6
GO_CELLULAR_RESPONSE_TO_EXTERNAL_STIMULUS	GO_CELLULAR_RESPONSE_TO_EXTERNAL_STIMULUS	1970-04-01	85/3404	0.0959672	0.557417	0.521923	FOXO1/ADORA2B/ASNS/PDK4	4
GO_BEHAVIOR	GO_BEHAVIOR	1970-05-01	119/3404	0.0961522	0.557417	0.521923	GDF15/VLDLR/PLK2/EGR1/LGI4	5
GO_EPIDERMAL_CELL_DIFFERENTIATION	GO_EPIDERMAL_CELL_DIFFERENTIATION	1970-03-01	54/3404	0.0983236	0.559668	0.52403	SFN/SPINK5/PI3	3
GO_CELLULAR_RESPONSE_TO_HYDROGEN_PEROXIDE	GO_CELLULAR_RESPONSE_TO_HYDROGEN_PEROXIDE	1970-02-01	26/3404	0.0987649	0.559668	0.52403	FOXO1/RHOB	2
GO_PROTEIN_DEPOLYMERIZATION	GO_PROTEIN_DEPOLYMERIZATION	1970-02-01	26/3404	0.0987649	0.559668	0.52403	MICAL2/SEMA5A	2
GO_REGULATION_OF_PLASMA_LIPOPROTEIN_PARTICLE_LEVELS	GO_REGULATION_OF_PLASMA_LIPOPROTEIN_PARTICLE_LEVELS	1970-02-01	26/3404	0.0987649	0.559668	0.52403	VLDLR/MYLIP	2
GO_RIBOSE_PHOSPHATE_BIOSYNTHETIC_PROCESS	GO_RIBOSE_PHOSPHATE_BIOSYNTHETIC_PROCESS	1970-02-01	26/3404	0.0987649	0.559668	0.52403	SLC26A2/PDK4	2
GO_REGULATION_OF_IMMUNE_RESPONSE	GO_REGULATION_OF_IMMUNE_RESPONSE	1970-07-01	194/3404	0.101211	0.570959	0.534603	MUC4/MUC5B/CD177/ADORA2B/MUC1/HEXIM1/SPINK5	7
GO_PROTEIN_PROCESSING	GO_PROTEIN_PROCESSING	1970-03-01	55/3404	0.102528	0.575806	0.539141	IL1R2/PRSS12/SERPINE2	3
GO_CELLULAR_RESPONSE_TO_NITROGEN_COMPOUND	GO_CELLULAR_RESPONSE_TO_NITROGEN_COMPOUND	1970-06-01	158/3404	0.103999	0.581469	0.544443	FOXO1/GDF15/GNA14/AQP8/EGR1/PDK4	6
GO_ARTERY_DEVELOPMENT	GO_ARTERY_DEVELOPMENT	1970-02-01	27/3404	0.105297	0.583542	0.546384	HEY1/SOX4	2
GO_DETOXIFICATION	GO_DETOXIFICATION	1970-02-01	27/3404	0.105297	0.583542	0.546384	SOD3/GPX2	2
GO_GLIAL_CELL_DIFFERENTIATION	GO_GLIAL_CELL_DIFFERENTIATION	1970-03-01	56/3404	0.106804	0.584174	0.546975	SERPINE2/SOX4/LGI4	3
GO_RESPONSE_TO_REACTIVE_OXYGEN_SPECIES	GO_RESPONSE_TO_REACTIVE_OXYGEN_SPECIES	1970-03-01	56/3404	0.106804	0.584174	0.546975	SOD3/FOXO1/RHOB	3
GO_RESPONSE_TO_TOXIC_SUBSTANCE	GO_RESPONSE_TO_TOXIC_SUBSTANCE	1970-03-01	56/3404	0.106804	0.584174	0.546975	SOD3/GPX2/ASNS	3
GO_EXOCYTOSIS	GO_EXOCYTOSIS	1970-07-01	198/3404	0.10977	0.586824	0.549457	SLPI/CD177/ADORA2B/PYGB/HPSE/TUBB/PRSS12	7
GO_CARBOHYDRATE_HOMEOSTASIS	GO_CARBOHYDRATE_HOMEOSTASIS	1970-03-01	57/3404	0.11115	0.586824	0.549457	FOXO1/SOX4/PDK4	3
GO_PROTEIN_KINASE_B_SIGNALING	GO_PROTEIN_KINASE_B_SIGNALING	1970-03-01	57/3404	0.11115	0.586824	0.549457	GDF15/HPSE/SEMA5A	3
GO_RESPONSE_TO_MECHANICAL_STIMULUS	GO_RESPONSE_TO_MECHANICAL_STIMULUS	1970-03-01	57/3404	0.11115	0.586824	0.549457	ASNS/SERPINE2/FOSB	3
GO_CARDIAC_CHAMBER_MORPHOGENESIS	GO_CARDIAC_CHAMBER_MORPHOGENESIS	1970-02-01	28/3404	0.111944	0.586824	0.549457	HEY1/SOX4	2
GO_MOLTING_CYCLE	GO_MOLTING_CYCLE	1970-02-01	28/3404	0.111944	0.586824	0.549457	HPSE/SPINK5	2
GO_EPITHELIAL_TUBE_MORPHOGENESIS	GO_EPITHELIAL_TUBE_MORPHOGENESIS	1970-04-01	90/3404	0.112389	0.586824	0.549457	MICAL2/RHOB/SOX4/MTSS1	4
GO_RESPONSE_TO_EXTRACELLULAR_STIMULUS	GO_RESPONSE_TO_EXTRACELLULAR_STIMULUS	1970-05-01	125/3404	0.112564	0.586824	0.549457	FOXO1/ADORA2B/GDF15/ASNS/PDK4	5
GO_REGULATION_OF_CELL_CYCLE_PROCESS	GO_REGULATION_OF_CELL_CYCLE_PROCESS	1970-07-01	200/3404	0.114194	0.586824	0.549457	TOM1L2/MUC1/TUBB/SFN/PLK2/SOX4/FHL1	7
GO_POSITIVE_REGULATION_OF_NERVOUS_SYSTEM_DEVELOPMENT	GO_POSITIVE_REGULATION_OF_NERVOUS_SYSTEM_DEVELOPMENT	1970-05-01	126/3404	0.115426	0.586824	0.549457	PLXNA2/VLDLR/SEMA5A/SERPINE2/MMD	5
GO_PROTEIN_ACETYLATION	GO_PROTEIN_ACETYLATION	1970-03-01	58/3404	0.115564	0.586824	0.549457	FOXO1/MUC1/SOX4	3
GO_MONOVALENT_INORGANIC_CATION_TRANSPORT	GO_MONOVALENT_INORGANIC_CATION_TRANSPORT	1970-04-01	91/3404	0.115817	0.586824	0.549457	SCNN1B/SLC6A9/SERPINE2/FHL1	4
GO_DETECTION_OF_STIMULUS	GO_DETECTION_OF_STIMULUS	1970-02-01	29/3404	0.118698	0.586824	0.549457	SERPINE2/SOX4	2
GO_RESPONSE_TO_FATTY_ACID	GO_RESPONSE_TO_FATTY_ACID	1970-02-01	29/3404	0.118698	0.586824	0.549457	FOXO1/PDK4	2
GO_MITOTIC_CELL_CYCLE	GO_MITOTIC_CELL_CYCLE	1970-09-01	281/3404	0.11924	0.586824	0.549457	TOM1L2/MUC1/TUBB/RHOB/ASNS/SFN/PLK2/SOX4/FHL1	9
GO_CELLULAR_KETONE_METABOLIC_PROCESS	GO_CELLULAR_KETONE_METABOLIC_PROCESS	1970-03-01	59/3404	0.120043	0.586824	0.549457	DHRS9/EGR1/PDK4	3
GO_REGULATION_OF_CELL_ACTIVATION	GO_REGULATION_OF_CELL_ACTIVATION	1970-05-01	128/3404	0.121254	0.586824	0.549457	CD177/ADORA2B/SERPINE2/SOX4/SPINK5	5
GO_REGULATION_OF_CELL_DEVELOPMENT	GO_REGULATION_OF_CELL_DEVELOPMENT	1970-08-01	244/3404	0.125119	0.586824	0.549457	PLXNA2/VLDLR/HEY1/MYLIP/PLK2/SEMA5A/SERPINE2/MMD	8
GO_NEGATIVE_REGULATION_OF_VASCULATURE_DEVELOPMENT	GO_NEGATIVE_REGULATION_OF_VASCULATURE_DEVELOPMENT	1970-02-01	30/3404	0.125553	0.586824	0.549457	PLK2/SPINK5	2
GO_NEUTROPHIL_MIGRATION	GO_NEUTROPHIL_MIGRATION	1970-02-01	30/3404	0.125553	0.586824	0.549457	CD177/CXCL3	2
GO_REGULATION_OF_WNT_SIGNALING_PATHWAY	GO_REGULATION_OF_WNT_SIGNALING_PATHWAY	1970-04-01	94/3404	0.126375	0.586824	0.549457	FOXO1/SEMA5A/EGR1/SOX4	4
GO_CELL_CYCLE_PHASE_TRANSITION	GO_CELL_CYCLE_PHASE_TRANSITION	1970-06-01	167/3404	0.126539	0.586824	0.549457	MUC1/TUBB/SFN/PLK2/SOX4/FHL1	6
GO_NEGATIVE_REGULATION_OF_CELL_POPULATION_PROLIFERATION	GO_NEGATIVE_REGULATION_OF_CELL_POPULATION_PROLIFERATION	1970-06-01	167/3404	0.126539	0.586824	0.549457	FGFBP1/SFN/SERPINE2/SOX4/MTSS1/TFF1	6
GO_MONOCARBOXYLIC_ACID_BIOSYNTHETIC_PROCESS	GO_MONOCARBOXYLIC_ACID_BIOSYNTHETIC_PROCESS	1970-03-01	61/3404	0.129194	0.586824	0.549457	DHRS9/ASNS/PDK4	3
GO_T_CELL_DIFFERENTIATION	GO_T_CELL_DIFFERENTIATION	1970-03-01	61/3404	0.129194	0.586824	0.549457	EGR1/SOX4/SPINK5	3
GO_POSITIVE_REGULATION_OF_NEURON_DIFFERENTIATION	GO_POSITIVE_REGULATION_OF_NEURON_DIFFERENTIATION	1970-04-01	95/3404	0.129984	0.586824	0.549457	PLXNA2/VLDLR/SEMA5A/MMD	4
GO_REGULATION_OF_NEURON_PROJECTION_DEVELOPMENT	GO_REGULATION_OF_NEURON_PROJECTION_DEVELOPMENT	1970-05-01	131/3404	0.130255	0.586824	0.549457	PLXNA2/VLDLR/MYLIP/PLK2/SEMA5A	5
GO_RESPONSE_TO_ENDOGENOUS_STIMULUS	GO_RESPONSE_TO_ENDOGENOUS_STIMULUS	1970-11-01	369/3404	0.130685	0.586824	0.549457	FOXO1/FGFBP1/GDF15/LEFTY1/GNA14/ASNS/AQP8/EGR1/TFF1/FOSB/PDK4	11
GO_SECRETION	GO_SECRETION	1970-10-01	328/3404	0.131439	0.586824	0.549457	SLPI/CD177/ADORA2B/PYGB/SLC6A9/HPSE/TUBB/PRSS12/SERPINE2/SOX4	10
GO_DIGESTIVE_SYSTEM_PROCESS	GO_DIGESTIVE_SYSTEM_PROCESS	1970-02-01	31/3404	0.132501	0.586824	0.549457	MUC4/TFF1	2
GO_ENDOTHELIUM_DEVELOPMENT	GO_ENDOTHELIUM_DEVELOPMENT	1970-02-01	31/3404	0.132501	0.586824	0.549457	HEY1/RHOB	2
GO_POSITIVE_REGULATION_OF_TRANSMEMBRANE_RECEPTOR_PROTEIN_SERINE_THREONINE_KINASE_SIGNALING_PATHWAY	GO_POSITIVE_REGULATION_OF_TRANSMEMBRANE_RECEPTOR_PROTEIN_SERINE_THREONINE_KINASE_SIGNALING_PATHWAY	1970-02-01	31/3404	0.132501	0.586824	0.549457	GDF15/LEFTY1	2
GO_PROTEIN_HOMOOLIGOMERIZATION	GO_PROTEIN_HOMOOLIGOMERIZATION	1970-02-01	31/3404	0.132501	0.586824	0.549457	LETM1/EHD4	2
GO_PROTEOLYSIS	GO_PROTEOLYSIS	1970-12-01	412/3404	0.132598	0.586824	0.549457	CPA6/SLPI/IL1R2/MYLIP/CAPN15/SFN/PRSS12/TP53INP2/PLK2/SERPINE2/SPINK5/PI3	12
GO_REGULATION_OF_PROTEIN_SERINE_THREONINE_KINASE_ACTIVITY	GO_REGULATION_OF_PROTEIN_SERINE_THREONINE_KINASE_ACTIVITY	1970-05-01	132/3404	0.133323	0.586824	0.549457	PKIB/ADORA2B/GDF15/HEXIM1/SFN	5
GO_REGULATION_OF_CELL_CYCLE	GO_REGULATION_OF_CELL_CYCLE	1970-10-01	329/3404	0.133359	0.586824	0.549457	TOM1L2/MUC1/TUBB/RHOB/HEXIM1/ASNS/SFN/PLK2/SOX4/FHL1	10
GO_POSITIVE_REGULATION_OF_MULTICELLULAR_ORGANISMAL_PROCESS	GO_POSITIVE_REGULATION_OF_MULTICELLULAR_ORGANISMAL_PROCESS	1970-12-01	413/3404	0.134329	0.586824	0.549457	FGFBP1/ADORA2B/PLXNA2/VLDLR/HPSE/RHOB/PLK2/SEMA5A/SERPINE2/EGR1/MMD/SOX4	12
GO_REGULATION_OF_CELL_DEATH	GO_REGULATION_OF_CELL_DEATH	1970-12-01	413/3404	0.134329	0.586824	0.549457	FOXO1/IER3/MUC1/RHOB/ASNS/SFN/PLK2/SEMA5A/IL20RA/EGR1/SOX4/PDK4	12
GO_LEUKOCYTE_MEDIATED_IMMUNITY	GO_LEUKOCYTE_MEDIATED_IMMUNITY	1970-06-01	170/3404	0.134553	0.586824	0.549457	SLPI/CD177/ADORA2B/PYGB/HPSE/TUBB	6
GO_CARDIAC_SEPTUM_DEVELOPMENT	GO_CARDIAC_SEPTUM_DEVELOPMENT	1970-02-01	32/3404	0.139536	0.586824	0.549457	HEY1/SOX4	2
GO_CARDIAC_VENTRICLE_DEVELOPMENT	GO_CARDIAC_VENTRICLE_DEVELOPMENT	1970-02-01	32/3404	0.139536	0.586824	0.549457	HEY1/SOX4	2
GO_CELLULAR_HORMONE_METABOLIC_PROCESS	GO_CELLULAR_HORMONE_METABOLIC_PROCESS	1970-02-01	32/3404	0.139536	0.586824	0.549457	DHRS9/EGR1	2
GO_CELLULAR_PROTEIN_COMPLEX_DISASSEMBLY	GO_CELLULAR_PROTEIN_COMPLEX_DISASSEMBLY	1970-02-01	32/3404	0.139536	0.586824	0.549457	MICAL2/SEMA5A	2
GO_NEUROTRANSMITTER_SECRETION	GO_NEUROTRANSMITTER_SECRETION	1970-02-01	32/3404	0.139536	0.586824	0.549457	ADORA2B/SLC6A9	2
GO_REGULATION_OF_GLUCOSE_METABOLIC_PROCESS	GO_REGULATION_OF_GLUCOSE_METABOLIC_PROCESS	1970-02-01	32/3404	0.139536	0.586824	0.549457	FOXO1/PDK4	2
GO_RESPONSE_TO_CORTICOSTEROID	GO_RESPONSE_TO_CORTICOSTEROID	1970-02-01	32/3404	0.139536	0.586824	0.549457	FOXO1/FOSB	2
GO_POSITIVE_REGULATION_OF_CELL_DEVELOPMENT	GO_POSITIVE_REGULATION_OF_CELL_DEVELOPMENT	1970-05-01	134/3404	0.139557	0.586824	0.549457	PLXNA2/VLDLR/SEMA5A/SERPINE2/MMD	5
GO_POSITIVE_REGULATION_OF_INTRACELLULAR_SIGNAL_TRANSDUCTION	GO_POSITIVE_REGULATION_OF_INTRACELLULAR_SIGNAL_TRANSDUCTION	1970-08-01	251/3404	0.140618	0.586824	0.549457	ADORA2B/GDF15/FRMD1/HPSE/HEXIM1/PLK2/SEMA5A/IL20RA	8
GO_EPITHELIAL_CELL_PROLIFERATION	GO_EPITHELIAL_CELL_PROLIFERATION	1970-04-01	98/3404	0.141066	0.586824	0.549457	FGFBP1/SFN/SEMA5A/MTSS1	4
GO_OXIDATION_REDUCTION_PROCESS	GO_OXIDATION_REDUCTION_PROCESS	1970-06-01	173/3404	0.142808	0.586824	0.549457	SOD3/DHRS9/MICAL2/PYGB/GPX2/PDK4	6
GO_REGULATION_OF_CELL_DIFFERENTIATION	GO_REGULATION_OF_CELL_DIFFERENTIATION	13/70	462/3404	0.145499	0.586824	0.549457	FOXO1/GDF15/PLXNA2/VLDLR/HEY1/MYLIP/SFN/PLK2/SEMA5A/SERPINE2/MMD/SOX4/SPINK5	13
GO_RESPONSE_TO_PEPTIDE	GO_RESPONSE_TO_PEPTIDE	1970-05-01	136/3404	0.145919	0.586824	0.549457	FOXO1/GDF15/EGR1/TFF1/PDK4	5
GO_GLIAL_CELL_DEVELOPMENT	GO_GLIAL_CELL_DEVELOPMENT	1970-02-01	33/3404	0.146651	0.586824	0.549457	SOX4/LGI4	2
GO_NEGATIVE_REGULATION_OF_DEVELOPMENTAL_GROWTH	GO_NEGATIVE_REGULATION_OF_DEVELOPMENTAL_GROWTH	1970-02-01	33/3404	0.146651	0.586824	0.549457	GDF15/SEMA5A	2
GO_POSITIVE_REGULATION_OF_LEUKOCYTE_MEDIATED_IMMUNITY	GO_POSITIVE_REGULATION_OF_LEUKOCYTE_MEDIATED_IMMUNITY	1970-02-01	33/3404	0.146651	0.586824	0.549457	CD177/ADORA2B	2
GO_RESPONSE_TO_ORGANOPHOSPHORUS	GO_RESPONSE_TO_ORGANOPHOSPHORUS	1970-02-01	33/3404	0.146651	0.586824	0.549457	AQP8/FOSB	2
GO_SPECIFICATION_OF_SYMMETRY	GO_SPECIFICATION_OF_SYMMETRY	1970-02-01	33/3404	0.146651	0.586824	0.549457	MICAL2/LEFTY1	2
GO_POSITIVE_REGULATION_OF_CELL_DIFFERENTIATION	GO_POSITIVE_REGULATION_OF_CELL_DIFFERENTIATION	1970-08-01	254/3404	0.147551	0.586824	0.549457	GDF15/PLXNA2/VLDLR/SFN/SEMA5A/SERPINE2/MMD/SOX4	8
GO_ACTIVATION_OF_IMMUNE_RESPONSE	GO_ACTIVATION_OF_IMMUNE_RESPONSE	1970-04-01	101/3404	0.152518	0.586824	0.549457	MUC4/MUC5B/MUC1/HEXIM1	4
GO_POSITIVE_REGULATION_OF_CELL_PROJECTION_ORGANIZATION	GO_POSITIVE_REGULATION_OF_CELL_PROJECTION_ORGANIZATION	1970-04-01	101/3404	0.152518	0.586824	0.549457	PLXNA2/VLDLR/SEMA5A/EPS8L1	4
GO_MONOVALENT_INORGANIC_CATION_HOMEOSTASIS	GO_MONOVALENT_INORGANIC_CATION_HOMEOSTASIS	1970-02-01	34/3404	0.153841	0.586824	0.549457	SCNN1B/PDK4	2
GO_REGULATION_OF_NUCLEOTIDE_METABOLIC_PROCESS	GO_REGULATION_OF_NUCLEOTIDE_METABOLIC_PROCESS	1970-02-01	34/3404	0.153841	0.586824	0.549457	ADORA2B/PDK4	2
GO_REGULATION_OF_PHOSPHATIDYLINOSITOL_3_KINASE_SIGNALING	GO_REGULATION_OF_PHOSPHATIDYLINOSITOL_3_KINASE_SIGNALING	1970-02-01	34/3404	0.153841	0.586824	0.549457	IER3/SERPINE2	2
GO_RESPONSE_TO_PURINE_CONTAINING_COMPOUND	GO_RESPONSE_TO_PURINE_CONTAINING_COMPOUND	1970-02-01	34/3404	0.153841	0.586824	0.549457	AQP8/FOSB	2
GO_RESPONSE_TO_INORGANIC_SUBSTANCE	GO_RESPONSE_TO_INORGANIC_SUBSTANCE	1970-05-01	139/3404	0.155697	0.586824	0.549457	SOD3/FOXO1/RHOB/TFF1/FOSB	5
GO_REGULATION_OF_CELL_PROJECTION_ORGANIZATION	GO_REGULATION_OF_CELL_PROJECTION_ORGANIZATION	1970-06-01	178/3404	0.157083	0.586824	0.549457	PLXNA2/VLDLR/MYLIP/PLK2/SEMA5A/EPS8L1	6
GO_POSITIVE_REGULATION_OF_IMMUNE_SYSTEM_PROCESS	GO_POSITIVE_REGULATION_OF_IMMUNE_SYSTEM_PROCESS	1970-07-01	218/3404	0.158142	0.586824	0.549457	MUC4/MUC5B/CD177/ADORA2B/MUC1/HEXIM1/SOX4	7
GO_NEGATIVE_REGULATION_OF_INTRACELLULAR_SIGNAL_TRANSDUCTION	GO_NEGATIVE_REGULATION_OF_INTRACELLULAR_SIGNAL_TRANSDUCTION	1970-05-01	140/3404	0.159017	0.586824	0.549457	FOXO1/PTPRR/MUC1/RCAN1/SERPINE2	5
GO_CHEMICAL_HOMEOSTASIS	GO_CHEMICAL_HOMEOSTASIS	1970-08-01	259/3404	0.159481	0.586824	0.549457	SCNN1B/LETM1/FOXO1/MYLIP/SFN/SOX4/FHL1/PDK4	8
GO_RESPONSE_TO_OXIDATIVE_STRESS	GO_RESPONSE_TO_OXIDATIVE_STRESS	1970-04-01	103/3404	0.160347	0.586824	0.549457	SOD3/FOXO1/GPX2/RHOB	4
GO_BLOOD_VESSEL_ENDOTHELIAL_CELL_MIGRATION	GO_BLOOD_VESSEL_ENDOTHELIAL_CELL_MIGRATION	1970-02-01	35/3404	0.161099	0.586824	0.549457	FGFBP1/PLK2	2
GO_ENDOCRINE_SYSTEM_DEVELOPMENT	GO_ENDOCRINE_SYSTEM_DEVELOPMENT	1970-02-01	35/3404	0.161099	0.586824	0.549457	FOXO1/SOX4	2
GO_INTRINSIC_APOPTOTIC_SIGNALING_PATHWAY_IN_RESPONSE_TO_DNA_DAMAGE	GO_INTRINSIC_APOPTOTIC_SIGNALING_PATHWAY_IN_RESPONSE_TO_DNA_DAMAGE	1970-02-01	35/3404	0.161099	0.586824	0.549457	MUC1/SFN	2
GO_NEGATIVE_REGULATION_OF_ION_TRANSPORT	GO_NEGATIVE_REGULATION_OF_ION_TRANSPORT	1970-02-01	35/3404	0.161099	0.586824	0.549457	SLC6A9/SERPINE2	2
GO_SODIUM_ION_TRANSMEMBRANE_TRANSPORT	GO_SODIUM_ION_TRANSMEMBRANE_TRANSPORT	1970-02-01	35/3404	0.161099	0.586824	0.549457	SCNN1B/SLC6A9	2
GO_NEURON_DIFFERENTIATION	GO_NEURON_DIFFERENTIATION	1970-10-01	344/3404	0.163983	0.586824	0.549457	PLXNA2/VLDLR/HEY1/MYLIP/PLK2/SEMA5A/MMD/SOX4/LGI4/SPINK5	10
GO_POSITIVE_REGULATION_OF_PROTEIN_CATABOLIC_PROCESS	GO_POSITIVE_REGULATION_OF_PROTEIN_CATABOLIC_PROCESS	1970-03-01	69/3404	0.168079	0.586824	0.549457	FOXO1/MYLIP/PLK2	3
GO_AMINOGLYCAN_METABOLIC_PROCESS	GO_AMINOGLYCAN_METABOLIC_PROCESS	1970-02-01	36/3404	0.16842	0.586824	0.549457	HPSE/GALNT5	2
GO_CYTOKINESIS	GO_CYTOKINESIS	1970-02-01	36/3404	0.16842	0.586824	0.549457	RHOB/PLK2	2
GO_ENDOTHELIAL_CELL_PROLIFERATION	GO_ENDOTHELIAL_CELL_PROLIFERATION	1970-02-01	36/3404	0.16842	0.586824	0.549457	FGFBP1/SEMA5A	2
GO_INSULIN_RECEPTOR_SIGNALING_PATHWAY	GO_INSULIN_RECEPTOR_SIGNALING_PATHWAY	1970-02-01	36/3404	0.16842	0.586824	0.549457	FOXO1/PDK4	2
GO_NEGATIVE_REGULATION_OF_EPITHELIAL_CELL_PROLIFERATION	GO_NEGATIVE_REGULATION_OF_EPITHELIAL_CELL_PROLIFERATION	1970-02-01	36/3404	0.16842	0.586824	0.549457	SFN/MTSS1	2
GO_POSITIVE_REGULATION_OF_CELL_MORPHOGENESIS_INVOLVED_IN_DIFFERENTIATION	GO_POSITIVE_REGULATION_OF_CELL_MORPHOGENESIS_INVOLVED_IN_DIFFERENTIATION	1970-02-01	36/3404	0.16842	0.586824	0.549457	PLXNA2/SEMA5A	2
GO_REGULATION_OF_REGULATED_SECRETORY_PATHWAY	GO_REGULATION_OF_REGULATED_SECRETORY_PATHWAY	1970-02-01	36/3404	0.16842	0.586824	0.549457	CD177/ADORA2B	2
GO_HEART_DEVELOPMENT	GO_HEART_DEVELOPMENT	1970-05-01	143/3404	0.169153	0.586824	0.549457	MICAL2/LEFTY1/HEY1/HEXIM1/SOX4	5
GO_GLIOGENESIS	GO_GLIOGENESIS	1970-03-01	70/3404	0.173166	0.586824	0.549457	SERPINE2/SOX4/LGI4	3
GO_NEURON_PROJECTION_GUIDANCE	GO_NEURON_PROJECTION_GUIDANCE	1970-03-01	70/3404	0.173166	0.586824	0.549457	PLXNA2/VLDLR/SEMA5A	3
GO_RESPONSE_TO_INSULIN	GO_RESPONSE_TO_INSULIN	1970-03-01	70/3404	0.173166	0.586824	0.549457	FOXO1/EGR1/PDK4	3
GO_SENSORY_PERCEPTION	GO_SENSORY_PERCEPTION	1970-03-01	70/3404	0.173166	0.586824	0.549457	SCNN1B/ABLIM1/SERPINE2	3
GO_BIOMINERALIZATION	GO_BIOMINERALIZATION	1970-02-01	37/3404	0.175798	0.586824	0.549457	FOXO1/HEY1	2
GO_CELL_CELL_ADHESION_VIA_PLASMA_MEMBRANE_ADHESION_MOLECULES	GO_CELL_CELL_ADHESION_VIA_PLASMA_MEMBRANE_ADHESION_MOLECULES	1970-02-01	37/3404	0.175798	0.586824	0.549457	CD177/CLDN23	2
GO_NEPHRON_DEVELOPMENT	GO_NEPHRON_DEVELOPMENT	1970-02-01	37/3404	0.175798	0.586824	0.549457	EGR1/MTSS1	2
GO_REGULATION_OF_T_CELL_DIFFERENTIATION	GO_REGULATION_OF_T_CELL_DIFFERENTIATION	1970-02-01	37/3404	0.175798	0.586824	0.549457	SOX4/SPINK5	2
GO_RHO_PROTEIN_SIGNAL_TRANSDUCTION	GO_RHO_PROTEIN_SIGNAL_TRANSDUCTION	1970-02-01	37/3404	0.175798	0.586824	0.549457	RHOB/EPS8L1	2
GO_PROTEIN_ACYLATION	GO_PROTEIN_ACYLATION	1970-03-01	71/3404	0.178298	0.586824	0.549457	FOXO1/MUC1/SOX4	3
GO_RESPONSE_TO_HORMONE	GO_RESPONSE_TO_HORMONE	1970-07-01	226/3404	0.179911	0.586824	0.549457	FOXO1/GDF15/ASNS/EGR1/TFF1/FOSB/PDK4	7
GO_CELLULAR_GLUCOSE_HOMEOSTASIS	GO_CELLULAR_GLUCOSE_HOMEOSTASIS	1970-02-01	38/3404	0.183228	0.586824	0.549457	FOXO1/SOX4	2
GO_DIGESTION	GO_DIGESTION	1970-02-01	38/3404	0.183228	0.586824	0.549457	MUC4/TFF1	2
GO_NEGATIVE_REGULATION_OF_DEFENSE_RESPONSE	GO_NEGATIVE_REGULATION_OF_DEFENSE_RESPONSE	1970-02-01	38/3404	0.183228	0.586824	0.549457	IL1R2/SPINK5	2
GO_POSITIVE_REGULATION_OF_CANONICAL_WNT_SIGNALING_PATHWAY	GO_POSITIVE_REGULATION_OF_CANONICAL_WNT_SIGNALING_PATHWAY	1970-02-01	38/3404	0.183228	0.586824	0.549457	SEMA5A/SOX4	2
GO_POSITIVE_REGULATION_OF_SMALL_MOLECULE_METABOLIC_PROCESS	GO_POSITIVE_REGULATION_OF_SMALL_MOLECULE_METABOLIC_PROCESS	1970-02-01	38/3404	0.183228	0.586824	0.549457	FOXO1/ADORA2B	2
GO_RESPONSE_TO_HYDROGEN_PEROXIDE	GO_RESPONSE_TO_HYDROGEN_PEROXIDE	1970-02-01	38/3404	0.183228	0.586824	0.549457	FOXO1/RHOB	2
GO_POSITIVE_REGULATION_OF_SECRETION	GO_POSITIVE_REGULATION_OF_SECRETION	1970-03-01	72/3404	0.183472	0.586824	0.549457	CD177/ADORA2B/SOX4	3
GO_CELL_PROJECTION_ASSEMBLY	GO_CELL_PROJECTION_ASSEMBLY	1970-05-01	148/3404	0.186603	0.586824	0.549457	EHD4/ABLIM1/TUBB/EPS8L1/MTSS1	5
GO_POSITIVE_REGULATION_OF_CELL_DEATH	GO_POSITIVE_REGULATION_OF_CELL_DEATH	1970-06-01	188/3404	0.187445	0.586824	0.549457	FOXO1/RHOB/SFN/IL20RA/EGR1/SOX4	6
GO_ANGIOGENESIS_INVOLVED_IN_WOUND_HEALING	GO_ANGIOGENESIS_INVOLVED_IN_WOUND_HEALING	1970-01-01	3404-10-01	0.187844	0.586824	0.549457	HPSE	1
GO_ANOIKIS	GO_ANOIKIS	1970-01-01	3404-10-01	0.187844	0.586824	0.549457	PDK4	1
GO_CARDIAC_ATRIUM_DEVELOPMENT	GO_CARDIAC_ATRIUM_DEVELOPMENT	1970-01-01	3404-10-01	0.187844	0.586824	0.549457	SOX4	1
GO_CARDIAC_EPITHELIAL_TO_MESENCHYMAL_TRANSITION	GO_CARDIAC_EPITHELIAL_TO_MESENCHYMAL_TRANSITION	1970-01-01	3404-10-01	0.187844	0.586824	0.549457	HEY1	1
GO_CELL_DIFFERENTIATION_IN_SPINAL_CORD	GO_CELL_DIFFERENTIATION_IN_SPINAL_CORD	1970-01-01	3404-10-01	0.187844	0.586824	0.549457	SOX4	1
GO_CELL_SURFACE_RECEPTOR_SIGNALING_PATHWAY_INVOLVED_IN_HEART_DEVELOPMENT	GO_CELL_SURFACE_RECEPTOR_SIGNALING_PATHWAY_INVOLVED_IN_HEART_DEVELOPMENT	1970-01-01	3404-10-01	0.187844	0.586824	0.549457	HEY1	1
GO_CELLULAR_POLYSACCHARIDE_CATABOLIC_PROCESS	GO_CELLULAR_POLYSACCHARIDE_CATABOLIC_PROCESS	1970-01-01	3404-10-01	0.187844	0.586824	0.549457	PYGB	1
GO_CELLULAR_RESPONSE_TO_OSMOTIC_STRESS	GO_CELLULAR_RESPONSE_TO_OSMOTIC_STRESS	1970-01-01	3404-10-01	0.187844	0.586824	0.549457	LETM1	1
GO_DETECTION_OF_MECHANICAL_STIMULUS	GO_DETECTION_OF_MECHANICAL_STIMULUS	1970-01-01	3404-10-01	0.187844	0.586824	0.549457	SERPINE2	1
GO_DOPAMINE_RECEPTOR_SIGNALING_PATHWAY	GO_DOPAMINE_RECEPTOR_SIGNALING_PATHWAY	1970-01-01	3404-10-01	0.187844	0.586824	0.549457	GNA14	1
GO_FLUID_TRANSPORT	GO_FLUID_TRANSPORT	1970-01-01	3404-10-01	0.187844	0.586824	0.549457	AQP8	1
GO_HISTONE_EXCHANGE	GO_HISTONE_EXCHANGE	1970-01-01	3404-10-01	0.187844	0.586824	0.549457	CENPM	1
GO_KETONE_BIOSYNTHETIC_PROCESS	GO_KETONE_BIOSYNTHETIC_PROCESS	1970-01-01	3404-10-01	0.187844	0.586824	0.549457	EGR1	1
GO_METANEPHRIC_NEPHRON_DEVELOPMENT	GO_METANEPHRIC_NEPHRON_DEVELOPMENT	1970-01-01	3404-10-01	0.187844	0.586824	0.549457	EGR1	1
GO_NEGATIVE_REGULATION_OF_PRODUCTION_OF_MOLECULAR_MEDIATOR_OF_IMMUNE_RESPONSE	GO_NEGATIVE_REGULATION_OF_PRODUCTION_OF_MOLECULAR_MEDIATOR_OF_IMMUNE_RESPONSE	1970-01-01	3404-10-01	0.187844	0.586824	0.549457	SPINK5	1
GO_NEGATIVE_REGULATION_OF_SMOOTHENED_SIGNALING_PATHWAY	GO_NEGATIVE_REGULATION_OF_SMOOTHENED_SIGNALING_PATHWAY	1970-01-01	3404-10-01	0.187844	0.586824	0.549457	SERPINE2	1
GO_POLYSACCHARIDE_CATABOLIC_PROCESS	GO_POLYSACCHARIDE_CATABOLIC_PROCESS	1970-01-01	3404-10-01	0.187844	0.586824	0.549457	PYGB	1
GO_POSITIVE_REGULATION_OF_AXON_EXTENSION	GO_POSITIVE_REGULATION_OF_AXON_EXTENSION	1970-01-01	3404-10-01	0.187844	0.586824	0.549457	SEMA5A	1
GO_POSITIVE_REGULATION_OF_INTERLEUKIN_1_PRODUCTION	GO_POSITIVE_REGULATION_OF_INTERLEUKIN_1_PRODUCTION	1970-01-01	3404-10-01	0.187844	0.586824	0.549457	EGR1	1
GO_POSITIVE_REGULATION_OF_POTASSIUM_ION_TRANSPORT	GO_POSITIVE_REGULATION_OF_POTASSIUM_ION_TRANSPORT	1970-01-01	3404-10-01	0.187844	0.586824	0.549457	FHL1	1
GO_POSITIVE_REGULATION_OF_TELOMERE_MAINTENANCE_VIA_TELOMERE_LENGTHENING	GO_POSITIVE_REGULATION_OF_TELOMERE_MAINTENANCE_VIA_TELOMERE_LENGTHENING	1970-01-01	3404-10-01	0.187844	0.586824	0.549457	PKIB	1
GO_POSITIVE_REGULATION_OF_TRANSCRIPTION_FROM_RNA_POLYMERASE_II_PROMOTER_IN_RESPONSE_TO_STRESS	GO_POSITIVE_REGULATION_OF_TRANSCRIPTION_FROM_RNA_POLYMERASE_II_PROMOTER_IN_RESPONSE_TO_STRESS	1970-01-01	3404-10-01	0.187844	0.586824	0.549457	MUC1	1
GO_REGULATION_OF_CENTROSOME_DUPLICATION	GO_REGULATION_OF_CENTROSOME_DUPLICATION	1970-01-01	3404-10-01	0.187844	0.586824	0.549457	PLK2	1
GO_REGULATION_OF_CYCLASE_ACTIVITY	GO_REGULATION_OF_CYCLASE_ACTIVITY	1970-01-01	3404-10-01	0.187844	0.586824	0.549457	ADORA2B	1
GO_REGULATION_OF_HOMOTYPIC_CELL_CELL_ADHESION	GO_REGULATION_OF_HOMOTYPIC_CELL_CELL_ADHESION	1970-01-01	3404-10-01	0.187844	0.586824	0.549457	SERPINE2	1
GO_REGULATION_OF_LYASE_ACTIVITY	GO_REGULATION_OF_LYASE_ACTIVITY	1970-01-01	3404-10-01	0.187844	0.586824	0.549457	ADORA2B	1
GO_REGULATION_OF_MYOTUBE_DIFFERENTIATION	GO_REGULATION_OF_MYOTUBE_DIFFERENTIATION	1970-01-01	3404-10-01	0.187844	0.586824	0.549457	GDF15	1
GO_REGULATION_OF_SYNAPTIC_TRANSMISSION_GLUTAMATERGIC	GO_REGULATION_OF_SYNAPTIC_TRANSMISSION_GLUTAMATERGIC	1970-01-01	3404-10-01	0.187844	0.586824	0.549457	SERPINE2	1
GO_REGULATION_OF_TELOMERE_CAPPING	GO_REGULATION_OF_TELOMERE_CAPPING	1970-01-01	3404-10-01	0.187844	0.586824	0.549457	PKIB	1
GO_RESPONSE_TO_DEXAMETHASONE	GO_RESPONSE_TO_DEXAMETHASONE	1970-01-01	3404-10-01	0.187844	0.586824	0.549457	FOXO1	1
GO_RESPONSE_TO_IMMOBILIZATION_STRESS	GO_RESPONSE_TO_IMMOBILIZATION_STRESS	1970-01-01	3404-10-01	0.187844	0.586824	0.549457	TFF1	1
GO_RESPONSE_TO_PROGESTERONE	GO_RESPONSE_TO_PROGESTERONE	1970-01-01	3404-10-01	0.187844	0.586824	0.549457	FOSB	1
GO_SECRETORY_GRANULE_ORGANIZATION	GO_SECRETORY_GRANULE_ORGANIZATION	1970-01-01	3404-10-01	0.187844	0.586824	0.549457	SERPINE2	1
GO_STEROID_HORMONE_BIOSYNTHETIC_PROCESS	GO_STEROID_HORMONE_BIOSYNTHETIC_PROCESS	1970-01-01	3404-10-01	0.187844	0.586824	0.549457	EGR1	1
GO_VASODILATION	GO_VASODILATION	1970-01-01	3404-10-01	0.187844	0.586824	0.549457	ADORA2B	1
GO_CARBOHYDRATE_DERIVATIVE_METABOLIC_PROCESS	GO_CARBOHYDRATE_DERIVATIVE_METABOLIC_PROCESS	1970-07-01	229/3404	0.188398	0.586824	0.549457	MUC4/MUC5B/SLC26A2/MUC1/HPSE/GALNT5/PDK4	7
GO_POSITIVE_REGULATION_OF_NEURON_PROJECTION_DEVELOPMENT	GO_POSITIVE_REGULATION_OF_NEURON_PROJECTION_DEVELOPMENT	1970-03-01	73/3404	0.188688	0.586824	0.549457	PLXNA2/VLDLR/SEMA5A	3
GO_REGULATION_OF_PROTEIN_CATABOLIC_PROCESS	GO_REGULATION_OF_PROTEIN_CATABOLIC_PROCESS	1970-04-01	110/3404	0.188871	0.586824	0.549457	FOXO1/MYLIP/PLK2/SERPINE2	4
GO_POSITIVE_REGULATION_OF_PHOSPHORUS_METABOLIC_PROCESS	GO_POSITIVE_REGULATION_OF_PHOSPHORUS_METABOLIC_PROCESS	1970-08-01	271/3404	0.189936	0.586824	0.549457	ADORA2B/GDF15/LEFTY1/VLDLR/EHD4/GPRC5A/EGR1/MMD	8
GO_MAINTENANCE_OF_CELL_NUMBER	GO_MAINTENANCE_OF_CELL_NUMBER	1970-02-01	39/3404	0.190704	0.586824	0.549457	FOXO1/SOX4	2
GO_NEGATIVE_REGULATION_OF_BINDING	GO_NEGATIVE_REGULATION_OF_BINDING	1970-02-01	39/3404	0.190704	0.586824	0.549457	SLPI/HEY1	2
GO_NEUROTRANSMITTER_TRANSPORT	GO_NEUROTRANSMITTER_TRANSPORT	1970-02-01	39/3404	0.190704	0.586824	0.549457	ADORA2B/SLC6A9	2
GO_REGULATION_OF_DENDRITE_DEVELOPMENT	GO_REGULATION_OF_DENDRITE_DEVELOPMENT	1970-02-01	39/3404	0.190704	0.586824	0.549457	VLDLR/PLK2	2
GO_REGULATION_OF_WOUND_HEALING	GO_REGULATION_OF_WOUND_HEALING	1970-02-01	39/3404	0.190704	0.586824	0.549457	HPSE/SERPINE2	2
GO_TISSUE_REMODELING	GO_TISSUE_REMODELING	1970-02-01	39/3404	0.190704	0.586824	0.549457	IL20RA/PDK4	2
GO_REGULATION_OF_ANATOMICAL_STRUCTURE_MORPHOGENESIS	GO_REGULATION_OF_ANATOMICAL_STRUCTURE_MORPHOGENESIS	1970-08-01	273/3404	0.195248	0.586824	0.549457	FGFBP1/GDF15/PLXNA2/HEY1/RHOB/PLK2/SEMA5A/SPINK5	8
GO_PATTERN_SPECIFICATION_PROCESS	GO_PATTERN_SPECIFICATION_PROCESS	1970-04-01	112/3404	0.197313	0.586824	0.549457	MICAL2/PLXNA2/LEFTY1/HEY1	4
GO_APPENDAGE_MORPHOGENESIS	GO_APPENDAGE_MORPHOGENESIS	1970-02-01	40/3404	0.198222	0.586824	0.549457	PLXNA2/SOX4	2
GO_GRANULOCYTE_MIGRATION	GO_GRANULOCYTE_MIGRATION	1970-02-01	40/3404	0.198222	0.586824	0.549457	CD177/CXCL3	2
GO_HINDBRAIN_DEVELOPMENT	GO_HINDBRAIN_DEVELOPMENT	1970-02-01	40/3404	0.198222	0.586824	0.549457	PLXNA2/SERPINE2	2
GO_PHOSPHATIDYLINOSITOL_3_KINASE_SIGNALING	GO_PHOSPHATIDYLINOSITOL_3_KINASE_SIGNALING	1970-02-01	40/3404	0.198222	0.586824	0.549457	IER3/SERPINE2	2
GO_POSITIVE_REGULATION_OF_CELL_GROWTH	GO_POSITIVE_REGULATION_OF_CELL_GROWTH	1970-02-01	40/3404	0.198222	0.586824	0.549457	SFN/SEMA5A	2
GO_REGULATION_OF_CELLULAR_CARBOHYDRATE_METABOLIC_PROCESS	GO_REGULATION_OF_CELLULAR_CARBOHYDRATE_METABOLIC_PROCESS	1970-02-01	40/3404	0.198222	0.586824	0.549457	FOXO1/PDK4	2
GO_REGULATION_OF_NEUROTRANSMITTER_LEVELS	GO_REGULATION_OF_NEUROTRANSMITTER_LEVELS	1970-02-01	40/3404	0.198222	0.586824	0.549457	ADORA2B/SLC6A9	2
GO_SULFUR_COMPOUND_METABOLIC_PROCESS	GO_SULFUR_COMPOUND_METABOLIC_PROCESS	1970-03-01	75/3404	0.199234	0.586824	0.549457	SLC26A2/MICAL2/PDK4	3
GO_ORGANONITROGEN_COMPOUND_BIOSYNTHETIC_PROCESS	GO_ORGANONITROGEN_COMPOUND_BIOSYNTHETIC_PROCESS	1970-09-01	318/3404	0.202277	0.586824	0.549457	MUC4/MUC5B/SLC26A2/ADORA2B/MUC1/ASNS/GALNT5/SOX4/PDK4	9
GO_REGULATION_OF_CELL_ADHESION	GO_REGULATION_OF_CELL_ADHESION	1970-06-01	193/3404	0.203455	0.586824	0.549457	PLXNA2/MUC1/SEMA5A/SERPINE2/SOX4/SPINK5	6
GO_ADULT_LOCOMOTORY_BEHAVIOR	GO_ADULT_LOCOMOTORY_BEHAVIOR	1970-01-01	3404-11-01	0.204594	0.586824	0.549457	LGI4	1
GO_CALCINEURIN_MEDIATED_SIGNALING	GO_CALCINEURIN_MEDIATED_SIGNALING	1970-01-01	3404-11-01	0.204594	0.586824	0.549457	RCAN1	1
GO_CELLULAR_RESPONSE_TO_CAMP	GO_CELLULAR_RESPONSE_TO_CAMP	1970-01-01	3404-11-01	0.204594	0.586824	0.549457	AQP8	1
GO_CEREBELLAR_CORTEX_MORPHOGENESIS	GO_CEREBELLAR_CORTEX_MORPHOGENESIS	1970-01-01	3404-11-01	0.204594	0.586824	0.549457	SERPINE2	1
GO_CGMP_MEDIATED_SIGNALING	GO_CGMP_MEDIATED_SIGNALING	1970-01-01	3404-11-01	0.204594	0.586824	0.549457	ADORA2B	1
GO_LOW_DENSITY_LIPOPROTEIN_PARTICLE_CLEARANCE	GO_LOW_DENSITY_LIPOPROTEIN_PARTICLE_CLEARANCE	1970-01-01	3404-11-01	0.204594	0.586824	0.549457	MYLIP	1
GO_MITOCHONDRIAL_OUTER_MEMBRANE_PERMEABILIZATION	GO_MITOCHONDRIAL_OUTER_MEMBRANE_PERMEABILIZATION	1970-01-01	3404-11-01	0.204594	0.586824	0.549457	SFN	1
GO_NEGATIVE_CHEMOTAXIS	GO_NEGATIVE_CHEMOTAXIS	1970-01-01	3404-11-01	0.204594	0.586824	0.549457	SEMA5A	1
GO_NEGATIVE_REGULATION_OF_AXON_EXTENSION	GO_NEGATIVE_REGULATION_OF_AXON_EXTENSION	1970-01-01	3404-11-01	0.204594	0.586824	0.549457	SEMA5A	1
GO_NEGATIVE_REGULATION_OF_CELL_AGING	GO_NEGATIVE_REGULATION_OF_CELL_AGING	1970-01-01	3404-11-01	0.204594	0.586824	0.549457	PLK2	1
GO_NEGATIVE_REGULATION_OF_CHEMOTAXIS	GO_NEGATIVE_REGULATION_OF_CHEMOTAXIS	1970-01-01	3404-11-01	0.204594	0.586824	0.549457	SEMA5A	1
GO_NEGATIVE_REGULATION_OF_ENDOTHELIAL_CELL_APOPTOTIC_PROCESS	GO_NEGATIVE_REGULATION_OF_ENDOTHELIAL_CELL_APOPTOTIC_PROCESS	1970-01-01	3404-11-01	0.204594	0.586824	0.549457	SEMA5A	1
GO_NEGATIVE_REGULATION_OF_NUCLEAR_DIVISION	GO_NEGATIVE_REGULATION_OF_NUCLEAR_DIVISION	1970-01-01	3404-11-01	0.204594	0.586824	0.549457	TOM1L2	1
GO_NEGATIVE_REGULATION_OF_SIGNAL_TRANSDUCTION_BY_P53_CLASS_MEDIATOR	GO_NEGATIVE_REGULATION_OF_SIGNAL_TRANSDUCTION_BY_P53_CLASS_MEDIATOR	1970-01-01	3404-11-01	0.204594	0.586824	0.549457	MUC1	1
GO_NEGATIVE_REGULATION_OF_STRESS_ACTIVATED_PROTEIN_KINASE_SIGNALING_CASCADE	GO_NEGATIVE_REGULATION_OF_STRESS_ACTIVATED_PROTEIN_KINASE_SIGNALING_CASCADE	1970-01-01	3404-11-01	0.204594	0.586824	0.549457	FOXO1	1
GO_ONE_CARBON_METABOLIC_PROCESS	GO_ONE_CARBON_METABOLIC_PROCESS	1970-01-01	3404-11-01	0.204594	0.586824	0.549457	CA1	1
GO_POSITIVE_REGULATION_OF_CYTOKINE_BIOSYNTHETIC_PROCESS	GO_POSITIVE_REGULATION_OF_CYTOKINE_BIOSYNTHETIC_PROCESS	1970-01-01	3404-11-01	0.204594	0.586824	0.549457	EGR1	1
GO_POSITIVE_REGULATION_OF_GLIAL_CELL_DIFFERENTIATION	GO_POSITIVE_REGULATION_OF_GLIAL_CELL_DIFFERENTIATION	1970-01-01	3404-11-01	0.204594	0.586824	0.549457	SERPINE2	1
GO_POSITIVE_REGULATION_OF_GLUCOSE_METABOLIC_PROCESS	GO_POSITIVE_REGULATION_OF_GLUCOSE_METABOLIC_PROCESS	1970-01-01	3404-11-01	0.204594	0.586824	0.549457	FOXO1	1
GO_REGULATION_OF_ASTROCYTE_DIFFERENTIATION	GO_REGULATION_OF_ASTROCYTE_DIFFERENTIATION	1970-01-01	3404-11-01	0.204594	0.586824	0.549457	SERPINE2	1
GO_REGULATION_OF_GLUTAMATE_RECEPTOR_SIGNALING_PATHWAY	GO_REGULATION_OF_GLUTAMATE_RECEPTOR_SIGNALING_PATHWAY	1970-01-01	3404-11-01	0.204594	0.586824	0.549457	SLC6A9	1
GO_REGULATION_OF_MAST_CELL_ACTIVATION_INVOLVED_IN_IMMUNE_RESPONSE	GO_REGULATION_OF_MAST_CELL_ACTIVATION_INVOLVED_IN_IMMUNE_RESPONSE	1970-01-01	3404-11-01	0.204594	0.586824	0.549457	ADORA2B	1
GO_REGULATION_OF_SMOOTH_MUSCLE_CONTRACTION	GO_REGULATION_OF_SMOOTH_MUSCLE_CONTRACTION	1970-01-01	3404-11-01	0.204594	0.586824	0.549457	ADORA2B	1
GO_REGULATION_OF_TELOMERASE_ACTIVITY	GO_REGULATION_OF_TELOMERASE_ACTIVITY	1970-01-01	3404-11-01	0.204594	0.586824	0.549457	PKIB	1
GO_REGULATION_OF_TRANSCRIPTION_FROM_RNA_POLYMERASE_II_PROMOTER_IN_RESPONSE_TO_HYPOXIA	GO_REGULATION_OF_TRANSCRIPTION_FROM_RNA_POLYMERASE_II_PROMOTER_IN_RESPONSE_TO_HYPOXIA	1970-01-01	3404-11-01	0.204594	0.586824	0.549457	EGR1	1
GO_REGULATION_OF_TRANSCRIPTION_REGULATORY_REGION_DNA_BINDING	GO_REGULATION_OF_TRANSCRIPTION_REGULATORY_REGION_DNA_BINDING	1970-01-01	3404-11-01	0.204594	0.586824	0.549457	HEY1	1
GO_RESPONSE_TO_FLUID_SHEAR_STRESS	GO_RESPONSE_TO_FLUID_SHEAR_STRESS	1970-01-01	3404-11-01	0.204594	0.586824	0.549457	MTSS1	1
GO_RESPONSE_TO_GROWTH_HORMONE	GO_RESPONSE_TO_GROWTH_HORMONE	1970-01-01	3404-11-01	0.204594	0.586824	0.549457	GDF15	1
GO_RETINOL_METABOLIC_PROCESS	GO_RETINOL_METABOLIC_PROCESS	1970-01-01	3404-11-01	0.204594	0.586824	0.549457	DHRS9	1
GO_RUFFLE_ASSEMBLY	GO_RUFFLE_ASSEMBLY	1970-01-01	3404-11-01	0.204594	0.586824	0.549457	EPS8L1	1
GO_SCHWANN_CELL_DIFFERENTIATION	GO_SCHWANN_CELL_DIFFERENTIATION	1970-01-01	3404-11-01	0.204594	0.586824	0.549457	LGI4	1
GO_SODIUM_ION_HOMEOSTASIS	GO_SODIUM_ION_HOMEOSTASIS	1970-01-01	3404-11-01	0.204594	0.586824	0.549457	SCNN1B	1
GO_NERVOUS_SYSTEM_PROCESS	GO_NERVOUS_SYSTEM_PROCESS	1970-05-01	153/3404	0.204696	0.586824	0.549457	SCNN1B/VLDLR/ABLIM1/PLK2/SERPINE2	5
GO_CARDIAC_CHAMBER_DEVELOPMENT	GO_CARDIAC_CHAMBER_DEVELOPMENT	1970-02-01	41/3404	0.205777	0.586824	0.549457	HEY1/SOX4	2
GO_PLATELET_ACTIVATION	GO_PLATELET_ACTIVATION	1970-02-01	41/3404	0.205777	0.586824	0.549457	GNA14/SERPINE2	2
GO_POSITIVE_REGULATION_OF_SYNAPTIC_TRANSMISSION	GO_POSITIVE_REGULATION_OF_SYNAPTIC_TRANSMISSION	1970-02-01	41/3404	0.205777	0.586824	0.549457	PLK2/SERPINE2	2
GO_SULFUR_COMPOUND_BIOSYNTHETIC_PROCESS	GO_SULFUR_COMPOUND_BIOSYNTHETIC_PROCESS	1970-02-01	41/3404	0.205777	0.586824	0.549457	SLC26A2/PDK4	2
GO_NEUROGENESIS	GO_NEUROGENESIS	1970-11-01	406/3404	0.206472	0.586824	0.549457	PLXNA2/VLDLR/HEY1/MYLIP/PLK2/SEMA5A/SERPINE2/MMD/SOX4/LGI4/SPINK5	11
GO_INTRINSIC_APOPTOTIC_SIGNALING_PATHWAY	GO_INTRINSIC_APOPTOTIC_SIGNALING_PATHWAY	1970-03-01	77/3404	0.209922	0.586824	0.549457	MUC1/SFN/IL20RA	3
GO_NEGATIVE_REGULATION_OF_CELLULAR_COMPONENT_MOVEMENT	GO_NEGATIVE_REGULATION_OF_CELLULAR_COMPONENT_MOVEMENT	1970-03-01	77/3404	0.209922	0.586824	0.549457	PTPRR/RHOB/SEMA5A	3
GO_RESPONSE_TO_GROWTH_FACTOR	GO_RESPONSE_TO_GROWTH_FACTOR	1970-05-01	155/3404	0.212099	0.586824	0.549457	FGFBP1/GDF15/LEFTY1/EHD4/EGR1	5
GO_ACTIN_POLYMERIZATION_OR_DEPOLYMERIZATION	GO_ACTIN_POLYMERIZATION_OR_DEPOLYMERIZATION	1970-02-01	42/3404	0.213364	0.586824	0.549457	MICAL2/SEMA5A	2
GO_LOCOMOTORY_BEHAVIOR	GO_LOCOMOTORY_BEHAVIOR	1970-02-01	42/3404	0.213364	0.586824	0.549457	EGR1/LGI4	2
GO_MULTI_MULTICELLULAR_ORGANISM_PROCESS	GO_MULTI_MULTICELLULAR_ORGANISM_PROCESS	1970-02-01	42/3404	0.213364	0.586824	0.549457	SERPINE2/FOSB	2
GO_NEGATIVE_REGULATION_OF_CANONICAL_WNT_SIGNALING_PATHWAY	GO_NEGATIVE_REGULATION_OF_CANONICAL_WNT_SIGNALING_PATHWAY	1970-02-01	42/3404	0.213364	0.586824	0.549457	FOXO1/EGR1	2
GO_NEGATIVE_REGULATION_OF_MAPK_CASCADE	GO_NEGATIVE_REGULATION_OF_MAPK_CASCADE	1970-02-01	42/3404	0.213364	0.586824	0.549457	FOXO1/PTPRR	2
GO_REGULATION_OF_INTRINSIC_APOPTOTIC_SIGNALING_PATHWAY	GO_REGULATION_OF_INTRINSIC_APOPTOTIC_SIGNALING_PATHWAY	1970-02-01	42/3404	0.213364	0.586824	0.549457	MUC1/IL20RA	2
GO_REGULATION_OF_SYNAPTIC_PLASTICITY	GO_REGULATION_OF_SYNAPTIC_PLASTICITY	1970-02-01	42/3404	0.213364	0.586824	0.549457	PLK2/SERPINE2	2
GO_ANIMAL_ORGAN_MORPHOGENESIS	GO_ANIMAL_ORGAN_MORPHOGENESIS	1970-07-01	238/3404	0.214839	0.586824	0.549457	FOXO1/MICAL2/LEFTY1/ABLIM1/HEY1/SOX4/FHL1	7
GO_NEGATIVE_REGULATION_OF_DEVELOPMENTAL_PROCESS	GO_NEGATIVE_REGULATION_OF_DEVELOPMENTAL_PROCESS	1970-07-01	238/3404	0.214839	0.586824	0.549457	FOXO1/GDF15/HEY1/MYLIP/PLK2/SEMA5A/SPINK5	7
GO_INORGANIC_ION_TRANSMEMBRANE_TRANSPORT	GO_INORGANIC_ION_TRANSMEMBRANE_TRANSPORT	1970-05-01	156/3404	0.215834	0.586824	0.549457	SCNN1B/LETM1/SLC26A2/SLC6A9/FHL1	5
GO_SMALL_MOLECULE_BIOSYNTHETIC_PROCESS	GO_SMALL_MOLECULE_BIOSYNTHETIC_PROCESS	1970-05-01	157/3404	0.219591	0.586824	0.549457	DHRS9/FOXO1/ASNS/EGR1/PDK4	5
GO_RESPONSE_TO_ORGANIC_CYCLIC_COMPOUND	GO_RESPONSE_TO_ORGANIC_CYCLIC_COMPOUND	1970-06-01	198/3404	0.219963	0.586824	0.549457	FOXO1/GNA14/ASNS/AQP8/EGR1/FOSB	6
GO_REGULATION_OF_LYMPHOCYTE_DIFFERENTIATION	GO_REGULATION_OF_LYMPHOCYTE_DIFFERENTIATION	1970-02-01	43/3404	0.220979	0.586824	0.549457	SOX4/SPINK5	2
GO_ALPHA_AMINO_ACID_BIOSYNTHETIC_PROCESS	GO_ALPHA_AMINO_ACID_BIOSYNTHETIC_PROCESS	1970-01-01	3404-12-01	0.221004	0.586824	0.549457	ASNS	1
GO_CELL_JUNCTION_MAINTENANCE	GO_CELL_JUNCTION_MAINTENANCE	1970-01-01	3404-12-01	0.221004	0.586824	0.549457	CD177	1
GO_CELLULAR_RESPONSE_TO_CORTICOSTEROID_STIMULUS	GO_CELLULAR_RESPONSE_TO_CORTICOSTEROID_STIMULUS	1970-01-01	3404-12-01	0.221004	0.586824	0.549457	FOXO1	1
GO_DETECTION_OF_STIMULUS_INVOLVED_IN_SENSORY_PERCEPTION	GO_DETECTION_OF_STIMULUS_INVOLVED_IN_SENSORY_PERCEPTION	1970-01-01	3404-12-01	0.221004	0.586824	0.549457	SERPINE2	1
GO_HYPEROSMOTIC_RESPONSE	GO_HYPEROSMOTIC_RESPONSE	1970-01-01	3404-12-01	0.221004	0.586824	0.549457	LETM1	1
GO_NEGATIVE_REGULATION_OF_INTRINSIC_APOPTOTIC_SIGNALING_PATHWAY_IN_RESPONSE_TO_DNA_DAMAGE	GO_NEGATIVE_REGULATION_OF_INTRINSIC_APOPTOTIC_SIGNALING_PATHWAY_IN_RESPONSE_TO_DNA_DAMAGE	1970-01-01	3404-12-01	0.221004	0.586824	0.549457	MUC1	1
GO_NEUTRAL_AMINO_ACID_TRANSPORT	GO_NEUTRAL_AMINO_ACID_TRANSPORT	1970-01-01	3404-12-01	0.221004	0.586824	0.549457	SLC6A9	1
GO_POSITIVE_CHEMOTAXIS	GO_POSITIVE_CHEMOTAXIS	1970-01-01	3404-12-01	0.221004	0.586824	0.549457	SEMA5A	1
GO_REGULATION_OF_CENTROSOME_CYCLE	GO_REGULATION_OF_CENTROSOME_CYCLE	1970-01-01	3404-12-01	0.221004	0.586824	0.549457	PLK2	1
GO_REGULATION_OF_EPIDERMAL_GROWTH_FACTOR_ACTIVATED_RECEPTOR_ACTIVITY	GO_REGULATION_OF_EPIDERMAL_GROWTH_FACTOR_ACTIVATED_RECEPTOR_ACTIVITY	1970-01-01	3404-12-01	0.221004	0.586824	0.549457	GPRC5A	1
GO_REGULATION_OF_POTASSIUM_ION_TRANSMEMBRANE_TRANSPORTER_ACTIVITY	GO_REGULATION_OF_POTASSIUM_ION_TRANSMEMBRANE_TRANSPORTER_ACTIVITY	1970-01-01	3404-12-01	0.221004	0.586824	0.549457	FHL1	1
GO_RESPONSE_TO_COLD	GO_RESPONSE_TO_COLD	1970-01-01	3404-12-01	0.221004	0.586824	0.549457	FOXO1	1
GO_RESPONSE_TO_ISCHEMIA	GO_RESPONSE_TO_ISCHEMIA	1970-01-01	3404-12-01	0.221004	0.586824	0.549457	EGR1	1
GO_RETINOIC_ACID_METABOLIC_PROCESS	GO_RETINOIC_ACID_METABOLIC_PROCESS	1970-01-01	3404-12-01	0.221004	0.586824	0.549457	DHRS9	1
GO_SKELETAL_MUSCLE_CELL_DIFFERENTIATION	GO_SKELETAL_MUSCLE_CELL_DIFFERENTIATION	1970-01-01	3404-12-01	0.221004	0.586824	0.549457	EGR1	1
GO_SYNCYTIUM_FORMATION	GO_SYNCYTIUM_FORMATION	1970-01-01	3404-12-01	0.221004	0.586824	0.549457	GDF15	1
GO_CELL_GROWTH	GO_CELL_GROWTH	1970-04-01	118/3404	0.223314	0.586824	0.549457	SFN/SEMA5A/SERPINE2/FHL1	4
GO_REGULATION_OF_SMALL_MOLECULE_METABOLIC_PROCESS	GO_REGULATION_OF_SMALL_MOLECULE_METABOLIC_PROCESS	1970-04-01	118/3404	0.223314	0.586824	0.549457	FOXO1/ADORA2B/EGR1/PDK4	4
GO_CELLULAR_RESPONSE_TO_HORMONE_STIMULUS	GO_CELLULAR_RESPONSE_TO_HORMONE_STIMULUS	1970-05-01	159/3404	0.227166	0.586824	0.549457	FOXO1/GDF15/ASNS/FOSB/PDK4	5
GO_NEURAL_TUBE_DEVELOPMENT	GO_NEURAL_TUBE_DEVELOPMENT	1970-02-01	44/3404	0.228618	0.586824	0.549457	PLXNA2/SOX4	2
GO_REGULATION_OF_RESPONSE_TO_WOUNDING	GO_REGULATION_OF_RESPONSE_TO_WOUNDING	1970-02-01	44/3404	0.228618	0.586824	0.549457	HPSE/SERPINE2	2
GO_CELL_CELL_SIGNALING	GO_CELL_CELL_SIGNALING	1970-10-01	372/3404	0.229563	0.586824	0.549457	FOXO1/FGFBP1/ADORA2B/GDF15/SLC6A9/PLK2/SEMA5A/SERPINE2/EGR1/SOX4	10
GO_REGULATION_OF_GROWTH	GO_REGULATION_OF_GROWTH	1970-05-01	160/3404	0.230984	0.586824	0.549457	GDF15/SFN/SEMA5A/SERPINE2/FHL1	5
GO_CELLULAR_CARBOHYDRATE_METABOLIC_PROCESS	GO_CELLULAR_CARBOHYDRATE_METABOLIC_PROCESS	1970-03-01	81/3404	0.23167	0.586824	0.549457	FOXO1/PYGB/PDK4	3
GO_REGULATION_OF_CELL_POPULATION_PROLIFERATION	GO_REGULATION_OF_CELL_POPULATION_PROLIFERATION	1970-10-01	374/3404	0.234619	0.586824	0.549457	FOXO1/FGFBP1/HPSE/SFN/SEMA5A/SERPINE2/EGR1/SOX4/MTSS1/TFF1	10
GO_G_PROTEIN_COUPLED_RECEPTOR_SIGNALING_PATHWAY	GO_G_PROTEIN_COUPLED_RECEPTOR_SIGNALING_PATHWAY	1970-05-01	161/3404	0.234821	0.586824	0.549457	ADORA2B/GNA14/RHOB/GPRC5A/CXCL3	5
GO_TISSUE_MORPHOGENESIS	GO_TISSUE_MORPHOGENESIS	1970-05-01	161/3404	0.234821	0.586824	0.549457	MICAL2/HEY1/RHOB/SOX4/MTSS1	5
GO_ACTIVATION_OF_MAPK_ACTIVITY	GO_ACTIVATION_OF_MAPK_ACTIVITY	1970-02-01	45/3404	0.236276	0.586824	0.549457	ADORA2B/GDF15	2
GO_POSITIVE_REGULATION_OF_EPITHELIAL_CELL_PROLIFERATION	GO_POSITIVE_REGULATION_OF_EPITHELIAL_CELL_PROLIFERATION	1970-02-01	45/3404	0.236276	0.586824	0.549457	FGFBP1/SEMA5A	2
GO_POSITIVE_REGULATION_OF_WNT_SIGNALING_PATHWAY	GO_POSITIVE_REGULATION_OF_WNT_SIGNALING_PATHWAY	1970-02-01	45/3404	0.236276	0.586824	0.549457	SEMA5A/SOX4	2
GO_RESPONSE_TO_IONIZING_RADIATION	GO_RESPONSE_TO_IONIZING_RADIATION	1970-02-01	45/3404	0.236276	0.586824	0.549457	RHOB/EGR1	2
GO_AMINO_ACID_IMPORT	GO_AMINO_ACID_IMPORT	1970-01-01	13/3404	0.23708	0.586824	0.549457	SLC6A9	1
GO_CELLULAR_PIGMENTATION	GO_CELLULAR_PIGMENTATION	1970-01-01	13/3404	0.23708	0.586824	0.549457	MLPH	1
GO_CENTRIOLE_ASSEMBLY	GO_CENTRIOLE_ASSEMBLY	1970-01-01	13/3404	0.23708	0.586824	0.549457	PLK2	1
GO_CENTROMERE_COMPLEX_ASSEMBLY	GO_CENTROMERE_COMPLEX_ASSEMBLY	1970-01-01	13/3404	0.23708	0.586824	0.549457	CENPM	1
GO_CYTOKINE_PRODUCTION_INVOLVED_IN_INFLAMMATORY_RESPONSE	GO_CYTOKINE_PRODUCTION_INVOLVED_IN_INFLAMMATORY_RESPONSE	1970-01-01	13/3404	0.23708	0.586824	0.549457	IL1R2	1
GO_ENDOCARDIAL_CUSHION_MORPHOGENESIS	GO_ENDOCARDIAL_CUSHION_MORPHOGENESIS	1970-01-01	13/3404	0.23708	0.586824	0.549457	HEY1	1
GO_ER_NUCLEUS_SIGNALING_PATHWAY	GO_ER_NUCLEUS_SIGNALING_PATHWAY	1970-01-01	13/3404	0.23708	0.586824	0.549457	ASNS	1
GO_HORMONE_BIOSYNTHETIC_PROCESS	GO_HORMONE_BIOSYNTHETIC_PROCESS	1970-01-01	13/3404	0.23708	0.586824	0.549457	EGR1	1
GO_INTRINSIC_APOPTOTIC_SIGNALING_PATHWAY_IN_RESPONSE_TO_DNA_DAMAGE_BY_P53_CLASS_MEDIATOR	GO_INTRINSIC_APOPTOTIC_SIGNALING_PATHWAY_IN_RESPONSE_TO_DNA_DAMAGE_BY_P53_CLASS_MEDIATOR	1970-01-01	13/3404	0.23708	0.586824	0.549457	MUC1	1
GO_MITOTIC_CYTOKINESIS	GO_MITOTIC_CYTOKINESIS	1970-01-01	13/3404	0.23708	0.586824	0.549457	RHOB	1
GO_NEURAL_CREST_CELL_MIGRATION	GO_NEURAL_CREST_CELL_MIGRATION	1970-01-01	13/3404	0.23708	0.586824	0.549457	SEMA5A	1
GO_POSITIVE_REGULATION_OF_INTERLEUKIN_6_PRODUCTION	GO_POSITIVE_REGULATION_OF_INTERLEUKIN_6_PRODUCTION	1970-01-01	13/3404	0.23708	0.586824	0.549457	ADORA2B	1
GO_POSITIVE_REGULATION_OF_STRIATED_MUSCLE_CELL_DIFFERENTIATION	GO_POSITIVE_REGULATION_OF_STRIATED_MUSCLE_CELL_DIFFERENTIATION	1970-01-01	13/3404	0.23708	0.586824	0.549457	GDF15	1
GO_POSITIVE_REGULATION_OF_TELOMERE_MAINTENANCE	GO_POSITIVE_REGULATION_OF_TELOMERE_MAINTENANCE	1970-01-01	13/3404	0.23708	0.586824	0.549457	PKIB	1
GO_REGULATION_OF_AXON_GUIDANCE	GO_REGULATION_OF_AXON_GUIDANCE	1970-01-01	13/3404	0.23708	0.586824	0.549457	SEMA5A	1
GO_REGULATION_OF_CELL_ADHESION_MEDIATED_BY_INTEGRIN	GO_REGULATION_OF_CELL_ADHESION_MEDIATED_BY_INTEGRIN	1970-01-01	13/3404	0.23708	0.586824	0.549457	MUC1	1
GO_REGULATION_OF_MITOCHONDRIAL_MEMBRANE_PERMEABILITY_INVOLVED_IN_APOPTOTIC_PROCESS	GO_REGULATION_OF_MITOCHONDRIAL_MEMBRANE_PERMEABILITY_INVOLVED_IN_APOPTOTIC_PROCESS	1970-01-01	13/3404	0.23708	0.586824	0.549457	SFN	1
GO_REGULATION_OF_MULTICELLULAR_ORGANISM_GROWTH	GO_REGULATION_OF_MULTICELLULAR_ORGANISM_GROWTH	1970-01-01	13/3404	0.23708	0.586824	0.549457	GDF15	1
GO_REGULATION_OF_PROTEIN_EXPORT_FROM_NUCLEUS	GO_REGULATION_OF_PROTEIN_EXPORT_FROM_NUCLEUS	1970-01-01	13/3404	0.23708	0.586824	0.549457	SFN	1
GO_RELEASE_OF_CYTOCHROME_C_FROM_MITOCHONDRIA	GO_RELEASE_OF_CYTOCHROME_C_FROM_MITOCHONDRIA	1970-01-01	13/3404	0.23708	0.586824	0.549457	SFN	1
GO_RESPONSE_TO_IRON_ION	GO_RESPONSE_TO_IRON_ION	1970-01-01	13/3404	0.23708	0.586824	0.549457	TFF1	1
GO_RUFFLE_ORGANIZATION	GO_RUFFLE_ORGANIZATION	1970-01-01	13/3404	0.23708	0.586824	0.549457	EPS8L1	1
GO_SEMI_LUNAR_VALVE_DEVELOPMENT	GO_SEMI_LUNAR_VALVE_DEVELOPMENT	1970-01-01	13/3404	0.23708	0.586824	0.549457	HEY1	1
GO_SULFUR_COMPOUND_TRANSPORT	GO_SULFUR_COMPOUND_TRANSPORT	1970-01-01	13/3404	0.23708	0.586824	0.549457	SLC26A2	1
GO_CELLULAR_RESPONSE_TO_PEPTIDE_HORMONE_STIMULUS	GO_CELLULAR_RESPONSE_TO_PEPTIDE_HORMONE_STIMULUS	1970-03-01	82/3404	0.237175	0.586824	0.549457	FOXO1/GDF15/PDK4	3
GO_POSITIVE_REGULATION_OF_CELL_ACTIVATION	GO_POSITIVE_REGULATION_OF_CELL_ACTIVATION	1970-03-01	82/3404	0.237175	0.586824	0.549457	CD177/ADORA2B/SOX4	3
GO_METAL_ION_TRANSPORT	GO_METAL_ION_TRANSPORT	1970-05-01	163/3404	0.242552	0.586824	0.549457	SCNN1B/LETM1/SLC6A9/SERPINE2/FHL1	5
GO_CELLULAR_RESPONSE_TO_ABIOTIC_STIMULUS	GO_CELLULAR_RESPONSE_TO_ABIOTIC_STIMULUS	1970-03-01	83/3404	0.242703	0.586824	0.549457	LETM1/RHOB/EGR1	3
GO_STEROID_METABOLIC_PROCESS	GO_STEROID_METABOLIC_PROCESS	1970-03-01	83/3404	0.242703	0.586824	0.549457	DHRS9/VLDLR/EGR1	3
GO_APPENDAGE_DEVELOPMENT	GO_APPENDAGE_DEVELOPMENT	1970-02-01	46/3404	0.24395	0.586824	0.549457	PLXNA2/SOX4	2
GO_REGULATION_OF_CELL_DIVISION	GO_REGULATION_OF_CELL_DIVISION	1970-02-01	46/3404	0.24395	0.586824	0.549457	SFN/PLK2	2
GO_REGULATION_OF_CELL_SHAPE	GO_REGULATION_OF_CELL_SHAPE	1970-02-01	46/3404	0.24395	0.586824	0.549457	PLXNA2/RHOB	2
GO_REGULATION_OF_CELLULAR_KETONE_METABOLIC_PROCESS	GO_REGULATION_OF_CELLULAR_KETONE_METABOLIC_PROCESS	1970-02-01	46/3404	0.24395	0.586824	0.549457	EGR1/PDK4	2
GO_REGULATION_OF_SIGNAL_TRANSDUCTION_BY_P53_CLASS_MEDIATOR	GO_REGULATION_OF_SIGNAL_TRANSDUCTION_BY_P53_CLASS_MEDIATOR	1970-02-01	46/3404	0.24395	0.586824	0.549457	MUC1/HEXIM1	2
GO_CELLULAR_RESPONSE_TO_ORGANIC_CYCLIC_COMPOUND	GO_CELLULAR_RESPONSE_TO_ORGANIC_CYCLIC_COMPOUND	1970-04-01	123/3404	0.245653	0.586824	0.549457	FOXO1/GNA14/AQP8/EGR1	4
GO_RESPONSE_TO_ABIOTIC_STIMULUS	GO_RESPONSE_TO_ABIOTIC_STIMULUS	1970-08-01	291/3404	0.245747	0.586824	0.549457	SOD3/LETM1/FOXO1/RHOB/ASNS/SERPINE2/EGR1/FOSB	8
GO_IMMUNE_RESPONSE_REGULATING_SIGNALING_PATHWAY	GO_IMMUNE_RESPONSE_REGULATING_SIGNALING_PATHWAY	1970-03-01	84/3404	0.248254	0.586824	0.549457	MUC4/MUC5B/MUC1	3
GO_PROTEIN_CATABOLIC_PROCESS	GO_PROTEIN_CATABOLIC_PROCESS	1970-07-01	249/3404	0.248936	0.586824	0.549457	FOXO1/VLDLR/HPSE/MYLIP/TP53INP2/PLK2/SERPINE2	7
GO_POSITIVE_REGULATION_OF_APOPTOTIC_SIGNALING_PATHWAY	GO_POSITIVE_REGULATION_OF_APOPTOTIC_SIGNALING_PATHWAY	1970-02-01	47/3404	0.251635	0.586824	0.549457	SFN/IL20RA	2
GO_POSITIVE_REGULATION_OF_CHROMOSOME_ORGANIZATION	GO_POSITIVE_REGULATION_OF_CHROMOSOME_ORGANIZATION	1970-02-01	47/3404	0.251635	0.586824	0.549457	PKIB/MUC1	2
GO_PROTEIN_COMPLEX_OLIGOMERIZATION	GO_PROTEIN_COMPLEX_OLIGOMERIZATION	1970-02-01	47/3404	0.251635	0.586824	0.549457	LETM1/EHD4	2
GO_RESPONSE_TO_INTERLEUKIN_1	GO_RESPONSE_TO_INTERLEUKIN_1	1970-02-01	47/3404	0.251635	0.586824	0.549457	IL1R2/EGR1	2
GO_RESPONSE_TO_KETONE	GO_RESPONSE_TO_KETONE	1970-02-01	47/3404	0.251635	0.586824	0.549457	FOXO1/FOSB	2
GO_AMINOGLYCAN_CATABOLIC_PROCESS	GO_AMINOGLYCAN_CATABOLIC_PROCESS	1970-01-01	14/3404	0.252829	0.586824	0.549457	HPSE	1
GO_CELLULAR_CARBOHYDRATE_CATABOLIC_PROCESS	GO_CELLULAR_CARBOHYDRATE_CATABOLIC_PROCESS	1970-01-01	14/3404	0.252829	0.586824	0.549457	PYGB	1
GO_CEREBELLAR_CORTEX_DEVELOPMENT	GO_CEREBELLAR_CORTEX_DEVELOPMENT	1970-01-01	14/3404	0.252829	0.586824	0.549457	SERPINE2	1
GO_ENDOCYTIC_RECYCLING	GO_ENDOCYTIC_RECYCLING	1970-01-01	14/3404	0.252829	0.586824	0.549457	EHD4	1
GO_EPITHELIAL_CELL_DIFFERENTIATION_INVOLVED_IN_KIDNEY_DEVELOPMENT	GO_EPITHELIAL_CELL_DIFFERENTIATION_INVOLVED_IN_KIDNEY_DEVELOPMENT	1970-01-01	14/3404	0.252829	0.586824	0.549457	MTSS1	1
GO_GLUTAMINE_FAMILY_AMINO_ACID_METABOLIC_PROCESS	GO_GLUTAMINE_FAMILY_AMINO_ACID_METABOLIC_PROCESS	1970-01-01	14/3404	0.252829	0.586824	0.549457	ASNS	1
GO_HINDBRAIN_MORPHOGENESIS	GO_HINDBRAIN_MORPHOGENESIS	1970-01-01	14/3404	0.252829	0.586824	0.549457	SERPINE2	1
GO_LAMELLIPODIUM_ASSEMBLY	GO_LAMELLIPODIUM_ASSEMBLY	1970-01-01	14/3404	0.252829	0.586824	0.549457	ABLIM1	1
GO_LIPID_OXIDATION	GO_LIPID_OXIDATION	1970-01-01	14/3404	0.252829	0.586824	0.549457	PDK4	1
GO_NEGATIVE_REGULATION_OF_DNA_BINDING	GO_NEGATIVE_REGULATION_OF_DNA_BINDING	1970-01-01	14/3404	0.252829	0.586824	0.549457	HEY1	1
GO_NEGATIVE_REGULATION_OF_PEPTIDYL_TYROSINE_PHOSPHORYLATION	GO_NEGATIVE_REGULATION_OF_PEPTIDYL_TYROSINE_PHOSPHORYLATION	1970-01-01	14/3404	0.252829	0.586824	0.549457	GPRC5A	1
GO_NERVE_DEVELOPMENT	GO_NERVE_DEVELOPMENT	1970-01-01	14/3404	0.252829	0.586824	0.549457	SERPINE2	1
GO_NEUROEPITHELIAL_CELL_DIFFERENTIATION	GO_NEUROEPITHELIAL_CELL_DIFFERENTIATION	1970-01-01	14/3404	0.252829	0.586824	0.549457	SOX4	1
GO_OVULATION_CYCLE	GO_OVULATION_CYCLE	1970-01-01	14/3404	0.252829	0.586824	0.549457	EGR1	1
GO_PLATELET_AGGREGATION	GO_PLATELET_AGGREGATION	1970-01-01	14/3404	0.252829	0.586824	0.549457	SERPINE2	1
GO_POSITIVE_REGULATION_OF_INSULIN_SECRETION	GO_POSITIVE_REGULATION_OF_INSULIN_SECRETION	1970-01-01	14/3404	0.252829	0.586824	0.549457	SOX4	1
GO_POSITIVE_REGULATION_OF_INTRINSIC_APOPTOTIC_SIGNALING_PATHWAY	GO_POSITIVE_REGULATION_OF_INTRINSIC_APOPTOTIC_SIGNALING_PATHWAY	1970-01-01	14/3404	0.252829	0.586824	0.549457	IL20RA	1
GO_POSITIVE_REGULATION_OF_MEMBRANE_PERMEABILITY	GO_POSITIVE_REGULATION_OF_MEMBRANE_PERMEABILITY	1970-01-01	14/3404	0.252829	0.586824	0.549457	SFN	1
GO_PRI_MIRNA_TRANSCRIPTION_BY_RNA_POLYMERASE_II	GO_PRI_MIRNA_TRANSCRIPTION_BY_RNA_POLYMERASE_II	1970-01-01	14/3404	0.252829	0.586824	0.549457	EGR1	1
GO_REGULATION_OF_MAST_CELL_ACTIVATION	GO_REGULATION_OF_MAST_CELL_ACTIVATION	1970-01-01	14/3404	0.252829	0.586824	0.549457	ADORA2B	1
GO_REGULATION_OF_NEURAL_PRECURSOR_CELL_PROLIFERATION	GO_REGULATION_OF_NEURAL_PRECURSOR_CELL_PROLIFERATION	1970-01-01	14/3404	0.252829	0.586824	0.549457	FOXO1	1
GO_TELOMERE_CAPPING	GO_TELOMERE_CAPPING	1970-01-01	14/3404	0.252829	0.586824	0.549457	PKIB	1
GO_ORGANIC_ACID_BIOSYNTHETIC_PROCESS	GO_ORGANIC_ACID_BIOSYNTHETIC_PROCESS	1970-03-01	85/3404	0.253826	0.588053	0.550608	DHRS9/ASNS/PDK4	3
GO_POSITIVE_REGULATION_OF_CELLULAR_COMPONENT_ORGANIZATION	GO_POSITIVE_REGULATION_OF_CELLULAR_COMPONENT_ORGANIZATION	1970-08-01	295/3404	0.257557	0.588424	0.550956	PKIB/GDF15/PLXNA2/VLDLR/MUC1/SFN/SEMA5A/EPS8L1	8
GO_CELLULAR_RESPONSE_TO_RADIATION	GO_CELLULAR_RESPONSE_TO_RADIATION	1970-02-01	48/3404	0.259328	0.588424	0.550956	RHOB/EGR1	2
GO_G_PROTEIN_COUPLED_RECEPTOR_SIGNALING_PATHWAY_COUPLED_TO_CYCLIC_NUCLEOTIDE_SECOND_MESSENGER	GO_G_PROTEIN_COUPLED_RECEPTOR_SIGNALING_PATHWAY_COUPLED_TO_CYCLIC_NUCLEOTIDE_SECOND_MESSENGER	1970-02-01	48/3404	0.259328	0.588424	0.550956	ADORA2B/GNA14	2
GO_TEMPERATURE_HOMEOSTASIS	GO_TEMPERATURE_HOMEOSTASIS	1970-02-01	48/3404	0.259328	0.588424	0.550956	FOXO1/EGR1	2
GO_RESPONSE_TO_METAL_ION	GO_RESPONSE_TO_METAL_ION	1970-03-01	87/3404	0.265024	0.588424	0.550956	SOD3/TFF1/FOSB	3
GO_ERBB_SIGNALING_PATHWAY	GO_ERBB_SIGNALING_PATHWAY	1970-02-01	49/3404	0.267026	0.588424	0.550956	PTPRR/GPRC5A	2
GO_CYTOKINE_METABOLIC_PROCESS	GO_CYTOKINE_METABOLIC_PROCESS	1970-01-01	15/3404	0.268257	0.588424	0.550956	EGR1	1
GO_CYTOSKELETON_DEPENDENT_CYTOKINESIS	GO_CYTOSKELETON_DEPENDENT_CYTOKINESIS	1970-01-01	15/3404	0.268257	0.588424	0.550956	RHOB	1
GO_DETECTION_OF_ABIOTIC_STIMULUS	GO_DETECTION_OF_ABIOTIC_STIMULUS	1970-01-01	15/3404	0.268257	0.588424	0.550956	SERPINE2	1
GO_DIENCEPHALON_DEVELOPMENT	GO_DIENCEPHALON_DEVELOPMENT	1970-01-01	15/3404	0.268257	0.588424	0.550956	SEMA5A	1
GO_ENDOSOME_ORGANIZATION	GO_ENDOSOME_ORGANIZATION	1970-01-01	15/3404	0.268257	0.588424	0.550956	ALS2CL	1
GO_ENDOSOME_TO_LYSOSOME_TRANSPORT	GO_ENDOSOME_TO_LYSOSOME_TRANSPORT	1970-01-01	15/3404	0.268257	0.588424	0.550956	RHOB	1
GO_FIBROBLAST_GROWTH_FACTOR_RECEPTOR_SIGNALING_PATHWAY	GO_FIBROBLAST_GROWTH_FACTOR_RECEPTOR_SIGNALING_PATHWAY	1970-01-01	15/3404	0.268257	0.588424	0.550956	FGFBP1	1
GO_HAIR_CELL_DIFFERENTIATION	GO_HAIR_CELL_DIFFERENTIATION	1970-01-01	15/3404	0.268257	0.588424	0.550956	SPINK5	1
GO_NEGATIVE_REGULATION_OF_COAGULATION	GO_NEGATIVE_REGULATION_OF_COAGULATION	1970-01-01	15/3404	0.268257	0.588424	0.550956	SERPINE2	1
GO_NUCLEOSOME_ASSEMBLY	GO_NUCLEOSOME_ASSEMBLY	1970-01-01	15/3404	0.268257	0.588424	0.550956	CENPM	1
GO_ODONTOGENESIS_OF_DENTIN_CONTAINING_TOOTH	GO_ODONTOGENESIS_OF_DENTIN_CONTAINING_TOOTH	1970-01-01	15/3404	0.268257	0.588424	0.550956	FOXO1	1
GO_PHOSPHOLIPASE_C_ACTIVATING_G_PROTEIN_COUPLED_RECEPTOR_SIGNALING_PATHWAY	GO_PHOSPHOLIPASE_C_ACTIVATING_G_PROTEIN_COUPLED_RECEPTOR_SIGNALING_PATHWAY	1970-01-01	15/3404	0.268257	0.588424	0.550956	GNA14	1
GO_POSITIVE_REGULATION_OF_BLOOD_VESSEL_DIAMETER	GO_POSITIVE_REGULATION_OF_BLOOD_VESSEL_DIAMETER	1970-01-01	15/3404	0.268257	0.588424	0.550956	ADORA2B	1
GO_POSITIVE_REGULATION_OF_DNA_BIOSYNTHETIC_PROCESS	GO_POSITIVE_REGULATION_OF_DNA_BIOSYNTHETIC_PROCESS	1970-01-01	15/3404	0.268257	0.588424	0.550956	PKIB	1
GO_POSITIVE_REGULATION_OF_EPITHELIAL_CELL_DIFFERENTIATION	GO_POSITIVE_REGULATION_OF_EPITHELIAL_CELL_DIFFERENTIATION	1970-01-01	15/3404	0.268257	0.588424	0.550956	SFN	1
GO_POSITIVE_REGULATION_OF_ESTABLISHMENT_OF_PROTEIN_LOCALIZATION_TO_MITOCHONDRION	GO_POSITIVE_REGULATION_OF_ESTABLISHMENT_OF_PROTEIN_LOCALIZATION_TO_MITOCHONDRION	1970-01-01	15/3404	0.268257	0.588424	0.550956	SFN	1
GO_PROTEIN_LOCALIZATION_TO_CELL_SURFACE	GO_PROTEIN_LOCALIZATION_TO_CELL_SURFACE	1970-01-01	15/3404	0.268257	0.588424	0.550956	CD177	1
GO_REGULATION_OF_CELL_AGING	GO_REGULATION_OF_CELL_AGING	1970-01-01	15/3404	0.268257	0.588424	0.550956	PLK2	1
GO_REGULATION_OF_HUMORAL_IMMUNE_RESPONSE	GO_REGULATION_OF_HUMORAL_IMMUNE_RESPONSE	1970-01-01	15/3404	0.268257	0.588424	0.550956	SPINK5	1
GO_REGULATION_OF_INTRINSIC_APOPTOTIC_SIGNALING_PATHWAY_IN_RESPONSE_TO_DNA_DAMAGE	GO_REGULATION_OF_INTRINSIC_APOPTOTIC_SIGNALING_PATHWAY_IN_RESPONSE_TO_DNA_DAMAGE	1970-01-01	15/3404	0.268257	0.588424	0.550956	MUC1	1
GO_REGULATION_OF_KIDNEY_DEVELOPMENT	GO_REGULATION_OF_KIDNEY_DEVELOPMENT	1970-01-01	15/3404	0.268257	0.588424	0.550956	EGR1	1
GO_REGULATION_OF_NEUROTRANSMITTER_RECEPTOR_ACTIVITY	GO_REGULATION_OF_NEUROTRANSMITTER_RECEPTOR_ACTIVITY	1970-01-01	15/3404	0.268257	0.588424	0.550956	SLC6A9	1
GO_RESPONSE_TO_DOPAMINE	GO_RESPONSE_TO_DOPAMINE	1970-01-01	15/3404	0.268257	0.588424	0.550956	GNA14	1
GO_SYNAPTIC_TRANSMISSION_GLUTAMATERGIC	GO_SYNAPTIC_TRANSMISSION_GLUTAMATERGIC	1970-01-01	15/3404	0.268257	0.588424	0.550956	SERPINE2	1
GO_CELL_CELL_SIGNALING_BY_WNT	GO_CELL_CELL_SIGNALING_BY_WNT	1970-04-01	128/3404	0.268486	0.588424	0.550956	FOXO1/SEMA5A/EGR1/SOX4	4
GO_APOPTOTIC_PROCESS	GO_APOPTOTIC_PROCESS	1970-12-01	477/3404	0.269499	0.588809	0.551315	FOXO1/IER3/MUC1/RHOB/ASNS/SFN/PLK2/SEMA5A/IL20RA/EGR1/SOX4/PDK4	12
GO_MITOCHONDRIAL_TRANSPORT	GO_MITOCHONDRIAL_TRANSPORT	1970-02-01	50/3404	0.274725	0.588809	0.551315	LETM1/SFN	2
GO_PEPTIDYL_LYSINE_ACETYLATION	GO_PEPTIDYL_LYSINE_ACETYLATION	1970-02-01	50/3404	0.274725	0.588809	0.551315	MUC1/SOX4	2
GO_REGULATION_OF_MUSCLE_SYSTEM_PROCESS	GO_REGULATION_OF_MUSCLE_SYSTEM_PROCESS	1970-02-01	50/3404	0.274725	0.588809	0.551315	FOXO1/ADORA2B	2
GO_SPINDLE_ORGANIZATION	GO_SPINDLE_ORGANIZATION	1970-02-01	50/3404	0.274725	0.588809	0.551315	TUBB/PLK2	2
GO_REGULATION_OF_BINDING	GO_REGULATION_OF_BINDING	1970-03-01	89/3404	0.276287	0.588809	0.551315	SLPI/HEY1/PLK2	3
GO_LYMPHOCYTE_DIFFERENTIATION	GO_LYMPHOCYTE_DIFFERENTIATION	1970-03-01	90/3404	0.281939	0.588809	0.551315	EGR1/SOX4/SPINK5	3
GO_REGULATION_OF_CELLULAR_RESPONSE_TO_STRESS	GO_REGULATION_OF_CELLULAR_RESPONSE_TO_STRESS	1970-05-01	173/3404	0.282189	0.588809	0.551315	LETM1/FOXO1/IER3/MUC1/PLK2	5
GO_CELLULAR_EXTRAVASATION	GO_CELLULAR_EXTRAVASATION	1970-01-01	16/3404	0.283371	0.588809	0.551315	CD177	1
GO_CELLULAR_RESPONSE_TO_GLUCOSE_STARVATION	GO_CELLULAR_RESPONSE_TO_GLUCOSE_STARVATION	1970-01-01	16/3404	0.283371	0.588809	0.551315	ASNS	1
GO_ELECTRON_TRANSPORT_CHAIN	GO_ELECTRON_TRANSPORT_CHAIN	1970-01-01	16/3404	0.283371	0.588809	0.551315	GPX2	1
GO_EMBRYONIC_PLACENTA_DEVELOPMENT	GO_EMBRYONIC_PLACENTA_DEVELOPMENT	1970-01-01	16/3404	0.283371	0.588809	0.551315	HEY1	1
GO_ENDOTHELIAL_CELL_APOPTOTIC_PROCESS	GO_ENDOTHELIAL_CELL_APOPTOTIC_PROCESS	1970-01-01	16/3404	0.283371	0.588809	0.551315	SEMA5A	1
GO_INOSITOL_PHOSPHATE_MEDIATED_SIGNALING	GO_INOSITOL_PHOSPHATE_MEDIATED_SIGNALING	1970-01-01	16/3404	0.283371	0.588809	0.551315	RCAN1	1
GO_LAMELLIPODIUM_ORGANIZATION	GO_LAMELLIPODIUM_ORGANIZATION	1970-01-01	16/3404	0.283371	0.588809	0.551315	ABLIM1	1
GO_NEGATIVE_REGULATION_OF_EPITHELIAL_CELL_APOPTOTIC_PROCESS	GO_NEGATIVE_REGULATION_OF_EPITHELIAL_CELL_APOPTOTIC_PROCESS	1970-01-01	16/3404	0.283371	0.588809	0.551315	SEMA5A	1
GO_NEGATIVE_REGULATION_OF_ERBB_SIGNALING_PATHWAY	GO_NEGATIVE_REGULATION_OF_ERBB_SIGNALING_PATHWAY	1970-01-01	16/3404	0.283371	0.588809	0.551315	GPRC5A	1
GO_NEGATIVE_REGULATION_OF_SYNAPTIC_TRANSMISSION	GO_NEGATIVE_REGULATION_OF_SYNAPTIC_TRANSMISSION	1970-01-01	16/3404	0.283371	0.588809	0.551315	PLK2	1
GO_NEGATIVE_REGULATION_OF_TRANSPORTER_ACTIVITY	GO_NEGATIVE_REGULATION_OF_TRANSPORTER_ACTIVITY	1970-01-01	16/3404	0.283371	0.588809	0.551315	SLC6A9	1
GO_NEURON_MATURATION	GO_NEURON_MATURATION	1970-01-01	16/3404	0.283371	0.588809	0.551315	LGI4	1
GO_POSITIVE_REGULATION_OF_CELLULAR_CARBOHYDRATE_METABOLIC_PROCESS	GO_POSITIVE_REGULATION_OF_CELLULAR_CARBOHYDRATE_METABOLIC_PROCESS	1970-01-01	16/3404	0.283371	0.588809	0.551315	FOXO1	1
GO_POSITIVE_REGULATION_OF_GLIOGENESIS	GO_POSITIVE_REGULATION_OF_GLIOGENESIS	1970-01-01	16/3404	0.283371	0.588809	0.551315	SERPINE2	1
GO_REGULATION_OF_ESTABLISHMENT_OF_PROTEIN_LOCALIZATION_TO_MITOCHONDRION	GO_REGULATION_OF_ESTABLISHMENT_OF_PROTEIN_LOCALIZATION_TO_MITOCHONDRION	1970-01-01	16/3404	0.283371	0.588809	0.551315	SFN	1
GO_SOMATIC_STEM_CELL_POPULATION_MAINTENANCE	GO_SOMATIC_STEM_CELL_POPULATION_MAINTENANCE	1970-01-01	16/3404	0.283371	0.588809	0.551315	SOX4	1
GO_TRABECULA_MORPHOGENESIS	GO_TRABECULA_MORPHOGENESIS	1970-01-01	16/3404	0.283371	0.588809	0.551315	HEY1	1
GO_CELL_PROJECTION_ORGANIZATION	GO_CELL_PROJECTION_ORGANIZATION	1970-10-01	393/3404	0.2847	0.588809	0.551315	PLXNA2/VLDLR/EHD4/ABLIM1/TUBB/MYLIP/PLK2/SEMA5A/EPS8L1/MTSS1	10
GO_NEGATIVE_REGULATION_OF_CELL_DIFFERENTIATION	GO_NEGATIVE_REGULATION_OF_CELL_DIFFERENTIATION	1970-05-01	174/3404	0.28623	0.588809	0.551315	FOXO1/HEY1/MYLIP/PLK2/SEMA5A	5
GO_RESPONSE_TO_BACTERIUM	GO_RESPONSE_TO_BACTERIUM	1970-04-01	132/3404	0.287037	0.588809	0.551315	SLPI/CXCL3/SPINK5/PI3	4
GO_WOUND_HEALING	GO_WOUND_HEALING	1970-04-01	132/3404	0.287037	0.588809	0.551315	CD177/GNA14/HPSE/SERPINE2	4
GO_PURINE_CONTAINING_COMPOUND_METABOLIC_PROCESS	GO_PURINE_CONTAINING_COMPOUND_METABOLIC_PROCESS	1970-03-01	91/3404	0.287602	0.588809	0.551315	SLC26A2/ADORA2B/PDK4	3
GO_TRANSMEMBRANE_RECEPTOR_PROTEIN_SERINE_THREONINE_KINASE_SIGNALING_PATHWAY	GO_TRANSMEMBRANE_RECEPTOR_PROTEIN_SERINE_THREONINE_KINASE_SIGNALING_PATHWAY	1970-03-01	91/3404	0.287602	0.588809	0.551315	GDF15/LEFTY1/EGR1	3
GO_UROGENITAL_SYSTEM_DEVELOPMENT	GO_UROGENITAL_SYSTEM_DEVELOPMENT	1970-03-01	91/3404	0.287602	0.588809	0.551315	EGR1/SOX4/MTSS1	3
GO_CELLULAR_RESPONSE_TO_INORGANIC_SUBSTANCE	GO_CELLULAR_RESPONSE_TO_INORGANIC_SUBSTANCE	1970-02-01	52/3404	0.290113	0.588809	0.551315	FOXO1/FOSB	2
GO_CELLULAR_RESPONSE_TO_OXYGEN_LEVELS	GO_CELLULAR_RESPONSE_TO_OXYGEN_LEVELS	1970-02-01	52/3404	0.290113	0.588809	0.551315	FOXO1/EGR1	2
GO_NEGATIVE_REGULATION_OF_WNT_SIGNALING_PATHWAY	GO_NEGATIVE_REGULATION_OF_WNT_SIGNALING_PATHWAY	1970-02-01	52/3404	0.290113	0.588809	0.551315	FOXO1/EGR1	2
GO_RECEPTOR_METABOLIC_PROCESS	GO_RECEPTOR_METABOLIC_PROCESS	1970-02-01	52/3404	0.290113	0.588809	0.551315	VLDLR/MYLIP	2
GO_REGULATION_OF_AXONOGENESIS	GO_REGULATION_OF_AXONOGENESIS	1970-02-01	52/3404	0.290113	0.588809	0.551315	PLXNA2/SEMA5A	2
GO_REGULATION_OF_REACTIVE_OXYGEN_SPECIES_METABOLIC_PROCESS	GO_REGULATION_OF_REACTIVE_OXYGEN_SPECIES_METABOLIC_PROCESS	1970-02-01	52/3404	0.290113	0.588809	0.551315	FOXO1/CD177	2
GO_REGULATION_OF_RESPONSE_TO_DNA_DAMAGE_STIMULUS	GO_REGULATION_OF_RESPONSE_TO_DNA_DAMAGE_STIMULUS	1970-02-01	52/3404	0.290113	0.588809	0.551315	IER3/MUC1	2
GO_ANTERIOR_POSTERIOR_PATTERN_SPECIFICATION	GO_ANTERIOR_POSTERIOR_PATTERN_SPECIFICATION	1970-02-01	53/3404	0.297796	0.588809	0.551315	PLXNA2/HEY1	2
GO_GLUCOSE_METABOLIC_PROCESS	GO_GLUCOSE_METABOLIC_PROCESS	1970-02-01	53/3404	0.297796	0.588809	0.551315	FOXO1/PDK4	2
GO_REGULATION_OF_CELL_CYCLE_G2_M_PHASE_TRANSITION	GO_REGULATION_OF_CELL_CYCLE_G2_M_PHASE_TRANSITION	1970-02-01	53/3404	0.297796	0.588809	0.551315	TUBB/FHL1	2
GO_REGULATION_OF_EXOCYTOSIS	GO_REGULATION_OF_EXOCYTOSIS	1970-02-01	53/3404	0.297796	0.588809	0.551315	CD177/ADORA2B	2
GO_CELL_DIFFERENTIATION_INVOLVED_IN_KIDNEY_DEVELOPMENT	GO_CELL_DIFFERENTIATION_INVOLVED_IN_KIDNEY_DEVELOPMENT	1970-01-01	17/3404	0.298178	0.588809	0.551315	MTSS1	1
GO_CELL_RECOGNITION	GO_CELL_RECOGNITION	1970-01-01	17/3404	0.298178	0.588809	0.551315	SEMA5A	1
GO_CELLULAR_AMINO_ACID_BIOSYNTHETIC_PROCESS	GO_CELLULAR_AMINO_ACID_BIOSYNTHETIC_PROCESS	1970-01-01	17/3404	0.298178	0.588809	0.551315	ASNS	1
GO_CENTROSOME_DUPLICATION	GO_CENTROSOME_DUPLICATION	1970-01-01	17/3404	0.298178	0.588809	0.551315	PLK2	1
GO_ENDOCARDIAL_CUSHION_DEVELOPMENT	GO_ENDOCARDIAL_CUSHION_DEVELOPMENT	1970-01-01	17/3404	0.298178	0.588809	0.551315	HEY1	1
GO_FEEDING_BEHAVIOR	GO_FEEDING_BEHAVIOR	1970-01-01	17/3404	0.298178	0.588809	0.551315	GDF15	1
GO_INTERLEUKIN_1_BETA_PRODUCTION	GO_INTERLEUKIN_1_BETA_PRODUCTION	1970-01-01	17/3404	0.298178	0.588809	0.551315	EGR1	1
GO_L_ALPHA_AMINO_ACID_TRANSMEMBRANE_TRANSPORT	GO_L_ALPHA_AMINO_ACID_TRANSMEMBRANE_TRANSPORT	1970-01-01	17/3404	0.298178	0.588809	0.551315	SLC6A9	1
GO_MAST_CELL_MEDIATED_IMMUNITY	GO_MAST_CELL_MEDIATED_IMMUNITY	1970-01-01	17/3404	0.298178	0.588809	0.551315	ADORA2B	1
GO_NEGATIVE_REGULATION_OF_CELL_CYCLE_G2_M_PHASE_TRANSITION	GO_NEGATIVE_REGULATION_OF_CELL_CYCLE_G2_M_PHASE_TRANSITION	1970-01-01	17/3404	0.298178	0.588809	0.551315	FHL1	1
GO_NEGATIVE_REGULATION_OF_NOTCH_SIGNALING_PATHWAY	GO_NEGATIVE_REGULATION_OF_NOTCH_SIGNALING_PATHWAY	1970-01-01	17/3404	0.298178	0.588809	0.551315	HEY1	1
[truncated: 630 more rows]
