# Supplementary material for: Cells of the human intestinal tract mapped across space and time
Source: Nature. 2021 Sep 8;597(7875):250–5. doi: 10.1038/s41586-021-03852-1 (PMC8426186; doi:10.1038/s41586-021-03852-1)
Supplement: Supplementary file 19 — Source Data Extended Data Fig. 5 [file 41586_2021_3852_MOESM19_ESM.xlsx]

## Sheet: ED Fig.5b
variable	DUO	JEJ	ILE	TIL	APD	CAE	ACL	TCL	DCL	SCL	REC	MLN
BEST2+ Goblet cell	0	0	11	16	31	352	601	751	185	917	159	2
Goblet cell	8	29	208	2059	5	88	41	114	11	184	11	0
