# Supplementary material for: Cells of the human intestinal tract mapped across space and time
Source: Nature. 2021 Sep 8;597(7875):250–5. doi: 10.1038/s41586-021-03852-1 (PMC8426186; doi:10.1038/s41586-021-03852-1)
Supplement: Supplementary file 20 — Source Data Extended Data Fig. 6 [file 41586_2021_3852_MOESM20_ESM.xls]

## Sheet: ED Fig. 6b
Small intestine
	Proximal progenitor	Distal progenitor	CLDN10+ cells	Stem cells	TA	Enterocyte	Colonocyte	BEST4+ epithelial	Goblet cell	BEST2+ Goblet cell	Paneth	Tuft	M cell	Progenitor (NEUROG3+)	EC cells (TAC1+)	EC cells (NPW+)	EECs	I cells (CCK+)	L cells (PYY+)	N cells (NTS+)	G/K cells (GAST/GIP+)	M/X cells (MLN/GHRL+)	D cells (SST+)	beta cells (INS+)
6.1Wk	73.5849	16.9811	0	0	9.43396	0	0	0	0	0	0	0	0	0	0	0	0	0	0	0	0	0	0	0
6.7Wk	72.3174	0.180343	0.631199	0.991885	21.1903	2.16411	0.180343	0.180343	0.901713	0	0	0	0	0.541028	0	0	0.631199	0.0901713	0	0	0	0	0	0
6.9Wk	70.8705	0	0	1.5625	23.2143	1.22768	0.111607	0.446429	0.558036	0	0	0	0	0.78125	0	0	0.446429	0.111607	0	0	0	0.669643	0	0
7.9Wk	66.5762	0.116324	0.0387747	2.24893	17.0221	6.5917	0.0775494	0.116324	2.01629	0	0	0	0	1.31834	0.697945	0	1.24079	0.73672	0	0	0	0.969368	0.193874	0.0387747
8.4Wk	67.0347	0	0	1.89274	16.0883	4.10095	0	0	3.15457	0	0	0	0	1.41956	0.630915	0	1.26183	2.68139	0	0	0	1.41956	0.315457	0
9.2Wk	40.9526	0.042526	0.106315	2.06251	16.4151	30.8101	0.021263	0.467787	3.80608	0	0.042526	0	0	1.7223	0.42526	0	1.57346	0.42526	0.148841	0	0	0.871784	0.106315	0
9.9Wk	44.4421	0.27897	0	1.1588	7.7897	40.3648	0	0.321888	2.91845	0	0	0	0	0.751073	0.0214592	0	1.09442	0.386266	0	0	0	0.321888	0.150215	0
10Wk	31.6916	0.249822	0.107066	3.31906	14.454	40.935	0.0713776	0.428266	4.99643	0	0	0	0	0.856531	0.392577	0	1.46324	0.28551	0.0713776	0	0	0.463954	0.214133	0
10.2Wk	8.52742	0.0187829	1.74681	7.71976	12.7724	54.6957	0.244177	1.29602	8.18933	0	0.206612	0	0	1.27724	0.413223	0	1.33358	0.563486	0.112697	0	0	0.413223	0.375657	0.0939143
11.1Wk	2.18861	0.193112	4.60251	22.6263	12.4557	41.326	0	1.3196	6.91986	0	0.547152	0	0	0.611522	1.25523	0	1.73801	1.25523	0.0643708	0	0	1.02993	1.0943	0.772449
12Wk	1.50754	0.753769	0	26.6332	4.77387	54.7739	2.26131	1.75879	0.753769	0	2.26131	0	0.251256	0	0	0	1.25628	0.251256	0.251256	0	0	2.51256	0	0
15Wk	0.260629	0	0.0162893	29.5977	4.90308	49.3077	0.439811	1.5149	8.16094	0	0.847043	0.390943	0.146604	0.114025	1.84069	0	0.553836	0.635283	0.0325786	0.0325786	0	0.70044	0.504968	0
16Wk	0.0675143	0.0112524	0.0225048	25.2391	3.20693	63.9586	0.180038	1.62034	3.37572	0	0.202543	0.0450096	0.191291	0.0787667	0.663891	0	0.393834	0.180038	0.0787667	0.0112524	0	0.393834	0.0787667	0
17Wk	1.57999	0.197498	0	23.5681	5.13496	48.5188	10.0724	2.23831	3.88413	0	0.526662	0.460829	0.0658328	0.0658328	0.526662	0.394997	0.526662	0.263331	0	0	0	1.90915	0.0658328	0
25-30	0	0	0	14.0552	34.6072	38.2166	0	4.54352	6.07219	0	0.934183	1.44374	0	0	0.0424628	0	0	0	0.0424628	0.0424628	0	0	0	0
45-50	0	0	0	0.5145	2.10477	88.073	0	4.49018	1.77736	0.187091	0.795136	1.07577	0	0	0.0935454	0	0.187091	0.280636	0	0	0.140318	0.140318	0.140318	0
50-55	0	0	0	0	16.3636	71.8182	0	1.81818	0	0	10	0	0	0	0	0	0	0	0	0	0	0	0	0
60-65	0	0	0	0.158103	9.64427	79.1304	0	6.48221	0.0790514	0	2.6087	0.711462	1.18577	0	0	0	0	0	0	0	0	0	0	0
65-70	0	0	0	3.21888	19.9452	68.0615	0	3.85074	0.751073	0.0834526	1.82403	0.154983	2.07439	0	0	0	0.0238436	0	0	0	0	0.0119218	0	0
Large intestine
	Distal progenitor	CLDN10+ cells	Stem cells	TA	Enterocyte	Colonocyte	BEST4+ epithelial	Goblet cell	BEST2+ Goblet cell	Paneth	Tuft	M cell	Progenitor (NEUROG3+)	EC cells (TAC1+)	EC cells (NPW+)	EECs	L cells (PYY+)	N cells (NTS+)	M/X cells (MLN/GHRL+)	D cells (SST+)
6.1Wk	84.2857	0	0	15.7143	0	0	0	0	0	0	0	0	0	0	0	0	0	0	0	0
6.7Wk	73.1302	0	1.66205	25.2078	0	0	0	0	0	0	0	0	0	0	0	0	0	0	0	0
6.9Wk	75.6944	0	0	24.3056	0	0	0	0	0	0	0	0	0	0	0	0	0	0	0	0
7.9Wk	82.767	0.242718	0.485437	15.2913	0	0	0	0	0	0	0	0	0.242718	0.728155	0	0.242718	0	0	0	0
8.4Wk	71.6667	0	5	15	0	0	0	0	0	0	0	0	1.66667	5	0	1.66667	0	0	0	0
9.2Wk	80.7988	0	0.30722	17.0507	0	1.68971	0.0768049	0	0	0	0	0	0	0	0	0.0768049	0	0	0	0
9.9Wk	69.9758	0	0.847458	17.1913	0	11.2591	0.726392	0	0	0	0	0	0	0	0	0	0	0	0	0
10Wk	75.1958	0	0.522193	16.4491	0	6.00522	0	0.78329	0	0	0	0	0.78329	0.261097	0	0	0	0	0	0
10.2Wk	49.0991	0	0.900901	22.0721	0.45045	21.6216	5.85586	0	0	0	0	0	0	0	0	0	0	0	0	0
11.1Wk	1.69903	0	68.2039	6.79612	1.94175	15.7767	1.94175	2.42718	0	0	0	0	0	0.728155	0	0.242718	0.242718	0	0	0
12Wk	3.68421	0	1.57895	6.31579	0.526316	78.9474	3.15789	3.15789	0	0	0	0	0.526316	1.05263	0.526316	0.526316	0	0	0	0
15Wk	0.280449	0.120192	6.33013	4.04647	3.40545	59.4151	3.60577	16.7468	0	0.200321	0.0801282	0	0.360577	1.16186	2.04327	0.560897	1.04167	0	0.120192	0.480769
16Wk	0	0	14.3646	5.52486	9.39227	37.5691	6.07735	23.2044	0	0	0	0	0.552486	0.552486	0.552486	0	2.20994	0	0	0
17Wk	0.33557	0	30.8725	5.03356	48.8255	0	5.36913	7.55034	0	0	0.503356	0.167785	0	0	0	0.503356	0.33557	0.33557	0	0.167785
20-25	0	0	1.06496	11.5548	0	47.9766	20.5005	0.585729	15.7614	0	0.798722	0.958466	0	0.319489	0	0	0.372737	0	0	0.106496
25-30	0	0	3.1746	44.0115	0	27.1284	4.7619	3.0303	9.52381	0	5.77201	0.865801	0.2886	0.1443	0	0.4329	0.865801	0	0	0
45-50	0	0	0.410601	7.5028	0	62.0754	16.3494	1.38111	7.83875	0	3.28481	0.111982	0.0373274	0.70922	0	0.0746547	0.149309	0.0746547	0	0
50-55	0	0	2.36014	81.3811	0	12.2253	1.81069	0.124875	1.98551	0	0.0499501	0.0624376	0	0	0	0	0	0	0	0
60-65	0	0	1.49132	11.8221	0	59.3818	14.3438	1.22017	10.2495	0	1.03037	0.352495	0	0.0542299	0	0	0.0542299	0	0	0
65-70	0	0	1.22498	25.7843	0	53.0624	6.9764	0.582611	11.5925	0	0.642366	0.0448163	0.0149388	0	0	0.0298775	0.0448163	0	0	0
70-75	0	0	0.43608	1.4689	0	41.1522	23.2499	6.31168	21.1384	0	5.73789	0.0229516	0	0.229516	0	0	0.206564	0.0459031	0	0

## Sheet: ED Fig. 6g
	SH2D6	LRMP	PLCG2	FYB1	TPM1	TRPM5	PTGS1	PSTPIP2	ALOX5	AZGP1	RASSF6	HCK	ATP2A3	PTPN18	BMX	SH2D7	IL17RB	HPGDS	AVIL	HOTAIRM1	ITPR2	CCSER1	SPTLC2	MATK	ZFHX3	POU2F3	GRASP	HIP1R	CCDC14	TLE4	COL27A1	GNG13	MYO1B	CCDC129	GRK5	SOX4	RGS13	ADGRG6	PIK3CG	OGDHL	RUNX1	KIT	HTR3E	IL13RA1
Stem cell	0.0150821	0.019339	0.0828787	0.0366621	0.870102	0.032648	0.0120689	0.0375834	0.0333281	0.127148	0.152654	0.0079759	0.109002	0.171889	0.00851174	0.00286652	0.149543	0.00493624	0.0251699	0.176316	0.0799988	0.0596708	0.180413	0.0101472	0.21057	0.0154778	0.00519542	0.173294	0.402924	0.178589	0.0335215	0.00472628	0.250398	0.00389223	0.00945959	1.04734	0.00623415	0.0260226	0.00154459	0.00691784	0.0950658	0.0110821	0.00185399	0.159974
TA	0.00470806	0.0076071	0.0843243	0.00956114	0.805914	0.00867623	0.00271273	0.0110926	0.0071786	0.036908	0.0717331	0.00249464	0.0780815	0.123397	0.00476475	0.00130075	0.0949339	0.00410882	0.00855955	0.123076	0.0522502	0.0378951	0.140667	0.00074567	0.158788	0.00611036	0.00571694	0.118825	0.304863	0.137416	0.00910003	0.000675169	0.210061	0.000758835	0.0181025	0.709849	0.00163969	0.0321897	0.000522787	0.00467528	0.073437	0.0147565	0.000669339	0.118322
Enterocyte	0.00236322	0.00280888	0.210437	0.00749108	1.0942	0.00554758	0.00156708	0.00300864	0.0215766	0.0530195	0.154847	0.00195576	0.0432789	0.143948	0.000474686	0.000651673	0.028355	0.00132763	0.0157426	0.064486	0.100546	0.0622256	0.117662	0.00249591	0.0437777	0.00122318	0.00281953	0.400028	0.118946	0.126131	0.00511566	0.000925309	0.057506	0.000539639	0.0787819	0.191273	0.00370382	0.118656	0.00109559	0.0010423	0.0402388	0.00140311	0.000311666	0.230141
Colonocyte	0.00432792	0.00320458	0.112588	0.00561041	1.02028	0.00161613	0.00156797	0.00312338	0.0014527	0.00971457	0.271889	0.00116225	0.184292	0.183532	0.00112531	0.000636985	0.048468	0.0015946	0.0272703	0.131517	0.0340616	0.0386841	0.148245	0.0011484	0.0679572	0.00478105	0.00455487	0.150158	0.218512	0.157352	0.00224993	0.000314066	0.168952	0.00100094	0.0017426	0.293231	0.000261055	0.0152394	0.0013492	0.00253785	0.0597837	0.0045707	0.000260504	0.175587
Goblet cell	0.0104053	0.00736643	0.249107	0.0156622	1.33173	0.00451283	0.00119099	0.00836713	0.0102274	0.0843271	0.454299	0.00292765	0.668328	0.21225	0.00116807	0.00134028	0.0535552	0.000787355	0.0253909	0.201362	0.129976	0.0977758	0.178278	0.00235929	0.0961819	0.00401387	0.00708508	0.19813	0.397383	0.385487	0.0205764	0.000375997	0.0999417	0.000841534	0.0231789	0.425538	0.0053226	0.0433376	0.00150407	0.000678299	0.0868461	0.00592284	0.000672903	0.429395
BEST2+ Goblet cell	0.00752306	0.00720787	0.241923	0.00797466	1.69513	0.00666156	0.00490195	0.0242738	0.00978749	0.0292066	0.240584	0.00318969	0.528542	0.192383	0.00239972	0.00182823	0.117956	0.00275204	0.0298009	0.203966	0.135305	0.0768855	0.152461	0.00171468	0.108395	0.00612461	0.00962208	0.220259	0.447929	0.222282	0.00773304	0.00158824	0.150174	0.00242998	0.00748718	0.541764	0.000951859	0.0198565	0.00108634	0.00375239	0.0866661	0.00440316	0.0011181	0.301226
Paneth	0.0573606	0.0772337	0.438917	0.0967886	0.745508	0.0370042	0.0291542	0.0355355	0.0510669	0.139619	0.122051	0.0218071	0.129537	0.177968	0.0271514	0.0242662	0.126957	0.0490368	0.0479614	0.0702281	0.0805329	0.0734835	0.126378	0.040517	0.0830773	0.0228424	0.00949454	0.200243	0.186856	0.179128	0.0432962	0.0235416	0.115494	0.0218627	0.0489086	0.492591	0.0617157	0.0632688	0.0277427	0.0165242	0.0638422	0.000613323	0.00442835	0.155277
Tuft	2.84931	2.76143	2.9918	2.22338	2.72491	1.84118	1.68054	1.90476	1.61628	1.63439	1.75519	1.52378	1.6667	1.78191	1.56065	1.58345	1.48215	1.71385	1.36891	1.4804	1.47795	1.32559	1.36479	1.05769	1.27825	0.96551	1.13193	1.17045	1.24514	1.11496	1.01469	0.857013	1.08817	0.892701	0.868405	1.51425	0.858706	0.965961	0.769623	0.741457	0.777725	0.681381	0.73951	1.00185
BEST4+ enterocyte	0.00144651	0.0328358	0.173134	0.00246795	1.35126	0.00419962	0.000341219	0.0116213	0.00642174	0.0772001	0.443598	0	0.0627974	0.177376	0	0	0.101352	0	0.0154203	0.0842847	0.550022	0.106122	0.205302	0.00223885	0.123448	0.00225151	0	0.343281	0.139512	0.37039	0.00404771	0	0.529208	0	0.0194981	0.256187	0.000310841	0.338243	0	0	0.0373391	0.000774758	0	0.15892
BEST4+ colonocyte	0.00190781	0.0141502	0.262258	0.00160345	1.34329	0.000166941	0.00142023	0.00368944	0.000931721	0.00440119	0.369969	0.000787921	0.190775	0.235162	0.000504775	0.000688189	0.020468	0.000108518	0.0342208	0.101506	0.164041	0.0409924	0.169824	0.00104381	0.0818321	0.00224783	0.00709082	0.168056	0.311555	0.361645	0.000842743	0.00063187	0.420536	0	0.0018153	0.457326	0.000150744	0.102869	0.000933857	0	0.060816	0.000845996	0.000181014	0.164709
M cell	0.0036496	0.0122168	0.0809571	0.194823	1.19551	0.00688759	0.081166	0.0150843	0.134673	0.065019	0.485584	0	0.331316	0.156895	0.00126713	0.000857232	0.131973	0.00638241	0.00354449	0.148856	0.120177	0.0373501	0.171133	0.00141355	0.146916	0.000837378	0	0.195699	0.188696	0.150421	0.106834	0.001025	0.247787	0.00254439	0.0695218	0.336377	0.00495788	0.21101	0	0	0.119387	0.00693511	0	0.199419
EECs	0	0	0.35052	0.0218575	1.00737	0	0	0	0.0306715	0.0728567	0.458055	0	0.259006	0.209456	0	0	0.177303	0	0.0941035	0.109676	0.139103	0.0858777	0.0296361	0	0.240835	0	0	0.2671	0.219532	0.0646798	0	0	0.193817	0	0	1.66699	0	0.0319275	0	0	0.0833293	0.0309715	0	0.395591
L cells (PYY+)	0.018249	0.00764915	0.389227	0.0292663	1.04153	0	0	0.00532978	0	0.0819341	0.497638	0	0.517801	0.183511	0	0	0.260158	0	0	0.398906	0.0845053	0.0231644	0.178794	0.00784836	0.15137	0	0	0.127492	0.519391	0.0297364	0.0199242	0	0.172515	0	0.0128802	0.942507	0	0	0	0.0272524	0.0346906	0.0664122	0	0.149435
N cells (NTS+)	0	0.0303942	0.457879	0.0408409	1.28737	0	0	0	0	0.0858643	0.35296	0	0.381658	0.169818	0	0	0.101711	0	0.00917314	0.209064	0.0911346	0.0129763	0.180726	0	0.121097	0	0	0.138635	0.235497	0.0747062	0.0290202	0	0.0879948	0	0.0458467	0.394159	0	0.00908616	0	0	0.00862379	0.0332478	0	0.400356
