# Supplementary material for: Cells of the human intestinal tract mapped across space and time
Source: Nature. 2021 Sep 8;597(7875):250–5. doi: 10.1038/s41586-021-03852-1 (PMC8426186; doi:10.1038/s41586-021-03852-1)
Supplement: Supplementary file 21 — Source Data Extended Data Fig. 7 [file 41586_2021_3852_MOESM21_ESM.xlsx]

## Sheet: ED Fig. 7a
anno	FCGR2A	SYK	FCGR2B	CD300LF	PLCG2	TAS1R1	TAS1R3	SUCNR1	GNAT3	PLCB2	RAC2	ITPR2	PRKCA	TRPM5
Stem cells	0.00185205	0.191286	0.00023696	0.000248206	0.070014	0.000377665	0.00312861	0.000767487	0.000734459	0.00476441	0.0472037	0.0694332	0.134147	0.03294
TA	0.000337439	0.070258	0.000216399	0.000207677	0.0658533	1.39866e-05	0.000332299	0.000218393	6.38461e-05	0.00140866	0.0173861	0.0758727	0.0943767	0.00514613
Enterocyte	0.000525314	0.157021	0.000325451	0.000426435	0.177373	0.000219412	0.00088318	0.00331055	0.000362024	0.00081384	0.00744605	0.107989	0.124108	0.00643523
Colonocyte	0.000262892	0.0881132	0.000719774	0.000155624	0.112588	6.44087e-05	0.000274231	0	0	0.00131136	0.0176742	0.0340616	0.0594037	0.00161613
BEST4+ epithelial	0.000326256	0.159194	0	0.000375619	0.244079	0	0.000355446	0.000551867	0	0.00121286	0.0542287	0.235833	0.0654846	0.000927982
Goblet cell	0.00405376	0.120759	0.000336112	0.00208527	0.31186	8.35825e-05	0.00087138	0.00010353	0.000317213	0.00421495	0.0236372	0.14646	0.215535	0.00593597
BEST2+ Goblet cell	0.0020056	0.119164	4.33965e-05	0.000428184	0.240616	0.000207832	0.00141106	0.000349335	0	0.00365451	0.020974	0.134742	0.120247	0.00669476
Tuft	0.0419848	0.0941195	0.0859622	0.522876	3.03545	0.0454801	0.362457	0.0189547	0.182081	0.566125	0.224525	1.50767	0.27264	1.86279
Paneth	0.00297934	0.111631	0.00265021	0.00240463	0.0651814	0.000389844	0.0029816	0.000135437	0.00370719	0.00161224	0.025623	0.111772	0.0662243	0.0196369
Microfold cell	0.00125723	0.193167	0	0	0.0656451	0	0	0	0	0	0.0524103	0.123349	0.109371	0.00713775
Progenitor (NEUROG3+)	0	0	0	0	0	0	0	0	0	0	0	0	0	0
EC cells (TAC1+)	0	0.0400616	0	0	0.635146	0	0	0	0	0.0311488	0.00640319	0.396987	0.0182075	0
EECs	0	0.107358	0	0	0.348317	0	0	0	0	0.038022	0.128172	0.171833	0	0
I cells (CCK+)	0	0.124189	0	0	0.637769	0	0	0	0	0	0.113185	0.116534	0.124822	0
D cells (SST+)	0	0	0	0	0.184492	0	0	0	0	0	0	0.080964	0.504333	0
N cells (NTS+)	0	0.0783868	0	0	0.561828	0	0	0	0	0	0.0198776	0.0856815	0.0604251	0
L cells (PYY+)	0	0.0157862	0	0	0.389267	0	0	0	0	0	0.0278027	0.0873065	0.0618432	0
K cells (GIP+)	0	0.428419	0	0	0.608812	0	0	0	0	0	0	0.255669	0	0
M/X cells (MLN/GHRL+)	0	0	0	0	0	0	0	0	0	0	0	0.112501	0	0
Cycling B cell	0.00029002	0.45274	0.0481512	0	0.516764	0.0016892	0.0114775	0	0	0.0187164	1.27378	0.183518	0.0624113	0
Naive B	0.00628575	0.307764	0.246391	0	0.304711	0	9.91542e-05	0	0	0.0376909	1.2226	0.0917823	0.00267289	0
STAT1+ Naive B	0.0526436	0.289505	0.067908	0	0.267337	0	0	0	0	0.0387547	1.44048	0.0828306	0.0210242	0
GC B cell	0	0.360294	0.0717759	0	0.419132	0	0.00795159	0	0	0.0340542	1.40327	0.143934	0.0315346	0.00120708
DZ GC cell	0	0.557333	0.0935936	0	0.510547	0.00315498	0.0448848	0	0	0.0185618	1.32674	0.152576	0.0483901	0
LZ GC cell	0.00132435	0.517462	0.0803922	0.00249101	0.52255	0	0.0114324	0	0	0.0337198	1.35152	0.100086	0.0378417	0
Memory B	0.0208873	0.475027	0.377416	0.000735236	0.486052	0	0.00315149	0	0	0.0518521	1.59131	0.189141	0.00992754	0.00020743
FCRL4+ Memory B	0.00699247	0.56887	0.301633	0	0.448768	0	0.00730846	0	0	0.0678185	1.52712	0.285156	0.0155377	0
Cycling plasma cell	0.00244734	0.327356	0.0460718	0	0.360624	0	0.00663209	0	0	0.0180699	1.08541	0.152143	0.062497	0.000491835
IgA plasma cell	0.00415443	0.125978	0.0550271	0.000454097	0.379994	0.000413905	0.0136486	0.000124708	0	0.0122642	0.283496	0.182627	0.0324554	0.00406566
IgG plasma cell	0.011533	0.193149	0.146028	0	0.328694	0.00201678	0.0424437	0	0	0.0193742	0.416762	0.245831	0.0153218	0.000246267
IgM plasma cell	0.0061682	0.280333	0.0676957	0	0.288753	0.00724471	0.0603735	0	0	0.0360017	1.01609	0.56111	0.054126	0
Monocytes	0.778181	0.434567	0.273106	0.197865	0.117302	0	0.00159534	0.0038338	0	0.207723	0.686117	0.214724	0.0546015	0
Macrophages	0.676555	0.508488	0.144812	0.101876	0.119096	0	0	0.0257679	0	0.224573	0.311318	0.834812	0.221848	0
LYVE1+ Macrophage	0.848357	0.467374	0.676446	0.0723959	0.136733	0	0	0.0342013	0	0.185376	0.325692	0.515669	0.0983677	0.00220004
MMP9+ Inflammatory macrophage	0.210542	0.360016	0.0417677	0.316004	0.128206	0	0	0.0113228	0	0.114903	0.261679	0.331901	0.081355	0
Mast cell	0.00787721	0.0907537	0.0020887	0.0177363	0.314665	0	0	0	0	0.0729654	1.35301	0.152369	0.124311	0
CLC+ Mast cell	0	0.376692	0	0	0	0	0	0	0	0	2.26553	0.581221	0.390756	0
Lymphoid DC	0	0.267627	0	0	0.153966	0	0	0	0	0.023386	0.342348	0.0591235	0.0689067	0
cDC1	0.014983	0.514906	0.00317893	0	0.27159	0	0	0	0	0.278836	0.377782	0.0528729	0	0.00419793
cDC2	0.333179	0.402174	0.260064	0.118319	0.178196	0	0	0.00230802	0	0.178707	0.527615	0.374973	0.131452	0
pDC	0	0.551385	0	0	0.147133	0	0	0	0	0.0363787	0.828901	0.395663	0.0256315	0

## Sheet: ED Fig. 7c
	Summary:
		Differentiated			Mean				Undifferentiated			Mean
	LGR5	0.008	0.011	0.01	0.00966667			LGR5	0.455	1.211	1.814	1.16
	MUC2	5.956	8.853	9.834	8.21433			MUC2	0.647	1.017	1.52	1.06133
		Differentiated						Mean
	POU2F3	2.221	2.344	4.675	1.866	2.117	2.007	2.53833
	PLCG2	4.727	4.357	5.258	0.902113	0.793036	1.02301	2.84336
	FCGR2A	2.091	1.683	1.47	0.87	1.536	1.852	1.58367
	FCGR2B	1.353	1.27	1.635	1.252	2.144	1.83	1.58067
		Undifferentiated						Mean
	POU2F3	0.736	0.993	1.368	1.064	0.95	0.989	1.01667
	PLCG2	0.677	1.228	1.203	0.810631	1.11893	1.10249	1.02334
	FCGR2A	1.069	1.029	0.91	1.266	0.926	0.853	1.00883
	FCGR2B	1.137	1.05	0.838	1.153	0.86	1.009	1.00783
	Tuft cell markers:
		Norm	mean	Treatment	taget POU2F3	norm	dCt	Av cont.	dd ct	fold incr.	average	St.Dev	SEM
		20.9857	20.5903	DIFF	33.2903	20.5903	12.7		-1.1513	2.22115
		20.572			33.2126	20.5903	12.6222		-1.22902	2.34407
		20.2133			32.2166	20.5903	11.6263		-2.225	4.6751
								12.3162			3.08011	1.38267	0.798286
		19.2367	19.0705	UNDIFF	33.3644	19.0705	14.2939		0.442637	0.735788
		19.0265			32.9317	19.0705	13.8611		0.00988762	0.99317
		18.9483			32.4693	19.0705	13.3987		-0.452525	1.36843
								13.8513			1.03246	0.318147	0.183682
		19.0481	18.8803	DIFF	31.2997	18.8803	12.4193		-0.90022	1.86635
		18.8626			31.1176	18.8803	12.2373		-1.08226	2.11735
		18.7303			31.195	18.8803	12.3147		-1.00491	2.00682
								12.3238			1.99684	0.125799	0.07263
		20.3727	20.18	UNDIFF	33.4101	20.18	13.2301		-0.0894271	1.06395
		20.145			33.5736	20.18	13.3936		0.0740667	0.949956
		20.0221			33.5149	20.18	13.3349		0.0153605	0.989409
								13.3196			1.0011	0.0578885	0.0334219
		Norm	mean	Treatment	taget PLCG2	norm	dCt	Av cont.	dd ct	fold incr.	average	St.Dev	SEM
		20.9857	20.5903	DIFF	31.615	20.5903	11.0246		-2.24097	4.72714
		20.572			31.7327	20.5903	11.1424		-2.1232	4.3566
		20.2133			31.4615	20.5903	10.8712		-2.39442	5.25767
								11.0127			4.78047	0.452898	0.261481
		19.2367	19.0705	UNDIFF	32.8989	19.0705	13.8284		0.562787	0.676993
		19.0265			32.0399	19.0705	12.9694		-0.296221	1.22792
		18.9483			32.0695	19.0705	12.999		-0.266566	1.20294
								13.2656			1.03595	0.311119	0.179625
		20.3727	20.18	UNDIFF	33.4842	20.18	13.3042		0.302883	0.810631
		20.145			33.0192	20.18	12.8392		-0.162123	1.11893
		20.0221			33.0406	20.18	12.8606		-0.14076	1.10249
								13.0014			1.01068	0.173445	0.100139
		19.0481	18.8803	DIFF	32.0303	18.8803	13.15		0.14862	0.902113
		18.8626			32.2162	18.8803	13.3359		0.334542	0.793036
		18.7303			31.8489	18.8803	12.9685		-0.0328273	1.02301
								13.1515			0.906055	0.11504	0.0664185
		Norm	mean	Treatment	taget FCGR2B	norm	dCt	Av cont.	dd ct	fold incr.	average	St.Dev	SEM
		17.6391	17.1291	DIFF	30.747	17.1291	13.6179		-0.436576	1.35339
		16.9919			30.8384	17.1291	13.7093		-0.345172	1.2703
		16.7563			30.4745	17.1291	13.3454		-0.70912	1.63481
								13.5575			1.4195	0.191033	0.110293
		17.5786	17.3524	UNDIFF	31.222	17.3524	13.8696		-0.184844	1.13669
		17.335			31.3366	17.3524	13.9843		-0.0702304	1.04988
		17.1435			31.6619	17.3524	14.3096		0.255074	0.837944
								14.0545			1.00817	0.15368	0.0887274
		17.5384	17.3228	UNDIFF	31.2044	17.3228	13.8817		-0.205053	1.15273
		17.3054			31.6272	17.3228	14.3044		0.217705	0.859932
		17.1245			31.3968	17.3228	14.0741		-0.0126519	1.00881
								14.0867			1.00716	0.146405	0.0845271
		19.4116	19.2294	DIFF	32.9917	19.2294	13.7622		-0.324489	1.25222
		19.1969			32.2159	19.2294	12.9864		-1.10028	2.14396
		19.0798			32.4446	19.2294	13.2152		-0.871557	1.82964
								13.3213			1.74194	0.452291	0.261131
		Norm	mean	Treatment	taget FCGR2A	norm	dCt	Av cont.	dd ct	fold incr.	average	St.Dev	SEM
		17.6391	17.1291	DIFF	30.6908	17.1291	13.5617		-1.0645	2.09145
		16.9919			31.004	17.1291	13.8749		-0.751256	1.68326
		16.7563			31.199	17.1291	14.0699		-0.556249	1.47044
								13.8355			1.74838	0.315586	0.182204
		17.5786	17.3524	UNDIFF	31.8826	17.3524	14.5303		-0.0958869	1.06872
		17.335			31.9377	17.3524	14.5853		-0.0408267	1.0287
		17.1435			32.1152	17.3524	14.7629		0.136714	0.909589
								14.6262			1.00234	0.082778	0.0477919
		17.5384	17.3228	UNDIff	31.9699	17.3228	14.6471		-0.340176	1.26591
		17.3054			32.4212	17.3228	15.0985		0.111177	0.925832
		17.1245			32.5391	17.3228	15.2163		0.228999	0.853227
								14.9873			1.01499	0.220316	0.127199
		19.4116	19.2294	DIFF	34.4183	19.2294	15.1888		0.201515	0.869637
		19.1969			33.5974	19.2294	14.3679		-0.619358	1.53619
		19.0798			33.3273	19.2294	14.0978		-0.889468	1.85249
								14.5515			1.41944	0.501722	0.289669
		Differentiation markers:
		Norm	mean	Treatment	taget Lgr5	norm	dCt	Av cont.	dd ct	fold incr.	average	St.Dev	SEM
		16.8888	16.3937	TI Diff	31.0847	16.3937	14.691		7.02518	0.00767732
		16.3015			30.5822	16.3937	14.1885		6.52263	0.0108766
		15.9909			30.6448	16.3937	14.2511		6.58525	0.0104146
								14.3769			0.00965616	0.00172922	0.000998368
		18.3244	17.5931	TI undiff	26.3945	17.5931	8.8014		1.13555	0.455161
		17.4774			24.9828	17.5931	7.3897		-0.276158	1.21097
		16.9774			24.3995	17.5931	6.80646		-0.859393	1.81427
								7.66585			1.16013	0.680981	0.393165
		Norm	mean	Treatment	taget MUC2	norm	dCt	Av cont.	dd ct	fold incr.	average	St.Dev	SEM
		16.8888	16.3937	TI Diff	22.3262	16.3937	5.9325		-2.5744	5.95622
		16.3015			21.7545	16.3937	5.36074		-3.14616	8.85293
		15.9909			21.6029	16.3937	5.20919		-3.29771	9.83355
								5.50081			8.21423	2.01603	1.16395
		18.3244	17.5931	TI undiff	26.728	17.5931	9.13492		0.628024	0.647062
		17.4774			26.0758	17.5931	8.48274		-0.0241613	1.01689
		16.9774			25.4961	17.5931	7.90304		-0.603862	1.51978
								8.5069			1.06124	0.438046	0.252906

## Sheet: ED Fig. 7e
Control organoid
	POU2F3	PLCG2	FCGR2A
IFNg	0.00259011	0.702849	0.00728482
NT	0.00385013	0.245085	0.0064548
TNFa	0.00571165	0.739213	0.0046689
Crohn's disease organoid
	POU2F3	PLCG2	FCGR2A
IFNg	0	1.09642	0.00360163
NT	0	0.678963	0
TNFa	0.0159519	2.41756	0.00435663

## Sheet: ED Fig. 7f
H20 mice
	EpCAM+ Siglec F+ tuft cells
FcγRI	0.38	0.35	1.09	0.52	0.82
FcγRIIB	2.63	3.33	1.96	4.1	2.7
FcγRIIB/III	4.15	5.48	4.05	5.52	5.68
FcγRIV	1.1	0.77	2.16	0.85	0.78
Chronic DSS mice
	EpCAM+ Siglec F+ tuft cells
FcyRI	0.24	0.36	0.64
FcγRIIB	5.02	4.95	7.12
FcγRIIB/III	2.64	3.97	4.7
FcyRIV	0.44	0.65	1.25
