# Supplementary material for: Cells of the human intestinal tract mapped across space and time
Source: Nature. 2021 Sep 8;597(7875):250–5. doi: 10.1038/s41586-021-03852-1 (PMC8426186; doi:10.1038/s41586-021-03852-1)
Supplement: Supplementary file 22 — Source Data Extended Data Fig. 8 [file 41586_2021_3852_MOESM22_ESM.xls]

## Sheet: ED Fig.8c
region	ENCC/glia Progenitor	cycling ENCC/glia	Neuroblast	cycling neuroblast	Branch A1 (iMN)	Branch A2 (IPAN/IN)	Branch A3 (IPAN/IN)	Branch A4 (IN)	Branch B1 (eMN)	Branch B2 (eMN)	Branch B3 (IPAN)	Differentiating glia	Glia 1 (DHH+)	Glia 2 (ELN+)	Glia 3 (BCAN+)
6.1Wk_SmallInt	33.2506	36.9727	6.20347	0.248139	12.4069	2.72953	2.23325	0	4.71464	0.744417	0	0	0.496278	0	0
6.7Wk_SmallInt	17.4684	30.6329	11.6456	2.53165	13.038	3.16456	1.39241	0	17.5949	2.53165	0	0	0	0	0
6.9Wk_SmallInt	23.1691	31.8242	7.85619	2.26365	12.783	2.52996	1.99734	0	15.5792	1.99734	0	0	0	0	0
7.4Wk_SmallInt	30.303	33.8843	14.876	0.275482	11.2948	0.826446	6.33609	0	1.37741	0.550964	0	0	0.275482	0	0
7.9Wk_SmallInt	22.7687	28.9617	9.10747	2.55009	10.5647	3.64299	2.00364	0	14.3898	5.28233	0	0	0.728597	0	0
8.4Wk_SmallInt	24.4864	18.5703	9.03862	1.0682	12.1611	7.2309	1.56122	0	17.1734	7.39523	0	0	1.31471	0	0
9.2Wk_SmallInt	18.5315	22.5524	10.3147	0.699301	10.6643	13.6364	2.62238	0	10.3147	6.81818	0	0	3.84615	0	0
9.9Wk_SmallInt	27.6129	20.2581	14.3226	0.387097	9.80645	6.32258	2.96774	0	10.1935	3.22581	0	0	4.90323	0	0
10Wk_SmallInt	26.969	27.0883	14.0811	2.02864	9.42721	1.55131	3.10263	0	8.94988	2.86396	0	0	3.93795	0	0
10.2Wk_SmallInt	15.1351	20.2703	9.72973	0.810811	8.37838	9.18919	1.89189	0	15.4054	3.51351	0	0	15.6757	0	0
11.1Wk_SmallInt	23.0329	10.0143	10.5389	1.81211	13.8293	5.72246	1.23987	0	18.5026	8.29757	0	0	7.01001	0	0
12Wk_SmallInt	1.7284	3.20988	7.65432	0	12.8395	0	0	4.19753	10.3704	2.71605	2.46914	9.1358	6.66667	9.1358	29.8765
15Wk_SmallInt	4.20466	1.36778	8.35866	0	4.7619	0	0	3.5461	10.3343	0.759878	1.41844	11.9048	6.28166	15.0963	31.9656
16Wk_SmallInt	4.33168	1.36139	10.2723	0	3.83663	0	0	3.83663	8.91089	0.618812	1.36139	14.4802	13.4901	12.1287	25.3713
17Wk_SmallInt	4.6875	3.64583	4.16667	0	3.125	0	0	2.60417	6.51042	0	0.78125	5.72917	18.75	10.1562	39.8438
6.1Wk_LargeInt	43.6364	41.8182	7.27273	0	5.45455	1.81818	0	0	0	0	0	0	0	0	0
6.7Wk_LargeInt	26.8571	38.8571	5.14286	2.28571	12.5714	2.28571	2.28571	0	7.42857	0.571429	0	0	1.71429	0	0
6.9Wk_LargeInt	32.8125	46.875	6.25	0	12.5	1.5625	0	0	0	0	0	0	0	0	0
7.9Wk_LargeInt	34.3373	34.3373	9.03614	0.60241	11.1446	2.71084	0.60241	0	3.91566	0	0	0	3.31325	0	0
8.4Wk_LargeInt	24.7458	24.4068	10.8475	1.01695	10.5085	5.42373	3.05085	0	8.81356	1.69492	0	0	9.49153	0	0
9.2Wk_LargeInt	27.8226	29.0323	8.87097	1.41129	14.3145	6.85484	1.20968	0	6.25	1.00806	0	0	3.22581	0	0
9.9Wk_LargeInt	31.1669	26.7356	11.8168	0.14771	11.9645	6.64697	5.31758	0	5.90842	0.14771	0	0	0.14771	0	0
10Wk_LargeInt	29.4425	29.4425	12.3693	0.696864	6.79443	3.65854	1.74216	0	9.40767	0.522648	0	0	5.92334	0	0
10.2Wk_LargeInt	27.5449	26.9461	15.5689	1.79641	11.3772	6.58683	0	0	8.98204	0.598802	0	0	0.598802	0	0
11.1Wk_LargeInt	20.6675	12.837	9.49936	1.15533	21.6945	12.4519	2.56739	0	13.7356	2.43902	0	0	2.9525	0	0
12Wk_LargeInt	5.55556	1.5873	14.2857	0	4.7619	0	0	0	6.34921	5.55556	0.793651	9.52381	7.93651	1.5873	42.0635
15Wk_LargeInt	3.45423	3.10881	5.35406	0	3.97237	0	0	1.03627	8.46287	0.345423	0.690846	5.69948	18.8256	12.0898	36.9603
16Wk_LargeInt	6.25	0	0	0	0	0	0	0	12.5	0	0	0	43.75	6.25	31.25
17Wk_LargeInt	9.18367	1.02041	1.53061	0	5.61224	0	0	1.02041	5.61224	0	1.02041	1.53061	34.1837	4.08163	35.2041

## Sheet: ED Fig.8d
Predicted	ENCC/glia Progenitor	cycling ENCC/glia	Neuroblast	cycling neuroblast	Branch A1 (iMN)	Branch A2 (IPAN/IN)	Branch A3 (IPAN/IN)	Branch A4 (IN)	Branch B1 (eMN)	Branch B2 (eMN)	Branch B3 (IPAN)	Differentiating glia	Glia 1 (DHH+)	Glia 2 (ELN+)	Glia 3 (BCAN+)
Glial Progenitors	55.8586	11.4478	23.9731	0.10101	1.07744	0.0673401	0	0.0673401	0.673401	0.10101	0	2.79461	0.875421	0.20202	2.76094
ENS Progenitors	2.2792	2.7676	16.4835	4.6805	19.9837	0.0814001	0	0.1221	50.7123	2.1571	0.0407	0.0814001	0.2442	0.0814001	0.2849
Submucosal Glial	29.4046	22.9648	10.2066	0.607533	3.28068	0.972053	0.607533	0	1.45808	0.9113	0.0607533	3.15917	0.425273	0.243013	25.6987
Intraganglionic Glial	8.60778	14.4461	1.42216	0.523952	0.898204	0.0748503	0	0.748503	0.449102	0.149701	0	19.985	12.3503	38.1737	2.17066
Differentiating Submucosal Glial	30.429	17.1582	7.7748	0	1.07239	0.49151	0	0.0893655	0.759607	0.134048	0.0446828	1.78731	0.536193	0.268097	39.4549
Lymphoid Associated Glial	0.793651	1.19048	0	0	0	0	0	0	0	0	0	0.132275	97.7513	0.132275	0
Inhibitory Motor Neuron Precursor	0.422833	1.69133	2.00846	0.951374	88.7949	0.422833	0	0.951374	4.01691	0.634249	0.105708	0	0	0	0
Inhibitory Motor Neuron	0	4.79042	0	0	77.2455	16.7665	0	0	0.598802	0	0	0	0.598802	0	0
Excitory Motor Neuron	0.674374	9.05588	0.289017	1.05973	1.44509	0.578035	0.192678	0.0963391	54.2389	31.5992	0.481696	0	0.0963391	0.192678	0
Interneuron	0	0.561798	0	0.374532	9.92509	58.2397	24.3446	0.093633	0.093633	6.17978	0.187266	0	0	0	0
Neuroendocrine (1)	0	5.15464	0	1.03093	2.06186	2.06186	0	0	7.21649	32.9897	49.4845	0	0	0	0
Neuroendocrine (2)	0	1.40845	0.704225	1.40845	15.493	2.8169	0	75.3521	1.40845	1.40845	0	0	0	0	0
Neural G2M- & S-phase	12.1951	72.9716	7.71528	0.099552	0.74664	0.049776	0	0.049776	0.647088	0.099552	0	0.696864	2.23992	1.14485	1.34395

## Sheet: ED Fig.8g
leiden_R	HOXA1	HOXB1	HOXD1	HOXA2	HOXB2	HOXA3	HOXB3	HOXD3	HOXA4	HOXB4	HOXC4	HOXD4	HOXA5	HOXB5	HOXC5	HOXA6	HOXB6	HOXC6	HOXA7	HOXB7	HOXB8	HOXC8	HOXD8	HOXA9	HOXB9	HOXC9	HOXD9	HOXA10	HOXA10-AS	HOXC10	HOXD10	HOXA11	HOXA11-AS	HOXC11	HOXD11	HOXC12	HOXD12	HOXA13	HOXB13	HOXC13	HOXD13	POU3F3	TFAP2B
Branch A1 (iMN)_LargeInt	0.00858122	0.00457203	0.108209	0.0853004	0.798154	0.629819	0.567282	0.0519612	0.198914	0.938267	0.0623387	0.0473888	0.582961	1.33178	0.0172787	0.00446186	0.0786728	0.00210262	0.00804609	0.0128793	0.0195376	0	0.0267226	0.0119768	0.00271359	0.00174947	0.00411147	0.0387961	0.0073977	0	0	0.00975126	0.0116004	0	0.00897487	0	0	0.00516859	0	0	0	0.192926	0
Branch A1 (iMN)_SmallInt	0.0192817	0	0.159928	0.119968	1.04214	0.647167	0.747304	0.100193	0.205871	1.21922	0.0886329	0.138415	0.971218	2.04175	0.104163	0.00601285	0.42046	0.0394738	0.00856313	0.0257905	0.0432983	0.000998213	0.0324234	0.000556687	0	0.000553781	0.00100334	0	0	0	0	0	0	0	0	0	0	0	0	0	0	0.00167098	0
Branch A2 (IPAN/IN)_LargeInt	0.00618672	0	0.0966293	0.0663956	0.600158	0.418453	0.373673	0.0451254	0.198346	0.670673	0.042925	0.0383182	0.266985	1.3805	0.0146654	0	0.0615397	0.0294799	0	0.0126434	0	0	0.0791428	0.0197345	0.00289558	0	0.0198503	0.00934306	0	0	0.0071208	0	0.022638	0	0.00448757	0	0	0	0	0	0	0.166964	0
Branch A2 (IPAN/IN)_SmallInt	0.00114626	0	0.164835	0.0649411	0.762996	0.316169	0.392825	0.0370498	0.22571	0.78631	0.0941099	0.0759811	0.75793	2.03306	0.100471	0.00609854	0.191801	0.0614957	0.00655188	0.0185788	0.0091272	0	0.0281833	0	0	0.0102632	0	0	0	0	0	0	0	0	0	0	0	0	0	0	0.00435495	0	0.00993615
Branch A3 (IPAN/IN)_LargeInt	0	0	0.0452481	0.0656827	0.567187	0.290132	0.608501	0.0343177	0.246336	0.740628	0.0772317	0.0273798	0.301654	1.63456	0.00380343	0.00445157	0.0599783	0.0217978	0	0	0	0	0.0160954	0	0	0.00296368	0.0177834	0.0605753	0	0	0	0	0	0	0	0	0	0.0040655	0	0	0	0.0342261	0
Branch A3 (IPAN/IN)_SmallInt	0.00824675	0	0.0391517	0.0727475	0.758841	0.285657	0.416136	0	0.162238	0.735432	0.165369	0.0347359	0.429759	1.75767	0.0668524	0.00144135	0.213026	0.0256561	0.00476874	0.0171204	0.00169919	0.00949949	0.0137495	0	0	0	0	0	0	0	0	0	0	0	0	0	0	0	0	0	0	0	0
Branch B1 (eMN)_LargeInt	0.0155828	0	0.100031	0.0961192	0.947184	0.688415	0.711328	0.0613755	0.298592	1.1174	0.0709993	0.0980528	0.591677	1.38458	0.061402	0.00149611	0.123206	0.0317531	0.00866935	0.0143969	0.0231485	0	0.0461595	0	0.0029425	0	0.0148911	0.0243919	0	0	0	0.00570434	0.0129308	0	0.00587609	0	0	0	0.00568097	0	0	0.104305	0
Branch B1 (eMN)_SmallInt	0.0221427	0.000953024	0.242257	0.175118	1.29641	0.747602	0.916265	0.132791	0.262146	1.49615	0.0824945	0.135187	1.22271	2.56204	0.165507	0.00364438	0.685459	0.041806	0	0.0560316	0.0827107	0.00447564	0.0523651	0.000555886	0	0	0	0.00124643	0	0	0	0	0	0	0	0	0	0	0.000792724	0	0	0	0
Branch B2 (eMN)_LargeInt	0	0	0.4247	0	1.10621	0.535512	0.741718	0.0854863	0.321382	0.994597	0.134312	0	0.54303	1.44714	0	0	0.362068	0	0	0.0850451	0.0853796	0	0	0	0	0	0	0	0	0	0	0.0360295	0	0	0	0	0	0	0	0	0	0.208896	0
Branch B2 (eMN)_SmallInt	0.0115904	0	0.288336	0.0805267	1.01812	0.47653	0.720707	0.0695176	0.233982	1.19065	0.0574528	0.0453572	0.949231	2.58158	0.117323	0	0.683454	0.0490971	0.00945622	0.022658	0.0225708	0.00963035	0.0186197	0.00901417	0	0	0	0	0	0	0	0	0	0	0	0	0	0	0	0	0	0.00545941	0
ENCC/glia Progenitor_LargeInt	0.0210251	0	0.0269619	0.17406	0.526805	0.427034	0.412522	0.0169612	0.121489	0.64871	0.0768409	0.0533853	0.356484	0.44218	0.0304103	0.000605369	0.0165285	0.00759401	0.00456116	0.00424014	0	0.00102118	0.00640576	0.0119581	0.00353012	0	0.00114936	0.0207098	0.000736861	0.00122413	0	0.0079192	0.0123309	0.00167726	0.00555145	0	0	0.00281716	0.00174037	0	0.00227638	0.100882	0
ENCC/glia Progenitor_SmallInt	0.0170433	0	0.039868	0.189868	0.690516	0.466455	0.56132	0.0394559	0.136032	0.908592	0.0982776	0.105459	0.547662	0.803929	0.0786534	0.0027142	0.0664439	0.0222767	0.00445546	0.00716194	0.00095185	0.00184522	0.0214808	0	0	2.18637e-05	0.00141103	0	0	0	0	0	0	0	0	0	0	0	0	0	0	0.000901385	0
Glia 1 (DHH+)_LargeInt	0.042603	0	0.00474743	0.0827816	0.345711	0.180399	0.179548	0.00767131	0.0351758	0.197068	0.0793547	0.0603306	0.105712	0.127223	0.040232	0.0393051	0.0578234	0.0732639	0.0696429	0.201928	0.0729437	0.0391955	0.0653832	0.0531156	0.309341	0.0756941	0.023158	0.0549222	0	0.0737084	0.0131395	0.0123816	0.0297855	0.043205	0.0296678	0.00796794	0	0	0	0	0	0.0265809	0.281854
Glia 1 (DHH+)_SmallInt	0.00861938	0	0.00926175	0.105621	0.337721	0.152724	0.182787	0.0171565	0.101566	0.413793	0.0830782	0.045384	0.173779	0.191042	0.0266501	0	0.0586849	0.0238125	0.00889454	0.00632499	0	0	0.0216402	0.00227406	0.0257742	0.00764203	0	0	0	0	0	0	0	0	0	0	0	0	0	0	0	0	0
Neuroblast_LargeInt	0.021058	0	0.0221846	0.11408	0.492177	0.410846	0.535229	0.0193571	0.127769	0.882978	0.106385	0.0620747	0.336623	0.512589	0.0237266	0.000927593	0.0183873	0.015518	0.00248146	0.016224	0.00166469	0	0.00713976	0.0212203	0.00540881	0	0	0.00874416	0	0	0	0.00200475	0.00223643	0.00736218	0.00255622	0	0	0	0.00641737	0	0	0.12723	0
Neuroblast_SmallInt	0.0137081	0	0.0355958	0.145314	0.666784	0.384478	0.558725	0.0512117	0.181693	0.995765	0.101659	0.0981388	0.570518	0.870696	0.10018	0.00553479	0.0964325	0.021408	0.0064676	0.0177757	0.00374887	0.0111322	0.0300589	0.000819345	0	0	0	0	0	0	0	0	0	0.00122055	0	0	0	0	0	0	0	0.0012604	0
cycling ENCC/glia_LargeInt	0.00583703	0.000749547	0.0209158	0.214208	0.698407	0.494732	0.458818	0.0142341	0.151607	0.698076	0.0916491	0.0649389	0.4329	0.536357	0.0280199	0	0.0198472	0.00771495	0.00514824	0.00568038	0	0	0.0115452	0.00918875	0.000706965	0.000551428	0.0060476	0.0169675	0.00132515	0.000621099	0	0.00494765	0.00374779	0	0.00400105	0	0	0.00535305	0.00147774	0	0.000632683	0.115981	0
cycling ENCC/glia_SmallInt	0.0248996	0	0.0396021	0.230405	0.883884	0.485622	0.560525	0.0547324	0.194474	0.861321	0.10876	0.13597	0.644455	0.906048	0.0911152	0.00222007	0.0849917	0.0236939	0.00227338	0.0129796	0.00524846	0.00195561	0.0245005	0.000763484	0	0	0	0	0	0	0	0	0	0.000411874	0	0	0	0	0	0	0	0	0
cycling neuroblast_LargeInt	0	0	0	0.150139	0.853737	0.781631	0.576646	0.199007	0.226987	0.816592	0.175063	0.104962	0.484341	0.851675	0.0594111	0	0	0.0390505	0.00324004	0.0572902	0	0	0.0109277	0.0388649	0	0	0.0516422	0.0692298	0	0	0	0	0	0	0.00598598	0	0	0.0213346	0.0158139	0	0	0.0549411	0
cycling neuroblast_SmallInt	0.0561374	0	0.0956237	0.262741	1.36894	0.773401	0.956224	0.165661	0.45589	1.14969	0.329358	0.341666	1.07385	1.8552	0.151895	0.018106	0.431425	0.0406992	0	0.0175127	0.046827	0	0.0752166	0	0	0	0	0	0	0	0	0	0	0	0	0	0	0	0	0	0	0	0
