# Supplementary material for: Cells of the human intestinal tract mapped across space and time
Source: Nature. 2021 Sep 8;597(7875):250–5. doi: 10.1038/s41586-021-03852-1 (PMC8426186; doi:10.1038/s41586-021-03852-1)
Supplement: Supplementary file 23 — Source Data Extended Data Fig. 9 [file 41586_2021_3852_MOESM23_ESM.xlsx]

## Sheet: ED Fig.9c
region	FPIL	FMIL	FTIL	FLI
ENCC/glia Progenitor	31.9926	6.63187	29.1372	32.2383
cycling ENCC/glia	33.1762	4.10913	30.1111	32.6036
Neuroblast	33.6957	11.413	29.1667	25.7246
cycling neuroblast	35.9756	9.7561	34.1463	20.122
Branch A1 (iMN)	33.2951	8.09414	28.76	29.8507
Branch A2 (IPAN/IN)	34.6209	4.57797	26.6094	34.1917
Branch A3 (IPAN/IN)	28.6765	2.94118	36.3971	31.9853
Branch A4 (IN)	37.5	35.2941	21.3235	5.88235
Branch B1 (eMN)	37.8741	12.7451	30.3406	19.0402
Branch B2 (eMN)	48.5265	10.2161	32.613	8.6444
Branch B3 (IPAN)	50.8475	18.6441	18.6441	11.8644
Differentiating glia	42.4837	28.976	18.0828	10.4575
Glia 1 (DHH+)	29.8027	17.9647	20.0415	32.1911
Glia 2 (ELN+)	48.8246	27.3056	9.22242	14.6474
Glia 3 (BCAN+)	28.532	30.255	17.7119	23.501
