# Supplementary material for: Cells of the human intestinal tract mapped across space and time
Source: Nature. 2021 Sep 8;597(7875):250–5. doi: 10.1038/s41586-021-03852-1 (PMC8426186; doi:10.1038/s41586-021-03852-1)
Supplement: Supplementary file 24 — Source Data Extended Data Fig. 10 [file 41586_2021_3852_MOESM24_ESM.xls]

## Sheet: ED Fig.10c
	FALSE	TRUE	nan
ILCP	0	6	295
LTi-like NCR+ ILC3	0	1	490
LTi-like NCR- ILC3	0	13	455
ILC2	0	4	31
NK cell	0	25	867
NK T cell	0	6	87
TRDV2/TRGV9 gdT	0	18	209
SELL+ CD4 T	4	2348	944
SELL+ CD8 T	3	1312	349
fetal T cell	0	435	417
Treg	1	550	152

## Sheet: ED Fig. 10f
region	ILCP	LTi-like NCR+ ILC3	LTi-like NCR- ILC3	ILC3	ILC2	fetal T cell	NK cell	SELL+ CD4 T	SELL+ CD8 T	Activated CD4 T	Activated CD8 T	Th1	Th17	CD8 Tmem	CX3CR1+ CD8 Tmem	MAIT cell	NK T cell	TRGV2 gdT	TRGV4 gdT	TRGV5/7 gdT	TRDV2/TRGV9 gdT	Tfh	Treg	gdT
FPIL	8.35756	12.5727	21.439	0	1.38081	1.59884	28.8517	5.08721	3.125	0	0	0	0	0	0	0	14.1715	0	0	0	1.96221	0	1.45349	0
FMIL	5.0882	16.4858	21.5739	0	1.35685	0.610583	26.1872	5.0882	3.32429	0	0	0	0	0	0	0	14.5862	0	0	0	3.52782	0	2.17096	0
FTIL	5.6243	20.5849	17.2103	0	1.12486	1.12486	21.9348	7.08661	5.17435	0	0	0	0	0	0	0	15.4106	0	0	0	2.24972	0	2.47469	0
FLI	8.84354	7.48299	4.7619	0	0.680272	2.04082	20.4082	20.068	22.7891	0	0	0	0	0	0	0	8.16327	0	0	0	1.02041	0	3.7415	0
FMLN	2.3658	0.0815794	0.407897	0	0.163159	1.92527	6.08582	48.5071	25.9096	0	0	0	0	0	0	0	3.1816	0	0	0	0.897373	0	10.4748	0
JEJ	0	0	0	0.684932	0	0	0.136986	0	0	0.273973	71.5068	0	0.136986	0.273973	0.410959	0	0	4.65753	1.09589	2.73973	0	0	0	18.0822
ILE	0	0	0	4.39367	0	0	0.527241	1.05448	0.878735	11.4236	51.6696	0	0.527241	4.21793	1.75747	0.175747	0	4.74517	2.46046	3.69069	0	0	1.93322	10.5448
TIL	0	0	0	0.710265	0.00670062	0	2.87456	14.728	3.02198	7.94023	21.5224	1.47414	4.44921	7.00214	0	0	1.88957	0.65666	0.154114	0.174216	0	16.7582	7.91343	8.7242
APD	0	0	0	3.66133	0	0	1.60183	20.1373	6.86499	35.4691	4.11899	0	0.228833	5.26316	5.72082	0	0	1.60183	0	2.0595	0	0	11.4416	1.83066
CAE	0	0	0	1.96078	0	0	1.96078	5.71895	0.980392	8.33333	21.5686	0.163399	0.326797	7.02614	2.28758	0.163399	0	6.86275	27.7778	0.816993	0	0	6.04575	8.00654
ACL	0	0	0	0.81663	0	0	0.593912	1.18782	1.11359	6.60728	46.8448	0.074239	0.296956	1.85598	0.371195	0	0	10.6904	2.82108	13.8085	0	0	1.41054	11.5071
TCL	0	0	0	3.07456	0	0	0.538048	9.14681	1.15296	6.22598	25.2882	0.076864	0.076864	3.30515	0.691776	0	0	10.3766	9.30054	8.60876	0	0	4.6887	17.4481
DCL	0	0	0	1.3468	0	0	2.6936	3.0303	1.3468	4.7138	19.1919	0	0	3.0303	0.3367	0	0	29.9663	3.367	9.09091	0	0	0.673401	21.2121
SCL	0	0	0	7.73616	0	0	2.1987	2.60586	0.2443	8.87622	22.2313	0.0814332	0.162866	1.79153	0.488599	0	0	1.87296	8.71336	14.0065	0	0	1.4658	27.5244
MLN	0	0	0	1.41247	0	0	1.86903	24.5684	2.91054	31.3311	3.85219	0	0.0428021	7.04808	0.54216	0.0856042	0	0.0570695	0	0.242545	0	0	25.9666	0.0713369
timepoint (pcw)	ILCP	LTi-like NCR+ ILC3	LTi-like NCR- ILC3	ILC3	ILC2	fetal T cell	NK cell	SELL+ CD4 T	SELL+ CD8 T	Activated CD4 T	Activated CD8 T	Th1	Th17	CD8 Tmem	CX3CR1+ CD8 Tmem	MAIT cell	NK T cell	TRGV2 gdT	TRGV4 gdT	TRGV5/7 gdT	TRDV2/TRGV9 gdT	Tfh	Treg	gdT
7.9Wk	37.5	25	25	0	0	0	0	0	0	0	0	0	0	0	0	0	12.5	0	0	0	0	0	0	0
8.4Wk	60.7143	3.57143	7.14286	0	0	0	21.4286	3.57143	0	0	0	0	0	0	0	0	3.57143	0	0	0	0	0	0	0
9.2Wk	27.7778	5.55556	27.7778	0	0	0	27.7778	5.55556	0	0	0	0	0	0	0	0	5.55556	0	0	0	0	0	0	0
9.9Wk	23.5294	29.4118	17.6471	0	0	0	23.5294	0	0	0	0	0	0	0	0	0	5.88235	0	0	0	0	0	0	0
10Wk	22.5	12.5	15	0	12.5	2.5	25	2.5	0	0	0	0	0	0	0	0	7.5	0	0	0	0	0	0	0
10.2Wk	42.1053	3.50877	29.8246	0	1.75439	0	17.5439	1.75439	0	0	0	0	0	0	0	0	1.75439	0	0	0	0	0	1.75439	0
11.1Wk	44.6927	8.93855	22.3464	0	0	1.11732	14.5251	2.23464	0	0	0	0	0	0	0	0	5.58659	0	0	0	0.558659	0	0	0
12Wk	9.27152	37.7483	17.8808	0	0	0.662252	22.5166	1.98675	0.662252	0	0	0	0	0	0	0	9.27152	0	0	0	0	0	0	0
15Wk	2.41472	11.8436	19.8927	0	1.11154	0.843235	25.3354	8.77731	7.12917	0	0	0	0	0	0	0	16.4814	0	0	0	3.21962	0	2.95132	0
16Wk	2.30003	6.35084	3.53587	0	0.514933	3.12393	10.9509	46.9276	12.5644	0	0	0	0	0	0	0	5.83591	0	0	0	0.720906	0	7.17473	0
17Wk	3.02005	1.0389	1.93283	0	0.265765	1.1597	8.06958	39.454	29.9589	0	0	0	0	0	0	0	3.2375	0	0	0	1.23218	0	10.6306	0
T110_4	0	0	0	1.47256	0	0	2.54351	11.1111	1.74029	12.5837	4.68541	0.937082	2.40964	15.3949	0	0	0.803213	0.401606	0.803213	0.535475	0	13.9224	4.41767	26.2383
T036_4	0	0	0	1.6523	0	0	3.66379	17.0259	2.87356	3.01724	14.6552	0.359195	1.72414	10.5603	0	0	0.933908	0.646552	0.215517	0.287356	0	26.0057	6.82471	9.5546
T161_4	0	0	0	1.93237	0	0	3.1401	17.1498	11.5942	3.62319	4.58937	0	1.93237	14.0097	0	0	0.483092	0.724638	0.241546	0.966184	0	18.1159	4.58937	16.9082
T057_6	0	0	0	1.23648	0	0	1.77743	7.2643	1.23648	16.5379	25.2705	0.386399	6.41422	7.6507	0	0	6.4915	0.695518	0.231839	0.231839	0	7.72798	3.47759	13.3694
T182_9	0	0	0	0.629723	0	0	0.755668	6.67506	3.02267	5.9194	45.2141	0.125945	2.01511	8.69018	0	0	2.39295	1.1335	0.251889	0.503778	0	10.0756	4.15617	8.43829
T044_10	0	0	0	0.566572	0	0	2.12465	0.424929	0.283286	3.82436	30.7365	0	23.796	4.53258	0	0	3.68272	3.25779	0.708215	0.424929	0	0.141643	1.27479	24.221
T160_10	0	0	0	0.194553	0	0	4.86381	13.6187	2.72374	3.6965	3.50195	2.52918	5.83658	11.284	0	0	1.36187	0.972763	0.389105	0.583658	0	20.8171	12.2568	15.3696
T024_12	0	0	0	0.253165	0	0	0.632911	5.31646	0.886076	9.49367	65.8228	0	6.32911	1.51899	0	0	1.64557	0.506329	0.126582	0.126582	0	1.64557	1.26582	4.43038
20-25	0	0	0	14.5985	0	0	3.83212	2.0073	0.364964	11.4964	23.7226	0	0.364964	2.37226	0	0	0	0	0	0	0	0	2.55474	38.6861
25-30	0	0	0	5.79915	0	0	2.26308	18.3876	1.9802	2.40453	27.5813	0	0	7.92079	0.990099	0.141443	0	5.65771	1.41443	1.55587	0	0	15.2758	8.62801
45-55	0	0	0	1.95995	0	0	0.937367	4.27496	2.35762	34.9382	19.8977	0	0.0568101	2.84051	0.369266	0.0710126	0	0.284051	0.979974	7.42792	0	0	19.3296	4.27496
60-65	0	0	0	1.23636	0	0	1.30909	3.85455	0.436364	2.4	33.3091	0.218182	0.509091	5.09091	2.83636	0.0727273	0	29.8909	1.01818	1.16364	0	0	2.03636	14.6182
65-70	0	0	0	0.394737	0	0	2.63158	17.2368	1.57895	11.0526	13.1579	0	0.394737	25	1.44737	0.131579	0	2.76316	0.789474	0.394737	0	0	10.9211	12.1053
70-75	0	0	0	0.898588	0	0	2.02182	44.9615	2.63158	3.4018	7.76637	0.0320924	0.0320924	5.00642	0.898588	0	0	0.449294	11.8421	0.513479	0	0	13.6072	5.9371
T197_9_IBD	0	0	0	0.271924	0	0	5.30252	3.87492	0.815772	16.3154	50.7138	1.49558	1.83549	1.22366	0	0	3.46703	0.611829	0	0	0	1.83549	4.62271	7.61387
T176_11_IBD	0	0	0	0.4	0	0	2.68571	27.2	3.94286	3.31429	0.742857	2.91429	0.457143	7.02857	0	0	0.228571	0.0571429	0	0	0	31.6571	19.0286	0.342857
T019_12_IBD	0	0	0	0.65445	0	0	5.49738	13.7435	0.65445	5.10471	6.5445	4.84293	4.84293	6.67539	0	0	0.78534	0.26178	0	0	0	30.1047	15.7068	4.58115
T202_12_IBD	0	0	0	0.347567	0.0496524	0	1.83714	9.58292	3.27706	9.63257	16.1867	1.88679	6.30586	8.39126	0	0	1.58888	0.695134	0	0	0	23.2373	8.83813	8.143
T017_13_IBD	0	0	0	0.0708215	0	0	1.983	46.6006	8.71105	2.26629	1.06232	2.26629	1.6289	3.39943	0	0	0.0708215	0.0708215	0	0	0	22.1671	8.42776	1.27479
T189_13_IBD	0	0	0	4.7619	0	0	7.61905	0.952381	0	21.9048	9.52381	0.952381	10.4762	9.52381	0	0	4.7619	0.952381	0	0	0	2.85714	8.57143	17.1429
T203_14_IBD	0	0	0	0.924703	0	0	4.22721	7.26552	1.5852	8.71863	46.6314	1.0568	4.49141	4.75561	0	0	1.71731	0.660502	0	0	0	8.45443	6.20872	3.30251
