# Supplementary material for: Cells of the human intestinal tract mapped across space and time
Source: Nature. 2021 Sep 8;597(7875):250–5. doi: 10.1038/s41586-021-03852-1 (PMC8426186; doi:10.1038/s41586-021-03852-1)
Supplement: Supplementary file 25 — Source Data Extended Data Fig. 11 [file 41586_2021_3852_MOESM25_ESM.xlsx]

## Sheet: ED Fig11c
variable	A	B	D	No seqs found for TCR
timepoint (pcw)
CD4/8 T cells	58	6	0	9
Tregs	18	1	0	2
NK T cell	4	5	2	18
NK cell	0	1	0	29
ILC2	0	0	0	5
ILCP	0	0	0	12
LTi-like NCR+ ILC3	0	0	0	38
LTi-like NCR- ILC3	0	0	0	18
