# Supplementary material for: Cells of the human intestinal tract mapped across space and time
Source: Nature. 2021 Sep 8;597(7875):250–5. doi: 10.1038/s41586-021-03852-1 (PMC8426186; doi:10.1038/s41586-021-03852-1)
Supplement: Supplementary file 26 — Source Data Extended Data Fig. 12 [file 41586_2021_3852_MOESM26_ESM.xls]

## Sheet: ED_Fig12b
	Fetal arterial EC	Fetal venous EC	LEC1 (ACKR4+)	LEC2 (MADCAM1+)	LEC3 (ADGRG3+)	LEC4 (STAB2+)	LEC5 (CLDN11+)	LEC6 (ADAMTS4+)	Mature arterial EC	Mature venous EC	arterial capillary	cycling EC	venous capillary
FPIL	23.9771	9.32761	1.08727	0.457797	0.0858369	7.75393	0.114449	0.0572246	0.400572	3.80544	0.0572246	8.26896	44.6066
FMIL	21.3001	11.8979	1.16077	0.464306	0	14.1033	0.522345	0	0.34823	3.65641	0.232153	4.29483	42.0197
FTIL	21.9083	10.7289	0.655201	0.0819001	0.0819001	8.59951	0.3276	0	0.4095	4.6683	0.36855	9.95086	42.2195
FLI	25.1101	16.0352	1.32159	1.23348	0	11.5419	0.176211	0	1.76211	3.87665	0.0881057	9.33921	29.5154
TIL	0.153374	0.153374	2.14724	0.153374	12.2699	0.153374	0	0.920245	10.7362	22.6994	50.3067	0.153374	0.153374
TIL_IBD	0	0	2.41313	0	10.3282	1.1583	0.0965251	0.482625	10.1351	36.1004	39.0927	0	0.19305
DUO	0	0	8.13008	0	0	0	1.62602	9.7561	45.5285	34.9593	0	0	0
JEJ	0	0	23.2323	0	1.3468	0	2.3569	6.73401	25.2525	37.037	4.0404	0	0
ILE	0	0	4.49516	0	11.6874	0.207469	1.17566	5.80913	22.2683	45.0899	9.05947	0	0.207469
APD	0	0	0.724638	0	0.362319	0.362319	0.724638	31.8841	34.7826	20.6522	10.1449	0.362319	0
CAE	0	0	4.38596	0	0.877193	0	1.75439	11.4035	39.0351	31.5789	10.9649	0	0
ACL	0.369004	0	0.738007	0	0	0	0	9.5941	41.6974	41.3284	5.53506	0.738007	0
DCL	0	0	4.91803	0	1.63934	0	1.63934	23.7705	36.0656	26.2295	5.7377	0	0
TCL	0.129534	0	1.29534	0	1.42487	0	0.647668	8.29016	21.8912	43.6528	22.1503	0.129534	0.388601
SCL	0	0	4.34783	0	2.17391	0.241546	1.44928	28.0193	17.1498	34.058	12.0773	0.241546	0.241546
REC	0	0	0.598802	0	0	0	0.598802	7.18563	56.5868	35.0299	0	0	0
FMLN	26.9565	5.21739	2.6087	2.6087	0	2.6087	0	0	0.869565	38.2609	0	0.869565	20
MLN	0	0	42.9594	0.357995	0	0	7.75656	2.38663	14.0811	21.8377	10.6205	0	0
	Fetal arterial EC	Mature arterial EC	arterial capillary	Fetal venous EC	Mature venous EC	venous capillary	cycling EC	LEC1 (ACKR4+)	LEC2 (MADCAM1+)	LEC3 (ADGRG3+)	LEC4 (STAB2+)	LEC5 (CLDN11+)	LEC6 (ADAMTS4+)
6.1Wk	11.7949	7.69231	0	17.9487	5.12821	32.3077	24.6154	0.512821	0	0	0	0	0
6.7Wk	22.2222	0	0	25.9259	0	33.3333	18.5185	0	0	0	0	0	0
6.9Wk	23.0769	0	0	0	15.3846	38.4615	23.0769	0	0	0	0	0	0
7.4Wk	41.1765	0	0	11.7647	5.88235	29.4118	11.7647	0	0	0	0	0	0
7.9Wk	13.7931	0	0	13.7931	3.44828	27.5862	17.2414	0	0	0	24.1379	0	0
8.4Wk	23.1672	0.879765	0	6.45161	7.62463	31.9648	22.5806	1.46628	0	0	5.8651	0	0
9.2Wk	22.1333	0.533333	0	4.26667	5.6	44.5333	13.3333	2.4	0	0	7.2	0	0
9.9Wk	24.1163	0.314218	0.157109	7.46269	5.10605	44.8547	11.469	1.09976	0	0	5.42027	0	0
10Wk	22.9308	0.135685	0.542741	11.3976	4.88467	40.5699	13.2972	0.407056	0.135685	0	5.69878	0	0
10.2Wk	21.6495	1.03093	0	10.3093	10.3093	32.9897	11.3402	0	0	0	12.3711	0	0
11.1Wk	25.8029	0.110742	0.110742	11.0742	7.53045	21.9269	11.1849	2.43632	0.775194	0	19.0476	0	0
12Wk	27.8447	0	0	12.3159	2.54351	44.7122	3.8822	0.133869	0	0	8.166	0.401606	0
15Wk	20.6575	0.355398	0.0888494	13.283	2.04354	42.8254	3.4207	1.11062	1.28832	0.222124	14.0382	0.621946	0.0444247
16Wk	23.1631	0.909727	0.419874	9.79706	4.82855	49.3352	3.63891	0.349895	0.139958	0	7.20784	0.209937	0
17Wk	24.5798	0.630252	0.210084	15.7563	5.04202	42.6471	1.89076	1.47059	0.840336	0	6.09244	0.630252	0.210084
4	0	10.9453	55.2239	0	25.8706	0	0	1.49254	0.248756	5.47264	0	0	0.746269
6	1.1236	11.236	43.8202	0	14.6067	0	0	4.49438	0	23.5955	1.1236	0	0
9	0	6.84932	49.3151	0	16.4384	1.36986	1.36986	4.10959	0	19.1781	0	0	1.36986
10	0	23.5294	35.2941	0	17.6471	0	0	0	0	23.5294	0	0	0
12	0	5.55556	35.1852	1.85185	24.0741	0	0	1.85185	0	27.7778	0	0	3.7037
20-25	0	11.8519	16.2963	0	19.2593	0	0	5.92593	0	4.44444	0	2.22222	40
25-30	0.0750188	10.2776	19.3548	0	41.5604	0.300075	0.0750188	3.45086	0	13.0533	0.300075	1.35034	10.2026
45-50	0	50	0	0	50	0	0	0	0	0	0	0	0
50-55	0.081103	26.4396	9.40795	0	35.3609	0	0.162206	22.871	0.243309	0	0	4.29846	1.13544
60-65	0	30.8311	4.55764	0	19.3029	0	0	8.0429	0	1.60858	0	2.14477	33.5121
65-70	0	36.1153	5.36166	0	38.5432	0.101163	0.101163	9.35761	0	0.455235	0.0505817	1.36571	8.54831
70-75	0	48.4848	13.6364	0	6.06061	1.51515	0	4.54545	0	4.54545	0	4.54545	16.6667
9_IBD	0	5.42636	41.0853	0	6.97674	0.775194	0	3.10078	0	38.7597	2.32558	0	1.55039
11_IBD	0	11.9369	37.1622	0	41.6667	0.225225	0	2.92793	0	5.85586	0.225225	0	0
12_IBD	0	1.0101	52.5253	0	29.2929	0	0	4.0404	0	10.101	1.0101	1.0101	1.0101
13_IBD	0	11.4068	33.8403	0	47.5285	0	0	1.14068	0	2.6616	2.6616	0	0.760456
14_IBD	0	13.8614	45.5446	0	25.7426	0	0	0.990099	0	13.8614	0	0	0
