# Supplementary material for: Cells of the human intestinal tract mapped across space and time
Source: Nature. 2021 Sep 8;597(7875):250–5. doi: 10.1038/s41586-021-03852-1 (PMC8426186; doi:10.1038/s41586-021-03852-1)
Supplement: Supplementary file 27 — Source Data Extended Data Fig. 13 [file 41586_2021_3852_MOESM27_ESM.xls]

## Sheet: ED Fig.13b
	Mesoderm 1 (HAND1+)	Mesoderm 2 (ZEB2+)	Stromal 1 (ADAMDEC1+)	Stromal 1 (CCL11+)	Stromal 2 (NPY+)	Stromal 2 (CH25H+)	Transitional Stromal 3 (C3+)	Stromal 3 (C7+)	Stromal 3 (KCNN3+)	Stromal 4 (MMP1+)	mLN Stroma (FMO2+)	T reticular	FDC	mLTo	Immature pericyte	Contractile pericyte (PLN+)	Pericyte	angiogenic pericyte	SMC (PLPP2+)	SMC (PART1/CAPN3+)	ICC	myofibroblast (RSPO2+)	myofibroblast	Mesothelium	Mesothelium (RGS5+)	Mesothelium (PRG4+)	cycling stromal
FPIL	19.9708	24.2555	8.06362	0.0184522	4.27907	4.43776	0	5.19799	3.07783	0	0	0	0	0.0535115	3.50223	0.928147	0	0.516662	7.3975	4.02259	1.15695	4.58169	0	0.317378	1.1182	0	7.10411
FMIL	2.47054	27.2948	12.9171	0.0198039	7.35716	5.88672	0	8.03545	5.42628	0	0	0	0	0.0445589	4.24299	1.85662	0	0.851569	4.02515	3.22804	1.39123	8.17903	0	0.410932	0.00990197	0	6.35211
FTIL	10.9215	25.2197	6.8199	0.0151016	3.6848	4.88387	0	9.44154	3.5368	0	0	0	0	0.00906098	3.48244	1.12658	0	0.534598	10.6134	7.24878	1.35009	2.55822	0	0.613126	0.132894	0	7.80754
FLI	37.0465	19.7879	3.79918	0.00510986	2.21257	1.03475	0	11.8804	1.19571	0	0	0	0	0.168625	1.56617	0.863567	0	0.93766	12.4757	1.28769	0.125192	1.372	0	0.840572	0.712826	0	2.68779
TIL	0	0	13.9863	38.9691	20.756	0.0343643	0	1.78694	0	0.687285	0	3.60825	6.28866	0.549828	0	0.618557	7.93814	0	0	0	0	0.584192	4.19244	0	0	0	0
TIL_IBD	0	0	8.17232	25.3722	16.9781	0.0633513	0	0.918594	0	19.6389	0	8.23567	0.633513	0.981945	0	3.35762	9.62939	0	0	0	0	0.538486	5.47989	0	0	0	0
DUO	0	0	0	0	0	0	46.9565	0	0	0	1.73913	0	0	0	0	51.3043	0	0	0	0	0	0	0	0	0	0	0
JEJ	0	0	0	0.613497	0.613497	0	79.7546	0	0	0	0.613497	0	0	0	0	17.7914	0	0	0	0	0	0.613497	0	0	0	0	0
ILE	0	0	1.42672	9.46822	0.972763	0	61.4786	0.77821	0	0	0.129702	0	0	0	0	21.2711	0.129702	0	0	0	0	3.89105	0.324254	0	0	0.129702	0
APD	0	0	1.59236	4.4586	2.2293	0	56.6879	0.636943	0	0	18.1529	0.318471	0	0	0	12.1019	0.318471	0	0	0	0	1.27389	2.2293	0	0	0	0
CAE	0	0	7.16511	15.5763	3.42679	0	30.8411	5.919	0	0	0.934579	1.86916	0	0	0	25.2336	3.11526	0	0	0	0	2.80374	3.11526	0	0	0	0
ACL	0	0	0.273973	1.64384	1.91781	0	82.4658	1.64384	0	0	2.46575	0.273973	0	0	0	9.0411	0	0	0	0	0	0.273973	0	0	0	0	0
DCL	0	0	0	1.01523	8.12183	0	70.5584	0.507614	0	0	4.06091	0	0	0	0	14.2132	0	0	0	0	0	0.507614	1.01523	0	0	0	0
TCL	0	0	2.37226	8.4854	8.94161	0.182482	48.7226	4.28832	0	0	0.638686	0.273723	0	0	0	14.2336	1.82482	0	0	0	0	1.09489	7.02555	0	0	1.91606	0
SCL	0	0	5.83051	17.0847	4.47458	0	45.6949	5.22034	0	0	1.83051	2.84746	0	0	0	12.9492	0.813559	0	0	0	0	1.76271	1.49153	0	0	0	0
REC	0	0	0.282087	1.26939	0.705219	0	81.9464	1.26939	0	0	1.83357	0	0	0	0	11.9887	0	0	0	0	0	0	0.423131	0	0	0.282087	0
FMLN	0.760456	0	0	0	0	0	0	32.5095	0	0	0	0	0	48.6692	0.190114	5.32319	0	12.5475	0	0	0	0	0	0	0	0	0
MLN	0	0	0	0	0.367647	0	7.35294	0	0	0	83.0882	1.10294	0	0	0	5.51471	1.47059	0	0	0	0	1.10294	0	0	0	0	0
	Mesoderm 1 (HAND1+)	Mesoderm 2 (ZEB2+)	Stromal 1 (ADAMDEC1+)	Stromal 1 (CCL11+)	Stromal 2 (NPY+)	Stromal 2 (CH25H+)	Transitional Stromal 3 (C3+)	Stromal 3 (C7+)	Stromal 3 (KCNN3+)	Stromal 4 (MMP1+)	mLN Stroma (FMO2+)	T reticular	FDC	mLTo	Immature pericyte	Contractile pericyte (PLN+)	Pericyte	angiogenic pericyte	SMC (PLPP2+)	SMC (PART1/CAPN3+)	ICC	myofibroblast (RSPO2+)	myofibroblast	Mesothelium	Mesothelium (RGS5+)	Mesothelium (PRG4+)	cycling stromal
6.1Wk	66.9484	7.39917	0.029656	0	0.014828	0.118624	0	8.86714	0	0	0	0	0	0	0.355872	0.014828	0	1.24555	7.19158	0.133452	0	0.044484	0	0.177936	2.03144	0	5.42705
6.7Wk	63.6439	5.29498	0.354388	0	0.125078	1.25078	0	1.31332	0.104232	0	0	0	0	0	0.45862	0	0	0.0416927	21.0757	1.06316	0.104232	0.0208464	0	0.145925	0.708776	0	4.29435
6.9Wk	46.3366	11.2479	0.60103	0	0.114482	1.65999	0	0.57241	0	0	0	0	0	0	0.801374	0	0	0.0286205	27.5902	2.54722	0.057241	0.0286205	0	0.0286205	0.257584	0	8.12822
7.4Wk	89.0015	0.116107	0.0633312	0	0	0	0	0.0105552	0	0	0	0	0	0	0	0	0	0	0.0633312	0	0	0	0	0	6.06924	0	4.67596
7.9Wk	46.362	10.1022	0.871918	0	0.300661	1.44317	0	9.65123	0.270595	0	0	0	0	0	0.631389	0.120265	0	0.0901984	18.3704	5.98316	0.360794	0.0601323	0	0.150331	0.571257	0	4.66025
8.4Wk	18.134	29.8651	3.12143	0	0.33158	2.86988	0	8.9641	1.04048	0	0	0	0	0	3.29293	0.354448	0	0.148639	14.2808	7.32906	0.343014	0.0343014	0	0.365882	0.114338	0	9.41002
9.2Wk	21.1377	24.4304	5.30648	0	2.61649	4.33632	0	5.08599	1.39644	0	0	0	0	0	4.17463	0.146994	0	0.102896	14.5671	3.67485	1.51404	0.0440982	0	0.470381	0.367485	0	10.6277
9.9Wk	15.0787	35.3334	3.11925	0	1.81843	3.5347	0	6.32023	1.92059	0	0	0	0	0	3.37125	0.551658	0	0.163454	13.0151	6.54498	1.18504	0.0204318	0	0.885378	0.292856	0	6.84465
10Wk	14.6921	27.1266	4.27127	0	1.23713	2.76323	0	8.1452	2.06791	0	0	0	0	0	3.66625	0.686292	0	0.153513	14.972	8.65089	1.82409	0.00903016	0	1.14683	0.234784	0	8.3529
10.2Wk	19.3182	10.3409	2.78409	0	2.10227	6.42045	0	6.30682	1.59091	0	0	0	0	0	1.30682	0.284091	0	0.113636	34.2614	7.38636	1.42045	0	0	1.98864	0.227273	0	4.14773
11.1Wk	9.97133	32.0544	8.18442	0.00785453	2.81978	4.33963	0	11.3577	2.90225	0	0	0	0	0.0117818	3.5581	0.730472	0	0.157091	7.03374	4.38676	1.40596	0.157091	0	0.824726	0.176727	0	9.92028
12Wk	0.732601	27.8548	15.6713	0	8.53639	3.51967	0	7.64453	4.49116	0	0	0	0	0.0955566	7.43749	1.84743	0	1.16261	6.84822	1.60854	0.732601	3.93375	0	0.270744	0	0	7.61268
15Wk	1.32518	26.5308	13.6595	0.0407747	8.3928	5.50459	0	11.1009	6.30309	0	0	0	0	0.309208	2.95277	2.19504	0	1.48828	2.65036	2.23581	1.04315	11.9436	0	0.227659	0.00339789	0	2.0931
16Wk	0.438387	23.7682	10.588	0.0667111	7.05232	6.69017	0	12.2272	4.56495	0	0	0	0	1.09597	5.15582	2.72563	0	2.35395	4.13609	3.2212	1.05785	13.0563	0	0.714762	0.0190603	0	1.06738
17Wk	1.19539	8.67203	18.17	0	16.4747	6.73767	0	8.49815	6.71593	0	0	0	0	3.21669	3.21669	3.80352	0	2.41252	6.41165	5.08585	0.630298	7.17235	0	0.804173	0.0217344	0	0.760704
4	0	0	13.0279	26.5569	21.6893	0	0	2.21904	0	0.429492	0	7.22978	12.8132	0.644238	0	0.858984	10.952	0	0	0	0	0.429492	3.14961	0	0	0	0
6	0	0	12.1864	48.9247	22.7599	0.179211	0	1.07527	0	0.537634	0	0.179211	0	0.537634	0	0.179211	6.45161	0	0	0	0	0.896057	6.09319	0	0	0	0
9	0	0	12.8713	44.0594	23.7624	0	0	1.9802	0	1.9802	0	1.48515	0.49505	0.990099	0	0.49505	4.45545	0	0	0	0	1.48515	5.94059	0	0	0	0
10	0	0	19.0805	55.8621	14.9425	0	0	1.6092	0	0.689655	0	0	0.689655	0.45977	0	0	2.75862	0	0	0	0	0	3.90805	0	0	0	0
12	0	0	15.0943	49.6855	19.1824	0	0	1.25786	0	1.25786	0	0	0	0	0	1.25786	6.60377	0	0	0	0	0.943396	4.71698	0	0	0	0
20-25	0	0	8.48806	23.4748	5.96817	0	43.8992	7.29443	0	0	1.45889	5.30504	0	0	0	1.45889	0.66313	0	0	0	0	1.19363	0.795756	0	0	0	0
25-30	0	0	3.08087	14.463	4.57852	0	42.9611	2.01113	0	0	2.82413	0.12837	0	0	0	18.6136	1.54044	0	0	0	0	4.10783	4.79247	0	0	0.898588	0
45-50	0	0	1.47059	0	0	0	94.1176	0	0	0	4.41176	0	0	0	0	0	0	0	0	0	0	0	0	0	0	0	0
50-55	0	0	2.15054	2.68817	1.07527	0	26.3441	2.68817	0	0	29.2115	1.6129	0	0	0	33.1541	0.537634	0	0	0	0	0.358423	0.179211	0	0	0	0
60-65	0	0	0.929615	0.929615	0.265604	0	84.595	0.796813	0	0	8.49934	0.265604	0	0	0	3.05445	0	0	0	0	0	0.664011	0	0	0	0	0
65-70	0	0	0.0559284	1.1745	3.24385	0.111857	69.1275	1.45414	0	0	2.23714	0.111857	0	0	0	21.4206	0.167785	0	0	0	0	0.279642	0.391499	0	0	0.223714	0
70-75	0	0	2.57235	4.82315	2.89389	0	76.8489	7.71704	0	0	2.57235	0	0	0	0	1.92926	0.643087	0	0	0	0	0	0	0	0	0	0
9_IBD	0	0	10.4575	51.4706	23.366	0	0	2.12418	0	0.326797	0	0.490196	0	0	0	0.163399	3.75817	0	0	0	0	0.490196	7.35294	0	0	0	0
11_IBD	0	0	6.79117	1.35823	14.601	0	0	0.0848896	0	35.0594	0	14.3463	1.52801	2.54669	0	4.41426	15.5348	0	0	0	0	0.254669	3.48048	0	0	0	0
12_IBD	0	0	7.64818	33.2696	14.1491	0	0	0.573614	0	30.2103	0	2.10325	0.191205	0.191205	0	1.52964	5.16252	0	0	0	0	0.382409	4.58891	0	0	0	0
13_IBD	0	0	7.4364	28.9628	21.9178	0.391389	0	0.587084	0	9.19765	0	7.82779	0.195695	0	0	7.04501	7.82779	0	0	0	0	0.978474	7.63209	0	0	0	0
14_IBD	0	0	10.8108	44.4444	10.5105	0	0	2.7027	0	0	0	11.1111	0	0	0	2.7027	9.30931	0	0	0	0	1.2012	7.20721	0	0	0	0

## Sheet: ED Fig.13d
	LargeInt	SmallInt	lymph node
Age
11.1Wk	0	3	0
12Wk	3	3	0
15Wk	62	29	0
16Wk	1	3	111
17Wk	0	3	145
