# Supplementary material for: Cells of the human intestinal tract mapped across space and time
Source: Nature. 2021 Sep 8;597(7875):250–5. doi: 10.1038/s41586-021-03852-1 (PMC8426186; doi:10.1038/s41586-021-03852-1)
Supplement: Supplementary file 28 — Source Data Extended Data Fig. 14 [file 41586_2021_3852_MOESM28_ESM.xlsx]

## Sheet: ED Fig.14g
Only gut regions
Percentage
Age	CLP	Pro-B	Pre-B	Immature B	Naive B	STAT1+ Naive B	GC B cell	LZ GC cell	DZ GC cell	Memory B	FCRL4+ Memory B	IgA plasma cell	IgG plasma cell	IgM plasma cell	Cycling B cell	Cycling plasma cell
8.4Wk	41.0256	56.4103	0	2.5641	0	0	0	0	0	0	0	0	0	0	0	0
9.2Wk	45.4545	45.4545	9.09091	0	0	0	0	0	0	0	0	0	0	0	0	0
9.9Wk	37.5	56.25	6.25	0	0	0	0	0	0	0	0	0	0	0	0	0
10Wk	15.8537	71.9512	9.7561	2.43902	0	0	0	0	0	0	0	0	0	0	0	0
10.2Wk	33.3333	33.3333	33.3333	0	0	0	0	0	0	0	0	0	0	0	0	0
11.1Wk	19.4915	69.4915	7.62712	3.38983	0	0	0	0	0	0	0	0	0	0	0	0
12Wk	22.2222	61.1111	11.1111	5.55556	0	0	0	0	0	0	0	0	0	0	0	0
15Wk	4.09982	29.9465	25.1337	40.82	0	0	0	0	0	0	0	0	0	0	0	0
16Wk	16.9014	30.2817	18.3099	34.507	0	0	0	0	0	0	0	0	0	0	0	0
17Wk	5.76923	7.69231	5.76923	80.7692	0	0	0	0	0	0	0	0	0	0	0	0
4	0	0	0	0	22.7897	0.197941	11.9952	6.17577	8.84138	11.9029	1.30641	6.21536	2.42808	3.10108	16.9966	8.04962
6	0	0	0	0	28.625	0.25	6.5	2.875	4.125	14	1.5	18.25	1.5	0.875	13.625	7.875
9	0	0	0	0	16.7382	0.286123	5.72246	2.28898	7.01001	24.0343	2.14592	24.4635	1.14449	1.43062	11.1588	3.57654
10	0	0	0	0	17.6411	0.403226	5.94758	2.41935	4.43548	23.5887	4.93952	16.129	3.83065	0.705645	13.5081	6.45161
12	0	0	0	0	0.990099	0	0.990099	0	0	4.9505	0.990099	84.1584	2.9703	0	0	4.9505
20-25	0	0	0	0	5.53398	0	0	0	0	25.8252	0	64.7573	2.13592	0	1.74757	0
25-30	0	0	0	0	0.475035	0	0	0	0	2.53689	0	93.3192	3.03214	0	0.63675	0
45-50	0	0	0	0	44.9935	0	0	0	0	35.1105	0	19.1157	0.130039	0	0.650195	0
60-65	0	0	0	0	6.469	0	0	0	0	28.5714	0	51.4825	1.34771	0	12.1294	0
65-70	0	0	0	0	0.243531	0	0	0	0	2.52664	0	93.3638	2.77017	0	1.09589	0
9_IBD	0	0	0	0	3.78788	0	0.505051	0	0	15.1515	0.757576	67.9293	4.0404	0	1.0101	6.81818
11_IBD	0	0	0	0	12.7077	1.2573	3.8617	0.987876	0.673552	22.317	3.27795	16.9286	25.5501	0.0898069	6.33139	6.01706
12_IBD	0	0	0	0	27.4135	30.313	2.37232	0.889621	0.92257	10.5766	1.35091	10.5107	7.05107	0.0988468	4.61285	3.88797
13_IBD	0	0	0	0	47.9144	3.24843	2.91621	1.77187	0.442968	23.9572	0.479882	10.0037	1.40273	0.073828	4.17128	3.61757
14_IBD	0	0	0	0	14.2361	0	2.08333	0	0	51.7361	0.694444	22.2222	4.16667	0	0.347222	4.51389
Cell counts
Age	CLP	Pro-B	Pre-B	Immature B	Naive B	STAT1+ Naive B	GC B cell	LZ GC cell	DZ GC cell	Memory B	FCRL4+ Memory B	IgA plasma cell	IgG plasma cell	IgM plasma cell	Cycling B cell	Cycling plasma cell
8.4Wk	16	22	0	1	0	0	0	0	0	0	0	0	0	0	0	0
9.2Wk	5	5	1	0	0	0	0	0	0	0	0	0	0	0	0	0
9.9Wk	6	9	1	0	0	0	0	0	0	0	0	0	0	0	0	0
10Wk	13	59	8	2	0	0	0	0	0	0	0	0	0	0	0	0
10.2Wk	1	1	1	0	0	0	0	0	0	0	0	0	0	0	0	0
11.1Wk	23	82	9	4	0	0	0	0	0	0	0	0	0	0	0	0
12Wk	4	11	2	1	0	0	0	0	0	0	0	0	0	0	0	0
15Wk	23	168	141	229	0	0	0	0	0	0	0	0	0	0	0	0
16Wk	24	43	26	49	0	0	0	0	0	0	0	0	0	0	0	0
17Wk	3	4	3	42	0	0	0	0	0	0	0	0	0	0	0	0
4	0	0	0	0	1727	15	909	468	670	902	99	471	184	235	1288	610
6	0	0	0	0	229	2	52	23	33	112	12	146	12	7	109	63
9	0	0	0	0	117	2	40	16	49	168	15	171	8	10	78	25
10	0	0	0	0	175	4	59	24	44	234	49	160	38	7	134	64
12	0	0	0	0	1	0	1	0	0	5	1	85	3	0	0	5
20-25	0	0	0	0	57	0	0	0	0	266	0	667	22	0	18	0
25-30	0	0	0	0	47	0	0	0	0	251	0	9233	300	0	63	0
45-50	0	0	0	0	346	0	0	0	0	270	0	147	1	0	5	0
60-65	0	0	0	0	24	0	0	0	0	106	0	191	5	0	45	0
65-70	0	0	0	0	8	0	0	0	0	83	0	3067	91	0	36	0
9_IBD	0	0	0	0	15	0	2	0	0	60	3	269	16	0	4	27
11_IBD	0	0	0	0	283	28	86	22	15	497	73	377	569	2	141	134
12_IBD	0	0	0	0	832	920	72	27	28	321	41	319	214	3	140	118
13_IBD	0	0	0	0	1298	88	79	48	12	649	13	271	38	2	113	98
14_IBD	0	0	0	0	41	0	6	0	0	149	2	64	12	0	1	13
only mLN
Percentage
Age	CLP	Pro-B	Pre-B	Immature B	Naive B	Memory B	IgA plasma cell	IgG plasma cell	Cycling B cell
16Wk	5.35714	12.5	19.2857	62.8571	0	0	0	0	0
17Wk	7.49235	12.6911	27.37	52.4465	0	0	0	0	0
20-25	0	0	0	0	20	60	0	20	0
25-30	0	0	0	0	12.2093	19.7674	22.6744	44.7674	0.581395
45-50	0	0	0	0	34.5017	64.8797	0.412371	0	0.206186
65-70	0	0	0	0	12.3487	85.7143	0.726392	0	1.21065
70-75	0	0	0	0	21.8551	76.493	0.889454	0.25413	0.508259
Cell counts
Age	CLP	Pro-B	Pre-B	Immature B	Naive B	Memory B	IgA plasma cell	IgG plasma cell	Cycling B cell
16Wk	15	35	54	176	0	0	0	0	0
17Wk	49	83	179	343	0	0	0	0	0
20-25	0	0	0	0	1	3	0	1	0
25-30	0	0	0	0	21	34	39	77	1
45-50	0	0	0	0	502	944	6	0	3
65-70	0	0	0	0	51	354	3	0	5
70-75	0	0	0	0	172	602	7	2	4

## Sheet: ED Fig.14h
index	Stage1	isotype
CGTGTCTGTGCTTCTC-1-Human_colon_16S8001871	Adult	IgA2
GCACTCTGTCTAGTGT-1-Human_colon_16S8159186	Fetal	IgM
ATAAGAGTCTTTAGTC-1-Human_colon_16S8159186	Fetal	IgM
AGCGGTCCACGGACAA-1-Human_colon_16S8002629	Adult	IgA1
TACTCGCCACGCGAAA-1-Human_colon_16S8002626	Adult	IgA2
GTCAAGTCATACAGCT-1-Human_colon_16S8002626	Adult	IgA1
GTTCGGGCACCTATCC-1-Human_colon_16S8002624	Adult	IgG1
GTCCTCACAGGGTTAG-1-Human_colon_16S8001883	Adult	IgA2
AGGGAGTGTAGGGTAC-1-Human_colon_16S8001903	Adult	IgA1
AGCAGCCCAAGCCGCT-1-Human_colon_16S8000484	Adult	IgA2
ACAGCTATCTTTACAC-1-Human_colon_16S8000484	Adult	IgM
CGTTCTGAGATATGGT-1-Human_colon_16S8001875	Adult	IgM
ATAGACCTCCGCATCT-1-Human_colon_16S8001869	Adult	IgA2
ACACCCTTCAAGGCTT-1-Human_colon_16S8159187	Fetal	IgM
AGGGAGTAGCTCCCAG-1-Human_colon_16S8001871	Adult	IgA2
GCGCAGTCAGGTCTCG-1-Human_colon_16S8001871	Adult	IgA2
TTTGTCAAGCAGGTCA-1-Human_colon_16S8001869	Adult	IgA2
TGGGAAGCATAAAGGT-1-Human_colon_16S8001869	Adult	IgA2
GCACTCTTCATTTGGG-1-Human_colon_16S8001869	Adult	IgA2
ATCACGATCATGGTCA-1-Human_colon_16S8001869	Adult	IgA2
ACACCAAAGTTCGCGC-1-Human_colon_16S8001879	Adult	IgG1
CCTACACCACACGCTG-1-Human_colon_16S8001867	Adult	IgA2
CCGTTCAGTAGCTGCC-1-Human_colon_16S8001865	Adult	IgA1
ACGAGCCAGTCACGCC-1-Human_colon_16S8001903	Adult	IgA1
GTGAAGGTCAAGGTAA-1-Human_colon_16S8159191	Adult	IgA1
ATGCGATGTTAAAGTG-1-Human_colon_16S8159193	Adult	IgA1
CTAGTGAAGTATCTCG-1-Human_colon_16S8001903	Adult	IgA1
TGAGCATAGTCTCGGC-1-Human_colon_16S8001907	Adult	IgA1
GGGCACTGTTCAGCGC-1-Human_colon_16S8001907	Adult	IgA1
CTCGTACAGCCCGAAA-1-Human_colon_16S8001907	Adult	IgA1
AAGGCAGAGAGACGAA-1-Human_colon_16S8001869	Adult	IgA2
TGAGAGGAGTACGTTC-1-Human_colon_16S8001871	Adult	IgA2
ATTACTCTCGACCAGC-1-Human_colon_16S8001863	Adult	IgA2
GACGCGTAGACTGTAA-1-Human_colon_16S8001907	Adult	IgA1
CAGTCCTAGGCCGAAT-1-Human_colon_16S8001907	Adult	IgA1
ATTGGACTCACCCTCA-1-Human_colon_16S8001907	Adult	IgA1
GGCAATTCACGACGAA-1-Human_colon_16S8001903	Adult	IgA1
TTTCCTCTCTAACTCT-1-Human_colon_16S8117828	Adult	IgM
AAATGCCCAAGCTGTT-1-Human_colon_16S8001905	Adult	IgA1
TTGTAGGAGTGTCCCG-1-Human_colon_16S8001869	Adult	IgA2
CACAGGCAGACTCGGA-1-Human_colon_16S8001869	Adult	IgA2
TTAGGCAGTTCCGTCT-1-Human_colon_16S8001903	Adult	IgA1
CAAGATCCACGGCCAT-1-Human_colon_16S8001903	Adult	IgA1
CCTAAAGAGCCAGTAG-1-Human_colon_16S8001903	Adult	IgA2
GGTGAAGCAGGGCATA-1-Human_colon_16S8001903	Adult	IgA2
CCACGGATCACCTTAT-1-Human_colon_16S8001903	Adult	IgA2
TGTGGTAAGACTGGGT-1-Human_colon_16S8001903	Adult	IgA1
TCGGGACGTAATAGCA-1-Human_colon_16S8001903	Adult	IgA2
CGGGTCATCACTTATC-1-Human_colon_16S8001903	Adult	IgA1
GTCACAATCAGCTCGG-1-Human_colon_16S8001903	Adult	IgA1
GTAGGCCCACGTTGGC-1-Human_colon_16S8001903	Adult	IgA2
ACTTTCAGTAGATTAG-1-Human_colon_16S8001903	Adult	IgA2
CTAAGACCATACTCTT-1-Human_colon_16S8001903	Adult	IgA2
TACTTACCAATAGCGG-1-Human_colon_16S8001871	Adult	IgA2
CCACTACGTACTTAGC-1-Human_colon_16S8001903	Adult	IgA1
ACGAGGAAGAGGACGG-1-Human_colon_16S8001903	Adult	IgA1
ACAGCCGTCCAAGTAC-1-Human_colon_16S8001903	Adult	IgG1
ACACCAATCACCATAG-1-Human_colon_16S8001903	Adult	IgA1
AGGTCCGTCGGCTTGG-1-Human_colon_16S8117829	Adult	IgA2
TTCGGTCGTGATGTGG-1-Human_colon_16S8117829	Adult	IgA1
TACTCATCACACCGCA-1-Human_colon_16S8117829	Adult	IgG2
CAACCTCTCACCTCGT-1-Human_colon_16S8117829	Adult	IgA2
GTGCGGTCAGTACACT-1-Human_colon_16S8117828	Adult	IgM
CACTCCATCCTTGCCA-1-Human_colon_16S8117828	Adult	IgG3
CACAGTATCCCGGATG-1-Human_colon_16S8001869	Adult	IgA2
ACACCCTTCTCGATGA-1-Human_colon_16S8117830	Adult	IgA2
TTGCCGTTCCAGATCA-1-Human_colon_16S8001903	Adult	IgA1
GGACAAGAGTCGCCGT-1-FCA_gut8015061	Fetal	IgM
ACGGCCAAGACAAGCC-1-Human_colon_16S8159182	Fetal	IgM
CCTCTGAGTACATGTC-1-Human_colon_16S8159193	Adult	IgA2
ACCTTTACATTCCTCG-1-Human_colon_16S8001907	Adult	IgA1
TCAGCAAAGTCACGCC-1-Human_colon_16S8001903	Adult	IgA1
GTGTTAGAGCGGCTTC-1-Human_colon_16S8001907	Adult	IgA1
TGACTTTTCGCCGTGA-1-Human_colon_16S8001907	Adult	IgA1
TAAGAGACATGATCCA-1-Human_colon_16S8001905	Adult	IgA1
TTCTTAGAGCTAAGAT-1-Human_colon_16S8001903	Adult	IgA1
TACTTACGTGAAGGCT-1-Human_colon_16S8001905	Adult	IgA2
AAACGGGTCTCCAACC-1-Human_colon_16S8001907	Adult	IgA1
TCACGAAAGCAGGCTA-1-Human_colon_16S8001905	Adult	IgA1
TGATTTCCACATGGGA-1-Human_colon_16S8159191	Adult	IgA1
TTCCCAGGTAGCGCAA-1-Human_colon_16S8001905	Adult	IgA1
TCTTCGGCATCACAAC-1-Human_colon_16S8159193	Adult	IgA2
GCATACATCTGAAAGA-1-Human_colon_16S8001907	Adult	IgA1
TTCGAAGGTTCGAATC-1-Human_colon_16S8001907	Adult	IgA2
ATGGGAGCAGCGTTCG-1-Human_colon_16S8001905	Adult	IgA2
GTACTTTTCGGAAACG-1-Human_colon_16S8001903	Adult	IgA1
CCGGTAGCAGCCTATA-1-Human_colon_16S8000484	Adult	IgA1
ATCTACTTCCTTTCGG-1-Human_colon_16S8159193	Adult	IgA1
CTGTTTAAGGGCTTGA-1-Human_colon_16S8159191	Adult	IgA1
GCACTCTAGGATGCGT-1-Human_colon_16S8159191	Adult	IgA1
GAACCTATCGAGGTAG-1-Human_colon_16S8159190	Fetal	IgM
AGCATACTCGTTTAGG-1-Human_colon_16S8159186	Fetal	IgM
TGCGCAGAGAGCAATT-1-Human_colon_16S8000484	Adult	IgA2
TTCTCCTGTCTGGAGA-1-FCA_gut8015061	Fetal	IgM
TCATTTGTCGAGGTAG-1-FCA_gut8015061	Fetal	IgM
CCAGCGATCAGGCCCA-1-FCA_gut8015061	Fetal	IgM
ACTTTCATCGGTTCGG-1-Human_colon_16S8159188	Fetal	IgM
ACGATGTTCTTGAGAC-1-Human_colon_16S8159188	Fetal	IgM
GTCCTCATCACTCCTG-1-Human_colon_16S8001881	Adult	IgA2
ACAGCCGTCTTTACAC-1-Human_colon_16S8000484	Adult	IgM
TAGCCGGGTAGATTAG-1-Human_colon_16S8001871	Adult	IgG1
TAGGCATCAGCCTGTG-1-Human_colon_16S8159191	Adult	IgA1
CAACTAGGTAGCGCTC-1-Human_colon_16S8001865	Adult	IgA2
GGGTCTGTCATCATTC-1-Human_colon_16S8001869	Adult	IgA2
TGAGAGGCATCGGAAG-1-Human_colon_16S8001869	Adult	IgA2
TCCCGATAGCTGTTCA-1-Human_colon_16S8001869	Adult	IgG2
CGACCTTAGATGTCGG-1-Human_colon_16S8001869	Adult	IgA2
CTTAGGATCAGTCAGT-1-Human_colon_16S8159191	Adult	IgA2
AGCATACCACTCAGGC-1-Human_colon_16S8001869	Adult	IgA2
GTGCTTCAGTCGCCGT-1-Human_colon_16S8159192	Adult	IgA2
TAAACCGAGACGCACA-1-Human_colon_16S8159192	Adult	IgA2
TTAACTCAGAGTACCG-1-Human_colon_16S8159191	Adult	IgA2
GATCGATTCAGCTCTC-1-Human_colon_16S8159193	Adult	IgA2
GCTTCCACATATGAGA-1-Human_colon_16S8001903	Adult	IgM
GTCTCGTTCGGCTACG-1-Human_colon_16S8159191	Adult	IgA2
GAATAAGTCAGATAAG-1-Human_colon_16S8159191	Adult	IgA2
AGCTCCTGTATCACCA-1-Human_colon_16S8159191	Adult	IgA1
CAACTAGTCCTCATTA-1-Human_colon_16S8001903	Adult	IgA1
ATCGAGTAGCTCCTCT-1-Human_colon_16S8001903	Adult	IgA2
CTCTAATCATTCCTCG-1-Human_colon_16S8001903	Adult	IgA1
AGGCCACGTCCATCCT-1-Human_colon_16S8001903	Adult	IgA1
CCGGTAGGTATTACCG-1-Human_colon_16S8159193	Adult	IgA2
CTGGTCTGTAAGTAGT-1-Human_colon_16S8159193	Adult	IgA2
CGTTAGAAGTGTACTC-1-Human_colon_16S8159193	Adult	IgA1
CGTAGCGAGAGTGAGA-1-Human_colon_16S8159193	Adult	IgA1
AGAGTGGGTAAGTAGT-1-Human_colon_16S8001907	Adult	IgG2
GGCGACTAGACAGGCT-1-Human_colon_16S8001903	Adult	IgA1
CTCTGGTAGTGGGTTG-1-Human_colon_16S8001903	Adult	IgA1
TTTGTCATCGCAAACT-1-Human_colon_16S8001903	Adult	IgA2
TACCTATCAGACACTT-1-Human_colon_16S8001903	Adult	IgA2
AGTGTCAAGCAGGTCA-1-Human_colon_16S8001903	Adult	IgA2
ACATACGTCGCATGGC-1-Human_colon_16S8001903	Adult	IgA2
TTCCCAGGTATGCTTG-1-Human_colon_16S8117829	Adult	IgA2
GAATGAAGTGATGTGG-1-Human_colon_16S8001869	Adult	IgA2
CATCAGATCACCCGAG-1-Human_colon_16S8001903	Adult	IgA2
CCAATCCTCCACGTTC-1-Human_colon_16S8159184	Fetal	IgM
TGAGGGAGTTCATGGT-1-Human_colon_16S8002624	Adult	IgA2
AAACGGGGTAGCTTGT-1-Human_colon_16S8159191	Adult	IgA2
ATCTACTGTTATCCGA-1-Human_colon_16S8001903	Adult	IgA2
AACTCTTTCATCGGAT-1-Human_colon_16S8001903	Adult	IgA2
CGTTCTGTCTGCCAGG-1-Human_colon_16S8117828	Adult	IgA1
CAGATCATCTCAAGTG-1-Human_colon_16S8001903	Adult	IgA1
CCTCAGTTCCGTACAA-1-Human_colon_16S8117828	Adult	IgA1
GTAGTCAGTACACCGC-1-Human_colon_16S8002624	Adult	IgM
CATCGAACAGAGCCAA-1-Human_colon_16S8117829	Adult	IgA2
CGAGCCATCTTGCAAG-1-Human_colon_16S8159186	Fetal	IgM
ACTGATGCACCTATCC-1-Human_colon_16S8001865	Adult	IgA2
GACCAATTCGCCAGCA-1-Human_colon_16S8159184	Fetal	IgM
TGCTGCTAGTGATCGG-1-Human_colon_16S8000484	Adult	IgA1
TACCTATTCGTAGGTT-1-Human_colon_16S8001869	Adult	IgA2
TAGAGCTCACGACTCG-1-Human_colon_16S8001869	Adult	IgA2
GCTGCAGCATTCCTCG-1-Human_colon_16S8001869	Adult	IgA2
GCACATATCCTCGCAT-1-Human_colon_16S8001869	Adult	IgA2
GCTTGAACACCTATCC-1-Human_colon_16S8001869	Adult	IgA2
TGCGCAGCAGACAAAT-1-Human_colon_16S8001869	Adult	IgA2
CTTCTCTTCAAACAAG-1-Human_colon_16S8001867	Adult	IgA2
TACCTATAGGTCATCT-1-Human_colon_16S8001869	Adult	IgA2
TAGGCATAGAAGGGTA-1-Human_colon_16S8001865	Adult	IgA2
GCCAAATTCACTTATC-1-Human_colon_16S8001869	Adult	IgA2
CTCACACAGGTGCTAG-1-Human_colon_16S8001869	Adult	IgA2
TCAGATGGTTGGTAAA-1-Human_colon_16S8001869	Adult	IgA2
TGACAACCAATGGATA-1-Human_colon_16S8001869	Adult	IgA2
CGAGCACGTTCGTTGA-1-Human_colon_16S8117829	Adult	IgA1
AACTCTTTCTGGAGCC-1-Human_colon_16S8117828	Adult	IgA1
TTGACTTCAGCGAACA-1-Human_colon_16S8001885	Adult	IgM
GACGGCTGTGCCTGGT-1-Human_colon_16S8000484	Adult	IgM
CTCCTAGTCCTCAACC-1-Human_colon_16S8000484	Adult	IgM
AGTAGTCCAAGCGCTC-1-Human_colon_16S8000484	Adult	IgM
GACTAACCATTTCAGG-1-Human_colon_16S8001875	Adult	IgG1
TCACAAGTCATGCAAC-1-Human_colon_16S8001871	Adult	IgA2
ATAACGCCACCAGTTA-1-Human_colon_16S8001871	Adult	IgA1
GTAGTCAGTCCAGTGC-1-Human_colon_16S8001869	Adult	IgA2
GAGCAGAGTACGAAAT-1-Human_colon_16S8001869	Adult	IgA2
GAACATCGTATATGAG-1-Human_colon_16S8001869	Adult	IgA2
CACCTTGCATTTGCCC-1-Human_colon_16S8001869	Adult	IgG2
CACACTCGTGTTGGGA-1-Human_colon_16S8001865	Adult	IgA2
TACGGATAGGGCTTCC-1-Human_colon_16S8001863	Adult	IgA2
CAGCAGCTCTCACATT-1-Human_colon_16S8001863	Adult	IgA2
TTGACTTAGGTGTGGT-1-Human_colon_16S8001903	Adult	IgA1
TTTGGTTAGGTCATCT-1-Human_colon_16S8159191	Adult	IgA2
GGGAGATAGTACGATA-1-Human_colon_16S8159191	Adult	IgA2
AACCGCGGTAGAGGAA-1-Human_colon_16S8159192	Adult	IgA1
GGCTCGATCCTCAATT-1-Human_colon_16S8159191	Adult	IgA2
GACGCGTCATGCGCAC-1-Human_colon_16S8159191	Adult	IgA2
AACGTTGAGGCGACAT-1-Human_colon_16S8159191	Adult	IgA1
GCACTCTAGGCTAGAC-1-Human_colon_16S8159193	Adult	IgA1
TTTGCGCTCTAAGCCA-1-Human_colon_16S8001907	Adult	IgA2
GGAATAACATGAGCGA-1-Human_colon_16S8001907	Adult	IgA2
AAGTCTGGTCTTGATG-1-Human_colon_16S8001907	Adult	IgA2
AAGGTTCAGGTTCCTA-1-Human_colon_16S8001907	Adult	IgA1
CCCAATCCAATTCCTT-1-Human_colon_16S8001903	Adult	IgM
CGTAGGCAGACGCTTT-1-Human_colon_16S8001903	Adult	IgA1
CGGACACTCCACTCCA-1-Human_colon_16S8001903	Adult	IgA1
TCACAAGTCTACCTGC-1-Human_colon_16S8159192	Adult	IgA2
TGGACGCCATACGCTA-1-Human_colon_16S8001903	Adult	IgA1
TCGAGGCTCATGTCCC-1-Human_colon_16S8001903	Adult	IgA2
CTGCTGTAGATATGCA-1-Human_colon_16S8001903	Adult	IgA1
TAAACCGCAGCTGTGC-1-Human_colon_16S8001903	Adult	IgA1
AAACCTGTCAAAGTAG-1-Human_colon_16S8001903	Adult	IgA1
GGAGCAACATTGTGCA-1-Human_colon_16S8001903	Adult	IgA1
CTTAGGAAGCACCGCT-1-Human_colon_16S8001903	Adult	IgA1
CGGACACGTATTACCG-1-Human_colon_16S8001903	Adult	IgA1
TCTTTCCCAAACTGCT-1-Human_colon_16S8159191	Adult	IgA2
ATTACTCGTCGCCATG-1-Human_colon_16S8001903	Adult	IgA1
CATGGCGTCTCTTGAT-1-Human_colon_16S8001903	Adult	IgA1
AACTCAGTCTGTACGA-1-Human_colon_16S8001903	Adult	IgA1
CAACTAGGTCTGGTCG-1-Human_colon_16S8001903	Adult	IgA1
AGATCTGCAGCATGAG-1-Human_colon_16S8001903	Adult	IgA2
AACTGGTTCTGCGTAA-1-Human_colon_16S8001903	Adult	IgA1
CTTAACTAGCTAACAA-1-Human_colon_16S8117829	Adult	IgA1
TGACAACAGACTTTCG-1-Human_colon_16S8117828	Adult	IgM
CGTAGCGAGCGCTCCA-1-Human_colon_16S8001905	Adult	IgA2
GGATTACTCATACGGT-1-Human_colon_16S8117828	Adult	IgM
CATGACAAGCGATCCC-1-Human_colon_16S8117828	Adult	IgM
CAGTCCTTCTGGGCCA-1-Human_colon_16S8117828	Adult	IgM
ACACCGGTCACAATGC-1-Human_colon_16S8117828	Adult	IgM
CTCTAATCACTGTTAG-1-Human_colon_16S8117829	Adult	IgA1
GCGCAACAGCCCAATT-1-Human_colon_16S8001903	Adult	IgA1
ATCCGAAAGCCAACAG-1-Human_colon_16S8159191	Adult	IgA1
CGAATGTTCACTTACT-1-Human_colon_16S8159193	Adult	IgA1
GTGTTAGAGACCTAGG-1-Human_colon_16S8001903	Adult	IgA1
GAACCTACACTTAACG-1-Human_colon_16S8001903	Adult	IgA1
CTGCCTAAGCGTGTCC-1-Human_colon_16S8159191	Adult	IgA1
CAGCTGGAGGCTATCT-1-Human_colon_16S8002629	Adult	IgM
CTCGTCATCTTCTGGC-1-Human_colon_16S8001869	Adult	IgA2
GTTACAGAGAAGATTC-1-Human_colon_16S8001903	Adult	IgA1
ATCATCTGTGACTACT-1-Human_colon_16S8001903	Adult	IgA1
CCACGGACAGGTGGAT-1-Human_colon_16S8001869	Adult	IgA2
CACAAACGTGGGTATG-1-Human_colon_16S8001871	Adult	IgA2
CTCAGAACATCCAACA-1-Human_colon_16S8001903	Adult	IgA2
GCATGCGTCTATGTGG-1-Human_colon_16S8001907	Adult	IgA1
GCGCGATGTCAAAGAT-1-Human_colon_16S8159184	Fetal	IgM
ATGTGTGTCTGGGCCA-1-Human_colon_16S8001903	Adult	IgA1
AAGCCGCCATGGTAGG-1-Human_colon_16S8159191	Adult	IgA1
TAGAGCTAGCTCAACT-1-Human_colon_16S8001903	Adult	IgA1
GAACCTATCGAGAACG-1-Human_colon_16S8001903	Adult	IgA2
TTCCCAGGTCGAGATG-1-Human_colon_16S8001871	Adult	IgA1
GGGAATGTCCGTCATC-1-Human_colon_16S8159193	Adult	IgA2
ATTGGACAGGTGTTAA-1-Human_colon_16S8001903	Adult	IgA1
AGCTTGACAAGCGCTC-1-Human_colon_16S8001869	Adult	IgA2
AGAATAGAGAGCTGGT-1-Human_colon_16S8000484	Adult	IgA1
GAACCTAGTGATGTGG-1-Human_colon_16S8001869	Adult	IgM
TACTTACCATCACCCT-1-Human_colon_16S8117828	Adult	IgA1
TGTATTCGTCTAACGT-1-Human_colon_16S8001903	Adult	IgA1
ACGATGTGTACTTCTT-1-Human_colon_16S8001903	Adult	IgA1
GGCTGGTCATTGTGCA-1-Human_colon_16S8001905	Adult	IgA1
GCAATCAAGCTGAAAT-1-Human_colon_16S8001905	Adult	IgA1
CATGGCGGTGCGATAG-1-Human_colon_16S8117828	Adult	IgA2
GGAAAGCGTCCCTACT-1-Human_colon_16S8159186	Fetal	IgM
GGGCACTAGTGACTCT-1-Human_colon_16S8001881	Adult	IgA1
CGTCCATTCAGAAATG-1-Human_colon_16S8001869	Adult	IgA2
CAAGATCAGGACGAAA-1-Human_colon_16S8001869	Adult	IgA2
TCAACGAAGCCGCCTA-1-Human_colon_16S8001867	Adult	IgA2
CAGGTGCCAGCCAATT-1-Human_colon_16S8159191	Adult	IgA2
TAAGTGCGTAGCGATG-1-Human_colon_16S8001903	Adult	IgA1
CGACCTTGTTCAGCGC-1-Human_colon_16S8000484	Adult	IgG1
TCTTTCCGTGCATCTA-1-Human_colon_16S8001863	Adult	IgA2
TCAACGAAGGTCATCT-1-FCA_gut8015061	Fetal	IgM
TTCTCAACAGGGATTG-1-FCA_gut8015061	Fetal	IgM
CATGACAGTCTGATTG-1-FCA_gut8015061	Fetal	IgM
CTCATTACATGGGAAC-1-Human_colon_16S8159191	Adult	IgA2
TGAGGGAGTAAGTAGT-1-Human_colon_16S8001903	Adult	IgA1
GTCTCGTAGTGTACCT-1-Human_colon_16S8001905	Adult	IgA1
GGTGAAGGTCGACTAT-1-Human_colon_16S8001903	Adult	IgA1
TTGGCAACAGTATCTG-1-Human_colon_16S8159193	Adult	IgA1
AGCTCTCTCACCAGGC-1-Human_colon_16S8001905	Adult	IgA1
AGTGAGGGTATGGTTC-1-Human_colon_16S8001907	Adult	IgA1
TCACAAGAGCCATCGC-1-Human_colon_16S8001903	Adult	IgA2
GTACTCCTCATCTGTT-1-Human_colon_16S8001903	Adult	IgA1
CGTGTAATCAGCACAT-1-Human_colon_16S8001903	Adult	IgA1
CGCTGGAAGTAGCCGA-1-Human_colon_16S8000484	Adult	IgM
CGACCTTCACATTTCT-1-Human_colon_16S8001903	Adult	IgA2
ATAAGAGGTTGGTTTG-1-Human_colon_16S8001871	Adult	IgA2
CAACTAGGTAAGGATT-1-FCA_gut8015061	Fetal	IgM
CGATGGCGTTACGGAG-1-Human_colon_16S8001907	Adult	IgG1
CACATAGCATGGGAAC-1-Human_colon_16S8001903	Adult	IgA2
CGGGTCATCTGCGTAA-1-Human_colon_16S8001903	Adult	IgA2
ACGATGTCAGGTGCCT-1-Human_colon_16S8001903	Adult	IgA2
GGGCATCCAGATCCAT-1-FCA_gut8015061	Fetal	IgM
GCTTCCATCGGAAATA-1-Human_colon_16S8000484	Adult	IgG1
ACACTGAGTCTAGTGT-1-Human_colon_16S8001871	Adult	IgA2
CGGACTGCATTCCTGC-1-Human_colon_16S8001867	Adult	IgA2
GCGGGTTCAGTCGTGC-1-Human_colon_16S8159191	Adult	IgA2
ACGCCAGGTCCAGTTA-1-Human_colon_16S8001903	Adult	IgA2
GGGCACTCATGGATGG-1-Human_colon_16S8000484	Adult	IgM
AGTAGTCCATGGTCAT-1-Human_colon_16S8001869	Adult	IgA2
CGAACATTCTATCCTA-1-Human_colon_16S8001871	Adult	IgA2
GTCTCGTTCTACTTAC-1-Human_colon_16S8159188	Fetal	IgM
GATGAGGAGCTAGTGG-1-Human_colon_16S8001903	Adult	IgA1
TCGAGGCTCGGGAGTA-1-Human_colon_16S8001903	Adult	IgA1
CCCAATCTCCTTTCTC-1-FCA_gut8015061	Fetal	IgM
TTAGGCAAGATAGCAT-1-Human_colon_16S8001903	Adult	IgA2
GAGCAGATCGTTTGCC-1-Human_colon_16S8001903	Adult	IgA1
GTCTTCGTCTGCAGTA-1-Human_colon_16S8001903	Adult	IgA1
TTGCCGTTCATGTGGT-1-Human_colon_16S8002629	Adult	IgA1
GGATTACAGGGTGTTG-1-Human_colon_16S8000484	Adult	IgM
CCGTTCATCCCAACGG-1-FCA_gut8015061	Fetal	IgM
AGGTCCGCAATTCCTT-1-Human_colon_16S8001903	Adult	IgA1
CGTTCTGAGTACGTAA-1-Human_colon_16S8001903	Adult	IgA1
CACATAGAGGGCATGT-1-Human_colon_16S8001903	Adult	IgA1
TAGTTGGAGAAACCAT-1-Human_colon_16S8001869	Adult	IgA2
CATGACACATCGATTG-1-Human_colon_16S8001869	Adult	IgA2
GTCATTTTCGCAAGCC-1-Human_colon_16S8001869	Adult	IgA2
CACACCTGTGTGACGA-1-Human_colon_16S8001863	Adult	IgA2
ACTGTCCCAGGGTATG-1-Human_colon_16S8001865	Adult	IgA2
GCACTCTGTGAGTGAC-1-FCA_gut8015061	Fetal	IgM
GCATGCGGTGTAAGTA-1-FCA_gut8015061	Fetal	IgM
GGAAAGCTCCTTCAAT-1-Human_colon_16S8159182	Fetal	IgM
TAGAGCTCACCGTTGG-1-Human_colon_16S8001903	Adult	IgA2
GTCTCGTTCGTATCAG-1-Human_colon_16S8001903	Adult	IgA1
CGTAGGCAGGGATCTG-1-Human_colon_16S8159191	Adult	IgA2
AGATTGCAGCCCGAAA-1-Human_colon_16S8159193	Adult	IgA1
GACCAATCAAGCGATG-1-Human_colon_16S8000484	Adult	IgM
ATTGGTGTCGCATGAT-1-Human_colon_16S8117828	Adult	IgM
CAACTAGGTATGCTTG-1-Human_colon_16S8001903	Adult	IgA1
AGCATACGTATTCGTG-1-Human_colon_16S8159191	Adult	IgA2
AAGCCGCTCATGCATG-1-Human_colon_16S8001903	Adult	IgA1
CAACCAAAGGAGTAGA-1-Human_colon_16S8001867	Adult	IgA2
AGATCTGCAAGGCTCC-1-Human_colon_16S8001869	Adult	IgA2
AGTCTTTAGCTCAACT-1-Human_colon_16S8001869	Adult	IgA2
CAACCAAGTGCTCTTC-1-Human_colon_16S8001871	Adult	IgA2
TCGTACCAGTGCCATT-1-Human_colon_16S8001903	Adult	IgA2
AACTGGTTCGGAAACG-1-Human_colon_16S8159193	Adult	IgA2
TCCCGATTCCTCCTAG-1-Human_colon_16S8001905	Adult	IgA2
ACGGGCTCAATAGCAA-1-Human_colon_16S8001903	Adult	IgA1
GAAACTCGTGCGAAAC-1-Human_colon_16S8001903	Adult	IgA1
TGGCCAGCAGGTCGTC-1-Human_colon_16S8001903	Adult	IgA1
AGAGTGGGTCCCGACA-1-Human_colon_16S8001903	Adult	IgA1
TCAGATGTCTAGAGTC-1-Human_colon_16S8001869	Adult	IgA2
TACCTTAGTTCCTCCA-1-Human_colon_16S8001907	Adult	IgA2
CAGCTAACAAAGTGCG-1-Human_colon_16S8159191	Adult	IgA1
CTGTGCTTCAGTACGT-1-Human_colon_16S8159191	Adult	IgA1
GATCGATTCGTGGACC-1-Human_colon_16S8001903	Adult	IgA2
CTCGGAGGTACTTGAC-1-Human_colon_16S8159191	Adult	IgA2
AAAGCAAGTCTGCCAG-1-Human_colon_16S8001905	Adult	IgA1
GTGCTTCAGTTCGCGC-1-Human_colon_16S8001907	Adult	IgA1
TTCTACACATCGGACC-1-Human_colon_16S8001907	Adult	IgA1
CCGTACTTCAGTGTTG-1-Human_colon_16S8001907	Adult	IgA1
TATCTCAAGATCACGG-1-Human_colon_16S8001907	Adult	IgA1
CACCTTGGTCTAGTCA-1-Human_colon_16S8159193	Adult	IgA1
GAAGCAGCACAGGCCT-1-Human_colon_16S8001905	Adult	IgA1
TGCGGGTGTAAGTGGC-1-Human_colon_16S8001905	Adult	IgA1
ACAGCTACAATACGCT-1-Human_colon_16S8001905	Adult	IgA1
TTTGCGCGTAGCTTGT-1-Human_colon_16S8001903	Adult	IgA2
CAGCAGCAGACTACAA-1-Human_colon_16S8001907	Adult	IgA1
ATCCGAATCTTGCAAG-1-Human_colon_16S8159191	Adult	IgA1
ATCCGAACATATGGTC-1-Human_colon_16S8001903	Adult	IgA1
CACCTTGGTCTAGCCG-1-Human_colon_16S8001907	Adult	IgA1
ACGGGTCGTGAGCGAT-1-Human_colon_16S8001869	Adult	IgA2
TGCGCAGAGAGGTAGA-1-Human_colon_16S8001903	Adult	IgG1
GCGCGATGTTCCACAA-1-Human_colon_16S8159191	Adult	IgA1
CCTTCGATCGTGACAT-1-Human_colon_16S8159191	Adult	IgA2
AGGTCCGCACATTAGC-1-Human_colon_16S8001905	Adult	IgA2
GCTCTGTCAGGCTCAC-1-Human_colon_16S8159193	Adult	IgA2
CGGCTAGTCTCGATGA-1-Human_colon_16S8159193	Adult	IgA2
CAAGGCCCAAACTGTC-1-Human_colon_16S8159193	Adult	IgA1
GGCGTGTCAGTAAGCG-1-Human_colon_16S8001907	Adult	IgA1
TGCCCTAAGCTAGTTC-1-Human_colon_16S8001905	Adult	IgA1
ACTTGTTTCCTACAGA-1-Human_colon_16S8001903	Adult	IgA1
TATCTCACATTGGGCC-1-Human_colon_16S8117829	Adult	IgA1
GATGAAAAGCTTATCG-1-Human_colon_16S8001875	Adult	IgG1
CCCTCCTGTAGCGATG-1-Human_colon_16S8001905	Adult	IgA1
GCAGTTAAGACGCTTT-1-Human_colon_16S8001903	Adult	IgA2
CTCGTACAGTGTACGG-1-Human_colon_16S8001903	Adult	IgA1
TCTCTAACATCTATGG-1-FCA_gut8015061	Fetal	IgM
ACGGGTCGTGACGGTA-1-Human_colon_16S8117830	Adult	IgA2
CACAGTATCCAGATCA-1-Human_colon_16S8117829	Adult	IgA2
AGCAGCCCAAAGCAAT-1-Human_colon_16S8001869	Adult	IgA2
AGAGCGACACATAACC-1-Human_colon_16S8001903	Adult	IgA1
AGGGTGAAGCTAGTGG-1-FCA_gut8015061	Fetal	IgM
CAGCATATCTTACCTA-1-Human_colon_16S8001903	Adult	IgA2
GCATGCGCAACACCTA-1-Human_colon_16S8002629	Adult	IgM
CGCCAAGAGCTGGAAC-1-Human_colon_16S8159191	Adult	IgA1
ATGGGAGAGCTGTTCA-1-Human_colon_16S8159191	Adult	IgA1
ACGTCAAAGTACATGA-1-Human_colon_16S8159191	Adult	IgA1
AGCCTAACAGCTCGCA-1-Human_colon_16S8001903	Adult	IgA1
TGCTACCAGTACATGA-1-Human_colon_16S8001903	Adult	IgA1
ATCATGGTCGGTTAAC-1-Human_colon_16S8001903	Adult	IgA1
TTAGGACGTCTTCGTC-1-Human_colon_16S8117830	Adult	IgM
GAAGCAGGTAGTAGTA-1-Human_colon_16S8001905	Adult	IgA2
TTAGGACTCCGGCACA-1-Human_colon_16S8001869	Adult	IgA2
GTAACGTGTAGGCTGA-1-Human_colon_16S8001869	Adult	IgA2
TAGTGGTTCAAACCAC-1-Human_colon_16S8001869	Adult	IgA2
CGTGTAACATCCTTGC-1-Human_colon_16S8002629	Adult	IgA2
CGCGTTTCATATGCTG-1-Human_colon_16S8002629	Adult	IgA2
ATCGAGTGTCAAAGCG-1-Human_colon_16S8001903	Adult	IgA1
GGTGCGTAGGGTGTTG-1-Human_colon_16S8117828	Adult	IgA1
CTCACACTCATCGGAT-1-Human_colon_16S8001869	Adult	IgA2
ACGATGTCAATGAAAC-1-Human_colon_16S8001905	Adult	IgA2
ACGCCGATCCTCAACC-1-Human_colon_16S8117828	Adult	IgM
TTCGGTCCACGAGGTA-1-Human_colon_16S8159193	Adult	IgA2
AGTGGGACAGTAAGCG-1-Human_colon_16S8001903	Adult	IgG2
TCAGCTCTCCTCCTAG-1-Human_colon_16S8001865	Adult	IgA1
GTCACGGTCGCGCCAA-1-Human_colon_16S8001867	Adult	IgA1
GTCACGGGTGCTTCTC-1-Human_colon_16S8001869	Adult	IgA1
GGAAAGCGTACATGTC-1-Human_colon_16S8001869	Adult	IgA2
GCATGATTCATTTGGG-1-Human_colon_16S8001865	Adult	IgA1
TTGCCGTCATCGTCGG-1-Human_colon_16S8159191	Adult	IgA2
CATCAGAGTGGAAAGA-1-Human_colon_16S8159191	Adult	IgA2
GAAATGATCGGTGTTA-1-Human_colon_16S8001903	Adult	IgA1
TGGCCAGGTCCCTTGT-1-Human_colon_16S8117828	Adult	IgM
CGAATGTTCATTCACT-1-Human_colon_16S8117828	Adult	IgA1
TTTATGCAGTGGACGT-1-Human_colon_16S8002629	Adult	IgA2
TACGGTACAATAGCAA-1-Human_colon_16S8000484	Adult	IgA1
TGAGCCGGTAGATTAG-1-Human_colon_16S8000484	Adult	IgA1
CTGATCCCATCCTTGC-1-Human_colon_16S8001865	Adult	IgA1
GGACATTAGCGATGAC-1-Human_colon_16S8159191	Adult	IgA1
ACTGAGTTCCCGGATG-1-Human_colon_16S8159191	Adult	IgA2
ATCACGAGTGGGTCAA-1-Human_colon_16S8117829	Adult	IgA2
ACACCGGTCAACACGT-1-Human_colon_16S8117828	Adult	IgM
ATGAGGGAGGATATAC-1-FCA_gut8015061	Fetal	IgM
CAAGGCCAGTGGTCCC-1-Human_colon_16S8002624	Adult	IgA2
AAGACCTTCACTTATC-1-Human_colon_16S8001871	Adult	IgA2
CGGCTAGGTACGCACC-1-Human_colon_16S8001871	Adult	IgA2
GGGCACTCATTCTCAT-1-Human_colon_16S8117828	Adult	IgA1
CGTAGGCCAATGAATG-1-Human_colon_16S8117828	Adult	IgM
TACGGGCCACATTAGC-1-Human_colon_16S8001907	Adult	IgA1
CTTACCGGTTAAGACA-1-Human_colon_16S8159192	Adult	IgA2
TGTATTCGTGCAGACA-1-Human_colon_16S8159191	Adult	IgA1
GAGCAGACAGGGTTAG-1-Human_colon_16S8001903	Adult	IgA1
GTTCTCGGTTTGTTGG-1-Human_colon_16S8001903	Adult	IgA1
TGTGTTTTCAACGCTA-1-Human_colon_16S8001903	Adult	IgA1
TACACGAGTACGCTGC-1-Human_colon_16S8001903	Adult	IgD
ACCGTAATCTAACTTC-1-Human_colon_16S8117829	Adult	IgA1
CACATAGAGAGCTGCA-1-Human_colon_16S8001869	Adult	IgA2
ATCATGGAGATATGGT-1-Human_colon_16S8117829	Adult	IgA1
CGTCACTTCACTATTC-1-Human_colon_16S8001869	Adult	IgA2
CAAGTTGAGTCGCCGT-1-Human_colon_16S8001869	Adult	IgA2
AACCGCGTCGCATGAT-1-Human_colon_16S8001903	Adult	IgA1
GGCGTGTCACGTAAGG-1-Human_colon_16S8001903	Adult	IgA2
CTACCCATCTGTTTGT-1-Human_colon_16S8002628	Adult	IgA1
CTACCCAGTCTCCACT-1-Human_colon_16S8000484	Adult	IgM
AGTCTTTTCGTTTATC-1-Human_colon_16S8001865	Adult	IgA1
GAGGTGACATACTACG-1-Human_colon_16S8001903	Adult	IgA1
TGGTTAGAGAGGGATA-1-FCA_gut8015061	Fetal	IgM
TTAGTTCAGAAACGCC-1-Human_colon_16S8159186	Fetal	IgM
ACTATCTTCGGCTTGG-1-Human_colon_16S8159183	Fetal	IgM
TGACAACGTACCGTAT-1-Human_colon_16S8117828	Adult	IgG1
GTGCAGCCATCACGAT-1-Human_colon_16S8159183	Fetal	IgM
CGGAGTCAGGAGTACC-1-Human_colon_16S8002629	Adult	IgA2
TACTCGCCAGCATACT-1-Human_colon_16S8000484	Adult	IgM
TTAACTCCAAACCCAT-1-Human_colon_16S8001869	Adult	IgA2
AGTCTTTTCGGGAGTA-1-Human_colon_16S8159193	Adult	IgA2
GTGTGCGGTTTCCACC-1-Human_colon_16S8001869	Adult	IgA2
CGTCAGGTCTGATACG-1-Human_colon_16S8001903	Adult	IgA2
TTGGAACAGGACCACA-1-Human_colon_16S8159191	Adult	IgA2
GCTCTGTGTGGAAAGA-1-Human_colon_16S8001907	Adult	IgA2
CCTCAGTAGATGGCGT-1-Human_colon_16S8001903	Adult	IgA2
TTAGGACCAAACCTAC-1-Human_colon_16S8001903	Adult	IgA2
GCATGTACATCGATTG-1-Human_colon_16S8001903	Adult	IgA1
TCAGCAAAGGATGGTC-1-FCA_gut8015059	Fetal	IgM
GAAATGAAGAAACGCC-1-Human_colon_16S8159191	Adult	IgA2
TTCGAAGCAGACGCCT-1-Human_colon_16S8001881	Adult	IgA1
TATCTCACAAGAAAGG-1-Human_colon_16S8001903	Adult	IgA1
CCGGGATCATCTCGCT-1-Human_colon_16S8001903	Adult	IgA1
GCTGCAGAGAGCCCAA-1-Human_colon_16S8001903	Adult	IgA1
ATCATGGCATTTGCTT-1-Human_colon_16S8001867	Adult	IgA1
GGTGAAGCATGCATGT-1-Human_colon_16S8159194	Adult	IgA2
TCGCGTTCAGGTTTCA-1-Human_colon_16S8159193	Adult	IgA2
AAGGTTCCATTTGCCC-1-Human_colon_16S8001903	Adult	IgA2
GTGCATACATGCCTAA-1-Human_colon_16S8117828	Adult	IgA1
CATCAAGAGCGCTCCA-1-Human_colon_16S8159193	Adult	IgA1
CGAGCACAGGAGTACC-1-Human_colon_16S8001907	Adult	IgA1
GCTGCGACATACAGCT-1-Human_colon_16S8001907	Adult	IgA1
AAGCCGCAGTCCGTAT-1-Human_colon_16S8001867	Adult	IgA2
GAGGTGATCAGTCCCT-1-Human_colon_16S8159192	Adult	IgA1
GAAATGATCTTTCCTC-1-Human_colon_16S8159191	Adult	IgA2
ATCATCTAGCAACGGT-1-Human_colon_16S8001905	Adult	IgG2
GAAGCAGTCTAGAGTC-1-Human_colon_16S8001903	Adult	IgG1
TCAGGTAGTTACTGAC-1-Human_colon_16S8001903	Adult	IgA2
TCGTAGAAGGGCACTA-1-Human_colon_16S8001871	Adult	IgA2
ACGAGGATCAACCAAC-1-Human_colon_16S8001869	Adult	IgA2
ATAAGAGAGGGTCTCC-1-Human_colon_16S8001869	Adult	IgA2
GCATACAAGTAGATGT-1-Human_colon_16S8001867	Adult	IgA2
GTACGTAAGAGTACAT-1-FCA_gut8015061	Fetal	IgM
CTTGGCTTCCAAAGTC-1-Human_colon_16S8159191	Adult	IgA2
TTTCCTCAGAAACGCC-1-Human_colon_16S8001903	Adult	IgA2
CTGAAGTAGCCGTCGT-1-Human_colon_16S8001903	Adult	IgA2
ACCTTTAAGTCCAGGA-1-Human_colon_16S8159193	Adult	IgA2
GACTAACTCAACGGCC-1-Human_colon_16S8001903	Adult	IgA1
ACACCCTTCTTCGAGA-1-Human_colon_16S8117828	Adult	IgM
CGCTATCAGAGTCGGT-1-Human_colon_16S8001903	Adult	IgA1
ATCTACTCACTCGACG-1-Human_colon_16S8001903	Adult	IgA1
GTCACGGAGGGCATGT-1-Human_colon_16S8001869	Adult	IgA2
GGCAATTAGCGTCTAT-1-Human_colon_16S8001869	Adult	IgA2
CAACCAACAGCTGTGC-1-Human_colon_16S8001869	Adult	IgA2
GGAAAGCAGTGTACTC-1-Human_colon_16S8159194	Adult	IgG2
GCTCTGTCATTCGACA-1-Human_colon_16S8117828	Adult	IgM
CGTCAGGGTCATCCCT-1-Human_colon_16S8117828	Adult	IgM
GTCCTCAAGGAATCGC-1-Human_colon_16S8001871	Adult	IgA1
TTTACTGCATCATCCC-1-Human_colon_16S8000484	Adult	IgA1
GACAGAGCAAAGGCGT-1-Human_colon_16S8001871	Adult	IgA2
CTCGTCAAGCTCCTTC-1-Human_colon_16S8001871	Adult	IgA2
AGTCTTTTCCTACAGA-1-Human_colon_16S8002629	Adult	IgA2
TGAGCCGCAGACGCTC-1-Human_colon_16S8000484	Adult	IgM
GATCGATGTCCGACGT-1-Human_colon_16S8001871	Adult	IgG2
TTGGCAATCCTTGGTC-1-Human_colon_16S8001869	Adult	IgA2
GTAACTGTCTGCAGTA-1-Human_colon_16S8001865	Adult	IgA2
ATTGGACGTATAGGGC-1-Human_colon_16S8159191	Adult	IgA2
GTAACGTAGGGTGTTG-1-Human_colon_16S8159191	Adult	IgA2
TTTGGTTAGTTCGCAT-1-Human_colon_16S8159191	Adult	IgA2
CTAAGACTCGAGAGCA-1-Human_colon_16S8159192	Adult	IgA1
GGCGTGTCAGCTCGAC-1-Human_colon_16S8159191	Adult	IgA2
CTGATAGCATACGCTA-1-Human_colon_16S8001905	Adult	IgA2
AAGGTTCTCGTCGTTC-1-Human_colon_16S8159191	Adult	IgA2
TTGCGTCAGGATGGTC-1-Human_colon_16S8001903	Adult	IgA2
TAGGCATAGGGTGTGT-1-Human_colon_16S8117831	Adult	IgA1
CGAATGTTCCATGAGT-1-Human_colon_16S8001905	Adult	IgA1
AACTTTCAGTTTGCGT-1-Human_colon_16S8001903	Adult	IgA1
AGGGATGTCCTATTCA-1-Human_colon_16S8001905	Adult	IgA1
ACAGCCGCATTCCTGC-1-Human_colon_16S8001905	Adult	IgA1
GCACTCTAGAGAACAG-1-Human_colon_16S8159193	Adult	IgA1
GATGCTAAGTCGTACT-1-Human_colon_16S8001869	Adult	IgA2
AACACGTCAAGAGGCT-1-Human_colon_16S8001903	Adult	IgA1
CCAATCCGTTATGCGT-1-Human_colon_16S8159193	Adult	IgA1
CACATAGAGAACAACT-1-Human_colon_16S8159193	Adult	IgA1
CGTTCTGCAGTCTTCC-1-Human_colon_16S8001903	Adult	IgA1
TTGACTTGTCTCGTTC-1-Human_colon_16S8117829	Adult	IgA1
ATGGGAGCAAGGGTCA-1-Human_colon_16S8001903	Adult	IgA2
TTTGCGCAGAACTGTA-1-Human_colon_16S8117830	Adult	IgA1
CTAGTGACAAAGGTGC-1-Human_colon_16S8117830	Adult	IgA2
GTTCTCGGTCTAACGT-1-Human_colon_16S8002629	Adult	IgM
TGTGTTTAGGTGACCA-1-Human_colon_16S8117828	Adult	IgM
TTGGAACAGGGTGTTG-1-Human_colon_16S8001867	Adult	IgA2
TGTTCCGCATGCAACT-1-Human_colon_16S8159186	Fetal	IgM
AGAGTGGTCTTCATGT-1-Human_colon_16S8159186	Fetal	IgM
GACGGCTGTACAGTTC-1-Human_colon_16S8000484	Adult	IgA1
ATCCACCAGATGAGAG-1-Human_colon_16S8001873	Adult	IgA2
TACTTACGTCGAGTTT-1-Human_colon_16S8001869	Adult	IgA2
CCCAGTTTCGGTGTCG-1-Human_colon_16S8159192	Adult	IgA2
ATTCTACGTTAGTGGG-1-FCA_gut8015061	Fetal	IgM
CCGTTCATCGTCTGCT-1-Human_colon_16S8159193	Adult	IgA2
TCTATTGCAACGCACC-1-Human_colon_16S8001903	Adult	IgM
CTACCCAGTAAACCTC-1-Human_colon_16S8001903	Adult	IgA1
CGTCAGGTCAGCTCTC-1-Human_colon_16S8001903	Adult	IgA1
ACGAGCCTCTACTCAT-1-Human_colon_16S8002623	Adult	IgA2
TGTGTTTGTAGCCTCG-1-Human_colon_16S8002629	Adult	IgA2
CCTCTGAAGATCCTGT-1-Human_colon_16S8117828	Adult	IgA1
ACGGGTCGTCTAAACC-1-Human_colon_16S8000484	Adult	IgG1
TTCTACATCACATGCA-1-Human_colon_16S8001875	Adult	IgA2
CTCGAGGAGTGCCAGA-1-Human_colon_16S8117829	Adult	IgA2
CCGTACTTCCGAGCCA-1-Human_colon_16S8117828	Adult	IgM
CGTCCATGTTCTGAAC-1-Human_colon_16S8001869	Adult	IgA2
CCTCAGTTCGGCGCAT-1-Human_colon_16S8001869	Adult	IgA2
GTCGGGTTCGAACGGA-1-Human_colon_16S8159192	Adult	IgA2
GGAACTTTCGCTTGTC-1-Human_colon_16S8159191	Adult	IgA1
CACAAACGTTCCATGA-1-Human_colon_16S8159191	Adult	IgA2
GCGACCACAATGGAAT-1-Human_colon_16S8159193	Adult	IgA1
AAAGTAGCAGTCAGCC-1-Human_colon_16S8001903	Adult	IgA1
TAAGCGTGTCATATGC-1-Human_colon_16S8001903	Adult	IgA1
CTTAACTCAGCCTTTC-1-Human_colon_16S8001903	Adult	IgA1
CACCTTGTCTCATTCA-1-Human_colon_16S8001903	Adult	IgA1
CAAGATCGTGACTCAT-1-Human_colon_16S8159190	Fetal	IgM
TCTCATATCCTGCTTG-1-Human_colon_16S8159193	Adult	IgA1
GACACGCGTACATGTC-1-Human_colon_16S8117829	Adult	IgA2
CGATCGGAGGTGCAAC-1-Human_colon_16S8159188	Fetal	IgM
CAGCGACAGGTGCTAG-1-Human_colon_16S8001903	Adult	IgA1
TGCCCTACAAAGTCAA-1-Human_colon_16S8001869	Adult	IgA2
GTAGGCCAGCTAGTGG-1-Human_colon_16S8001869	Adult	IgM
GCAAACTCAGCGATCC-1-Human_colon_16S8001869	Adult	IgA1
AGTGTCAAGCTAGCCC-1-Human_colon_16S8001869	Adult	IgM
AGGGATGAGCTACCTA-1-Human_colon_16S8001869	Adult	IgA2
AACTCTTCAAGTTGTC-1-Human_colon_16S8001907	Adult	IgA1
TGCGTGGGTTGAGTTC-1-Human_colon_16S8117829	Adult	IgA2
TTCTACAGTTTGTTTC-1-Human_colon_16S8117829	Adult	IgA2
CGTTGGGGTGCCTTGG-1-Human_colon_16S8117828	Adult	IgA1
TTTGGTTTCGAATGCT-1-Human_colon_16S8117828	Adult	IgG1
GCATGCGCACCAACCG-1-Human_colon_16S8117829	Adult	IgA2
TTGTAGGCAGGAATGC-1-Human_colon_16S8002629	Adult	IgA2
AAGGTTCAGCCCAATT-1-Human_colon_16S8002629	Adult	IgA2
CTGTGCTGTAGGACAC-1-Human_colon_16S8117830	Adult	IgD
CAGCAGCGTAAATACG-1-Human_colon_16S8001871	Adult	IgA2
GCTTCCAAGGCTATCT-1-Human_colon_16S8001867	Adult	IgA2
GTAACTGCATTAACCG-1-Human_colon_16S8001863	Adult	IgA2
AGCGTATAGATTACCC-1-Human_colon_16S8001869	Adult	IgA2
CTAGAGTGTGTATGGG-1-Human_colon_16S8001869	Adult	IgA2
GGGTTGCTCGCGTTTC-1-Human_colon_16S8001905	Adult	IgA1
ACCAGTAAGAGAGCTC-1-Human_colon_16S8001903	Adult	IgA2
CACATAGAGTGAACGC-1-Human_colon_16S8001865	Adult	IgA2
GGTGCGTGTCCGACGT-1-Human_colon_16S8001869	Adult	IgM
TCAGCAAGTGCATCTA-1-Human_colon_16S8001865	Adult	IgA2
TTAGGCAGTCTACCTC-1-Human_colon_16S8001903	Adult	IgA1
TAGAGCTCATGTCTCC-1-Human_colon_16S8001903	Adult	IgA1
GCAGCCAAGTGCTGCC-1-Human_colon_16S8001903	Adult	IgA1
GCATGCGGTCGCGGTT-1-Human_colon_16S8001903	Adult	IgA2
CGAGAAGTCCGCATAA-1-Human_colon_16S8001867	Adult	IgA2
TCAGCAAAGAATGTTG-1-Human_colon_16S8001863	Adult	IgA2
TACCTTATCTCTGTCG-1-Human_colon_16S8001907	Adult	IgA1
GAATAAGCAAGTCTAC-1-Human_colon_16S8159192	Adult	IgA1
AGTGAGGAGTGTGAAT-1-Human_colon_16S8159191	Adult	IgA2
TACTTGTGTTTGTTGG-1-Human_colon_16S8001903	Adult	IgA1
GACCTGGGTGTTTGTG-1-Human_colon_16S8159191	Adult	IgA1
CACATTTAGGCACATG-1-Human_colon_16S8159193	Adult	IgA1
GCTGGGTCAAGCGCTC-1-Human_colon_16S8159193	Adult	IgA1
CACCAGGCAGCCTATA-1-Human_colon_16S8001903	Adult	IgA1
CCTTTCTGTACCGAGA-1-FCA_gut8015059	Fetal	IgD
ATCCGAAAGACGCACA-1-Human_colon_16S8159191	Adult	IgA2
ACACCCTAGTCGCCGT-1-Human_colon_16S8001903	Adult	IgA2
GAATAAGGTCGAGATG-1-Human_colon_16S8001903	Adult	IgA2
GTCACGGAGTAACCCT-1-Human_colon_16S8159191	Adult	IgA2
TCACAAGGTTTAGCTG-1-Human_colon_16S8159191	Adult	IgA2
CCTAAAGGTGAGTGAC-1-Human_colon_16S8159191	Adult	IgA2
AGCTTGACAAGCCTAT-1-Human_colon_16S8159191	Adult	IgA1
CGTGTCTGTCGGCATC-1-Human_colon_16S8159191	Adult	IgA2
ACACCAACAGATGAGC-1-Human_colon_16S8001905	Adult	IgA1
CGTTGGGAGAGTAAGG-1-Human_colon_16S8001903	Adult	IgA1
AAAGTAGTCCAGGGCT-1-Human_colon_16S8001907	Adult	IgA1
CTAGTGAAGAAGATTC-1-Human_colon_16S8159191	Adult	IgA1
GTACTCCGTCTCAACA-1-Human_colon_16S8159191	Adult	IgA2
ACGGGTCGTAACGACG-1-Human_colon_16S8001903	Adult	IgA1
TCTTCGGTCAGTACGT-1-Human_colon_16S8001907	Adult	IgA1
CAGTCCTGTCATGCCG-1-Human_colon_16S8001903	Adult	IgA1
TTTCCTCCACGACGAA-1-Human_colon_16S8001903	Adult	IgA1
GACCTGGTCTAGCACA-1-Human_colon_16S8159191	Adult	IgA2
CAAGGCCCACAGAGGT-1-Human_colon_16S8001903	Adult	IgA1
CAGCGACAGAGGTTAT-1-Human_colon_16S8159191	Adult	IgA1
ATCTGCCGTCTGCAAT-1-Human_colon_16S8159191	Adult	IgA1
GTGGGTCGTCAGAATA-1-Human_colon_16S8001907	Adult	IgA1
ACGGAGATCGGTCTAA-1-Human_colon_16S8159191	Adult	IgA1
TGTATTCTCGAATGGG-1-Human_colon_16S8001903	Adult	IgA1
GCAAACTTCACGGTTA-1-Human_colon_16S8001905	Adult	IgA1
CAACCTCAGCTCCTTC-1-Human_colon_16S8001907	Adult	IgA1
CTCGAAAGTCTCGTTC-1-Human_colon_16S8159193	Adult	IgA1
GGACGTCTCGAGAACG-1-Human_colon_16S8001903	Adult	IgA1
CGTCCATCAGCTGTGC-1-Human_colon_16S8001905	Adult	IgA1
CAGCAGCTCCAGGGCT-1-Human_colon_16S8159193	Adult	IgA2
AGAGCTTTCCGATATG-1-Human_colon_16S8001903	Adult	IgA2
CACTCCACATTTGCCC-1-Human_colon_16S8159193	Adult	IgA2
TTGCCGTCAGATGGGT-1-Human_colon_16S8001907	Adult	IgA1
CCGGTAGAGAATTCCC-1-Human_colon_16S8001903	Adult	IgA1
TGCGTGGGTACCGTTA-1-Human_colon_16S8001905	Adult	IgA1
TGTGGTATCTGCGGCA-1-Human_colon_16S8001907	Adult	IgA1
AAGGCAGAGATCCGAG-1-Human_colon_16S8001907	Adult	IgA1
CTCGTCAAGATGTAAC-1-Human_colon_16S8001907	Adult	IgA1
TACCTATAGTTGAGTA-1-Human_colon_16S8001907	Adult	IgA1
CTCCTAGTCTTGTTTG-1-Human_colon_16S8001903	Adult	IgA1
CTGGTCTTCTCCGGTT-1-Human_colon_16S8001903	Adult	IgA1
ATTGGTGCAAGAGTCG-1-Human_colon_16S8001907	Adult	IgA1
CGAATGTAGGCTAGCA-1-Human_colon_16S8001907	Adult	IgA1
TCAACGATCGCGTAGC-1-Human_colon_16S8001903	Adult	IgA1
GGACGTCGTTGTTTGG-1-Human_colon_16S8001905	Adult	IgA1
TCAATCTCAGTCAGCC-1-Human_colon_16S8001907	Adult	IgA1
TATCTCAAGGCGTACA-1-Human_colon_16S8001907	Adult	IgA1
TACTCATTCTCCTATA-1-Human_colon_16S8001903	Adult	IgA1
CTCTACGAGATGTCGG-1-Human_colon_16S8001907	Adult	IgA1
CTCTAATGTAGCTTGT-1-Human_colon_16S8001907	Adult	IgA2
TCGCGTTAGACCACGA-1-Human_colon_16S8117828	Adult	IgM
ATCTACTCAGTCCTTC-1-Human_colon_16S8159191	Adult	IgA2
CAGAGAGTCCAGATCA-1-Human_colon_16S8001907	Adult	IgA1
ATTATCCGTCACACGC-1-Human_colon_16S8001907	Adult	IgA1
AACTCCCAGACACTAA-1-Human_colon_16S8001907	Adult	IgA1
TAGTGGTTCGACGGAA-1-Human_colon_16S8001905	Adult	IgA1
GGGTCTGTCCTCATTA-1-Human_colon_16S8001905	Adult	IgA1
GCTTCCACACCCATTC-1-Human_colon_16S8001905	Adult	IgA1
ACACCAAGTCTCCATC-1-Human_colon_16S8001903	Adult	IgA2
GCGGGTTTCAGCTGGC-1-Human_colon_16S8001903	Adult	IgA2
TGGGAAGCACCAACCG-1-Human_colon_16S8001903	Adult	IgG1
TGAGGGACAATAAGCA-1-Human_colon_16S8001903	Adult	IgA2
AACCATGGTTACTGAC-1-Human_colon_16S8001903	Adult	IgA2
GGAAAGCCAGGGCATA-1-Human_colon_16S8001903	Adult	IgA2
GGATGTTCATTTCACT-1-Human_colon_16S8001903	Adult	IgA1
CTGCCTAGTGGGTCAA-1-Human_colon_16S8001903	Adult	IgA1
AGGTCCGGTCATTAGC-1-Human_colon_16S8001903	Adult	IgA2
CGGACTGAGGCTCAGA-1-Human_colon_16S8117828	Adult	IgM
ATCGAGTAGCCCAATT-1-Human_colon_16S8001903	Adult	IgA1
CTTAACTGTCATCGGC-1-Human_colon_16S8001869	Adult	IgA2
TAAGCGTAGTAGTGCG-1-Human_colon_16S8001869	Adult	IgA2
TACTCATAGAACTGTA-1-Human_colon_16S8159191	Adult	IgA2
GTCCTCACAAGTTCTG-1-Human_colon_16S8159193	Adult	IgA2
GGAACTTCACAACGCC-1-Human_colon_16S8117828	Adult	IgG1
GCGACCAAGTTATCGC-1-Human_colon_16S8001871	Adult	IgA2
TGGGAAGGTAACGCGA-1-Human_colon_16S8001869	Adult	IgA2
CACCTTGGTAAATACG-1-Human_colon_16S8001865	Adult	IgA2
ACCAGTACAAAGCAAT-1-Human_colon_16S8001875	Adult	IgA2
CATGGCGAGGGATGGG-1-Human_colon_16S8001869	Adult	IgA2
CGTAGCGCAGCGAACA-1-Human_colon_16S8001871	Adult	IgA2
CAAGTTGCAGATTGCT-1-Human_colon_16S8001869	Adult	IgA2
TCCACACAGTCCAGGA-1-Human_colon_16S8001869	Adult	IgA2
CGTCACTTCGGATGTT-1-Human_colon_16S8001865	Adult	IgA2
TCTGGAACACGAGGTA-1-Human_colon_16S8001869	Adult	IgA2
TTGAACGCAGACACTT-1-Human_colon_16S8001869	Adult	IgA2
AACTGGTAGCCGCCTA-1-Human_colon_16S8001869	Adult	IgA2
ACGCAGCCAGTCCTTC-1-Human_colon_16S8117830	Adult	IgA2
CATATGGCAATCAGAA-1-Human_colon_16S8117828	Adult	IgM
TAGACCATCGTCTGCT-1-Human_colon_16S8159191	Adult	IgA2
CCTTACGAGGTGTTAA-1-Human_colon_16S8117828	Adult	IgM
AACGTTGTCGGATGGA-1-Human_colon_16S8001903	Adult	IgA1
CATGGCGGTCGCATCG-1-Human_colon_16S8117830	Adult	IgA2
TCGGTAACAAGCGTAG-1-Human_colon_16S8001903	Adult	IgA1
TTCGAAGGTTGTTTGG-1-Human_colon_16S8001903	Adult	IgA1
GTGTTAGGTTCGCTAA-1-Human_colon_16S8002629	Adult	IgM
AGGTCATGTCTGCCAG-1-Human_colon_16S8002629	Adult	IgA2
GTATTCTCAGCTCCGA-1-Human_colon_16S8000484	Adult	IgD
GTAGTCAAGAAACCGC-1-Human_colon_16S8001875	Adult	IgA2
GTGTGCGTCCGTTGCT-1-Human_colon_16S8001869	Adult	IgA2
CTGTTTACAGCTGGCT-1-Human_colon_16S8001863	Adult	IgA2
GGGCACTTCAATCTCT-1-Human_colon_16S8001905	Adult	IgA2
TCAATCTGTTGGACCC-1-Human_colon_16S8001907	Adult	IgA2
TCCACACTCAGTCAGT-1-Human_colon_16S8001907	Adult	IgA2
TTAGGCAGTCAGCTAT-1-Human_colon_16S8001905	Adult	IgA2
ACGCAGCAGTCCCACG-1-Human_colon_16S8001905	Adult	IgA2
TGGTTAGAGACCGGAT-1-Human_colon_16S8159193	Adult	IgA2
CACTCCAAGTGGCACA-1-Human_colon_16S8001907	Adult	IgA2
AGTGTCAGTCTGCAAT-1-Human_colon_16S8159187	Fetal	IgM
GATCGTAGTAAACACA-1-FCA_gut8015061	Fetal	IgM
TACCTATGTCCTAGCG-1-Human_colon_16S8159193	Adult	IgA2
CCATGTCTCACGGTTA-1-Human_colon_16S8001905	Adult	IgA1
CGATGTAAGAAACGAG-1-Human_colon_16S8159193	Adult	IgA2
GTGCAGCAGACTAAGT-1-Human_colon_16S8001905	Adult	IgA1
ACTTACTTCTGACCTC-1-Human_colon_16S8001905	Adult	IgA1
AGCCTAATCACTTACT-1-Human_colon_16S8001905	Adult	IgA1
CGATCGGTCGTGGGAA-1-FCA_gut8015061	Fetal	IgM
CACTCCAAGATAGGAG-1-Human_colon_16S8159191	Adult	IgA2
GTAGTCATCATTATCC-1-Human_colon_16S8001907	Adult	IgA2
GCAATCAAGCCTATGT-1-Human_colon_16S8159193	Adult	IgA2
TCACAAGAGCGTGAAC-1-Human_colon_16S8159191	Adult	IgA2
TCTCTAAAGAAGGTTT-1-Human_colon_16S8001905	Adult	IgA2
GACCAATAGATCCCAT-1-Human_colon_16S8001907	Adult	IgA2
TCAGGATCAAGAGGCT-1-Human_colon_16S8001905	Adult	IgA1
AGTGGGAGTTAGTGGG-1-Human_colon_16S8001907	Adult	IgA1
CACAGTACATGACGGA-1-Human_colon_16S8001907	Adult	IgA1
CTAAGACGTTCCAACA-1-Human_colon_16S8117829	Adult	IgM
CCACCTATCAGGTAAA-1-FCA_gut8015061	Fetal	IgM
GCGCAACGTGCGCTTG-1-Human_colon_16S8159191	Adult	IgA2
CACAGGCTCAGAGGTG-1-Human_colon_16S8159191	Adult	IgA2
ATCATCTCAAGCCGCT-1-Human_colon_16S8001875	Adult	IgM
CCTTTCTGTGATGTCT-1-Human_colon_16S8001871	Adult	IgA2
CAGTAACCACAGTCGC-1-Human_colon_16S8159191	Adult	IgA2
ACACCGGAGGTAAACT-1-Human_colon_16S8159191	Adult	IgA2
AGAATAGCAGTCGATT-1-Human_colon_16S8159191	Adult	IgA2
AATCGGTAGAAACGAG-1-Human_colon_16S8001903	Adult	IgA1
AAGGTTCGTCGACTAT-1-Human_colon_16S8001903	Adult	IgA1
TTCGAAGAGCAGGTCA-1-Human_colon_16S8159186	Fetal	IgM
GCTTCCACAGCTGTAT-1-Human_colon_16S8001869	Adult	IgA2
ACTATCTTCACTCCTG-1-Human_colon_16S8001865	Adult	IgA2
ATTGGTGAGACCCACC-1-Human_colon_16S8001871	Adult	IgA2
AACCGCGAGACACTAA-1-Human_colon_16S8001871	Adult	IgA1
ACTTGTTGTTTAGGAA-1-Human_colon_16S8001863	Adult	IgA2
TTTGTCAAGTCTCCTC-1-Human_colon_16S8159194	Adult	IgM
AGATCTGGTCAAACTC-1-Human_colon_16S8159186	Fetal	IgM
CGCTGGAGTTGTACAC-1-Human_colon_16S8001903	Adult	IgA1
GCACTCTAGGGTATCG-1-Human_colon_16S8001903	Adult	IgA1
TGCGCAGAGTTGTAGA-1-Human_colon_16S8001903	Adult	IgA1
CTGTGCTAGAAACCTA-1-Human_colon_16S8001903	Adult	IgA1
GTTCTCGAGGCTATCT-1-Human_colon_16S8001905	Adult	IgA1
AATCGGTAGATTACCC-1-Human_colon_16S8001907	Adult	IgG1
TTGCGTCTCGTAGATC-1-Human_colon_16S8001907	Adult	IgA1
CATGACAAGTAGTGCG-1-Human_colon_16S8001905	Adult	IgA1
TTTACTGAGCTGCCCA-1-Human_colon_16S8001905	Adult	IgA1
CATCGGGCACCAACCG-1-Human_colon_16S8001905	Adult	IgA1
GTCATTTAGATGTCGG-1-Human_colon_16S8001903	Adult	IgA1
CGGACGTAGGTGCACA-1-Human_colon_16S8001903	Adult	IgG1
CAGCTGGTCACGATGT-1-Human_colon_16S8001903	Adult	IgG1
GCGCAGTAGCATGGCA-1-Human_colon_16S8117828	Adult	IgM
AACCGCGTCAATACCG-1-Human_colon_16S8002629	Adult	IgM
AGCGGTCTCTCGAGTA-1-Human_colon_16S8001903	Adult	IgA1
ACTTACTCACTGTTAG-1-Human_colon_16S8001903	Adult	IgA1
CACTCCATCCGCGCAA-1-Human_colon_16S8001869	Adult	IgA2
CACATTTCATGTAGTC-1-Human_colon_16S8117829	Adult	IgA2
AGCGTATTCTCCTATA-1-Human_colon_16S8001903	Adult	IgA1
ACGATGTGTTGTGGAG-1-Human_colon_16S8159191	Adult	IgA1
CACAGGCCACATCCAA-1-Human_colon_16S8159191	Adult	IgA1
CGTGTCTAGTACTTGC-1-Human_colon_16S8159191	Adult	IgA1
CGGACGTTCTGGCGAC-1-FCA_gut8015061	Fetal	IgM
GCATACATCGAACGGA-1-Human_colon_16S8000484	Adult	IgM
CTACGTCGTGCCTGGT-1-Human_colon_16S8002626	Adult	IgA2
GCGCAACAGCACCGTC-1-Human_colon_16S8002624	Adult	IgA1
GGAACTTGTCTAAAGA-1-Human_colon_16S8000484	Adult	IgM
CACCACTGTTGCTCCT-1-Human_colon_16S8001869	Adult	IgA2
GGCTCGAAGTACGACG-1-Human_colon_16S8159186	Fetal	IgM
CCACTACTCTATCCCG-1-Human_colon_16S8000484	Adult	IgA1
GGGCATCTCCGCAAGC-1-Human_colon_16S8001869	Adult	IgA2
CATGCCTAGCAGCGTA-1-Human_colon_16S8001865	Adult	IgA2
GTTCGGGGTCATCCCT-1-Human_colon_16S8001865	Adult	IgA2
TGCGGGTTCTCAAGTG-1-Human_colon_16S8001869	Adult	IgA2
CTGTGCTTCTTTAGGG-1-Human_colon_16S8001869	Adult	IgA2
TGGCTGGAGGTTACCT-1-Human_colon_16S8001871	Adult	IgA2
GTCAAGTCAGCGATCC-1-Human_colon_16S8001871	Adult	IgA2
CGATCGGAGCATGGCA-1-Human_colon_16S8001871	Adult	IgA2
TTCGAAGTCCACGCAG-1-Human_colon_16S8001869	Adult	IgA2
CTCGAGGAGCCGGTAA-1-Human_colon_16S8001869	Adult	IgA2
CGATGTATCGAACTGT-1-Human_colon_16S8001869	Adult	IgA2
AGCGGTCAGGGAAACA-1-Human_colon_16S8001869	Adult	IgA2
TCTATTGAGTGGGCTA-1-Human_colon_16S8001865	Adult	IgA2
GACAGAGAGAGTCTGG-1-Human_colon_16S8001903	Adult	IgA2
CGGAGTCCACGAAGCA-1-Human_colon_16S8001903	Adult	IgA2
AGTTGGTAGTAGCGGT-1-Human_colon_16S8001903	Adult	IgA1
TATGCCCGTGCGATAG-1-Human_colon_16S8117829	Adult	IgA1
GTTAAGCTCTCTTGAT-1-Human_colon_16S8117829	Adult	IgA1
TATCTCAAGCGACGTA-1-Human_colon_16S8117828	Adult	IgM
CGAATGTCACGAAACG-1-Human_colon_16S8001905	Adult	IgA1
TACGGGCAGACAGAGA-1-Human_colon_16S8001873	Adult	IgA2
TTCCCAGTCAGGCCCA-1-Human_colon_16S8001903	Adult	IgG1
CAAGGCCGTAGCAAAT-1-Human_colon_16S8001903	Adult	IgA2
CCCTCCTGTACTTAGC-1-Human_colon_16S8117829	Adult	IgA1
TTCGGTCGTAGTAGTA-1-Human_colon_16S8001869	Adult	IgG1
TCATTACTCCTGTACC-1-Human_colon_16S8001867	Adult	IgA2
GCCTCTACATCTACGA-1-Human_colon_16S8159191	Adult	IgA2
TCAGCTCCATAACCTG-1-Human_colon_16S8159193	Adult	IgA2
GAATAAGTCCGCAAGC-1-Human_colon_16S8159191	Adult	IgA1
AGAATAGAGTAACCCT-1-Human_colon_16S8159191	Adult	IgA2
TGACTAGCAGGGCATA-1-Human_colon_16S8159193	Adult	IgA2
CAGCTGGTCCTTGCCA-1-Human_colon_16S8159193	Adult	IgA2
GACACGCAGGCTATCT-1-Human_colon_16S8159193	Adult	IgA2
TACGGGCGTTCAGGCC-1-Human_colon_16S8001907	Adult	IgA1
TCAGCTCAGTACACCT-1-Human_colon_16S8001903	Adult	IgA1
GCAGTTAGTCTGCGGT-1-Human_colon_16S8001907	Adult	IgA1
TCTATTGGTTTAGGAA-1-Human_colon_16S8117828	Adult	IgM
TATCTCATCACATGCA-1-Human_colon_16S8001867	Adult	IgA1
TAGCCGGCATACAGCT-1-Human_colon_16S8159191	Adult	IgA2
GACGTGCAGGATATAC-1-Human_colon_16S8001863	Adult	IgA2
CACCACTCAATTGCTG-1-Human_colon_16S8001903	Adult	IgA1
CTCACACAGCCCAGCT-1-Human_colon_16S8001903	Adult	IgA1
TCTGGAATCCCGACTT-1-Human_colon_16S8001903	Adult	IgA1
TTCTTAGAGCAATCTC-1-Human_colon_16S8002629	Adult	IgA2
CAACCAACAACTGGCC-1-Human_colon_16S8001903	Adult	IgG2
CACAAACAGGAGCGAG-1-Human_colon_16S8001903	Adult	IgG2
CATCGAAAGCGTAATA-1-Human_colon_16S8001869	Adult	IgA2
TACCTTAAGTCCATAC-1-Human_colon_16S8001871	Adult	IgA2
CGGTTAACAGTGACAG-1-Human_colon_16S8159194	Adult	IgM
TCGGGACTCGAATCCA-1-Human_colon_16S8117829	Adult	IgA1
GATCAGTCACGCTTTC-1-Human_colon_16S8000484	Adult	IgA1
TGCGGGTAGTCTTGCA-1-Human_colon_16S8001869	Adult	IgA1
GTACTTTTCTTGGGTA-1-Human_colon_16S8001869	Adult	IgA2
CCATTCGGTCCGTGAC-1-Human_colon_16S8001905	Adult	IgA1
GCGCGATGTCTCTCTG-1-Human_colon_16S8001903	Adult	IgA2
ACGATGTAGCCAGTTT-1-Human_colon_16S8117829	Adult	IgA2
TTATGCTCAGATCCAT-1-Human_colon_16S8117828	Adult	IgA1
AAGCCGCCATAGACTC-1-Human_colon_16S8159184	Fetal	IgM
CGCGTTTCACTGAAGG-1-Human_colon_16S8001869	Adult	IgA2
GGAGCAAGTCGAATCT-1-Human_colon_16S8001903	Adult	IgA2
GCAGTTATCGCGGATC-1-Human_colon_16S8001903	Adult	IgA2
GGAAAGCCAGGAATGC-1-Human_colon_16S8001903	Adult	IgA1
CGCTTCAGTGTTGAGG-1-Human_colon_16S8159191	Adult	IgA1
GCGCAGTCAGTGGGAT-1-Human_colon_16S8001865	Adult	IgA2
AGGTCCGTCCGGCACA-1-Human_colon_16S8001869	Adult	IgA1
GATGAAATCCGCATAA-1-Human_colon_16S8002629	Adult	IgA2
GGATTACTCTTAGCCC-1-Human_colon_16S8000484	Adult	IgG1
CTTACCGAGAGAACAG-1-Human_colon_16S8000484	Adult	IgG2
ATTACTCCATTGTGCA-1-Human_colon_16S8001903	Adult	IgA1
CCCAGTTAGGAATCGC-1-Human_colon_16S8159192	Adult	IgA2
TAGTGGTGTTCGAATC-1-Human_colon_16S8001907	Adult	IgA1
GTAACGTTCAGGTAAA-1-Human_colon_16S8001903	Adult	IgA1
CGATTGATCAGCTCGG-1-Human_colon_16S8117828	Adult	IgM
ACAGCCGCACACTGCG-1-Human_colon_16S8117828	Adult	IgM
GCACATAAGTAGATGT-1-Human_colon_16S8001903	Adult	IgA2
GACGTTATCGTTTAGG-1-Human_colon_16S8001903	Adult	IgA2
CGTTGGGTCCGCGGTA-1-Human_colon_16S8117829	Adult	IgA2
GACTACAAGGACACCA-1-Human_colon_16S8001869	Adult	IgA2
TAAGCGTTCAGTTGAC-1-Human_colon_16S8001867	Adult	IgA2
CACCTTGCACATAACC-1-Human_colon_16S8117828	Adult	IgG1
GGGATGATCATCGCTC-1-Human_colon_16S8001903	Adult	IgA2
GGGAATGTCCCGACTT-1-Human_colon_16S8117829	Adult	IgA2
GAAATGACATCCCACT-1-Human_colon_16S8159191	Adult	IgA2
CTACCCAAGGCGACAT-1-Human_colon_16S8159191	Adult	IgA2
TGTTCCGCAGCTTCGG-1-Human_colon_16S8001903	Adult	IgA2
AGAGCGAAGCCGTCGT-1-Human_colon_16S8002629	Adult	IgG4
TGGCCAGGTCCAAGTT-1-Human_colon_16S8000484	Adult	IgA1
TTTATGCTCACCCTCA-1-Human_colon_16S8001871	Adult	IgA2
GGAATAATCAGCTCGG-1-Human_colon_16S8001863	Adult	IgA2
CACTCCAAGAAACGAG-1-Human_colon_16S8001869	Adult	IgA2
CTCTACGGTCGAGTTT-1-Human_colon_16S8001865	Adult	IgA2
CTCAGAAAGCTACCTA-1-Human_colon_16S8001871	Adult	IgA2
TCAGGATAGCGGATCA-1-Human_colon_16S8001869	Adult	IgA2
GAAACTCGTCGCGTGT-1-Human_colon_16S8001871	Adult	IgA2
TAGCCGGAGCACAGGT-1-Human_colon_16S8001869	Adult	IgA2
GTCATTTAGAATGTGT-1-Human_colon_16S8001869	Adult	IgA2
GATCTAGGTTTGTTGG-1-Human_colon_16S8001863	Adult	IgA2
CAGGTGCTCAGTTGAC-1-Human_colon_16S8002629	Adult	IgA1
ACGCAGCGTCAAGCGA-1-Human_colon_16S8001907	Adult	IgA2
CATGGCGTCAATACCG-1-Human_colon_16S8117828	Adult	IgM
GCGCAGTTCTAACGGT-1-Human_colon_16S8159193	Adult	IgA2
CCGTTCACATGGTAGG-1-Human_colon_16S8159191	Adult	IgA2
CTCGGAGAGTCTCCTC-1-Human_colon_16S8001871	Adult	IgA2
CTAATGGCACGTTGGC-1-Human_colon_16S8001869	Adult	IgA2
GTAACTGCACACAGAG-1-Human_colon_16S8001863	Adult	IgA1
GATTCAGTCGTGGGAA-1-Human_colon_16S8001863	Adult	IgA2
ACTTTCACACAGATTC-1-Human_colon_16S8001881	Adult	IgA1
CCCAATCAGGCATGGT-1-Human_colon_16S8000484	Adult	IgA1
GGCTGGTAGGTGATAT-1-Human_colon_16S8001871	Adult	IgA2
CAGCCGATCATGCTCC-1-Human_colon_16S8001863	Adult	IgA2
TACTTACAGCGATCCC-1-Human_colon_16S8001869	Adult	IgA2
GAGTCCGTCATCGATG-1-Human_colon_16S8001903	Adult	IgA1
GGCGACTTCTGGTATG-1-Human_colon_16S8001871	Adult	IgA2
CTCTAATAGCTAGTTC-1-Human_colon_16S8001869	Adult	IgA2
TGATTTCGTAGAGGAA-1-Human_colon_16S8001869	Adult	IgA2
GCTCCTATCACGCGGT-1-Human_colon_16S8001867	Adult	IgA2
ATTCTACAGCTAACTC-1-Human_colon_16S8001871	Adult	IgA2
GACTGCGAGGCCCGTT-1-Human_colon_16S8001903	Adult	IgA1
GAACGGATCTTAACCT-1-Human_colon_16S8117829	Adult	IgA2
GGAACTTGTAAGGGAA-1-Human_colon_16S8159191	Adult	IgA2
CTGCCTACAAGTTAAG-1-Human_colon_16S8159193	Adult	IgA1
AGCTTGACACCTTGTC-1-Human_colon_16S8001903	Adult	IgA2
CACCAGGCAGACAGGT-1-Human_colon_16S8002624	Adult	IgD
AAAGCAATCGGTTCGG-1-Human_colon_16S8001903	Adult	IgA1
GACCAATGTGGACGAT-1-Human_colon_16S8001869	Adult	IgA2
TCGTAGATCAGCCTAA-1-Human_colon_16S8159191	Adult	IgA2
GTTCGGGTCGCCGTGA-1-Human_colon_16S8001865	Adult	IgA2
TGGCGCATCTTGAGGT-1-Human_colon_16S8001871	Adult	IgA2
CTGATAGCACCAGGTC-1-Human_colon_16S8117828	Adult	IgA1
AGCATACAGTACGACG-1-Human_colon_16S8117828	Adult	IgM
ACCCACTTCGATAGAA-1-Human_colon_16S8000484	Adult	IgM
GCGCAGTAGGGAAACA-1-Human_colon_16S8117828	Adult	IgM
CGGACACTCATCACCC-1-Human_colon_16S8117828	Adult	IgA1
TACTCGCAGTACGATA-1-Human_colon_16S8159194	Adult	IgD
ACGGGCTCACGAAACG-1-Human_colon_16S8159191	Adult	IgA2
TTGGCAACACGCCAGT-1-Human_colon_16S8117831	Adult	IgA1
CCACCTACAGGACGTA-1-Human_colon_16S8001871	Adult	IgA2
CGTCAGGTCGCATGGC-1-Human_colon_16S8001907	Adult	IgA2
TGAGAGGTCGGAGCAA-1-Human_colon_16S8001863	Adult	IgA2
AGCTCCTCACGGTAAG-1-Human_colon_16S8159191	Adult	IgA2
TCGGTAAGTTTGTTGG-1-Human_colon_16S8001903	Adult	IgA1
TCACAAGCAGACAAAT-1-Human_colon_16S8001903	Adult	IgA1
TTCGGTCAGAAACGAG-1-Human_colon_16S8117829	Adult	IgA1
ATGCGATAGCGTTCCG-1-Human_colon_16S8117830	Adult	IgA1
CGGTTAACACGTCAGC-1-Human_colon_16S8117829	Adult	IgA1
GGGTTGCGTTACAGAA-1-Human_colon_16S8117830	Adult	IgA2
GCAGTTACATTTGCTT-1-Human_colon_16S8117829	Adult	IgA2
GCTGCAGAGGGTGTTG-1-Human_colon_16S8001905	Adult	IgA1
GACGGCTAGGAGTTTA-1-Human_colon_16S8000484	Adult	IgM
GACCTGGAGTAATCCC-1-Human_colon_16S8002624	Adult	IgA1
CCTATTATCCTGCTTG-1-Human_colon_16S8001903	Adult	IgA1
TCAGATGAGATCTGCT-1-Human_colon_16S8001903	Adult	IgA1
CGTCCATGTGTTTGGT-1-Human_colon_16S8001903	Adult	IgA1
GCATACAAGACTACAA-1-Human_colon_16S8001903	Adult	IgA1
GCTGGGTAGAGGACGG-1-Human_colon_16S8159191	Adult	IgA2
CTCTACGTCTCCAACC-1-Human_colon_16S8001907	Adult	IgA1
CGATCGGCAATGTTGC-1-Human_colon_16S8000484	Adult	IgA1
TAAGAGAAGGGAACGG-1-Human_colon_16S8001903	Adult	IgA1
CAAGATCGTGGTAACG-1-Human_colon_16S8117828	Adult	IgM
GCGCCAAGTCAATACC-1-Human_colon_16S8001869	Adult	IgA2
CATGACACAGTGACAG-1-FCA_gut8015061	Fetal	IgM
TGGGAAGCAGACACTT-1-Human_colon_16S8001903	Adult	IgA1
TAGTGGTAGGGTGTGT-1-Human_colon_16S8000484	Adult	IgM
GAGTCCGCATCACAAC-1-Human_colon_16S8001875	Adult	IgM
CAACCAACATCCGGGT-1-Human_colon_16S8001865	Adult	IgA2
CTGCCTAAGGGCTTCC-1-Human_colon_16S8001871	Adult	IgA2
CTACACCCATCCCACT-1-Human_colon_16S8001867	Adult	IgA2
TGTGTTTCACATCCGG-1-Human_colon_16S8001871	Adult	IgA2
TTGGCAAAGGTAAACT-1-Human_colon_16S8001869	Adult	IgA2
ACAGCTAAGTGGCACA-1-Human_colon_16S8001871	Adult	IgA2
ACAGCCGCATTGGTAC-1-Human_colon_16S8001869	Adult	IgA2
GCTCTGTGTCCAACTA-1-Human_colon_16S8001903	Adult	IgA1
AGATCTGGTCGCGTGT-1-Human_colon_16S8001869	Adult	IgA1
ACGTCAAAGAATAGGG-1-Human_colon_16S8001863	Adult	IgA2
CAAGATCAGAAACCTA-1-Human_colon_16S8001907	Adult	IgA1
CTCATTATCTTAGAGC-1-Human_colon_16S8001903	Adult	IgA1
AATCCAGAGCTATGCT-1-Human_colon_16S8117828	Adult	IgD
CGAACATGTTAGTGGG-1-Human_colon_16S8001903	Adult	IgA1
GATTCAGCAAACTGCT-1-Human_colon_16S8001903	Adult	IgA1
GGATGTTTCCCGGATG-1-Human_colon_16S8001903	Adult	IgA1
CGTCAGGCAACTGCGC-1-Human_colon_16S8001903	Adult	IgA2
GCAAACTTCTCGTTTA-1-Human_colon_16S8001903	Adult	IgA1
GACGGCTCATGTCCTC-1-Human_colon_16S8001903	Adult	IgA1
ACTGAGTTCGCGATCG-1-Human_colon_16S8001903	Adult	IgA1
TCTCATATCACGACTA-1-Human_colon_16S8159192	Adult	IgA2
GCAGCCAGTACAGACG-1-Human_colon_16S8001903	Adult	IgA1
ATGGGAGGTCTTGCGG-1-Human_colon_16S8001903	Adult	IgA1
TGAGCATTCTGGCGAC-1-Human_colon_16S8001903	Adult	IgA2
AAGACCTTCATGTCCC-1-Human_colon_16S8001903	Adult	IgA2
CACAGTACAAGGACTG-1-Human_colon_16S8001903	Adult	IgA1
TCGTAGACAGAAGCAC-1-Human_colon_16S8117828	Adult	IgG1
CAGCCGAGTGGTCTCG-1-FCA_gut8015061	Fetal	IgM
CCTTCGAAGATATGCA-1-Human_colon_16S8001907	Adult	IgA2
CTCCTAGAGAAACCAT-1-Human_colon_16S8159194	Adult	IgG2
CGGACACCATGGTCAT-1-Human_colon_16S8159194	Adult	IgG2
GATCTAGTCTCAAACG-1-Human_colon_16S8159194	Adult	IgG2
GTGCAGCAGCTAGTCT-1-Human_colon_16S8159194	Adult	IgG2
CATATTCCACGAAACG-1-Human_colon_16S8159194	Adult	IgG2
CTCTAATGTCCCTTGT-1-Human_colon_16S8159194	Adult	IgG2
CTCGAAAGTCATTAGC-1-Human_colon_16S8159194	Adult	IgG2
AACACGTCAAACTGCT-1-Human_colon_16S8159194	Adult	IgG2
TAAGAGAGTCTCTCTG-1-Human_colon_16S8159194	Adult	IgG2
GATGCTAGTTCAGGCC-1-Human_colon_16S8159194	Adult	IgG2
TAGCCGGAGAGCTGCA-1-Human_colon_16S8159194	Adult	IgA2
CAACCAAGTTGGTGGA-1-Human_colon_16S8159194	Adult	IgG2
CATATGGCAGCGTTCG-1-Human_colon_16S8159194	Adult	IgG2
GGAGCAACACTGTGTA-1-Human_colon_16S8159194	Adult	IgG2
CGTCAGGAGAACTCGG-1-Human_colon_16S8159194	Adult	IgG2
TACTCGCAGCTTATCG-1-Human_colon_16S8159194	Adult	IgG2
TGGCTGGTCTATCCCG-1-Human_colon_16S8159194	Adult	IgG2
TCGGGACTCAGTGTTG-1-Human_colon_16S8159194	Adult	IgA2
GGGCATCAGTGCCATT-1-Human_colon_16S8159194	Adult	IgA2
CTTTGCGGTGTGTGCC-1-Human_colon_16S8159194	Adult	IgG2
CTTTGCGCACTTAAGC-1-Human_colon_16S8159194	Adult	IgG2
CCTTCCCGTAAGTGTA-1-Human_colon_16S8159194	Adult	IgG2
ATTACTCAGCACCGCT-1-Human_colon_16S8159194	Adult	IgG2
ATCCGAATCGGTGTTA-1-Human_colon_16S8159194	Adult	IgG2
GTGCATATCGCAAGCC-1-Human_colon_16S8159192	Adult	IgA1
CATCAAGAGTCGAGTG-1-Human_colon_16S8159191	Adult	IgA2
CGCTGGAGTTGGTTTG-1-Human_colon_16S8001863	Adult	IgA2
ACTGAACGTTCTGTTT-1-FCA_gut8015061	Fetal	IgM
TGCACCTTCCCTTGCA-1-Human_colon_16S8159182	Fetal	IgM
CGAGCCAGTTACGCGC-1-Human_colon_16S8117830	Adult	IgA2
CGTAGCGAGTGACATA-1-Human_colon_16S8001903	Adult	IgA1
ACTTGTTTCCCTCAGT-1-Human_colon_16S8001865	Adult	IgA2
TATCAGGAGTGTTTGC-1-FCA_gut8015061	Fetal	IgM
CGGAGCTGTTTAAGCC-1-FCA_gut8015061	Fetal	IgM
AGTGGGAAGACCACGA-1-FCA_gut8015061	Fetal	IgM
AGGTCATGTGACGCCT-1-FCA_gut8015061	Fetal	IgM
AGCTCTCGTACTCTCC-1-Human_colon_16S8159186	Fetal	IgM
AATCCAGCATCCTAGA-1-Human_colon_16S8159186	Fetal	IgM
TGCCCTACATGGATGG-1-Human_colon_16S8002629	Adult	IgM
CCGTGGATCTGAGGGA-1-Human_colon_16S8002629	Adult	IgM
ACATGGTTCACGATGT-1-Human_colon_16S8002629	Adult	IgM
CGATCGGCATGCTGGC-1-Human_colon_16S8002624	Adult	IgA1
AGCTTGAAGTGTACGG-1-Human_colon_16S8002624	Adult	IgG2
GCCAAATTCAGTGCAT-1-Human_colon_16S8001883	Adult	IgA1
GCTCTGTTCGTGGGAA-1-Human_colon_16S8001871	Adult	IgA2
TCACGAAGTATGAATG-1-Human_colon_16S8001869	Adult	IgA2
CTCACACTCACCAGGC-1-Human_colon_16S8001869	Adult	IgA2
GATCGATTCCCATTAT-1-Human_colon_16S8001869	Adult	IgA2
CACAGGCCAGCGTCCA-1-Human_colon_16S8001867	Adult	IgA2
CGGCTAGAGGCAAAGA-1-Human_colon_16S8001869	Adult	IgA2
CTCACACCACATGTGT-1-Human_colon_16S8001863	Adult	IgA2
CCAGCGAAGTGGGCTA-1-Human_colon_16S8001869	Adult	IgA2
CAAGTTGAGTGGCACA-1-Human_colon_16S8001869	Adult	IgA1
GAAACTCAGAGAACAG-1-Human_colon_16S8001903	Adult	IgA1
CATGCCTCAGGTCGTC-1-Human_colon_16S8001867	Adult	IgA2
CACCTTGCACGAGAGT-1-Human_colon_16S8001867	Adult	IgA1
TCTGAGACAAGTCATC-1-Human_colon_16S8001865	Adult	IgA1
AGAGCGACAGTCGTGC-1-Human_colon_16S8001865	Adult	IgA2
TAAACCGAGGGATGGG-1-Human_colon_16S8001905	Adult	IgA2
CATCGAAAGGAGCGTT-1-Human_colon_16S8001907	Adult	IgA2
TGTGGTACAGGAATCG-1-Human_colon_16S8159191	Adult	IgA2
AACTTTCGTGTAATGA-1-Human_colon_16S8001907	Adult	IgA1
ATGGGAGCACTGAAGG-1-Human_colon_16S8001905	Adult	IgA2
CAAGATCTCTGGGCCA-1-Human_colon_16S8159191	Adult	IgA2
CCTTCGAAGTCTTGCA-1-Human_colon_16S8001903	Adult	IgA2
CATTATCAGGCGACAT-1-Human_colon_16S8159191	Adult	IgA2
GTCTCGTCAGCTCGCA-1-Human_colon_16S8001907	Adult	IgA2
CATCAGAGTGTAAGTA-1-Human_colon_16S8001903	Adult	IgA1
TTTCCTCTCCCTCAGT-1-Human_colon_16S8159191	Adult	IgA2
AGTGGGATCATAACCG-1-Human_colon_16S8159191	Adult	IgA2
TCAGGATAGCCATCGC-1-Human_colon_16S8001905	Adult	IgA2
CTGAAGTAGACAGGCT-1-Human_colon_16S8159193	Adult	IgA1
TGTGGTATCCTAGAAC-1-Human_colon_16S8159191	Adult	IgA2
TCTCATAGTTAGATGA-1-Human_colon_16S8159191	Adult	IgA1
CAGAGAGGTCTTCAAG-1-Human_colon_16S8001903	Adult	IgA1
TCGCGTTAGACCCACC-1-Human_colon_16S8001903	Adult	IgA2
CAGCATAAGTTACGGG-1-Human_colon_16S8001905	Adult	IgA2
TCGTAGACAAGTACCT-1-Human_colon_16S8159191	Adult	IgA2
ACCTTTACACAGCGTC-1-Human_colon_16S8159191	Adult	IgA2
CGGGTCATCGTGGACC-1-Human_colon_16S8159191	Adult	IgA2
TATCTCAAGGGAGTAA-1-Human_colon_16S8001903	Adult	IgA2
TAGGCATGTTGTTTGG-1-Human_colon_16S8159191	Adult	IgA2
GTGCGGTTCCTAAGTG-1-Human_colon_16S8159191	Adult	IgA2
GCGACCATCATTATCC-1-Human_colon_16S8159191	Adult	IgA1
CGGCTAGAGGTGCAAC-1-Human_colon_16S8159191	Adult	IgA2
CGAGCCATCCGATATG-1-Human_colon_16S8159191	Adult	IgM
CACCTTGAGAGACGAA-1-Human_colon_16S8159191	Adult	IgA2
CCTTACGAGACCACGA-1-Human_colon_16S8159193	Adult	IgA2
CAAGGCCTCGCATGGC-1-Human_colon_16S8159193	Adult	IgA1
AGGGTGAGTAGCGCAA-1-Human_colon_16S8159193	Adult	IgA1
GTTCGGGTCTGAGTGT-1-Human_colon_16S8001907	Adult	IgA2
GTGCGGTCATGTCCTC-1-Human_colon_16S8001907	Adult	IgA1
CACCACTCATGCCTTC-1-Human_colon_16S8001907	Adult	IgA1
ACGTCAACATCCCATC-1-Human_colon_16S8001907	Adult	IgA2
TCAACGACACCATGTA-1-Human_colon_16S8001905	Adult	IgA1
CAGCTGGAGGCGATAC-1-Human_colon_16S8001905	Adult	IgA1
TTAGGACTCTTTACGT-1-Human_colon_16S8001905	Adult	IgA2
GCGGGTTGTGACAAAT-1-Human_colon_16S8001903	Adult	IgA2
CCCAGTTTCATCACCC-1-Human_colon_16S8001905	Adult	IgA1
CACACAAGTCCATGAT-1-Human_colon_16S8001905	Adult	IgA2
TTGACTTCACAGTCGC-1-Human_colon_16S8001903	Adult	IgA1
AGGCCACAGATCCGAG-1-Human_colon_16S8001903	Adult	IgA2
TCGAGGCCACCGGAAA-1-Human_colon_16S8001903	Adult	IgA2
GACAGAGCATTACGAC-1-Human_colon_16S8159186	Fetal	IgM
AAGCCGCAGTGCCATT-1-Human_colon_16S8001903	Adult	IgA1
GGGAGATCAGACAGGT-1-Human_colon_16S8001869	Adult	IgA2
ACTTACTGTACCGTAT-1-Human_colon_16S8001903	Adult	IgA1
GCGCAACGTTACGCGC-1-Human_colon_16S8001907	Adult	IgA1
GTCACGGCAGGAATCG-1-Human_colon_16S8001903	Adult	IgA1
AGTGAGGAGGCTATCT-1-Human_colon_16S8001905	Adult	IgA1
ATTTCTGAGGCATGTG-1-Human_colon_16S8001907	Adult	IgA1
AACCGCGCATGGGAAC-1-Human_colon_16S8001907	Adult	IgA2
GTCGTAAAGTAGATGT-1-Human_colon_16S8001905	Adult	IgA1
TTAGGACCAGTATCTG-1-Human_colon_16S8159186	Fetal	IgM
ACGGAGACAAATACAG-1-Human_colon_16S8001905	Adult	IgA2
TCAATCTCATGTAGTC-1-Human_colon_16S8001903	Adult	IgA1
GCTGCTTGTCAATGTC-1-Human_colon_16S8001903	Adult	IgA1
CCACTACCAATAGAGT-1-Human_colon_16S8001903	Adult	IgA2
CAGCGACAGTGTACTC-1-Human_colon_16S8001903	Adult	IgA2
ACCAGTACATTCTCAT-1-Human_colon_16S8159187	Fetal	IgM
AGCGGTCCAACGATGG-1-Human_colon_16S8001903	Adult	IgA2
ACCAGTAAGGACTGGT-1-Human_colon_16S8001903	Adult	IgA1
CTCAGAAAGGCTAGGT-1-Human_colon_16S8117829	Adult	IgA1
CCTTCGATCCCAGGTG-1-Human_colon_16S8117829	Adult	IgA1
GTGAAGGCATTAGCCA-1-Human_colon_16S8117828	Adult	IgA1
ATGTGTGGTAGAGGAA-1-Human_colon_16S8001885	Adult	IgG1
TACGGGCCACCAACCG-1-Human_colon_16S8117830	Adult	IgA1
GCGCGATTCTCAAGTG-1-Human_colon_16S8159194	Adult	IgM
CTAGCCTAGGGAACGG-1-Human_colon_16S8117829	Adult	IgA1
GTCATTTTCGTCGTTC-1-Human_colon_16S8159191	Adult	IgA2
ATTTCTGAGTCCTCCT-1-Human_colon_16S8002626	Adult	IgA2
CCTCTGAGTCCGAACC-1-Human_colon_16S8117829	Adult	IgA1
TACTCATAGACTTTCG-1-Human_colon_16S8001907	Adult	IgA2
CGAATGTGTCTCACCT-1-Human_colon_16S8001903	Adult	IgA1
CTACCCACAAGTAGTA-1-Human_colon_16S8001903	Adult	IgA1
TCAGCTCTCCTCATTA-1-Human_colon_16S8001905	Adult	IgA2
AACTCAGAGCGTGAAC-1-Human_colon_16S8001869	Adult	IgA2
CGACTTCGTTAGTGGG-1-Human_colon_16S8000484	Adult	IgG1
AAAGTAGAGATACACA-1-Human_colon_16S8001865	Adult	IgA2
GACTACAAGGCCCGTT-1-Human_colon_16S8000484	Adult	IgG1
TCAATCTTCTTGTTTG-1-Human_colon_16S8001871	Adult	IgA2
CTCCTAGCACACCGCA-1-Human_colon_16S8001871	Adult	IgA1
TTTGCGCGTACTCTCC-1-Human_colon_16S8001907	Adult	IgA1
TACGGGCAGGAGTACC-1-Human_colon_16S8001907	Adult	IgA1
CTGATCCGTCGGATCC-1-Human_colon_16S8001905	Adult	IgA2
ATTGGTGCATACCATG-1-Human_colon_16S8117828	Adult	IgM
TGCCCATCACTGAAGG-1-Human_colon_16S8117829	Adult	IgA1
CGAGCCACACATTCGA-1-Human_colon_16S8159193	Adult	IgA2
CTCGAAATCGCCAAAT-1-Human_colon_16S8002629	Adult	IgA2
CACTCCAAGCGAGAAA-1-Human_colon_16S8001875	Adult	IgA2
TGAGAGGAGACCGGAT-1-Human_colon_16S8001869	Adult	IgA2
AGCGTATGTCACTTCC-1-Human_colon_16S8001869	Adult	IgA2
GGTGCGTTCACCGTAA-1-Human_colon_16S8001869	Adult	IgA2
GGATTACAGAGACTAT-1-Human_colon_16S8001869	Adult	IgA2
CAGAGAGCACACTGCG-1-Human_colon_16S8001871	Adult	IgA2
TTGTAGGCAAGTTCTG-1-Human_colon_16S8001871	Adult	IgA2
CCACGGAAGACAAAGG-1-Human_colon_16S8001871	Adult	IgA2
AAGTCTGTCAACACGT-1-Human_colon_16S8001871	Adult	IgA2
ACACCCTCATGTCCTC-1-Human_colon_16S8001865	Adult	IgA2
TTCTACATCCGAAGAG-1-Human_colon_16S8001903	Adult	IgA1
TATGCCCGTTATGTGC-1-Human_colon_16S8001903	Adult	IgA2
TGCACCTAGGTGTGGT-1-Human_colon_16S8117828	Adult	IgA1
CGCTATCAGCCCAACC-1-Human_colon_16S8001903	Adult	IgA2
GACAGAGCATAACCTG-1-Human_colon_16S8117828	Adult	IgA1
AGCAGCCGTCTGCCAG-1-Human_colon_16S8159193	Adult	IgA1
CTTAACTTCTACTATC-1-FCA_gut8015061	Fetal	IgM
ACTTTCAGTCTAGCGC-1-Human_colon_16S8002625	Adult	IgA1
CCATTCGAGTGAATTG-1-Human_colon_16S8002624	Adult	IgA1
CAGCAGCCATCCGTGG-1-Human_colon_16S8001907	Adult	IgA2
AACACGTCATGGGAAC-1-Human_colon_16S8001903	Adult	IgA2
CAGATCACAACGATGG-1-Human_colon_16S8000484	Adult	IgA2
CTCCTAGGTAAATGTG-1-Human_colon_16S8002629	Adult	IgA2
CAACCAATCTTAGCCC-1-Human_colon_16S8001871	Adult	IgA2
AGATCTGAGGAGTTTA-1-Human_colon_16S8159191	Adult	IgA1
TGACGGCGTATAGGTA-1-Human_colon_16S8001903	Adult	IgA1
GGGCACTCACGACGAA-1-Human_colon_16S8159191	Adult	IgA1
GAAACTCGTCCTCTTG-1-Human_colon_16S8001903	Adult	IgA2
ATCCACCAGCCACGCT-1-Human_colon_16S8001903	Adult	IgA2
CACACCTCAACACCTA-1-Human_colon_16S8001869	Adult	IgA2
TATTACCCACCAGGCT-1-Human_colon_16S8117828	Adult	IgM
CATCGGGAGGAGTCTG-1-Human_colon_16S8117828	Adult	IgA1
CGGACGTGTCGCGGTT-1-Human_colon_16S8001903	Adult	IgA1
AGTTGGTAGACCTAGG-1-Human_colon_16S8159193	Adult	IgA1
GTTCGGGTCTCGGACG-1-Human_colon_16S8001907	Adult	IgA1
AAAGATGTCGGATGTT-1-Human_colon_16S8001905	Adult	IgA2
GCTTGAAAGTTGTCGT-1-Human_colon_16S8001903	Adult	IgA2
TTCTACATCTATCCCG-1-Human_colon_16S8001903	Adult	IgA2
GCCTCTAGTTGGGACA-1-Human_colon_16S8001903	Adult	IgA2
CAGTCCTAGTCCGTAT-1-Human_colon_16S8001903	Adult	IgA2
AAGGCAGGTGAGTGAC-1-Human_colon_16S8001903	Adult	IgA1
AACTTTCGTGCCTGGT-1-Human_colon_16S8159191	Adult	IgA2
TGAGAGGAGTGACATA-1-Human_colon_16S8001903	Adult	IgA1
TACTTACTCTCACATT-1-Human_colon_16S8002629	Adult	IgA2
CCGTTCACAGCTGTTA-1-Human_colon_16S8159186	Fetal	IgM
GTCGTAAGTTCCAACA-1-Human_colon_16S8001903	Adult	IgG1
TGCTACCAGAAGGTTT-1-Human_colon_16S8001903	Adult	IgG1
GGACGTCGTCTCACCT-1-Human_colon_16S8159188	Fetal	IgM
CATCAGATCCTTGCCA-1-Human_colon_16S8159193	Adult	IgA2
ACATACGTCCAAATGC-1-Human_colon_16S8001903	Adult	IgA2
TGGCCAGAGGGATGGG-1-Human_colon_16S8001903	Adult	IgA2
CATCGGGTCTGGGCCA-1-Human_colon_16S8001905	Adult	IgA1
GGGATGACAAGGTTCT-1-Human_colon_16S8001869	Adult	IgA2
TTTGGTTAGTGGGATC-1-Human_colon_16S8001863	Adult	IgA2
GACTAACGTTAAGATG-1-Human_colon_16S8001869	Adult	IgA2
GTCATTTTCAATAAGG-1-Human_colon_16S8001867	Adult	IgA2
GCTGGGTTCATGTCCC-1-Human_colon_16S8001903	Adult	IgA2
CCGTTCAGTCGGCACT-1-Human_colon_16S8002629	Adult	IgA2
TCCCGATGTAGCGTCC-1-FCA_gut8015061	Fetal	IgM
ACCTTTATCTTTACAC-1-Human_colon_16S8159192	Adult	IgA1
ACTATCTGTGTCGCTG-1-Human_colon_16S8159193	Adult	IgA2
GAATGAAGTGGTACAG-1-Human_colon_16S8001907	Adult	IgA1
AGTTGGTAGGAGTTTA-1-Human_colon_16S8001907	Adult	IgA2
CACACAAAGCAGCCTC-1-Human_colon_16S8001905	Adult	IgA1
GAACGGACAATGGAGC-1-Human_colon_16S8159192	Adult	IgA1
CTCGGAGCACCATCCT-1-Human_colon_16S8159193	Adult	IgA1
GAATAAGTCCCAAGAT-1-Human_colon_16S8117829	Adult	IgA2
TACCTTATCGTACCGG-1-Human_colon_16S8001907	Adult	IgA2
TTGCGTCGTAGCTAAA-1-Human_colon_16S8159191	Adult	IgA2
ATTATCCAGCGATATA-1-Human_colon_16S8001903	Adult	IgA2
ACGCAGCGTAAACACA-1-Human_colon_16S8159191	Adult	IgA2
TTTACTGGTCAAACTC-1-Human_colon_16S8001903	Adult	IgA2
GATCGATGTCCGTTAA-1-Human_colon_16S8159191	Adult	IgA2
CTACATTCAATCAGAA-1-FCA_gut8015061	Fetal	IgM
ACAGCTAGTCCAACTA-1-Human_colon_16S8001865	Adult	IgA2
CCACTACGTATTAGCC-1-Human_colon_16S8159194	Adult	IgG2
ATCGAGTCAGGCAGTA-1-Human_colon_16S8001867	Adult	IgA2
ATTGGACCATCTGGTA-1-Human_colon_16S8001863	Adult	IgA2
GGGAGATTCTTACCGC-1-Human_colon_16S8159191	Adult	IgA2
TCCCGATCATAGGATA-1-Human_colon_16S8159191	Adult	IgA2
AATCCAGAGCTTTGGT-1-Human_colon_16S8001903	Adult	IgA2
AACTCAGAGTACGACG-1-Human_colon_16S8159191	Adult	IgA1
TCTTTCCGTGCAGGTA-1-Human_colon_16S8001903	Adult	IgA1
TCGTAGAAGGAATTAC-1-Human_colon_16S8001903	Adult	IgA2
GGCTCGACACAAGACG-1-Human_colon_16S8159191	Adult	IgA1
GCAAACTAGGCTCATT-1-Human_colon_16S8001863	Adult	IgA2
GCTGCAGGTGAGTGAC-1-Human_colon_16S8159191	Adult	IgA2
GCGAGAACACGCGAAA-1-Human_colon_16S8159191	Adult	IgA2
CGGGTCAGTCTCAACA-1-Human_colon_16S8159193	Adult	IgA2
TTTCCTCAGCATCATC-1-Human_colon_16S8001907	Adult	IgA2
CCAGCGAGTTTAAGCC-1-Human_colon_16S8159194	Adult	IgM
CCTCAGTAGTCTCGGC-1-Human_colon_16S8159182	Fetal	IgM
CTCGAGGGTGTGGCTC-1-Human_colon_16S8001903	Adult	IgA2
CGTCCATAGATCCTGT-1-Human_colon_16S8159191	Adult	IgA1
TCAGGATTCCTCAACC-1-Human_colon_16S8000484	Adult	IgM
GCGAGAATCCGAGCCA-1-Human_colon_16S8159191	Adult	IgA1
GTACGTAAGAATTGTG-1-Human_colon_16S8159191	Adult	IgA1
GAAGCAGCAAAGGAAG-1-Human_colon_16S8001903	Adult	IgA1
GTACTCCCAGCTGCTG-1-Human_colon_16S8117829	Adult	IgA1
CAACCTCCACATTAGC-1-Human_colon_16S8159188	Fetal	IgM
CCTCTGAGTAACGCGA-1-Human_colon_16S8001871	Adult	IgA1
GTCGTAAGTGAGGGAG-1-Human_colon_16S8001871	Adult	IgA2
CAACCTCAGCACCGCT-1-Human_colon_16S8001903	Adult	IgA2
TTGGAACAGTATTGGA-1-Human_colon_16S8159193	Adult	IgA1
ACGAGGACAGGATTGG-1-Human_colon_16S8002629	Adult	IgD
CTCTAATGTCCGTTAA-1-Human_colon_16S8001869	Adult	IgA2
GACGGCTAGACCTTTG-1-Human_colon_16S8159191	Adult	IgA1
CTTGGCTCAAAGTCAA-1-Human_colon_16S8159191	Adult	IgA2
TCACGAACACAAGACG-1-Human_colon_16S8001903	Adult	IgA2
GCTCCTAGTTATCGGT-1-Human_colon_16S8001867	Adult	IgA2
TACTCGCCAATGGAGC-1-Human_colon_16S8159193	Adult	IgA2
CTGTGCTAGCAATCTC-1-Human_colon_16S8159188	Fetal	IgM
ACCGTAATCGTACCGG-1-Human_colon_16S8117828	Adult	IgD
GCAGCCAAGTACACCT-1-Human_colon_16S8002629	Adult	IgA2
TCAACGACAGGGTATG-1-Human_colon_16S8159183	Fetal	IgM
GTCACGGAGCTGCGAA-1-FCA_gut8015061	Fetal	IgM
AGCGTATGTCAACTGT-1-Human_colon_16S8159193	Adult	IgA2
GAAACTCGTAAGTGGC-1-FCA_gut8015061	Fetal	IgM
CACCAGGCACCGAAAG-1-FCA_gut8015059	Fetal	IgM
TGACTTTCAAGTAGTA-1-FCA_gut8015061	Fetal	IgM
TGCCAAACACATGTGT-1-Human_colon_16S8000484	Adult	IgA1
TCACAAGTCAGATAAG-1-Human_colon_16S8002624	Adult	IgA1
TCACAAGGTGGCTCCA-1-Human_colon_16S8000484	Adult	IgA2
TAAGTGCTCGCCAAAT-1-Human_colon_16S8001903	Adult	IgA1
CGAGCCATCGCATGGC-1-Human_colon_16S8001903	Adult	IgA1
CCATTCGGTCTGATCA-1-Human_colon_16S8159193	Adult	IgA1
TTAGGACGTCACCTAA-1-Human_colon_16S8159188	Fetal	IgM
GAGCAGAAGGGAACGG-1-Human_colon_16S8002629	Adult	IgA2
ACGAGGACAGCTGGCT-1-Human_colon_16S8002624	Adult	IgM
AGAGCGAAGATGCCTT-1-Human_colon_16S8159193	Adult	IgA2
CTACACCAGTATGACA-1-FCA_gut8015061	Fetal	IgM
CCACCTATCACAATGC-1-FCA_gut8015061	Fetal	IgM
CACATTTCATACGCCG-1-Human_colon_16S8001863	Adult	IgA2
GCATGTATCTGGGCCA-1-Human_colon_16S8001869	Adult	IgA2
TTAGGCACATTAGCCA-1-Human_colon_16S8001903	Adult	IgA1
GACTACAGTCTAGGTT-1-Human_colon_16S8001869	Adult	IgA2
CTCGTACCACGAGGTA-1-Human_colon_16S8001869	Adult	IgA2
TTGACTTTCCCTAACC-1-Human_colon_16S8002626	Adult	IgA2
GACGTTAGTCACTTCC-1-Human_colon_16S8000484	Adult	IgG1
TTGGCAAAGAGCAATT-1-Human_colon_16S8001871	Adult	IgA2
CACAAACAGGTGCACA-1-Human_colon_16S8001869	Adult	IgA2
CAGAGAGAGACGACGT-1-Human_colon_16S8001869	Adult	IgA2
TGTTCCGGTCGAAAGC-1-Human_colon_16S8001871	Adult	IgA2
GTCACAAAGGACAGCT-1-Human_colon_16S8001869	Adult	IgA2
TCATTACTCAGTTAGC-1-Human_colon_16S8001903	Adult	IgA2
CAAGGCCCAGCATGAG-1-Human_colon_16S8001869	Adult	IgA2
ACTGAACAGTTTGCGT-1-Human_colon_16S8159191	Adult	IgA2
GACGCGTAGCGTGTCC-1-Human_colon_16S8001907	Adult	IgA2
CCGTGGATCGTTGCCT-1-Human_colon_16S8159191	Adult	IgA2
TGCCCTAAGATTACCC-1-Human_colon_16S8001907	Adult	IgA2
GTCATTTCAGTAGAGC-1-Human_colon_16S8001903	Adult	IgA1
CGTCTACTCCCTTGCA-1-Human_colon_16S8001903	Adult	IgA1
TACCTTAAGAAGGCCT-1-Human_colon_16S8001903	Adult	IgA1
TAGAGCTCATGAAGTA-1-Human_colon_16S8159193	Adult	IgA1
CGATGGCAGCTTCGCG-1-Human_colon_16S8001903	Adult	IgA2
ACTATCTAGCTAGTTC-1-Human_colon_16S8001869	Adult	IgA2
TAAGAGATCCGTCATC-1-Human_colon_16S8001903	Adult	IgA1
CCTACCACACTGTGTA-1-Human_colon_16S8001903	Adult	IgA2
CAGTAACAGCGTAATA-1-Human_colon_16S8001903	Adult	IgA2
GGCGACTTCAAGGCTT-1-Human_colon_16S8001903	Adult	IgA1
CTCAGAATCTCTGCTG-1-Human_colon_16S8001903	Adult	IgA2
GAGTCCGGTGTTTGTG-1-Human_colon_16S8001903	Adult	IgA2
CTACCCATCATGTCTT-1-Human_colon_16S8159191	Adult	IgA2
CGATTGACATTCCTCG-1-FCA_gut8015061	Fetal	IgM
CGTCACTTCGCTGATA-1-Human_colon_16S8001907	Adult	IgA1
GGACATTTCTGGTGTA-1-Human_colon_16S8001903	Adult	IgA2
GACGCGTAGACTGTAA-1-FCA_gut8015061	Fetal	IgM
CGCTGGATCTAACCGA-1-Human_colon_16S8159182	Fetal	IgM
GTGAAGGTCGGTCTAA-1-Human_colon_16S8001903	Adult	IgA1
CAAGATCCAGCGAACA-1-Human_colon_16S8117828	Adult	IgG1
AGGTCATTCTGCGGCA-1-Human_colon_16S8159186	Fetal	IgM
AGGTCATTCTCAAGTG-1-Human_colon_16S8159186	Fetal	IgM
AGGTCATTCCCATTTA-1-Human_colon_16S8159186	Fetal	IgM
GATGAAAGTGCACTTA-1-Human_colon_16S8001903	Adult	IgA2
CCCTCCTTCAACACTG-1-Human_colon_16S8159191	Adult	IgA1
CAGTCCTAGGTTACCT-1-Human_colon_16S8001869	Adult	IgA2
GTCCTCACAAATACAG-1-Human_colon_16S8159190	Fetal	IgM
CAGGTGCTCCGCATCT-1-FCA_gut8015061	Fetal	IgM
CAAGAAATCCTTGCCA-1-FCA_gut8015061	Fetal	IgD
GTTCATTGTTCAGACT-1-Human_colon_16S8117829	Adult	IgA1
GTCACGGTCCTTGCCA-1-Human_colon_16S8117828	Adult	IgM
GTGTGCGTCCAAGTAC-1-Human_colon_16S8002624	Adult	IgM
CGTAGCGAGACGCACA-1-Human_colon_16S8001903	Adult	IgG2
CACACAATCACGAAGG-1-Human_colon_16S8001903	Adult	IgG2
CATCAGATCATCTGTT-1-Human_colon_16S8001871	Adult	IgA2
GCTTGAACATTAACCG-1-Human_colon_16S8001869	Adult	IgA1
TTAACTCGTTCAGGCC-1-Human_colon_16S8001869	Adult	IgA1
GCCAAATTCCTTAATC-1-Human_colon_16S8001869	Adult	IgA2
AGCCTAATCTTTCCTC-1-Human_colon_16S8001869	Adult	IgA2
ACGAGGATCCGCGTTT-1-Human_colon_16S8001907	Adult	IgA2
CATCGGGTCCACTCCA-1-Human_colon_16S8002626	Adult	IgA2
GATGAAACACGGCGTT-1-Human_colon_16S8000484	Adult	IgA1
ATTTCTGTCTCTGAGA-1-Human_colon_16S8001875	Adult	IgA2
CAAGAAACATCTATGG-1-Human_colon_16S8001903	Adult	IgM
GTAGTCAAGACGCAAC-1-Human_colon_16S8159191	Adult	IgA2
AATCCAGAGACTTGAA-1-Human_colon_16S8159191	Adult	IgA2
CGTTAGAAGCTAGTGG-1-Human_colon_16S8001907	Adult	IgM
GTTCTCGGTCCCTACT-1-Human_colon_16S8159191	Adult	IgA2
TTTGTCATCACATAGC-1-Human_colon_16S8159191	Adult	IgA2
TGGTTAGGTATCAGTC-1-Human_colon_16S8117828	Adult	IgM
TACTCATGTAGCGCAA-1-Human_colon_16S8117828	Adult	IgM
AGCCTAAAGGCAAAGA-1-Human_colon_16S8001903	Adult	IgA1
TGAGAGGAGTTCGCGC-1-Human_colon_16S8159190	Fetal	IgM
CTGTGCTAGTGGTAAT-1-Human_colon_16S8159188	Fetal	IgM
TCATTTGAGGCAAAGA-1-Human_colon_16S8159186	Fetal	IgM
CTGCTGTCAGGTGCCT-1-Human_colon_16S8159184	Fetal	IgM
CTCGTCAAGAGCTTCT-1-FCA_gut8015061	Fetal	IgM
ACTGAACCAGTCGTGC-1-FCA_gut8015061	Fetal	IgM
ACGGGTCGTACCGAGA-1-Human_colon_16S8117828	Adult	IgG3
ACACTGAGTATAATGG-1-Human_colon_16S8159191	Adult	IgA1
CTCGAGGGTGTTTGGT-1-Human_colon_16S8159189	Fetal	IgM
AAGGAGCTCCAGAGGA-1-Human_colon_16S8159186	Fetal	IgM
CGAACATGTCTCACCT-1-Human_colon_16S8117829	Adult	IgG2
TTGACTTAGAGTAAGG-1-Human_colon_16S8117829	Adult	IgM
CCTACACAGCCACGTC-1-Human_colon_16S8159188	Fetal	IgM
CACCAGGCATCGATGT-1-Human_colon_16S8002629	Adult	IgA1
GTGCAGCCATGGTCAT-1-Human_colon_16S8001869	Adult	IgA2
CGGACTGAGCACAGGT-1-FCA_gut8015061	Fetal	IgM
CCTACCATCAGCGATT-1-Human_colon_16S8159192	Adult	IgA2
TGTGGTAGTTGTCGCG-1-Human_colon_16S8159191	Adult	IgA1
CCTAAAGAGTCATGCT-1-Human_colon_16S8159191	Adult	IgA2
ACTTGTTTCCTCCTAG-1-Human_colon_16S8159193	Adult	IgA1
CCGTACTTCTCCAGGG-1-Human_colon_16S8001903	Adult	IgA1
CGATTGACATAGACTC-1-FCA_gut8015061	Fetal	IgM
CAAGATCTCCCTGACT-1-Human_colon_16S8001869	Adult	IgA2
AGACGTTTCACGGTTA-1-Human_colon_16S8001871	Adult	IgA2
AAAGATGCACGCGAAA-1-Human_colon_16S8117828	Adult	IgM
CGCGTTTAGGACATTA-1-FCA_gut8015061	Fetal	IgM
GTACTCCAGCACCGTC-1-FCA_gut8015059	Fetal	IgM
TCGTACCCAGTCACTA-1-Human_colon_16S8159189	Fetal	IgM
CTGCTGTTCCACGTTC-1-Human_colon_16S8159187	Fetal	IgM
AAATGCCCACGCGAAA-1-Human_colon_16S8159186	Fetal	IgM
GTGTGCGCAAGGTGTG-1-Human_colon_16S8001907	Adult	IgA1
CATCAGACAAATTGCC-1-Human_colon_16S8117828	Adult	IgM
AGATTGCTCAACGCTA-1-Human_colon_16S8001869	Adult	IgA1
CACACTCTCAGGCGAA-1-Human_colon_16S8000484	Adult	IgG1
CGGACTGTCCCGACTT-1-Human_colon_16S8001869	Adult	IgA1
TTCGAAGAGATGTGGC-1-Human_colon_16S8001903	Adult	IgA1
GACCTGGTCACAAACC-1-Human_colon_16S8117829	Adult	IgA1
CGCGTTTTCTAACTGG-1-Human_colon_16S8117828	Adult	IgM
GTCGTAAAGGTTCCTA-1-Human_colon_16S8117830	Adult	IgA1
CTGATAGAGTGGGATC-1-Human_colon_16S8001903	Adult	IgM
CTCTACGAGAGGACGG-1-Human_colon_16S8159191	Adult	IgA2
CTAGAGTCAAATACAG-1-Human_colon_16S8159191	Adult	IgA2
CCTACACTCCACGACG-1-Human_colon_16S8001903	Adult	IgA2
TGACAACGTAAGCACG-1-Human_colon_16S8159188	Fetal	IgM
CATATTCGTACCGTAT-1-Human_colon_16S8001903	Adult	IgM
GCTCTGTCAAAGTGCG-1-FCA_gut8015061	Fetal	IgM
AGTGTCATCCATGAGT-1-Human_colon_16S8159186	Fetal	IgM
GATCGCGAGGAGTACC-1-Human_colon_16S8001865	Adult	IgA2
CAGCGACGTAGCTGCC-1-Human_colon_16S8001907	Adult	IgA1
CTTTGCGCAGGCTCAC-1-Human_colon_16S8000484	Adult	IgA1
TCATTACCATGAACCT-1-Human_colon_16S8159191	Adult	IgA2
TACCTATGTGCCTTGG-1-Human_colon_16S8159192	Adult	IgA2
ACGTCAAGTCGCTTTC-1-Human_colon_16S8159191	Adult	IgA2
GACACGCTCCTATGTT-1-Human_colon_16S8159191	Adult	IgA1
ACTGTCCGTCGGATCC-1-Human_colon_16S8001903	Adult	IgA1
CATCAGAGTTTGTTGG-1-Human_colon_16S8117829	Adult	IgA2
AGCTCTCGTGCAACGA-1-Human_colon_16S8117830	Adult	IgM
GTCCTCATCTAACGGT-1-Human_colon_16S8002626	Adult	IgA2
TGCGGGTCAGCCTGTG-1-Human_colon_16S8117828	Adult	IgA1
TTTGTCATCTCGGACG-1-Human_colon_16S8001869	Adult	IgA2
GGACAGAGTGCCTGGT-1-Human_colon_16S8159191	Adult	IgA2
CCGGGATGTTCACGGC-1-Human_colon_16S8001871	Adult	IgA2
CTCAGAACAGCCACCA-1-Human_colon_16S8117828	Adult	IgA1
CACAAACTCGGTGTTA-1-Human_colon_16S8117828	Adult	IgM
AGTGGGAGTACAAGTA-1-Human_colon_16S8117828	Adult	IgA1
AAGTCTGAGTTGCAGG-1-Human_colon_16S8117828	Adult	IgM
GATCGCGCATGCCACG-1-Human_colon_16S8001885	Adult	IgD
GTTAAGCCAGTGACAG-1-Human_colon_16S8159191	Adult	IgA2
CATCGAATCTTATCTG-1-Human_colon_16S8001871	Adult	IgA2
TTTATGCAGCGCTCCA-1-Human_colon_16S8001907	Adult	IgA2
ACGTCAATCACCACCT-1-Human_colon_16S8159193	Adult	IgA2
GACACGCGTAGAGGAA-1-Human_colon_16S8159193	Adult	IgA2
GAGCAGAGTAGCTGCC-1-Human_colon_16S8001905	Adult	IgA2
CGTCAGGGTTAAGATG-1-Human_colon_16S8117828	Adult	IgM
TCGTAGAGTCCCTTGT-1-Human_colon_16S8001869	Adult	IgA2
GACTACACAGCCACCA-1-Human_colon_16S8001869	Adult	IgM
GCGCGATCACCGAATT-1-Human_colon_16S8001863	Adult	IgA2
CGAGAAGAGTGAATTG-1-Human_colon_16S8001907	Adult	IgA2
AGAGTGGAGTTTAGGA-1-Human_colon_16S8001903	Adult	IgG2
ACACCGGCATCGGACC-1-Human_colon_16S8001903	Adult	IgA2
TTCCCAGAGGCCCGTT-1-Human_colon_16S8001903	Adult	IgA2
GGAACTTGTCGTTGTA-1-Human_colon_16S8001903	Adult	IgA2
TCTCATAGTCCAGTGC-1-Human_colon_16S8001903	Adult	IgA2
GGCTGGTAGCGTGAAC-1-Human_colon_16S8002629	Adult	IgM
ACACCCTGTCATACTG-1-Human_colon_16S8002624	Adult	IgM
CGCTGGACAGCTGTGC-1-Human_colon_16S8001869	Adult	IgA2
CTAATGGAGCCCAGCT-1-Human_colon_16S8159191	Adult	IgA1
TCAACGATCAATACCG-1-Human_colon_16S8001903	Adult	IgA1
ACTTGTTAGTCTCGGC-1-Human_colon_16S8002624	Adult	IgG4
CCTAGCTGTACGACCC-1-Human_colon_16S8001903	Adult	IgA1
AGGCCGTCAGGGCATA-1-Human_colon_16S8001871	Adult	IgG2
CATTATCCACGAAATA-1-Human_colon_16S8159191	Adult	IgA2
ACGCCGACATCCTTGC-1-Human_colon_16S8159193	Adult	IgA2
GGCAATTAGCGTGAGT-1-Human_colon_16S8159191	Adult	IgA2
GAGTCCGAGACTAGAT-1-Human_colon_16S8159191	Adult	IgA2
AGGTCATGTCCCTACT-1-Human_colon_16S8001907	Adult	IgA1
CCTATTACACCCTATC-1-Human_colon_16S8159191	Adult	IgA2
CCGGTAGGTTCCACGG-1-Human_colon_16S8001903	Adult	IgA2
TAAGCGTAGCCATCGC-1-Human_colon_16S8001903	Adult	IgA2
CTGCGGAAGGCCCTTG-1-Human_colon_16S8001903	Adult	IgA1
TCTTTCCTCCTTCAAT-1-Human_colon_16S8159193	Adult	IgA1
GTTCTCGTCTGATTCT-1-Human_colon_16S8001905	Adult	IgA1
AGACGTTAGAATCTCC-1-FCA_gut8015061	Fetal	IgM
TGTGGTACACAGACTT-1-Human_colon_16S8001903	Adult	IgA1
CGATCGGAGTAACCCT-1-Human_colon_16S8001903	Adult	IgM
GTGTTAGCACCGCTAG-1-Human_colon_16S8001903	Adult	IgA1
CATCAAGAGAACTGTA-1-Human_colon_16S8001903	Adult	IgA2
AACGTTGCAAATCCGT-1-Human_colon_16S8001903	Adult	IgA2
TTATGCTGTATATGGA-1-Human_colon_16S8159186	Fetal	IgM
GCATGTAGTTGGTTTG-1-Human_colon_16S8002626	Adult	IgA2
CAACCAATCCCGACTT-1-Human_colon_16S8001907	Adult	IgA1
TCTCTAATCACTTCAT-1-Human_colon_16S8001907	Adult	IgA1
TGCTGCTTCAGGCAAG-1-Human_colon_16S8159191	Adult	IgA1
GGACAAGGTCAATGTC-1-Human_colon_16S8001903	Adult	IgA1
GTGTTAGTCTCTTGAT-1-Human_colon_16S8001903	Adult	IgA1
TCGAGGCCATACGCCG-1-Human_colon_16S8001907	Adult	IgA1
TCAACGACAGTTCCCT-1-Human_colon_16S8001907	Adult	IgA1
ATCATGGAGAATAGGG-1-Human_colon_16S8001869	Adult	IgA2
GATGAGGTCGAATCCA-1-FCA_gut8015061	Fetal	IgM
CGATTGAGTGTAATGA-1-FCA_gut8015061	Fetal	IgM
CTTACCGAGGTGTTAA-1-Human_colon_16S8159186	Fetal	IgM
TCGAGGCGTCCGACGT-1-Human_colon_16S8159191	Adult	IgG2
GGTGTTATCTACTCAT-1-Human_colon_16S8159191	Adult	IgG2
GAGGTGAAGATCCGAG-1-Human_colon_16S8159191	Adult	IgG2
GGAAAGCGTAACGACG-1-Human_colon_16S8001907	Adult	IgG2
TTCTCCTAGGTGCTAG-1-Human_colon_16S8159189	Fetal	IgM
CATCGGGAGTACTTGC-1-Human_colon_16S8117828	Adult	IgA1
GTCTTCGTCAGGTAAA-1-Human_colon_16S8001907	Adult	IgA2
CGTGTCTTCAGCTCGG-1-FCA_gut8015061	Fetal	IgM
CCTACCAGTAAAGGAG-1-Human_colon_16S8159192	Adult	IgA2
TCCACACTCTGCGACG-1-Human_colon_16S8117828	Adult	IgA1
GTTAAGCAGTCATGCT-1-Human_colon_16S8001903	Adult	IgA1
ACTGAGTTCCTCATTA-1-Human_colon_16S8001903	Adult	IgA1
TGTGTTTGTCGCATAT-1-FCA_gut8015061	Fetal	IgM
TGGCTGGTCGACAGCC-1-FCA_gut8015061	Fetal	IgM
GACGCGTAGAAACCAT-1-Human_colon_16S8001903	Adult	IgA2
CTTTGCGGTGACAAAT-1-FCA_gut8015061	Fetal	IgM
CTCATTAAGAATCTCC-1-FCA_gut8015061	Fetal	IgM
CGTTAGACAAGTAGTA-1-FCA_gut8015061	Fetal	IgM
CTCTGGTCATGTCCTC-1-Human_colon_16S8159188	Fetal	IgM
ACCTTTATCAGTTAGC-1-Human_colon_16S8159188	Fetal	IgM
CACCAGGGTCGAAAGC-1-Human_colon_16S8159186	Fetal	IgM
GGCGACTTCGCCCTTA-1-Human_colon_16S8002624	Adult	IgM
CACAGTACAAAGCAAT-1-Human_colon_16S8001875	Adult	IgM
GCTTCCATCAACACCA-1-Human_colon_16S8001867	Adult	IgA2
GGATTACAGTAGTGCG-1-Human_colon_16S8159191	Adult	IgA2
AGCGGTCTCGGCATCG-1-Human_colon_16S8001903	Adult	IgA2
GGCGTGTCAAACCTAC-1-Human_colon_16S8001903	Adult	IgA1
CGGACTGCATGTAAGA-1-Human_colon_16S8001867	Adult	IgA2
GCCTCTAAGTTGAGAT-1-Human_colon_16S8117828	Adult	IgM
CGGGTCACACACGCTG-1-Human_colon_16S8117828	Adult	IgM
CAGTCCTTCGGTGTCG-1-Human_colon_16S8001865	Adult	IgA2
GTCATTTGTACGCACC-1-Human_colon_16S8159194	Adult	IgM
CAAGATCTCCCATTTA-1-Human_colon_16S8001903	Adult	IgA1
AAGGAGCGTTGACGTT-1-Human_colon_16S8001903	Adult	IgA1
GTGTGCGTCTCAAACG-1-Human_colon_16S8001903	Adult	IgA1
GTATTCTAGTCCGGTC-1-Human_colon_16S8001903	Adult	IgA2
GCTGGGTCACCATCCT-1-Human_colon_16S8001903	Adult	IgA2
CACATTTAGCGTGAGT-1-Human_colon_16S8001903	Adult	IgA2
AACGTTGGTTAGATGA-1-Human_colon_16S8001903	Adult	IgA1
TCGGTAAAGAGGTTAT-1-Human_colon_16S8159191	Adult	IgA2
TGGGCGTCATACAGCT-1-Human_colon_16S8001869	Adult	IgA2
CGGACGTTCAATCACG-1-Human_colon_16S8159191	Adult	IgA2
ACGAGGAAGGGTTTCT-1-FCA_gut8015061	Fetal	IgM
GCTGCTTAGTGGAGTC-1-Human_colon_16S8159188	Fetal	IgM
AGAGCGAAGGTGGGTT-1-Human_colon_16S8002629	Adult	IgA1
CGGAGCTCAATCACAC-1-Human_colon_16S8002629	Adult	IgM
TGACAACGTTACCGAT-1-Human_colon_16S8000484	Adult	IgM
GGAATAATCCGTCAAA-1-Human_colon_16S8000484	Adult	IgA1
GAAGCAGTCCTGCCAT-1-Human_colon_16S8001869	Adult	IgA2
GTGCATAGTGGGTATG-1-Human_colon_16S8001869	Adult	IgA2
CCACCTACAAGGCTCC-1-Human_colon_16S8001869	Adult	IgA2
CACAGTAAGATCGATA-1-Human_colon_16S8001869	Adult	IgA2
GCGACCACATGGAATA-1-Human_colon_16S8001903	Adult	IgA1
GATCGCGTCTGTCTAT-1-Human_colon_16S8001869	Adult	IgG1
ACTGAGTCATGCTGGC-1-Human_colon_16S8001869	Adult	IgA2
ATTGGTGCAGCGAACA-1-Human_colon_16S8117828	Adult	IgM
GATGCTATCCTAGGGC-1-Human_colon_16S8117828	Adult	IgM
GACTACACAAGCCTAT-1-Human_colon_16S8001871	Adult	IgA2
GTCTTCGAGAATGTGT-1-Human_colon_16S8001871	Adult	IgA2
CATCAAGTCGGTGTCG-1-Human_colon_16S8001871	Adult	IgA2
GAGTCCGTCATAAAGG-1-Human_colon_16S8001869	Adult	IgG1
CACACTCTCTCAACTT-1-Human_colon_16S8001865	Adult	IgA2
AGCTTGAAGAGATGAG-1-Human_colon_16S8001865	Adult	IgA2
TAGTGGTTCTTGTTTG-1-Human_colon_16S8001865	Adult	IgA2
TTGGAACCAAGTTCTG-1-Human_colon_16S8001869	Adult	IgA2
ACACCGGAGTGTTGAA-1-Human_colon_16S8001865	Adult	IgA2
TTTGTCAGTGTCCTCT-1-Human_colon_16S8001903	Adult	IgA1
GCAGCCAGTCCGTCAG-1-Human_colon_16S8117828	Adult	IgM
TGGGAAGCATCGTCGG-1-Human_colon_16S8117828	Adult	IgM
ACGAGGATCCACGTTC-1-Human_colon_16S8001903	Adult	IgA1
AACGTTGCATCCGCGA-1-Human_colon_16S8117830	Adult	IgA1
TCATTTGAGCTCTCGG-1-Human_colon_16S8159194	Adult	IgM
AGCATACTCCCACTTG-1-Human_colon_16S8159191	Adult	IgA1
GTAACGTTCAGCTCTC-1-Human_colon_16S8001905	Adult	IgA2
TCAGCAACATGCCCGA-1-Human_colon_16S8001903	Adult	IgA2
GATCGTAGTGATGATA-1-Human_colon_16S8001903	Adult	IgA1
CTACGTCTCAAGGCTT-1-Human_colon_16S8001903	Adult	IgA2
ACGATGTAGTCTCCTC-1-Human_colon_16S8117828	Adult	IgM
CTCCTAGAGCTCCTCT-1-Human_colon_16S8159191	Adult	IgA1
TTAGGACAGCGTGAAC-1-Human_colon_16S8001869	Adult	IgA2
CGGAGTCGTTAAGACA-1-Human_colon_16S8001905	Adult	IgA1
ATGAGGGCATGCCCGA-1-Human_colon_16S8001903	Adult	IgA1
GTGCGGTCATGGTCTA-1-FCA_gut8015061	Fetal	IgM
CGGCTAGTCTTATCTG-1-FCA_gut8015061	Fetal	IgM
CATGCCTGTAGTACCT-1-FCA_gut8015061	Fetal	IgM
CACAGGCAGGTAGCTG-1-FCA_gut8015061	Fetal	IgM
ATCATGGCACCGAATT-1-FCA_gut8015061	Fetal	IgM
AACTCTTTCGTTTAGG-1-FCA_gut8015061	Fetal	IgM
GCTTGAAGTGCAGGTA-1-FCA_gut8015060	Fetal	IgM
CAGTCCTTCGAGGTAG-1-Human_colon_16S8117830	Adult	IgM
TGCTACCGTCCCGACA-1-Human_colon_16S8159189	Fetal	IgM
GGAATAACAGATCCAT-1-Human_colon_16S8159188	Fetal	IgM
GCAATCATCGGACAAG-1-Human_colon_16S8001869	Adult	IgA2
CTCAGAATCGCGGATC-1-FCA_gut8015061	Fetal	IgM
CATCAAGCAGACAAAT-1-FCA_gut8015061	Fetal	IgM
CTTAGGACATGGGACA-1-Human_colon_16S8001903	Adult	IgA2
ACCGTAATCGTCACGG-1-Human_colon_16S8117828	Adult	IgM
CGCTGGATCGAATGCT-1-Human_colon_16S8001903	Adult	IgA1
TGTCCCATCATGTAGC-1-FCA_gut8015057	Fetal	IgM
GGCCGATTCACGCATA-1-Human_colon_16S8001863	Adult	IgA2
CTTACCGAGGCAGTCA-1-Human_colon_16S8001869	Adult	IgG1
GTACTTTCATCTATGG-1-FCA_gut8015061	Fetal	IgM
GGCAATTCACATCCAA-1-FCA_gut8015061	Fetal	IgM
CACCAGGTCACCTCGT-1-FCA_gut8015061	Fetal	IgM
GCGCAACGTGCAACGA-1-Human_colon_16S8159186	Fetal	IgM
GACAGAGTCCCATTTA-1-Human_colon_16S8159186	Fetal	IgM
TCAGCTCCAATAGAGT-1-Human_colon_16S8117831	Adult	IgA1
TCAATCTTCAGGCGAA-1-Human_colon_16S8001869	Adult	IgA2
CATCCACCACGCGAAA-1-Human_colon_16S8001869	Adult	IgA2
TGACTTTCAAAGGTGC-1-Human_colon_16S8001869	Adult	IgA2
AGGCCACGTGTCCTCT-1-Human_colon_16S8117829	Adult	IgM
AGACGTTCATACAGCT-1-Human_colon_16S8001869	Adult	IgA1
CAGAGAGCAAAGTCAA-1-Human_colon_16S8001867	Adult	IgA1
TTCTACAAGAGTTGGC-1-Human_colon_16S8002629	Adult	IgA2
CAGATCATCGTCCAGG-1-Human_colon_16S8159192	Adult	IgA1
CGTCAGGCAATACGCT-1-Human_colon_16S8001903	Adult	IgA2
GCGGGTTCAACTGGCC-1-Human_colon_16S8001903	Adult	IgA2
CTCGAAACAGGGTTAG-1-Human_colon_16S8159193	Adult	IgA1
GTCTTCGGTCGCGTGT-1-Human_colon_16S8000484	Adult	IgM
CAGCTGGGTGACAAAT-1-FCA_gut8015061	Fetal	IgM
TGTCCCAAGCCCGAAA-1-Human_colon_16S8159187	Fetal	IgM
GCCAAATCAGCTGGCT-1-Human_colon_16S8159187	Fetal	IgM
TGGCTGGGTCTCTTTA-1-Human_colon_16S8002624	Adult	IgG3
CCAATCCCACGAAGCA-1-Human_colon_16S8002624	Adult	IgM
ATTCTACGTAGCGATG-1-Human_colon_16S8002624	Adult	IgG3
ACAGCCGAGACAGAGA-1-Human_colon_16S8000484	Adult	IgG1
TTAACTCAGGTGCAAC-1-Human_colon_16S8001863	Adult	IgA2
TCACGAAGTCTTCAAG-1-Human_colon_16S8001907	Adult	IgA2
TCAACGAAGGAGCGAG-1-Human_colon_16S8002624	Adult	IgG1
TGAGCATGTCGCCATG-1-Human_colon_16S8159191	Adult	IgA1
GGCTCGAGTCTAAAGA-1-FCA_gut8015061	Fetal	IgM
CGGACACTCGTCGTTC-1-Human_colon_16S8001869	Adult	IgA1
GCTCTGTAGAAGGGTA-1-Human_colon_16S8001869	Adult	IgA1
CGAGCACGTTCACGGC-1-Human_colon_16S8001869	Adult	IgA1
GCTGCGATCACCTCGT-1-Human_colon_16S8001869	Adult	IgA1
TACTTACTCGCCGTGA-1-Human_colon_16S8001869	Adult	IgA1
AGGTCCGAGGGTGTTG-1-Human_colon_16S8001869	Adult	IgA1
TTTGGTTTCGACAGCC-1-Human_colon_16S8001869	Adult	IgA2
GCGAGAAAGTGTCCAT-1-Human_colon_16S8001865	Adult	IgA2
TGACTTTCACGGTAGA-1-Human_colon_16S8117828	Adult	IgM
GCATACAGTCTGCAAT-1-Human_colon_16S8002629	Adult	IgA1
CCATGTCCACCAGGCT-1-Human_colon_16S8001903	Adult	IgA1
CTCGAAACAAGCTGTT-1-Human_colon_16S8159191	Adult	IgA2
TCAATCTGTTCCACAA-1-Human_colon_16S8001867	Adult	IgA2
CCCAATCGTCAGAGGT-1-Human_colon_16S8001871	Adult	IgA2
GCCTCTAGTGCTGTAT-1-Human_colon_16S8159186	Fetal	IgM
AACTCTTCAAGTAGTA-1-Human_colon_16S8001875	Adult	IgG2
GTAGTCAAGTACTTGC-1-Human_colon_16S8001863	Adult	IgA2
TGGCTGGTCATAAAGG-1-Human_colon_16S8001867	Adult	IgA2
TGCCAAAAGTTACGGG-1-Human_colon_16S8159192	Adult	IgA2
TGTATTCAGCGGATCA-1-Human_colon_16S8159192	Adult	IgA2
TGACTAGGTGGTCTCG-1-Human_colon_16S8001903	Adult	IgA2
GTAACGTTCTTCATGT-1-Human_colon_16S8159192	Adult	IgA1
TTAGTTCTCTGGAGCC-1-Human_colon_16S8159191	Adult	IgA2
AAGTCTGGTGTAACGG-1-Human_colon_16S8001903	Adult	IgA2
TGAGCCGGTCCCTTGT-1-Human_colon_16S8159191	Adult	IgA2
AAAGATGAGTCATCCA-1-Human_colon_16S8159193	Adult	IgA2
CATTCGCAGTGTACGG-1-Human_colon_16S8159191	Adult	IgA2
GGAAAGCAGGTGCTAG-1-Human_colon_16S8159191	Adult	IgA2
CAGCATACAGTGGAGT-1-Human_colon_16S8159191	Adult	IgA2
GTGGGTCAGGGTTTCT-1-Human_colon_16S8159193	Adult	IgG1
CATGCCTTCATTATCC-1-Human_colon_16S8001907	Adult	IgA2
CTGCTGTTCGTTTGCC-1-Human_colon_16S8001903	Adult	IgA1
ACTGATGAGCGTCAAG-1-Human_colon_16S8117829	Adult	IgM
AATCCAGAGCGCCTCA-1-Human_colon_16S8117829	Adult	IgA2
TGTGGTATCGATCCCT-1-Human_colon_16S8117828	Adult	IgM
TTCTCCTCACAACTGT-1-Human_colon_16S8001871	Adult	IgA2
CTACCCAGTCTACCTC-1-Human_colon_16S8001869	Adult	IgA2
AGTGGGACATAACCTG-1-Human_colon_16S8001903	Adult	IgA1
ACTATCTGTACCGTAT-1-Human_colon_16S8001871	Adult	IgA2
AACGTTGTCCGTTGCT-1-Human_colon_16S8001869	Adult	IgA2
GCACATATCGGCGCAT-1-Human_colon_16S8001907	Adult	IgA1
GGGCATCGTGCGAAAC-1-Human_colon_16S8001871	Adult	IgA2
GTACTCCGTAAAGTCA-1-Human_colon_16S8002626	Adult	IgA1
TGCCCTAAGAAAGTGG-1-Human_colon_16S8001869	Adult	IgA2
CGCTTCATCGCCAAAT-1-Human_colon_16S8001867	Adult	IgA2
CGTGTAACATTGAGCT-1-Human_colon_16S8001865	Adult	IgA2
ACGATGTGTTGAACTC-1-Human_colon_16S8001907	Adult	IgM
TGGCTGGAGAGTACAT-1-Human_colon_16S8001903	Adult	IgA1
CAGTCCTTCGCCAAAT-1-Human_colon_16S8001903	Adult	IgA1
TGGCGCAAGACACGAC-1-Human_colon_16S8001869	Adult	IgA1
GTTACAGTCTCCAACC-1-Human_colon_16S8001869	Adult	IgA2
GACTGCGGTTAAGATG-1-Human_colon_16S8001869	Adult	IgA2
GGATGTTCACCAGGCT-1-Human_colon_16S8001903	Adult	IgA1
CTGATCCCAGCATGAG-1-Human_colon_16S8001869	Adult	IgA2
TAGGCATGTCTAGCGC-1-Human_colon_16S8159192	Adult	IgA2
GTTACAGGTGTCGCTG-1-Human_colon_16S8159191	Adult	IgA1
CACCTTGCATATACGC-1-Human_colon_16S8159191	Adult	IgA1
ACGCCAGAGAGTCGGT-1-Human_colon_16S8001903	Adult	IgA1
TGCGCAGAGAACTCGG-1-Human_colon_16S8001903	Adult	IgA1
TCAGGTAAGGACAGCT-1-Human_colon_16S8001903	Adult	IgA1
GACGGCTGTTGAGTTC-1-Human_colon_16S8002629	Adult	IgM
TAAGTGCCACCTCGTT-1-Human_colon_16S8001903	Adult	IgA1
CGGACACTCCCGGATG-1-Human_colon_16S8002629	Adult	IgM
CCTACACGTGTTTGGT-1-Human_colon_16S8001869	Adult	IgA2
GGGCACTCAAGACGTG-1-Human_colon_16S8001867	Adult	IgA2
GTACTTTCACCGATAT-1-Human_colon_16S8159191	Adult	IgA1
TCGCGAGTCTTATCTG-1-Human_colon_16S8159192	Adult	IgA1
ACGCCGAAGAGTCTGG-1-Human_colon_16S8159192	Adult	IgA1
GTCTTCGAGTGTTTGC-1-Human_colon_16S8117828	Adult	IgM
ACGGCCATCCTTGGTC-1-Human_colon_16S8117828	Adult	IgA1
TCAGGATCATACAGCT-1-Human_colon_16S8117828	Adult	IgA1
TATTACCTCGCGATCG-1-Human_colon_16S8001867	Adult	IgA2
GCGCCAAGTAAGAGGA-1-Human_colon_16S8159194	Adult	IgG2
CACCAGGCATTCCTGC-1-Human_colon_16S8000484	Adult	IgD
CACCTTGGTTCGTTGA-1-Human_colon_16S8117828	Adult	IgA2
GGGTCTGTCCAAACAC-1-Human_colon_16S8117828	Adult	IgM
ACGGGTCCATCAGTAC-1-Human_colon_16S8002624	Adult	IgD
CAGCGACAGGGAACGG-1-Human_colon_16S8000484	Adult	IgA1
TATCTCATCCTTTCGG-1-Human_colon_16S8001903	Adult	IgA1
AGTCTTTGTAGGGTAC-1-Human_colon_16S8001903	Adult	IgA2
AGGGAGTCAGGATTGG-1-Human_colon_16S8001903	Adult	IgA1
GCGCGATGTGGTCCGT-1-Human_colon_16S8001903	Adult	IgA1
GGACAAGTCATTATCC-1-Human_colon_16S8001903	Adult	IgA1
TGCCAAAGTTCTGAAC-1-Human_colon_16S8002624	Adult	IgM
TGCGTGGGTATCACCA-1-Human_colon_16S8001907	Adult	IgA1
AGAGTGGGTTCCGGCA-1-Human_colon_16S8001871	Adult	IgA2
CTGCCTAAGCTTATCG-1-Human_colon_16S8001865	Adult	IgA2
TAGACCATCATTTGGG-1-Human_colon_16S8001869	Adult	IgA2
CTTAGGATCAGCAACT-1-Human_colon_16S8001869	Adult	IgA2
TAGTGGTAGGCTATCT-1-Human_colon_16S8001863	Adult	IgA2
ATTCTACTCCCTCAGT-1-Human_colon_16S8001867	Adult	IgA2
TTAGGCAGTTAAGATG-1-Human_colon_16S8001865	Adult	IgA1
CACACAATCACGCATA-1-Human_colon_16S8001907	Adult	IgA2
GTCATTTCACGTCAGC-1-Human_colon_16S8001905	Adult	IgA2
AAGCCGCCAGACAAAT-1-Human_colon_16S8001905	Adult	IgA2
CTCGGGAGTCGACTAT-1-Human_colon_16S8001905	Adult	IgG2
TATTACCAGGACTGGT-1-Human_colon_16S8001903	Adult	IgM
CAGAGAGGTCTAAAGA-1-Human_colon_16S8001903	Adult	IgM
TGGGCGTTCGGATGGA-1-Human_colon_16S8001903	Adult	IgA1
CGGACGTTCTCGAGTA-1-Human_colon_16S8159184	Fetal	IgM
GCGGGTTAGGACAGCT-1-Human_colon_16S8001869	Adult	IgA2
ACACCAAAGCTGATAA-1-Human_colon_16S8001869	Adult	IgA2
AATCGGTTCCACTGGG-1-Human_colon_16S8001871	Adult	IgA2
GGGAGATCATACGCTA-1-Human_colon_16S8001869	Adult	IgA2
GGGTCTGTCTCACATT-1-Human_colon_16S8001869	Adult	IgA2
CTACGTCCATGGATGG-1-Human_colon_16S8001871	Adult	IgA2
ACTGTCCAGCCAGTTT-1-Human_colon_16S8159186	Fetal	IgM
GACTAACTCATTTGGG-1-Human_colon_16S8159193	Adult	IgA2
TTTGCGCGTAAAGTCA-1-Human_colon_16S8001907	Adult	IgA2
GTCGTAAGTCCGCTGA-1-Human_colon_16S8159193	Adult	IgA1
TTAACTCTCACCTTAT-1-Human_colon_16S8159193	Adult	IgA1
TACTTGTCATGCTGGC-1-Human_colon_16S8159186	Fetal	IgM
CAGCGACCATGGATGG-1-Human_colon_16S8159191	Adult	IgA2
GATCGATGTCATGCAT-1-Human_colon_16S8001903	Adult	IgA2
GTTACAGAGGTCGGAT-1-Human_colon_16S8001903	Adult	IgA2
CTCGGGACAGAAGCAC-1-Human_colon_16S8159186	Fetal	IgM
ACTGTCCAGAGAGCTC-1-Human_colon_16S8159186	Fetal	IgM
CACCTTGTCCGCGGTA-1-Human_colon_16S8159194	Adult	IgG2
TTAGGCAGTCTGGTCG-1-Human_colon_16S8117828	Adult	IgM
ATAACGCCAAACAACA-1-FCA_gut8015061	Fetal	IgM
GATCTAGTCACCAGGC-1-Human_colon_16S8159190	Fetal	IgM
CTCACACGTTCCAACA-1-FCA_gut8015061	Fetal	IgM
CCTTCCCAGGAATTAC-1-FCA_gut8015061	Fetal	IgM
ATCGAGTAGGCGATAC-1-FCA_gut8015061	Fetal	IgM
TCACAAGAGTATTGGA-1-Human_colon_16S8159188	Fetal	IgM
CTCAGAATCAGATAAG-1-Human_colon_16S8001905	Adult	IgA1
CCACCTATCGCCTGAG-1-Human_colon_16S8001903	Adult	IgA2
GGGATGAGTCACCCAG-1-Human_colon_16S8001903	Adult	IgA2
GGGTTGCTCCACGACG-1-Human_colon_16S8159186	Fetal	IgM
CTCAGAAAGTCGTTTG-1-Human_colon_16S8001871	Adult	IgA2
GCGCGATGTCAAAGCG-1-Human_colon_16S8001903	Adult	IgA1
CTACGTCGTTCCTCCA-1-Human_colon_16S8001907	Adult	IgA1
GTGCTTCTCTGTCAAG-1-Human_colon_16S8159191	Adult	IgA1
GGCTGGTTCGGAGCAA-1-Human_colon_16S8159191	Adult	IgA2
AACTTTCAGAAACGCC-1-Human_colon_16S8001905	Adult	IgA2
TTGCGTCTCTGGTATG-1-Human_colon_16S8159186	Fetal	IgM
AGCGGTCTCACCATAG-1-Human_colon_16S8001869	Adult	IgA2
CCATTCGTCCGTTGTC-1-Human_colon_16S8002624	Adult	IgM
CGGGTCAAGATATACG-1-Human_colon_16S8117829	Adult	IgA1
CGGACACAGGCCATAG-1-Human_colon_16S8159191	Adult	IgA2
TGAGCCGCAATCTACG-1-Human_colon_16S8159188	Fetal	IgM
GAACGGAAGAGTAAGG-1-Human_colon_16S8000484	Adult	IgA1
CTTAACTAGCTACCGC-1-FCA_gut8015061	Fetal	IgM
CGAACATCAGTCAGCC-1-Human_colon_16S8159186	Fetal	IgM
GATCAGTGTCTGCCAG-1-Human_colon_16S8159191	Adult	IgA2
TCGGTAAGTAAGAGGA-1-Human_colon_16S8001865	Adult	IgA2
CTACACCTCTCGATGA-1-Human_colon_16S8001865	Adult	IgA2
GTGCAGCTCTAGCACA-1-Human_colon_16S8001903	Adult	IgA2
CGTTGGGCATTCCTGC-1-Human_colon_16S8001903	Adult	IgA2
AGATCTGAGTCATGCT-1-Human_colon_16S8001903	Adult	IgA1
CAGTCCTAGTCATGCT-1-Human_colon_16S8001903	Adult	IgA2
TACCTATGTACACCGC-1-Human_colon_16S8001903	Adult	IgA1
CGGCTAGAGACTGTAA-1-Human_colon_16S8159187	Fetal	IgM
TGACAACCATTCCTGC-1-FCA_gut8015061	Fetal	IgM
GTGTTAGAGTATTGGA-1-Human_colon_16S8159189	Fetal	IgM
CATATTCGTGAGCGAT-1-Human_colon_16S8001903	Adult	IgA1
CGTCCATGTAATTGGA-1-Human_colon_16S8159191	Adult	IgA1
GATCGATTCACTTACT-1-Human_colon_16S8159191	Adult	IgA2
TTCTTAGTCGCCTGAG-1-Human_colon_16S8117829	Adult	IgA2
CTAATGGTCCTATGTT-1-FCA_gut8015061	Fetal	IgM
GGGATGAGTATTCGTG-1-Human_colon_16S8159186	Fetal	IgM
GCAGTTACACCACCAG-1-Human_colon_16S8001907	Adult	IgA1
CCATTCGAGTGTACTC-1-Human_colon_16S8159186	Fetal	IgM
TACTCGCGTGTGAAAT-1-Human_colon_16S8001865	Adult	IgA1
TGGCCAGGTACATGTC-1-Human_colon_16S8159193	Adult	IgA2
TTCTACAAGGCAGTCA-1-Human_colon_16S8159194	Adult	IgG2
CTTAGGACAAGCGAGT-1-Human_colon_16S8001903	Adult	IgA2
CATATGGGTCGGCTCA-1-Human_colon_16S8001903	Adult	IgA1
TAAGAGATCAGCTGGC-1-FCA_gut8015061	Fetal	IgM
CTTCTCTAGATAGTCA-1-Human_colon_16S8159186	Fetal	IgM
CCATTCGTCTCTGTCG-1-Human_colon_16S8001907	Adult	IgA1
GTATTCTAGTTCGCGC-1-Human_colon_16S8159183	Fetal	IgM
GCACTCTGTACTCTCC-1-Human_colon_16S8002624	Adult	IgM
CTACCCACACAGACTT-1-Human_colon_16S8001903	Adult	IgA2
TTTGCGCTCAGGCAAG-1-Human_colon_16S8001903	Adult	IgA1
TACCTTATCGCGGATC-1-FCA_gut8015061	Fetal	IgM
TGATTTCGTGACTCAT-1-FCA_gut8015061	Fetal	IgM
AACACGTCAGCTGCTG-1-Human_colon_16S8117828	Adult	IgM
CAACCTCAGTCATGCT-1-Human_colon_16S8159193	Adult	IgA2
AGTCTTTAGCCATCGC-1-Human_colon_16S8159186	Fetal	IgM
CATCAAGTCTCGAGTA-1-Human_colon_16S8001871	Adult	IgA2
CAGCTAATCGAACGGA-1-Human_colon_16S8001871	Adult	IgA2
TTATGCTAGGCATGTG-1-Human_colon_16S8001903	Adult	IgM
ATTACTCCATAAGACA-1-Human_colon_16S8117828	Adult	IgA1
GTTTCTAAGGAGTAGA-1-Human_colon_16S8159193	Adult	IgA1
TGGGAAGGTCCTCCAT-1-Human_colon_16S8001903	Adult	IgA1
CATCCACTCACCACCT-1-Human_colon_16S8159193	Adult	IgA1
TAAACCGCATTCCTGC-1-Human_colon_16S8001903	Adult	IgA1
GGAATAACAAGGTGTG-1-Human_colon_16S8001903	Adult	IgA1
GAACGGAAGCTAGTTC-1-Human_colon_16S8001903	Adult	IgA1
CACACCTCATTTCAGG-1-Human_colon_16S8117829	Adult	IgA2
CAGCTGGGTCTCTCTG-1-Human_colon_16S8001885	Adult	IgM
GGTGAAGCAACGATCT-1-FCA_gut8015061	Fetal	IgM
GACGTTACATGCCACG-1-Human_colon_16S8001903	Adult	IgA1
GCGCGATTCGGCTACG-1-Human_colon_16S8001869	Adult	IgA1
TCAGGATTCTGGTATG-1-Human_colon_16S8159193	Adult	IgA1
GGGCACTCATAAGACA-1-Human_colon_16S8001903	Adult	IgA1
CTAAGACCAGGATTGG-1-Human_colon_16S8001903	Adult	IgA1
CGATGTACAGCGTAAG-1-Human_colon_16S8001903	Adult	IgG4
CCTTTCTTCAATAAGG-1-Human_colon_16S8001903	Adult	IgA1
CCGTTCATCCGTCAAA-1-Human_colon_16S8001903	Adult	IgA1
CAAGATCGTGCGGTAA-1-Human_colon_16S8001903	Adult	IgA2
CCAATCCTCCAAGTAC-1-Human_colon_16S8001903	Adult	IgA2
CTTAGGACAGACAAGC-1-Human_colon_16S8159187	Fetal	IgM
CAGATCAGTGACAAAT-1-Human_colon_16S8001869	Adult	IgA2
CACATAGCACGCGAAA-1-Human_colon_16S8001903	Adult	IgA2
TGCGGGTGTCAATGTC-1-Human_colon_16S8001903	Adult	IgA2
TGCTGCTAGCTAGGCA-1-Human_colon_16S8001903	Adult	IgA2
ACGAGGAGTACGAAAT-1-Human_colon_16S8001903	Adult	IgA1
AGGGTGATCGACGGAA-1-Human_colon_16S8001903	Adult	IgA2
ACGTCAACAGTTAACC-1-Human_colon_16S8000484	Adult	IgM
AGAATAGGTGCCTGTG-1-Human_colon_16S8117828	Adult	IgA1
ATAGACCGTTATGCGT-1-Human_colon_16S8001903	Adult	IgA2
AGCTCCTCACCCAGTG-1-Human_colon_16S8001903	Adult	IgA2
ATCATGGAGGCGTACA-1-Human_colon_16S8117829	Adult	IgA1
CCACGGACAACTGCGC-1-Human_colon_16S8117828	Adult	IgD
TGGTTCCAGAACAATC-1-Human_colon_16S8117828	Adult	IgA1
GTGCAGCCAAATACAG-1-Human_colon_16S8001871	Adult	IgA2
TGAAAGAGTTGACGTT-1-Human_colon_16S8001871	Adult	IgA2
CACATAGAGGTCGGAT-1-Human_colon_16S8001903	Adult	IgA1
CGCGGTATCAGTTTGG-1-Human_colon_16S8000484	Adult	IgA1
GTTCTCGGTCCGACGT-1-Human_colon_16S8001865	Adult	IgA2
TGTGTTTAGACTCGGA-1-Human_colon_16S8001867	Adult	IgA2
AGGGTGAAGCCTCGTG-1-Human_colon_16S8001907	Adult	IgA1
GCAATCAGTGGTAACG-1-Human_colon_16S8000484	Adult	IgA2
ACAGCCGAGGCATGGT-1-Human_colon_16S8159194	Adult	IgG1
AGCATACAGACAGACC-1-Human_colon_16S8001869	Adult	IgG2
TGCGCAGGTACCGTTA-1-Human_colon_16S8002626	Adult	IgA1
TTAGGCAAGGTGATTA-1-Human_colon_16S8159194	Adult	IgM
CGGAGTCGTCGAACAG-1-Human_colon_16S8117828	Adult	IgG1
CTCTAATGTGATAAAC-1-Human_colon_16S8159192	Adult	IgA2
CTAGAGTGTCTAACGT-1-Human_colon_16S8001869	Adult	IgA2
CGTTCTGGTGAGCGAT-1-Human_colon_16S8001869	Adult	IgA2
GCACTCTCACCGTTGG-1-Human_colon_16S8001871	Adult	IgA2
GGCAATTCAAGAGGCT-1-Human_colon_16S8001867	Adult	IgA2
CCACTACCAAGCGCTC-1-FCA_gut8015061	Fetal	IgM
TCGCGAGCATCTACGA-1-Human_colon_16S8159182	Fetal	IgM
CTAGTGAAGTGTACCT-1-Human_colon_16S8001869	Adult	IgA2
GGCGACTCAATGGATA-1-Human_colon_16S8001903	Adult	IgA1
CTGTGCTGTGTGAAAT-1-Human_colon_16S8001863	Adult	IgA2
GGATTACAGAGCTTCT-1-Human_colon_16S8159193	Adult	IgA2
CTAATGGTCTGGAGCC-1-Human_colon_16S8159191	Adult	IgA2
AAACCTGCATACTCTT-1-Human_colon_16S8159191	Adult	IgA2
TCAATCTTCTGACCTC-1-Human_colon_16S8001903	Adult	IgA1
TCTTTCCAGACTTTCG-1-Human_colon_16S8117828	Adult	IgM
TACCTATCAATGTTGC-1-Human_colon_16S8117828	Adult	IgM
GACGCGTCACGGTAGA-1-Human_colon_16S8001907	Adult	IgA2
GCGCCAAGTCACCCAG-1-Human_colon_16S8001907	Adult	IgA2
GACTACACAAGTAGTA-1-Human_colon_16S8001903	Adult	IgA1
TGGCTGGAGCGTAATA-1-Human_colon_16S8001863	Adult	IgA1
AATCCAGGTCATTAGC-1-Human_colon_16S8001907	Adult	IgA2
CATTATCAGTACCGGA-1-Human_colon_16S8001903	Adult	IgA1
TGCGGGTCACACCGAC-1-Human_colon_16S8001885	Adult	IgM
CAAGGCCGTTCAGCGC-1-Human_colon_16S8001907	Adult	IgG1
TGACTAGAGCCAGAAC-1-Human_colon_16S8001869	Adult	IgA2
GGCTCGAAGATAGGAG-1-Human_colon_16S8001869	Adult	IgA2
CGATGTAAGTGAAGTT-1-Human_colon_16S8001903	Adult	IgA2
TCCACACCAGAAGCAC-1-FCA_gut8015061	Fetal	IgM
ATGCGATAGAAGAAGC-1-Human_colon_16S8001871	Adult	IgA2
GCATGCGAGCCAACAG-1-Human_colon_16S8001869	Adult	IgA2
CCCAGTTCAGCCTTGG-1-Human_colon_16S8001903	Adult	IgA1
GACTACAAGCTTCGCG-1-Human_colon_16S8001869	Adult	IgA2
ATGCGATCATTGGCGC-1-Human_colon_16S8001907	Adult	IgA1
CTAAGACGTATGAATG-1-Human_colon_16S8001907	Adult	IgA1
ACACCCTCAGGGCATA-1-Human_colon_16S8001907	Adult	IgA1
CGATGTAAGGCCCTCA-1-Human_colon_16S8000484	Adult	IgM
ATCTGCCTCAACGAAA-1-Human_colon_16S8117829	Adult	IgA2
AAGACCTTCTGAGGGA-1-Human_colon_16S8001903	Adult	IgA1
CCTATTATCGTCTGAA-1-Human_colon_16S8001903	Adult	IgA1
CTTTGCGCAACACGCC-1-Human_colon_16S8001869	Adult	IgA2
GCTGCTTCAGGGTTAG-1-Human_colon_16S8117829	Adult	IgA1
CGCCAAGCAATAGAGT-1-Human_colon_16S8001865	Adult	IgA2
TTTGGTTTCCCAAGAT-1-Human_colon_16S8001867	Adult	IgA2
CAGAATCGTCAGTGGA-1-Human_colon_16S8117828	Adult	IgA1
TGTTCCGCATGGATGG-1-Human_colon_16S8159192	Adult	IgA1
TTCCCAGAGACACGAC-1-Human_colon_16S8001871	Adult	IgA1
GTGCTTCAGACACGAC-1-FCA_gut8015061	Fetal	IgM
ATTATCCCACAGACAG-1-Human_colon_16S8001903	Adult	IgG2
TGCTGCTTCTACCAGA-1-Human_colon_16S8002626	Adult	IgA1
TTTGGTTTCCACGTGG-1-Human_colon_16S8001871	Adult	IgA2
GCCTCTAAGGCGACAT-1-Human_colon_16S8001869	Adult	IgA2
TACGGATGTTCGTTGA-1-Human_colon_16S8001869	Adult	IgA2
GCATGTAAGAGCCCAA-1-Human_colon_16S8001869	Adult	IgA2
TAAACCGCATTGGCGC-1-Human_colon_16S8117828	Adult	IgA2
AGCAGCCCACCAGGCT-1-Human_colon_16S8001903	Adult	IgA1
CAAGAAATCTTGAGAC-1-Human_colon_16S8001903	Adult	IgA2
CTCGAAAGTCGGCACT-1-Human_colon_16S8159191	Adult	IgA2
CTTAGGAGTCATATCG-1-Human_colon_16S8001905	Adult	IgA2
CCGTGGAGTAAATGAC-1-Human_colon_16S8001903	Adult	IgA1
CTCTACGGTCTCACCT-1-Human_colon_16S8001871	Adult	IgA2
ATTCTACCAATGGACG-1-Human_colon_16S8001903	Adult	IgA1
GCGGGTTAGACGCACA-1-Human_colon_16S8001903	Adult	IgA1
CTAGTGATCTCGATGA-1-FCA_gut8015060	Fetal	IgM
GTGCATAGTTACGTCA-1-FCA_gut8015061	Fetal	IgM
TTGGCAATCTGCGTAA-1-Human_colon_16S8159193	Adult	IgA2
GTTCGGGGTGGACGAT-1-Human_colon_16S8159192	Adult	IgA1
TGGCGCATCAGATAAG-1-Human_colon_16S8000484	Adult	IgA1
TCTGGAAAGAGGTACC-1-FCA_gut8015061	Fetal	IgM
TGGTTCCGTGACCAAG-1-Human_colon_16S8001907	Adult	IgA1
ACATACGGTATAGTAG-1-Human_colon_16S8001907	Adult	IgA2
CGCTGGACACTACAGT-1-Human_colon_16S8159186	Fetal	IgM
CTCGAAACACTCAGGC-1-Human_colon_16S8117828	Adult	IgA1
GGACATTCACATGTGT-1-Human_colon_16S8159189	Fetal	IgM
TTATGCTGTATCTGCA-1-Human_colon_16S8002624	Adult	IgM
AAAGCAAGTTGTACAC-1-FCA_gut8015061	Fetal	IgM
AGAGTGGTCCGAACGC-1-Human_colon_16S8001869	Adult	IgA2
CGCTTCATCGCGCCAA-1-Human_colon_16S8159191	Adult	IgA1
CCTCAGTGTGATGATA-1-Human_colon_16S8117828	Adult	IgA1
TACGGTAAGGTAGCCA-1-Human_colon_16S8001869	Adult	IgA2
GTCGGGTTCTCGCTTG-1-Human_colon_16S8159191	Adult	IgA1
CGAATGTAGCCGGTAA-1-FCA_gut8015061	Fetal	IgM
GGTGTTACACAGGAGT-1-FCA_gut8015061	Fetal	IgM
GCTCCTACAAGAAGAG-1-Human_colon_16S8159187	Fetal	IgM
GGAACTTTCGAGAGCA-1-Human_colon_16S8159186	Fetal	IgM
CGTGTCTGTCCAGTAT-1-Human_colon_16S8001903	Adult	IgG2
ACCAGTAAGACGCAAC-1-Human_colon_16S8001903	Adult	IgG2
TCGAGGCCATTGGGCC-1-Human_colon_16S8159186	Fetal	IgM
GTCAAGTAGCGAGAAA-1-Human_colon_16S8159186	Fetal	IgM
ACTGATGCATGTAGTC-1-Human_colon_16S8117829	Adult	IgA2
AGCCTAAGTACAGCAG-1-Human_colon_16S8002624	Adult	IgM
TTAGGCATCAAGAAGT-1-Human_colon_16S8159187	Fetal	IgM
GACGTTATCATGCAAC-1-Human_colon_16S8159191	Adult	IgA1
GTACTTTTCTGGGCCA-1-Human_colon_16S8001903	Adult	IgA1
AAGTCTGTCATAGCAC-1-Human_colon_16S8001903	Adult	IgA1
GCGCAACTCATGTCTT-1-Human_colon_16S8159191	Adult	IgA2
CTCTACGTCCAAATGC-1-Human_colon_16S8001903	Adult	IgA2
TCAATCTCAAGAGGCT-1-Human_colon_16S8117829	Adult	IgA1
CGTGTAAGTCGCGGTT-1-Human_colon_16S8159194	Adult	IgG1
CTCACACTCGAGGTAG-1-Human_colon_16S8001871	Adult	IgA2
TGGACGCGTTAAGTAG-1-Human_colon_16S8001869	Adult	IgA2
AGCAGCCCAGATAATG-1-Human_colon_16S8001869	Adult	IgA2
CCATTCGCACCCTATC-1-Human_colon_16S8117828	Adult	IgA1
GACCAATGTGCAACGA-1-Human_colon_16S8000484	Adult	IgM
ATGGGAGCAATCCAAC-1-Human_colon_16S8001871	Adult	IgA2
CGGACACCAAATTGCC-1-Human_colon_16S8117828	Adult	IgA1
GGAATAAAGAGGTACC-1-Human_colon_16S8000484	Adult	IgA1
TAAGTGCCACCGATAT-1-Human_colon_16S8001865	Adult	IgA2
ACAGCCGTCAGTACGT-1-Human_colon_16S8001903	Adult	IgM
AAGACCTGTAGATTAG-1-Human_colon_16S8001903	Adult	IgA1
TCTTTCCCACATGGGA-1-Human_colon_16S8001903	Adult	IgA1
GCGCGATTCCTAGTGA-1-Human_colon_16S8001869	Adult	IgA2
GACACGCCAGACGCAA-1-Human_colon_16S8001903	Adult	IgA1
GGTGTTACATTCTCAT-1-Human_colon_16S8001903	Adult	IgA2
CCAGCGATCTGGTATG-1-Human_colon_16S8001903	Adult	IgA2
CGGAGCTGTCTTCGTC-1-Human_colon_16S8001903	Adult	IgA1
ACAGCTAGTATAGGGC-1-Human_colon_16S8001903	Adult	IgA1
ATTCTACAGCCAGAAC-1-Human_colon_16S8159193	Adult	IgA2
CTGATAGTCGTTGCCT-1-Human_colon_16S8117830	Adult	IgM
CTGATAGTCGTTACAG-1-Human_colon_16S8001875	Adult	IgA2
CGGGTCAAGAGCTATA-1-Human_colon_16S8001865	Adult	IgA1
TATCAGGCAGTAAGCG-1-Human_colon_16S8001869	Adult	IgA1
TGGGCGTAGGAATCGC-1-Human_colon_16S8117828	Adult	IgM
CACTCCATCCTAGGGC-1-Human_colon_16S8001871	Adult	IgA2
TTCTCCTTCATTGCGA-1-Human_colon_16S8159193	Adult	IgA2
CGTCAGGAGGATGGTC-1-Human_colon_16S8117828	Adult	IgM
CAAGTTGCAGTTCCCT-1-Human_colon_16S8000484	Adult	IgA2
GCATGCGAGTACACCT-1-Human_colon_16S8002624	Adult	IgD
GTGTGCGAGACAAAGG-1-FCA_gut8015061	Fetal	IgM
GACAGAGAGCTAGTGG-1-Human_colon_16S8159186	Fetal	IgM
AGAGCGACAATGTAAG-1-Human_colon_16S8159191	Adult	IgA1
CATTATCAGAGAACAG-1-Human_colon_16S8001903	Adult	IgA1
TGAGAGGAGTCCCACG-1-Human_colon_16S8159191	Adult	IgA1
AAGGCAGCACGTAAGG-1-Human_colon_16S8001903	Adult	IgA1
ATGAGGGCATGCGCAC-1-Human_colon_16S8159194	Adult	IgM
CATCGAACAACGATCT-1-Human_colon_16S8159194	Adult	IgM
TGTGGTAGTTGTGGAG-1-Human_colon_16S8159191	Adult	IgA2
TACTTACGTTATTCTC-1-Human_colon_16S8001907	Adult	IgA2
ACGCAGCTCGCCTGTT-1-Human_colon_16S8159191	Adult	IgA2
CGCCAAGGTACTCAAC-1-Human_colon_16S8001905	Adult	IgA1
ACAGCCGGTAGCCTAT-1-Human_colon_16S8159193	Adult	IgA1
ACGAGCCGTCCGAATT-1-Human_colon_16S8159191	Adult	IgA1
CCTATTACATTACCTT-1-Human_colon_16S8159193	Adult	IgA1
GGACATTGTGCGAAAC-1-Human_colon_16S8001903	Adult	IgA1
CCTACCATCGTGGACC-1-Human_colon_16S8001907	Adult	IgA1
ACGCCAGGTTTAAGCC-1-Human_colon_16S8001905	Adult	IgA1
AGATTGCTCCTTTACA-1-Human_colon_16S8001907	Adult	IgA1
GGCCGATCAGGACCCT-1-Human_colon_16S8159191	Adult	IgG1
GGTATTGAGGGAGTAA-1-Human_colon_16S8159191	Adult	IgG1
GGCGACTGTTTGGCGC-1-Human_colon_16S8159191	Adult	IgA2
AGCCTAAGTGGTCCGT-1-Human_colon_16S8159191	Adult	IgA2
ACGGCCAAGTCCAGGA-1-Human_colon_16S8159193	Adult	IgA1
GGCAATTAGACGCACA-1-Human_colon_16S8001907	Adult	IgA1
GACACGCTCATAACCG-1-Human_colon_16S8001907	Adult	IgA1
CCGGGATCATAAAGGT-1-Human_colon_16S8001907	Adult	IgA1
AAAGTAGAGAGTAAGG-1-Human_colon_16S8001903	Adult	IgA1
CGCTATCGTAAATGAC-1-Human_colon_16S8001907	Adult	IgA1
GTCTTCGCAAGTCATC-1-Human_colon_16S8001903	Adult	IgA1
TAAGAGATCAACACTG-1-Human_colon_16S8001903	Adult	IgA1
CCTTACGGTGGAAAGA-1-Human_colon_16S8117830	Adult	IgA1
GGTGAAGTCTGATTCT-1-Human_colon_16S8001903	Adult	IgA2
CGGCTAGAGAAACGCC-1-Human_colon_16S8001903	Adult	IgA1
GAATAAGAGATGTAAC-1-Human_colon_16S8001903	Adult	IgA1
CGAGCCAAGACGCTTT-1-Human_colon_16S8001903	Adult	IgA1
AAGTCTGCATGACGGA-1-Human_colon_16S8001903	Adult	IgA1
ATGCGATCACGGCTAC-1-Human_colon_16S8001903	Adult	IgA1
CGTGAGCTCCTGCCAT-1-Human_colon_16S8001865	Adult	IgA2
CTACATTCAAAGGCGT-1-Human_colon_16S8001869	Adult	IgA2
GTGCAGCCACGGTAAG-1-Human_colon_16S8117828	Adult	IgG1
GGGTTGCAGACAGGCT-1-Human_colon_16S8001863	Adult	IgA2
AAAGCAAAGGCCGAAT-1-Human_colon_16S8117830	Adult	IgA2
GGAAAGCAGGAGCGAG-1-Human_colon_16S8117830	Adult	IgA2
CCCAATCAGCCTCGTG-1-Human_colon_16S8117830	Adult	IgA2
GTCATTTGTGATGTCT-1-Human_colon_16S8159183	Fetal	IgM
CACAGGCAGCTACCGC-1-Human_colon_16S8001905	Adult	IgA1
AATCCAGGTAGAAGGA-1-Human_colon_16S8159193	Adult	IgA1
CTCTAATTCGAGGTAG-1-Human_colon_16S8001903	Adult	IgA2
GATGAGGGTGCCTTGG-1-Human_colon_16S8159193	Adult	IgA1
TTCGGTCTCTTGCATT-1-Human_colon_16S8001903	Adult	IgA1
TGACTAGAGGAGCGAG-1-Human_colon_16S8001903	Adult	IgA1
CAGGTGCCACAGGAGT-1-Human_colon_16S8001903	Adult	IgA1
AGATCTGTCTAACTCT-1-Human_colon_16S8001903	Adult	IgA1
GTCGGGTGTAAGTGGC-1-Human_colon_16S8001903	Adult	IgA1
GCAGTTAAGCATCATC-1-Human_colon_16S8001903	Adult	IgA1
GACGTGCAGACGCAAC-1-Human_colon_16S8001903	Adult	IgA1
AGCTCCTCACATCCGG-1-Human_colon_16S8001903	Adult	IgA1
GCTTCCACAATAGCGG-1-Human_colon_16S8001907	Adult	IgA2
AAAGTAGTCCCAACGG-1-Human_colon_16S8001907	Adult	IgA1
GCCAAATAGGAGTACC-1-Human_colon_16S8159192	Adult	IgA1
AGCTCCTAGTACGCCC-1-Human_colon_16S8001905	Adult	IgA1
CGGCTAGGTTCCACAA-1-Human_colon_16S8159191	Adult	IgM
CACCTTGAGCCCAGCT-1-Human_colon_16S8159193	Adult	IgA1
CCGTGGATCGCGGATC-1-Human_colon_16S8001907	Adult	IgA1
GGATGTTCAAGCGAGT-1-Human_colon_16S8001903	Adult	IgA1
GAGCAGACAGGTCTCG-1-Human_colon_16S8001903	Adult	IgA1
GACTGCGGTCTAAACC-1-Human_colon_16S8001903	Adult	IgA2
CTTACCGCATTGTGCA-1-Human_colon_16S8001903	Adult	IgA2
CGAACATAGATCCCGC-1-Human_colon_16S8001903	Adult	IgA1
AGGGAGTAGAGCCTAG-1-Human_colon_16S8001903	Adult	IgM
CGTTAGATCACCCTCA-1-Human_colon_16S8002625	Adult	IgG2
TTGCCGTAGGGATACC-1-Human_colon_16S8001865	Adult	IgA2
CCTACACAGTGTGGCA-1-Human_colon_16S8002629	Adult	IgA2
TAGACCATCTTACCTA-1-Human_colon_16S8002626	Adult	IgA2
[truncated: 7,358 more rows]

## Sheet: ED Fig.14i
index	Stage1	igh_mu_freq	clone_size
CGTGTCTGTGCTTCTC-1-Human_colon_16S8001871	Adult	0.0612245	2
GCACTCTGTCTAGTGT-1-Human_colon_16S8159186	Fetal	0	1
ATAAGAGTCTTTAGTC-1-Human_colon_16S8159186	Fetal	0	1
AGCGGTCCACGGACAA-1-Human_colon_16S8002629	Adult	0.0595238	1
TACTCGCCACGCGAAA-1-Human_colon_16S8002626	Adult	0.0946746	1
GTCAAGTCATACAGCT-1-Human_colon_16S8002626	Adult	0.0953846	1
GTTCGGGCACCTATCC-1-Human_colon_16S8002624	Adult	0.0922619	1
GTCCTCACAGGGTTAG-1-Human_colon_16S8001883	Adult	0.0828402	1
AGGGAGTGTAGGGTAC-1-Human_colon_16S8001903	Adult	0.137931	1
AGCAGCCCAAGCCGCT-1-Human_colon_16S8000484	Adult	0.0442478	1
ACAGCTATCTTTACAC-1-Human_colon_16S8000484	Adult	0.0322581	2
CGTTCTGAGATATGGT-1-Human_colon_16S8001875	Adult	0.0441176	2
ATAGACCTCCGCATCT-1-Human_colon_16S8001869	Adult	0.0984615	5
ACACCCTTCAAGGCTT-1-Human_colon_16S8159187	Fetal	0	1
AGGGAGTAGCTCCCAG-1-Human_colon_16S8001871	Adult	0.0962733	1
GCGCAGTCAGGTCTCG-1-Human_colon_16S8001871	Adult	0.0570571	1
TTTGTCAAGCAGGTCA-1-Human_colon_16S8001869	Adult	0.0532544	1
TGGGAAGCATAAAGGT-1-Human_colon_16S8001869	Adult	0.0984615	5
GCACTCTTCATTTGGG-1-Human_colon_16S8001869	Adult	0.0542169	1
ATCACGATCATGGTCA-1-Human_colon_16S8001869	Adult	0.0617284	1
ACACCAAAGTTCGCGC-1-Human_colon_16S8001879	Adult	0.147147	1
CCTACACCACACGCTG-1-Human_colon_16S8001867	Adult	0.0892308	5
CCGTTCAGTAGCTGCC-1-Human_colon_16S8001865	Adult	0.12037	1
ACGAGCCAGTCACGCC-1-Human_colon_16S8001903	Adult	0.162651	4
GTGAAGGTCAAGGTAA-1-Human_colon_16S8159191	Adult	0.156627	4
ATGCGATGTTAAAGTG-1-Human_colon_16S8159193	Adult	0.138554	4
CTAGTGAAGTATCTCG-1-Human_colon_16S8001903	Adult	0.132132	2
TGAGCATAGTCTCGGC-1-Human_colon_16S8001907	Adult	0.132132	2
GGGCACTGTTCAGCGC-1-Human_colon_16S8001907	Adult	0.127976	2
CTCGTACAGCCCGAAA-1-Human_colon_16S8001907	Adult	0.127976	2
AAGGCAGAGAGACGAA-1-Human_colon_16S8001869	Adult	0.0261628	3
TGAGAGGAGTACGTTC-1-Human_colon_16S8001871	Adult	0.0261628	3
ATTACTCTCGACCAGC-1-Human_colon_16S8001863	Adult	0.0290698	3
GACGCGTAGACTGTAA-1-Human_colon_16S8001907	Adult	0.131579	1
CAGTCCTAGGCCGAAT-1-Human_colon_16S8001907	Adult	0.11437	1
ATTGGACTCACCCTCA-1-Human_colon_16S8001907	Adult	0.0678466	1
GGCAATTCACGACGAA-1-Human_colon_16S8001903	Adult	0.14759	1
TTTCCTCTCTAACTCT-1-Human_colon_16S8117828	Adult	0.0294118	1
AAATGCCCAAGCTGTT-1-Human_colon_16S8001905	Adult	0.178788	4
TTGTAGGAGTGTCCCG-1-Human_colon_16S8001869	Adult	0.0928144	2
CACAGGCAGACTCGGA-1-Human_colon_16S8001869	Adult	0.107463	2
TTAGGCAGTTCCGTCT-1-Human_colon_16S8001903	Adult	0.0857988	2
CAAGATCCACGGCCAT-1-Human_colon_16S8001903	Adult	0.0857988	2
CCTAAAGAGCCAGTAG-1-Human_colon_16S8001903	Adult	0.0636943	4
GGTGAAGCAGGGCATA-1-Human_colon_16S8001903	Adult	0.107034	4
CCACGGATCACCTTAT-1-Human_colon_16S8001903	Adult	0.0856269	4
TGTGGTAAGACTGGGT-1-Human_colon_16S8001903	Adult	0.0988142	4
TCGGGACGTAATAGCA-1-Human_colon_16S8001903	Adult	0.160714	4
CGGGTCATCACTTATC-1-Human_colon_16S8001903	Adult	0.0972644	2
GTCACAATCAGCTCGG-1-Human_colon_16S8001903	Adult	0.0992366	2
GTAGGCCCACGTTGGC-1-Human_colon_16S8001903	Adult	0.0678466	1
ACTTTCAGTAGATTAG-1-Human_colon_16S8001903	Adult	0.133127	4
CTAAGACCATACTCTT-1-Human_colon_16S8001903	Adult	0.0265487	1
TACTTACCAATAGCGG-1-Human_colon_16S8001871	Adult	0.079646	1
CCACTACGTACTTAGC-1-Human_colon_16S8001903	Adult	0.114804	4
ACGAGGAAGAGGACGG-1-Human_colon_16S8001903	Adult	0.127596	1
ACAGCCGTCCAAGTAC-1-Human_colon_16S8001903	Adult	0.0825959	1
ACACCAATCACCATAG-1-Human_colon_16S8001903	Adult	0.0994152	1
AGGTCCGTCGGCTTGG-1-Human_colon_16S8117829	Adult	0.119403	1
TTCGGTCGTGATGTGG-1-Human_colon_16S8117829	Adult	0.113433	2
TACTCATCACACCGCA-1-Human_colon_16S8117829	Adult	0.0808383	2
CAACCTCTCACCTCGT-1-Human_colon_16S8117829	Adult	0.0617284	1
GTGCGGTCAGTACACT-1-Human_colon_16S8117828	Adult	0.0439883	1
CACTCCATCCTTGCCA-1-Human_colon_16S8117828	Adult	0.0294118	1
CACAGTATCCCGGATG-1-Human_colon_16S8001869	Adult	0.106061	1
ACACCCTTCTCGATGA-1-Human_colon_16S8117830	Adult	0.108108	1
TTGCCGTTCCAGATCA-1-Human_colon_16S8001903	Adult	0.0469208	1
GGACAAGAGTCGCCGT-1-FCA_gut8015061	Fetal	0	1
ACGGCCAAGACAAGCC-1-Human_colon_16S8159182	Fetal	0	1
CCTCTGAGTACATGTC-1-Human_colon_16S8159193	Adult	0.11276	17
ACCTTTACATTCCTCG-1-Human_colon_16S8001907	Adult	0.138643	17
TCAGCAAAGTCACGCC-1-Human_colon_16S8001903	Adult	0.0855457	17
GTGTTAGAGCGGCTTC-1-Human_colon_16S8001907	Adult	0.0887574	17
TGACTTTTCGCCGTGA-1-Human_colon_16S8001907	Adult	0.0324484	17
TAAGAGACATGATCCA-1-Human_colon_16S8001905	Adult	0.0530973	17
TTCTTAGAGCTAAGAT-1-Human_colon_16S8001903	Adult	0.0855457	17
TACTTACGTGAAGGCT-1-Human_colon_16S8001905	Adult	0.0855457	17
AAACGGGTCTCCAACC-1-Human_colon_16S8001907	Adult	0.138643	17
TCACGAAAGCAGGCTA-1-Human_colon_16S8001905	Adult	0.0530973	17
TGATTTCCACATGGGA-1-Human_colon_16S8159191	Adult	0.0707965	17
TTCCCAGGTAGCGCAA-1-Human_colon_16S8001905	Adult	0.0855457	17
TCTTCGGCATCACAAC-1-Human_colon_16S8159193	Adult	0.11276	17
GCATACATCTGAAAGA-1-Human_colon_16S8001907	Adult	0.0855457	17
TTCGAAGGTTCGAATC-1-Human_colon_16S8001907	Adult	0.109792	17
ATGGGAGCAGCGTTCG-1-Human_colon_16S8001905	Adult	0.0855457	17
GTACTTTTCGGAAACG-1-Human_colon_16S8001903	Adult	0.114035	2
CCGGTAGCAGCCTATA-1-Human_colon_16S8000484	Adult	0.0957746	1
ATCTACTTCCTTTCGG-1-Human_colon_16S8159193	Adult	0.149425	3
CTGTTTAAGGGCTTGA-1-Human_colon_16S8159191	Adult	0.149425	3
GCACTCTAGGATGCGT-1-Human_colon_16S8159191	Adult	0.149425	3
GAACCTATCGAGGTAG-1-Human_colon_16S8159190	Fetal	0	1
AGCATACTCGTTTAGG-1-Human_colon_16S8159186	Fetal	0	1
TGCGCAGAGAGCAATT-1-Human_colon_16S8000484	Adult	0.177966	1
TTCTCCTGTCTGGAGA-1-FCA_gut8015061	Fetal	0	1
TCATTTGTCGAGGTAG-1-FCA_gut8015061	Fetal	0	1
CCAGCGATCAGGCCCA-1-FCA_gut8015061	Fetal	0	1
ACTTTCATCGGTTCGG-1-Human_colon_16S8159188	Fetal	0	1
ACGATGTTCTTGAGAC-1-Human_colon_16S8159188	Fetal	0	1
GTCCTCATCACTCCTG-1-Human_colon_16S8001881	Adult	0.074184	1
ACAGCCGTCTTTACAC-1-Human_colon_16S8000484	Adult	0.0725076	1
TAGCCGGGTAGATTAG-1-Human_colon_16S8001871	Adult	0.144543	1
TAGGCATCAGCCTGTG-1-Human_colon_16S8159191	Adult	0.0727273	1
CAACTAGGTAGCGCTC-1-Human_colon_16S8001865	Adult	0.111111	4
GGGTCTGTCATCATTC-1-Human_colon_16S8001869	Adult	0.111111	4
TGAGAGGCATCGGAAG-1-Human_colon_16S8001869	Adult	0.0449102	4
TCCCGATAGCTGTTCA-1-Human_colon_16S8001869	Adult	0.0906344	1
CGACCTTAGATGTCGG-1-Human_colon_16S8001869	Adult	0.0570571	2
CTTAGGATCAGTCAGT-1-Human_colon_16S8159191	Adult	0.0936556	1
AGCATACCACTCAGGC-1-Human_colon_16S8001869	Adult	0.0707965	2
GTGCTTCAGTCGCCGT-1-Human_colon_16S8159192	Adult	0.0914634	2
TAAACCGAGACGCACA-1-Human_colon_16S8159192	Adult	0.0914634	2
TTAACTCAGAGTACCG-1-Human_colon_16S8159191	Adult	0.0540541	3
GATCGATTCAGCTCTC-1-Human_colon_16S8159193	Adult	0.0540541	3
GCTTCCACATATGAGA-1-Human_colon_16S8001903	Adult	0.0570571	3
GTCTCGTTCGGCTACG-1-Human_colon_16S8159191	Adult	0.0425532	2
GAATAAGTCAGATAAG-1-Human_colon_16S8159191	Adult	0.0425532	2
AGCTCCTGTATCACCA-1-Human_colon_16S8159191	Adult	0.0755287	1
CAACTAGTCCTCATTA-1-Human_colon_16S8001903	Adult	0.0615385	4
ATCGAGTAGCTCCTCT-1-Human_colon_16S8001903	Adult	0.0607903	4
CTCTAATCATTCCTCG-1-Human_colon_16S8001903	Adult	0.0615385	4
AGGCCACGTCCATCCT-1-Human_colon_16S8001903	Adult	0.0584615	4
CCGGTAGGTATTACCG-1-Human_colon_16S8159193	Adult	0.0810811	2
CTGGTCTGTAAGTAGT-1-Human_colon_16S8159193	Adult	0.0606061	2
CGTTAGAAGTGTACTC-1-Human_colon_16S8159193	Adult	0.0481928	2
CGTAGCGAGAGTGAGA-1-Human_colon_16S8159193	Adult	0.0481928	2
AGAGTGGGTAAGTAGT-1-Human_colon_16S8001907	Adult	0.0557185	1
GGCGACTAGACAGGCT-1-Human_colon_16S8001903	Adult	0.0755287	1
CTCTGGTAGTGGGTTG-1-Human_colon_16S8001903	Adult	0.0175439	1
TTTGTCATCGCAAACT-1-Human_colon_16S8001903	Adult	0.0563798	1
TACCTATCAGACACTT-1-Human_colon_16S8001903	Adult	0.106383	1
AGTGTCAAGCAGGTCA-1-Human_colon_16S8001903	Adult	0.0426829	1
ACATACGTCGCATGGC-1-Human_colon_16S8001903	Adult	0.0744048	1
TTCCCAGGTATGCTTG-1-Human_colon_16S8117829	Adult	0.0688623	1
GAATGAAGTGATGTGG-1-Human_colon_16S8001869	Adult	0.0742857	1
CATCAGATCACCCGAG-1-Human_colon_16S8001903	Adult	0.103858	1
CCAATCCTCCACGTTC-1-Human_colon_16S8159184	Fetal	0.00284091	1
TGAGGGAGTTCATGGT-1-Human_colon_16S8002624	Adult	0.0541311	1
AAACGGGGTAGCTTGT-1-Human_colon_16S8159191	Adult	0.0557185	1
ATCTACTGTTATCCGA-1-Human_colon_16S8001903	Adult	0.03207	1
AACTCTTTCATCGGAT-1-Human_colon_16S8001903	Adult	0.0778098	1
CGTTCTGTCTGCCAGG-1-Human_colon_16S8117828	Adult	0.0625	1
CAGATCATCTCAAGTG-1-Human_colon_16S8001903	Adult	0.128049	2
CCTCAGTTCCGTACAA-1-Human_colon_16S8117828	Adult	0.0469208	1
GTAGTCAGTACACCGC-1-Human_colon_16S8002624	Adult	0.123894	1
CATCGAACAGAGCCAA-1-Human_colon_16S8117829	Adult	0.101796	1
CGAGCCATCTTGCAAG-1-Human_colon_16S8159186	Fetal	0.102339	1
ACTGATGCACCTATCC-1-Human_colon_16S8001865	Adult	0.106825	1
GACCAATTCGCCAGCA-1-Human_colon_16S8159184	Fetal	0	1
TGCTGCTAGTGATCGG-1-Human_colon_16S8000484	Adult	0.0589971	1
TACCTATTCGTAGGTT-1-Human_colon_16S8001869	Adult	0.041543	1
TAGAGCTCACGACTCG-1-Human_colon_16S8001869	Adult	0.0802292	1
GCTGCAGCATTCCTCG-1-Human_colon_16S8001869	Adult	0.0782609	11
GCACATATCCTCGCAT-1-Human_colon_16S8001869	Adult	0.057971	11
GCTTGAACACCTATCC-1-Human_colon_16S8001869	Adult	0.0608696	11
TGCGCAGCAGACAAAT-1-Human_colon_16S8001869	Adult	0.0550725	11
CTTCTCTTCAAACAAG-1-Human_colon_16S8001867	Adult	0.057971	11
TACCTATAGGTCATCT-1-Human_colon_16S8001869	Adult	0.057971	11
TAGGCATAGAAGGGTA-1-Human_colon_16S8001865	Adult	0.0666667	11
GCCAAATTCACTTATC-1-Human_colon_16S8001869	Adult	0.0521739	11
CTCACACAGGTGCTAG-1-Human_colon_16S8001869	Adult	0.0724638	11
TCAGATGGTTGGTAAA-1-Human_colon_16S8001869	Adult	0.057971	11
TGACAACCAATGGATA-1-Human_colon_16S8001869	Adult	0.0782609	11
CGAGCACGTTCGTTGA-1-Human_colon_16S8117829	Adult	0.066474	1
AACTCTTTCTGGAGCC-1-Human_colon_16S8117828	Adult	0.0491329	1
TTGACTTCAGCGAACA-1-Human_colon_16S8001885	Adult	0.10061	1
GACGGCTGTGCCTGGT-1-Human_colon_16S8000484	Adult	0.110465	1
CTCCTAGTCCTCAACC-1-Human_colon_16S8000484	Adult	0.0501475	1
AGTAGTCCAAGCGCTC-1-Human_colon_16S8000484	Adult	0	1
GACTAACCATTTCAGG-1-Human_colon_16S8001875	Adult	0.0994152	1
TCACAAGTCATGCAAC-1-Human_colon_16S8001871	Adult	0.0447761	1
ATAACGCCACCAGTTA-1-Human_colon_16S8001871	Adult	0.0985075	1
GTAGTCAGTCCAGTGC-1-Human_colon_16S8001869	Adult	0.0887574	1
GAGCAGAGTACGAAAT-1-Human_colon_16S8001869	Adult	0.127596	1
GAACATCGTATATGAG-1-Human_colon_16S8001869	Adult	0.0997067	4
CACCTTGCATTTGCCC-1-Human_colon_16S8001869	Adult	0.103858	1
CACACTCGTGTTGGGA-1-Human_colon_16S8001865	Adult	0.0941176	4
TACGGATAGGGCTTCC-1-Human_colon_16S8001863	Adult	0.0703812	1
CAGCAGCTCTCACATT-1-Human_colon_16S8001863	Adult	0.0469208	1
TTGACTTAGGTGTGGT-1-Human_colon_16S8001903	Adult	0.00291545	2
TTTGGTTAGGTCATCT-1-Human_colon_16S8159191	Adult	0.0116618	2
GGGAGATAGTACGATA-1-Human_colon_16S8159191	Adult	0.114907	1
AACCGCGGTAGAGGAA-1-Human_colon_16S8159192	Adult	0.0750751	1
GGCTCGATCCTCAATT-1-Human_colon_16S8159191	Adult	0.0830769	2
GACGCGTCATGCGCAC-1-Human_colon_16S8159191	Adult	0.0682493	1
AACGTTGAGGCGACAT-1-Human_colon_16S8159191	Adult	0.0801187	1
GCACTCTAGGCTAGAC-1-Human_colon_16S8159193	Adult	0.130435	1
TTTGCGCTCTAAGCCA-1-Human_colon_16S8001907	Adult	0.0714286	2
GGAATAACATGAGCGA-1-Human_colon_16S8001907	Adult	0.0684524	2
AAGTCTGGTCTTGATG-1-Human_colon_16S8001907	Adult	0.0443787	1
AAGGTTCAGGTTCCTA-1-Human_colon_16S8001907	Adult	0.0645161	1
CCCAATCCAATTCCTT-1-Human_colon_16S8001903	Adult	0.0442478	1
CGTAGGCAGACGCTTT-1-Human_colon_16S8001903	Adult	0.0267062	2
CGGACACTCCACTCCA-1-Human_colon_16S8001903	Adult	0.0267062	2
TCACAAGTCTACCTGC-1-Human_colon_16S8159192	Adult	0.137615	3
TGGACGCCATACGCTA-1-Human_colon_16S8001903	Adult	0.110119	1
TCGAGGCTCATGTCCC-1-Human_colon_16S8001903	Adult	0.0701754	1
CTGCTGTAGATATGCA-1-Human_colon_16S8001903	Adult	0.0783133	3
TAAACCGCAGCTGTGC-1-Human_colon_16S8001903	Adult	0.0783133	3
AAACCTGTCAAAGTAG-1-Human_colon_16S8001903	Adult	0.0783133	3
GGAGCAACATTGTGCA-1-Human_colon_16S8001903	Adult	0.00597015	1
CTTAGGAAGCACCGCT-1-Human_colon_16S8001903	Adult	0.077381	5
CGGACACGTATTACCG-1-Human_colon_16S8001903	Adult	0.0597015	1
TCTTTCCCAAACTGCT-1-Human_colon_16S8159191	Adult	0.103659	1
ATTACTCGTCGCCATG-1-Human_colon_16S8001903	Adult	0.0446429	5
CATGGCGTCTCTTGAT-1-Human_colon_16S8001903	Adult	0.0386905	5
AACTCAGTCTGTACGA-1-Human_colon_16S8001903	Adult	0.025	5
CAACTAGGTCTGGTCG-1-Human_colon_16S8001903	Adult	0.0441176	1
AGATCTGCAGCATGAG-1-Human_colon_16S8001903	Adult	0.131965	1
AACTGGTTCTGCGTAA-1-Human_colon_16S8001903	Adult	0.0625	5
CTTAACTAGCTAACAA-1-Human_colon_16S8117829	Adult	0.102102	1
TGACAACAGACTTTCG-1-Human_colon_16S8117828	Adult	0.0266272	1
CGTAGCGAGCGCTCCA-1-Human_colon_16S8001905	Adult	0.116071	1
GGATTACTCATACGGT-1-Human_colon_16S8117828	Adult	0.0233236	1
CATGACAAGCGATCCC-1-Human_colon_16S8117828	Adult	0.0479042	1
CAGTCCTTCTGGGCCA-1-Human_colon_16S8117828	Adult	0.0884956	1
ACACCGGTCACAATGC-1-Human_colon_16S8117828	Adult	0	1
CTCTAATCACTGTTAG-1-Human_colon_16S8117829	Adult	0.0233918	1
GCGCAACAGCCCAATT-1-Human_colon_16S8001903	Adult	0.0436047	1
ATCCGAAAGCCAACAG-1-Human_colon_16S8159191	Adult	0.0676471	2
CGAATGTTCACTTACT-1-Human_colon_16S8159193	Adult	0.0735294	2
GTGTTAGAGACCTAGG-1-Human_colon_16S8001903	Adult	0.108434	1
GAACCTACACTTAACG-1-Human_colon_16S8001903	Adult	0.267647	1
CTGCCTAAGCGTGTCC-1-Human_colon_16S8159191	Adult	0.136095	1
CAGCTGGAGGCTATCT-1-Human_colon_16S8002629	Adult	0.116959	1
CTCGTCATCTTCTGGC-1-Human_colon_16S8001869	Adult	0.13881	1
GTTACAGAGAAGATTC-1-Human_colon_16S8001903	Adult	0.0993976	2
ATCATCTGTGACTACT-1-Human_colon_16S8001903	Adult	0.0993976	2
CCACGGACAGGTGGAT-1-Human_colon_16S8001869	Adult	0.130435	1
CACAAACGTGGGTATG-1-Human_colon_16S8001871	Adult	0.0757576	1
CTCAGAACATCCAACA-1-Human_colon_16S8001903	Adult	0.10241	2
GCATGCGTCTATGTGG-1-Human_colon_16S8001907	Adult	0.0174419	1
GCGCGATGTCAAAGAT-1-Human_colon_16S8159184	Fetal	0	1
ATGTGTGTCTGGGCCA-1-Human_colon_16S8001903	Adult	0.0993976	1
AAGCCGCCATGGTAGG-1-Human_colon_16S8159191	Adult	0.154519	3
TAGAGCTAGCTCAACT-1-Human_colon_16S8001903	Adult	0.151603	3
GAACCTATCGAGAACG-1-Human_colon_16S8001903	Adult	0.151603	3
TTCCCAGGTCGAGATG-1-Human_colon_16S8001871	Adult	0.118841	1
GGGAATGTCCGTCATC-1-Human_colon_16S8159193	Adult	0.0737463	2
ATTGGACAGGTGTTAA-1-Human_colon_16S8001903	Adult	0.0560472	2
AGCTTGACAAGCGCTC-1-Human_colon_16S8001869	Adult	0.0263158	1
AGAATAGAGAGCTGGT-1-Human_colon_16S8000484	Adult	0.0692771	1
GAACCTAGTGATGTGG-1-Human_colon_16S8001869	Adult	0.0705882	1
TACTTACCATCACCCT-1-Human_colon_16S8117828	Adult	0.0857143	1
TGTATTCGTCTAACGT-1-Human_colon_16S8001903	Adult	0.113372	1
ACGATGTGTACTTCTT-1-Human_colon_16S8001903	Adult	0.0903614	2
GGCTGGTCATTGTGCA-1-Human_colon_16S8001905	Adult	0.129944	2
GCAATCAAGCTGAAAT-1-Human_colon_16S8001905	Adult	0.132768	2
CATGGCGGTGCGATAG-1-Human_colon_16S8117828	Adult	0.0588235	1
GGAAAGCGTCCCTACT-1-Human_colon_16S8159186	Fetal	0	1
GGGCACTAGTGACTCT-1-Human_colon_16S8001881	Adult	0.173653	1
CGTCCATTCAGAAATG-1-Human_colon_16S8001869	Adult	0.114706	2
CAAGATCAGGACGAAA-1-Human_colon_16S8001869	Adult	0.114706	2
TCAACGAAGCCGCCTA-1-Human_colon_16S8001867	Adult	0.0293255	1
CAGGTGCCAGCCAATT-1-Human_colon_16S8159191	Adult	0.0563798	1
TAAGTGCGTAGCGATG-1-Human_colon_16S8001903	Adult	0.0860534	1
CGACCTTGTTCAGCGC-1-Human_colon_16S8000484	Adult	0.0377907	1
TCTTTCCGTGCATCTA-1-Human_colon_16S8001863	Adult	0.116618	1
TCAACGAAGGTCATCT-1-FCA_gut8015061	Fetal	0	1
TTCTCAACAGGGATTG-1-FCA_gut8015061	Fetal	0	2
CATGACAGTCTGATTG-1-FCA_gut8015061	Fetal	0	2
CTCATTACATGGGAAC-1-Human_colon_16S8159191	Adult	0.13783	1
TGAGGGAGTAAGTAGT-1-Human_colon_16S8001903	Adult	0.134897	6
GTCTCGTAGTGTACCT-1-Human_colon_16S8001905	Adult	0.134897	6
GGTGAAGGTCGACTAT-1-Human_colon_16S8001903	Adult	0.140762	6
TTGGCAACAGTATCTG-1-Human_colon_16S8159193	Adult	0.143695	6
AGCTCTCTCACCAGGC-1-Human_colon_16S8001905	Adult	0.140762	6
AGTGAGGGTATGGTTC-1-Human_colon_16S8001907	Adult	0.143695	6
TCACAAGAGCCATCGC-1-Human_colon_16S8001903	Adult	0.108504	1
GTACTCCTCATCTGTT-1-Human_colon_16S8001903	Adult	0.017341	1
CGTGTAATCAGCACAT-1-Human_colon_16S8001903	Adult	0.0623145	1
CGCTGGAAGTAGCCGA-1-Human_colon_16S8000484	Adult	0.123167	1
CGACCTTCACATTTCT-1-Human_colon_16S8001903	Adult	0.116959	1
ATAAGAGGTTGGTTTG-1-Human_colon_16S8001871	Adult	0.111429	1
CAACTAGGTAAGGATT-1-FCA_gut8015061	Fetal	0	1
CGATGGCGTTACGGAG-1-Human_colon_16S8001907	Adult	0.0615836	1
CACATAGCATGGGAAC-1-Human_colon_16S8001903	Adult	0.0996979	3
CGGGTCATCTGCGTAA-1-Human_colon_16S8001903	Adult	0.0996979	3
ACGATGTCAGGTGCCT-1-Human_colon_16S8001903	Adult	0.0996979	3
GGGCATCCAGATCCAT-1-FCA_gut8015061	Fetal	0	1
GCTTCCATCGGAAATA-1-Human_colon_16S8000484	Adult	0.105114	1
ACACTGAGTCTAGTGT-1-Human_colon_16S8001871	Adult	0.0979228	2
CGGACTGCATTCCTGC-1-Human_colon_16S8001867	Adult	0.0979228	2
GCGGGTTCAGTCGTGC-1-Human_colon_16S8159191	Adult	0.136628	1
ACGCCAGGTCCAGTTA-1-Human_colon_16S8001903	Adult	0.108883	1
GGGCACTCATGGATGG-1-Human_colon_16S8000484	Adult	0.170588	1
AGTAGTCCATGGTCAT-1-Human_colon_16S8001869	Adult	0.162319	1
CGAACATTCTATCCTA-1-Human_colon_16S8001871	Adult	0.156805	1
GTCTCGTTCTACTTAC-1-Human_colon_16S8159188	Fetal	0	1
GATGAGGAGCTAGTGG-1-Human_colon_16S8001903	Adult	0.152047	1
TCGAGGCTCGGGAGTA-1-Human_colon_16S8001903	Adult	0.120588	1
CCCAATCTCCTTTCTC-1-FCA_gut8015061	Fetal	0.00292398	1
TTAGGCAAGATAGCAT-1-Human_colon_16S8001903	Adult	0.121662	1
GAGCAGATCGTTTGCC-1-Human_colon_16S8001903	Adult	0.107463	2
GTCTTCGTCTGCAGTA-1-Human_colon_16S8001903	Adult	0.107463	2
TTGCCGTTCATGTGGT-1-Human_colon_16S8002629	Adult	0.084058	1
GGATTACAGGGTGTTG-1-Human_colon_16S8000484	Adult	0	1
CCGTTCATCCCAACGG-1-FCA_gut8015061	Fetal	0	1
AGGTCCGCAATTCCTT-1-Human_colon_16S8001903	Adult	0.231003	2
CGTTCTGAGTACGTAA-1-Human_colon_16S8001903	Adult	0.231003	2
CACATAGAGGGCATGT-1-Human_colon_16S8001903	Adult	0.0489914	1
TAGTTGGAGAAACCAT-1-Human_colon_16S8001869	Adult	0.131965	2
CATGACACATCGATTG-1-Human_colon_16S8001869	Adult	0.131965	2
GTCATTTTCGCAAGCC-1-Human_colon_16S8001869	Adult	0.143695	3
CACACCTGTGTGACGA-1-Human_colon_16S8001863	Adult	0.152493	3
ACTGTCCCAGGGTATG-1-Human_colon_16S8001865	Adult	0.13783	3
GCACTCTGTGAGTGAC-1-FCA_gut8015061	Fetal	0	1
GCATGCGGTGTAAGTA-1-FCA_gut8015061	Fetal	0	1
GGAAAGCTCCTTCAAT-1-Human_colon_16S8159182	Fetal	0	1
TAGAGCTCACCGTTGG-1-Human_colon_16S8001903	Adult	0.0473373	2
GTCTCGTTCGTATCAG-1-Human_colon_16S8001903	Adult	0.0443787	2
CGTAGGCAGGGATCTG-1-Human_colon_16S8159191	Adult	0.0769231	2
AGATTGCAGCCCGAAA-1-Human_colon_16S8159193	Adult	0.0742857	1
GACCAATCAAGCGATG-1-Human_colon_16S8000484	Adult	0.109827	1
ATTGGTGTCGCATGAT-1-Human_colon_16S8117828	Adult	0	1
CAACTAGGTATGCTTG-1-Human_colon_16S8001903	Adult	0.0789474	1
AGCATACGTATTCGTG-1-Human_colon_16S8159191	Adult	0.0845921	6
AAGCCGCTCATGCATG-1-Human_colon_16S8001903	Adult	0.0287356	1
CAACCAAAGGAGTAGA-1-Human_colon_16S8001867	Adult	0.142442	1
AGATCTGCAAGGCTCC-1-Human_colon_16S8001869	Adult	0.0887574	3
AGTCTTTAGCTCAACT-1-Human_colon_16S8001869	Adult	0.0650888	3
CAACCAAGTGCTCTTC-1-Human_colon_16S8001871	Adult	0.0621302	3
TCGTACCAGTGCCATT-1-Human_colon_16S8001903	Adult	0.054755	2
AACTGGTTCGGAAACG-1-Human_colon_16S8159193	Adult	0.054755	2
TCCCGATTCCTCCTAG-1-Human_colon_16S8001905	Adult	0.0140845	1
ACGGGCTCAATAGCAA-1-Human_colon_16S8001903	Adult	0.0982143	4
GAAACTCGTGCGAAAC-1-Human_colon_16S8001903	Adult	0.0982143	4
TGGCCAGCAGGTCGTC-1-Human_colon_16S8001903	Adult	0.0982143	4
AGAGTGGGTCCCGACA-1-Human_colon_16S8001903	Adult	0.0982143	4
TCAGATGTCTAGAGTC-1-Human_colon_16S8001869	Adult	0.0895522	1
TACCTTAGTTCCTCCA-1-Human_colon_16S8001907	Adult	0.0634441	6
CAGCTAACAAAGTGCG-1-Human_colon_16S8159191	Adult	0.085044	2
CTGTGCTTCAGTACGT-1-Human_colon_16S8159191	Adult	0.0909091	2
GATCGATTCGTGGACC-1-Human_colon_16S8001903	Adult	0.0816327	2
CTCGGAGGTACTTGAC-1-Human_colon_16S8159191	Adult	0.0670554	2
AAAGCAAGTCTGCCAG-1-Human_colon_16S8001905	Adult	0.106509	5
GTGCTTCAGTTCGCGC-1-Human_colon_16S8001907	Adult	0.112426	5
TTCTACACATCGGACC-1-Human_colon_16S8001907	Adult	0.112426	5
CCGTACTTCAGTGTTG-1-Human_colon_16S8001907	Adult	0.10355	5
TATCTCAAGATCACGG-1-Human_colon_16S8001907	Adult	0.112426	5
CACCTTGGTCTAGTCA-1-Human_colon_16S8159193	Adult	0.0632911	2
GAAGCAGCACAGGCCT-1-Human_colon_16S8001905	Adult	0.0789474	2
TGCGGGTGTAAGTGGC-1-Human_colon_16S8001905	Adult	0.139053	1
ACAGCTACAATACGCT-1-Human_colon_16S8001905	Adult	0.0855457	2
TTTGCGCGTAGCTTGT-1-Human_colon_16S8001903	Adult	0.110787	2
CAGCAGCAGACTACAA-1-Human_colon_16S8001907	Adult	0.108761	6
ATCCGAATCTTGCAAG-1-Human_colon_16S8159191	Adult	0.162651	1
ATCCGAACATATGGTC-1-Human_colon_16S8001903	Adult	0.0860534	1
CACCTTGGTCTAGCCG-1-Human_colon_16S8001907	Adult	0.127273	6
ACGGGTCGTGAGCGAT-1-Human_colon_16S8001869	Adult	0.0890208	1
TGCGCAGAGAGGTAGA-1-Human_colon_16S8001903	Adult	0.070028	1
GCGCGATGTTCCACAA-1-Human_colon_16S8159191	Adult	0.167155	1
CCTTCGATCGTGACAT-1-Human_colon_16S8159191	Adult	0.134111	2
AGGTCCGCACATTAGC-1-Human_colon_16S8001905	Adult	0.137026	2
GCTCTGTCAGGCTCAC-1-Human_colon_16S8159193	Adult	0.0943953	1
CGGCTAGTCTCGATGA-1-Human_colon_16S8159193	Adult	0.188953	1
CAAGGCCCAAACTGTC-1-Human_colon_16S8159193	Adult	0.166172	1
GGCGTGTCAGTAAGCG-1-Human_colon_16S8001907	Adult	0.162011	1
TGCCCTAAGCTAGTTC-1-Human_colon_16S8001905	Adult	0.164179	2
ACTTGTTTCCTACAGA-1-Human_colon_16S8001903	Adult	0.179104	2
TATCTCACATTGGGCC-1-Human_colon_16S8117829	Adult	0.104651	1
GATGAAAAGCTTATCG-1-Human_colon_16S8001875	Adult	0.0317003	1
CCCTCCTGTAGCGATG-1-Human_colon_16S8001905	Adult	0.151703	1
GCAGTTAAGACGCTTT-1-Human_colon_16S8001903	Adult	0.0529412	1
CTCGTACAGTGTACGG-1-Human_colon_16S8001903	Adult	0.0888252	1
TCTCTAACATCTATGG-1-FCA_gut8015061	Fetal	0	1
ACGGGTCGTGACGGTA-1-Human_colon_16S8117830	Adult	0.0428571	2
CACAGTATCCAGATCA-1-Human_colon_16S8117829	Adult	0.0542857	2
AGCAGCCCAAAGCAAT-1-Human_colon_16S8001869	Adult	0.0758017	1
AGAGCGACACATAACC-1-Human_colon_16S8001903	Adult	0.0584958	2
AGGGTGAAGCTAGTGG-1-FCA_gut8015061	Fetal	0	1
CAGCATATCTTACCTA-1-Human_colon_16S8001903	Adult	0.0729167	1
GCATGCGCAACACCTA-1-Human_colon_16S8002629	Adult	0	1
CGCCAAGAGCTGGAAC-1-Human_colon_16S8159191	Adult	0.169096	1
ATGGGAGAGCTGTTCA-1-Human_colon_16S8159191	Adult	0.174927	2
ACGTCAAAGTACATGA-1-Human_colon_16S8159191	Adult	0.174927	2
AGCCTAACAGCTCGCA-1-Human_colon_16S8001903	Adult	0.133136	1
TGCTACCAGTACATGA-1-Human_colon_16S8001903	Adult	0.164706	1
ATCATGGTCGGTTAAC-1-Human_colon_16S8001903	Adult	0.139053	1
TTAGGACGTCTTCGTC-1-Human_colon_16S8117830	Adult	0	1
GAAGCAGGTAGTAGTA-1-Human_colon_16S8001905	Adult	0.114804	6
TTAGGACTCCGGCACA-1-Human_colon_16S8001869	Adult	0.160237	1
GTAACGTGTAGGCTGA-1-Human_colon_16S8001869	Adult	0.201183	1
TAGTGGTTCAAACCAC-1-Human_colon_16S8001869	Adult	0.136905	1
CGTGTAACATCCTTGC-1-Human_colon_16S8002629	Adult	0.130312	1
CGCGTTTCATATGCTG-1-Human_colon_16S8002629	Adult	0.0672515	1
ATCGAGTGTCAAAGCG-1-Human_colon_16S8001903	Adult	0.133903	1
GGTGCGTAGGGTGTTG-1-Human_colon_16S8117828	Adult	0.0509915	1
CTCACACTCATCGGAT-1-Human_colon_16S8001869	Adult	0.123494	1
ACGATGTCAATGAAAC-1-Human_colon_16S8001905	Adult	0.0574018	6
ACGCCGATCCTCAACC-1-Human_colon_16S8117828	Adult	0.0677966	1
TTCGGTCCACGAGGTA-1-Human_colon_16S8159193	Adult	0.0973451	1
AGTGGGACAGTAAGCG-1-Human_colon_16S8001903	Adult	0.114035	1
TCAGCTCTCCTCCTAG-1-Human_colon_16S8001865	Adult	0.0780347	2
GTCACGGTCGCGCCAA-1-Human_colon_16S8001867	Adult	0.0780347	2
GTCACGGGTGCTTCTC-1-Human_colon_16S8001869	Adult	0.0901163	1
GGAAAGCGTACATGTC-1-Human_colon_16S8001869	Adult	0.0712166	1
GCATGATTCATTTGGG-1-Human_colon_16S8001865	Adult	0.0890805	1
TTGCCGTCATCGTCGG-1-Human_colon_16S8159191	Adult	0.113043	1
CATCAGAGTGGAAAGA-1-Human_colon_16S8159191	Adult	0.0606936	1
GAAATGATCGGTGTTA-1-Human_colon_16S8001903	Adult	0.0470588	1
TGGCCAGGTCCCTTGT-1-Human_colon_16S8117828	Adult	0.0147059	1
CGAATGTTCATTCACT-1-Human_colon_16S8117828	Adult	0.122754	1
TTTATGCAGTGGACGT-1-Human_colon_16S8002629	Adult	0.128358	1
TACGGTACAATAGCAA-1-Human_colon_16S8000484	Adult	0.214502	1
TGAGCCGGTAGATTAG-1-Human_colon_16S8000484	Adult	0.0960452	1
CTGATCCCATCCTTGC-1-Human_colon_16S8001865	Adult	0.0457143	1
GGACATTAGCGATGAC-1-Human_colon_16S8159191	Adult	0.0970588	1
ACTGAGTTCCCGGATG-1-Human_colon_16S8159191	Adult	0.101156	1
ATCACGAGTGGGTCAA-1-Human_colon_16S8117829	Adult	0.0997151	1
ACACCGGTCAACACGT-1-Human_colon_16S8117828	Adult	0.00293255	1
ATGAGGGAGGATATAC-1-FCA_gut8015061	Fetal	0	1
CAAGGCCAGTGGTCCC-1-Human_colon_16S8002624	Adult	0.0813253	1
AAGACCTTCACTTATC-1-Human_colon_16S8001871	Adult	0.144886	2
CGGCTAGGTACGCACC-1-Human_colon_16S8001871	Adult	0.144886	2
GGGCACTCATTCTCAT-1-Human_colon_16S8117828	Adult	0.0348837	1
CGTAGGCCAATGAATG-1-Human_colon_16S8117828	Adult	0	1
TACGGGCCACATTAGC-1-Human_colon_16S8001907	Adult	0.0974212	1
CTTACCGGTTAAGACA-1-Human_colon_16S8159192	Adult	0.121302	3
TGTATTCGTGCAGACA-1-Human_colon_16S8159191	Adult	0.121302	3
GAGCAGACAGGGTTAG-1-Human_colon_16S8001903	Adult	0.121302	3
GTTCTCGGTTTGTTGG-1-Human_colon_16S8001903	Adult	0.0664653	2
TGTGTTTTCAACGCTA-1-Human_colon_16S8001903	Adult	0.0664653	2
TACACGAGTACGCTGC-1-Human_colon_16S8001903	Adult	0.137026	1
ACCGTAATCTAACTTC-1-Human_colon_16S8117829	Adult	0.102041	1
CACATAGAGAGCTGCA-1-Human_colon_16S8001869	Adult	0.0833333	1
ATCATGGAGATATGGT-1-Human_colon_16S8117829	Adult	0.138235	1
CGTCACTTCACTATTC-1-Human_colon_16S8001869	Adult	0.127596	2
CAAGTTGAGTCGCCGT-1-Human_colon_16S8001869	Adult	0.127596	2
AACCGCGTCGCATGAT-1-Human_colon_16S8001903	Adult	0.0526316	1
GGCGTGTCACGTAAGG-1-Human_colon_16S8001903	Adult	0.111111	2
CTACCCATCTGTTTGT-1-Human_colon_16S8002628	Adult	0.0512821	1
CTACCCAGTCTCCACT-1-Human_colon_16S8000484	Adult	0	1
AGTCTTTTCGTTTATC-1-Human_colon_16S8001865	Adult	0.102041	1
GAGGTGACATACTACG-1-Human_colon_16S8001903	Adult	0.10951	1
TGGTTAGAGAGGGATA-1-FCA_gut8015061	Fetal	0	1
TTAGTTCAGAAACGCC-1-Human_colon_16S8159186	Fetal	0	1
ACTATCTTCGGCTTGG-1-Human_colon_16S8159183	Fetal	0	1
TGACAACGTACCGTAT-1-Human_colon_16S8117828	Adult	0.0773639	1
GTGCAGCCATCACGAT-1-Human_colon_16S8159183	Fetal	0	1
CGGAGTCAGGAGTACC-1-Human_colon_16S8002629	Adult	0.0670554	1
TACTCGCCAGCATACT-1-Human_colon_16S8000484	Adult	0	1
TTAACTCCAAACCCAT-1-Human_colon_16S8001869	Adult	0.0769231	1
AGTCTTTTCGGGAGTA-1-Human_colon_16S8159193	Adult	0.14497	1
GTGTGCGGTTTCCACC-1-Human_colon_16S8001869	Adult	0.102941	1
CGTCAGGTCTGATACG-1-Human_colon_16S8001903	Adult	0.111446	4
TTGGAACAGGACCACA-1-Human_colon_16S8159191	Adult	0.0963855	4
GCTCTGTGTGGAAAGA-1-Human_colon_16S8001907	Adult	0.0179641	1
CCTCAGTAGATGGCGT-1-Human_colon_16S8001903	Adult	0.109756	4
TTAGGACCAAACCTAC-1-Human_colon_16S8001903	Adult	0.103659	4
GCATGTACATCGATTG-1-Human_colon_16S8001903	Adult	0.0762463	1
TCAGCAAAGGATGGTC-1-FCA_gut8015059	Fetal	0	1
GAAATGAAGAAACGCC-1-Human_colon_16S8159191	Adult	0.129794	1
TTCGAAGCAGACGCCT-1-Human_colon_16S8001881	Adult	0.101408	1
TATCTCACAAGAAAGG-1-Human_colon_16S8001903	Adult	0.209581	2
CCGGGATCATCTCGCT-1-Human_colon_16S8001903	Adult	0.209581	2
GCTGCAGAGAGCCCAA-1-Human_colon_16S8001903	Adult	0.168142	1
ATCATGGCATTTGCTT-1-Human_colon_16S8001867	Adult	0.125364	1
GGTGAAGCATGCATGT-1-Human_colon_16S8159194	Adult	0.048048	1
TCGCGTTCAGGTTTCA-1-Human_colon_16S8159193	Adult	0.0962099	1
AAGGTTCCATTTGCCC-1-Human_colon_16S8001903	Adult	0.112094	1
GTGCATACATGCCTAA-1-Human_colon_16S8117828	Adult	0.0938416	1
CATCAAGAGCGCTCCA-1-Human_colon_16S8159193	Adult	0.111437	3
CGAGCACAGGAGTACC-1-Human_colon_16S8001907	Adult	0.11276	3
GCTGCGACATACAGCT-1-Human_colon_16S8001907	Adult	0.120944	3
AAGCCGCAGTCCGTAT-1-Human_colon_16S8001867	Adult	0.225519	1
GAGGTGATCAGTCCCT-1-Human_colon_16S8159192	Adult	0.179412	1
GAAATGATCTTTCCTC-1-Human_colon_16S8159191	Adult	0.197059	1
ATCATCTAGCAACGGT-1-Human_colon_16S8001905	Adult	0.197605	1
GAAGCAGTCTAGAGTC-1-Human_colon_16S8001903	Adult	0.12766	1
TCAGGTAGTTACTGAC-1-Human_colon_16S8001903	Adult	0.194118	1
TCGTAGAAGGGCACTA-1-Human_colon_16S8001871	Adult	0.170659	1
ACGAGGATCAACCAAC-1-Human_colon_16S8001869	Adult	0.151786	2
ATAAGAGAGGGTCTCC-1-Human_colon_16S8001869	Adult	0.160714	2
GCATACAAGTAGATGT-1-Human_colon_16S8001867	Adult	0.147239	1
GTACGTAAGAGTACAT-1-FCA_gut8015061	Fetal	0	1
CTTGGCTTCCAAAGTC-1-Human_colon_16S8159191	Adult	0.172107	1
TTTCCTCAGAAACGCC-1-Human_colon_16S8001903	Adult	0.170088	1
CTGAAGTAGCCGTCGT-1-Human_colon_16S8001903	Adult	0.228739	1
ACCTTTAAGTCCAGGA-1-Human_colon_16S8159193	Adult	0.117117	1
GACTAACTCAACGGCC-1-Human_colon_16S8001903	Adult	0.0690691	1
ACACCCTTCTTCGAGA-1-Human_colon_16S8117828	Adult	0	1
CGCTATCAGAGTCGGT-1-Human_colon_16S8001903	Adult	0.19186	1
ATCTACTCACTCGACG-1-Human_colon_16S8001903	Adult	0.120344	1
GTCACGGAGGGCATGT-1-Human_colon_16S8001869	Adult	0.0326409	1
GGCAATTAGCGTCTAT-1-Human_colon_16S8001869	Adult	0.0465116	1
CAACCAACAGCTGTGC-1-Human_colon_16S8001869	Adult	0.0660661	1
GGAAAGCAGTGTACTC-1-Human_colon_16S8159194	Adult	0.164706	1
GCTCTGTCATTCGACA-1-Human_colon_16S8117828	Adult	0	1
CGTCAGGGTCATCCCT-1-Human_colon_16S8117828	Adult	0.0260116	1
GTCCTCAAGGAATCGC-1-Human_colon_16S8001871	Adult	0.15942	1
TTTACTGCATCATCCC-1-Human_colon_16S8000484	Adult	0.0737463	1
GACAGAGCAAAGGCGT-1-Human_colon_16S8001871	Adult	0.113433	1
CTCGTCAAGCTCCTTC-1-Human_colon_16S8001871	Adult	0.154971	1
AGTCTTTTCCTACAGA-1-Human_colon_16S8002629	Adult	0.031339	1
TGAGCCGCAGACGCTC-1-Human_colon_16S8000484	Adult	0.0375723	1
GATCGATGTCCGACGT-1-Human_colon_16S8001871	Adult	0.128358	1
TTGGCAATCCTTGGTC-1-Human_colon_16S8001869	Adult	0.0967742	1
GTAACTGTCTGCAGTA-1-Human_colon_16S8001865	Adult	0.0835735	1
ATTGGACGTATAGGGC-1-Human_colon_16S8159191	Adult	0.0680473	2
GTAACGTAGGGTGTTG-1-Human_colon_16S8159191	Adult	0.0979228	2
TTTGGTTAGTTCGCAT-1-Human_colon_16S8159191	Adult	0.0837989	6
CTAAGACTCGAGAGCA-1-Human_colon_16S8159192	Adult	0	1
GGCGTGTCAGCTCGAC-1-Human_colon_16S8159191	Adult	0.0637681	1
CTGATAGCATACGCTA-1-Human_colon_16S8001905	Adult	0.0573066	2
AAGGTTCTCGTCGTTC-1-Human_colon_16S8159191	Adult	0.0601719	2
TTGCGTCAGGATGGTC-1-Human_colon_16S8001903	Adult	0.0523256	1
TAGGCATAGGGTGTGT-1-Human_colon_16S8117831	Adult	0.0938416	1
CGAATGTTCCATGAGT-1-Human_colon_16S8001905	Adult	0.15407	6
AACTTTCAGTTTGCGT-1-Human_colon_16S8001903	Adult	0.15407	6
AGGGATGTCCTATTCA-1-Human_colon_16S8001905	Adult	0.110465	6
ACAGCCGCATTCCTGC-1-Human_colon_16S8001905	Adult	0.110465	6
GCACTCTAGAGAACAG-1-Human_colon_16S8159193	Adult	0.142442	6
GATGCTAAGTCGTACT-1-Human_colon_16S8001869	Adult	0.0591716	1
AACACGTCAAGAGGCT-1-Human_colon_16S8001903	Adult	0.208459	2
CCAATCCGTTATGCGT-1-Human_colon_16S8159193	Adult	0.208459	2
CACATAGAGAACAACT-1-Human_colon_16S8159193	Adult	0.202381	1
CGTTCTGCAGTCTTCC-1-Human_colon_16S8001903	Adult	0.195846	1
TTGACTTGTCTCGTTC-1-Human_colon_16S8117829	Adult	0.0982143	1
ATGGGAGCAAGGGTCA-1-Human_colon_16S8001903	Adult	0.0530973	1
TTTGCGCAGAACTGTA-1-Human_colon_16S8117830	Adult	0.0495627	1
CTAGTGACAAAGGTGC-1-Human_colon_16S8117830	Adult	0.0845481	1
GTTCTCGGTCTAACGT-1-Human_colon_16S8002629	Adult	0.0347826	1
TGTGTTTAGGTGACCA-1-Human_colon_16S8117828	Adult	0.0436047	1
TTGGAACAGGGTGTTG-1-Human_colon_16S8001867	Adult	0.301724	1
TGTTCCGCATGCAACT-1-Human_colon_16S8159186	Fetal	0	1
AGAGTGGTCTTCATGT-1-Human_colon_16S8159186	Fetal	0	1
GACGGCTGTACAGTTC-1-Human_colon_16S8000484	Adult	0.0988372	1
ATCCACCAGATGAGAG-1-Human_colon_16S8001873	Adult	0.159763	2
TACTTACGTCGAGTTT-1-Human_colon_16S8001869	Adult	0.177515	2
CCCAGTTTCGGTGTCG-1-Human_colon_16S8159192	Adult	0.0534125	1
ATTCTACGTTAGTGGG-1-FCA_gut8015061	Fetal	0	1
CCGTTCATCGTCTGCT-1-Human_colon_16S8159193	Adult	0.0764706	1
TCTATTGCAACGCACC-1-Human_colon_16S8001903	Adult	0.0205882	1
CTACCCAGTAAACCTC-1-Human_colon_16S8001903	Adult	0.0730994	1
CGTCAGGTCAGCTCTC-1-Human_colon_16S8001903	Adult	0.145773	1
ACGAGCCTCTACTCAT-1-Human_colon_16S8002623	Adult	0.129771	1
TGTGTTTGTAGCCTCG-1-Human_colon_16S8002629	Adult	0.174089	1
CCTCTGAAGATCCTGT-1-Human_colon_16S8117828	Adult	0.0617647	1
ACGGGTCGTCTAAACC-1-Human_colon_16S8000484	Adult	0.047619	1
TTCTACATCACATGCA-1-Human_colon_16S8001875	Adult	0.074184	1
CTCGAGGAGTGCCAGA-1-Human_colon_16S8117829	Adult	0.0617647	1
CCGTACTTCCGAGCCA-1-Human_colon_16S8117828	Adult	0.0327381	1
CGTCCATGTTCTGAAC-1-Human_colon_16S8001869	Adult	0.0384615	1
CCTCAGTTCGGCGCAT-1-Human_colon_16S8001869	Adult	0.0625	1
GTCGGGTTCGAACGGA-1-Human_colon_16S8159192	Adult	0.102339	1
GGAACTTTCGCTTGTC-1-Human_colon_16S8159191	Adult	0.100295	1
CACAAACGTTCCATGA-1-Human_colon_16S8159191	Adult	0.0810811	2
GCGACCACAATGGAAT-1-Human_colon_16S8159193	Adult	0.0776119	2
AAAGTAGCAGTCAGCC-1-Human_colon_16S8001903	Adult	0.110778	3
TAAGCGTGTCATATGC-1-Human_colon_16S8001903	Adult	0.110778	3
CTTAACTCAGCCTTTC-1-Human_colon_16S8001903	Adult	0.110778	3
CACCTTGTCTCATTCA-1-Human_colon_16S8001903	Adult	0.0750751	2
CAAGATCGTGACTCAT-1-Human_colon_16S8159190	Fetal	0	1
TCTCATATCCTGCTTG-1-Human_colon_16S8159193	Adult	0.101156	1
GACACGCGTACATGTC-1-Human_colon_16S8117829	Adult	0.0532544	1
CGATCGGAGGTGCAAC-1-Human_colon_16S8159188	Fetal	0	1
CAGCGACAGGTGCTAG-1-Human_colon_16S8001903	Adult	0.0712166	1
TGCCCTACAAAGTCAA-1-Human_colon_16S8001869	Adult	0.142424	1
GTAGGCCAGCTAGTGG-1-Human_colon_16S8001869	Adult	0.100917	1
GCAAACTCAGCGATCC-1-Human_colon_16S8001869	Adult	0.118841	1
AGTGTCAAGCTAGCCC-1-Human_colon_16S8001869	Adult	0.122807	1
AGGGATGAGCTACCTA-1-Human_colon_16S8001869	Adult	0.118343	1
AACTCTTCAAGTTGTC-1-Human_colon_16S8001907	Adult	0.151515	1
TGCGTGGGTTGAGTTC-1-Human_colon_16S8117829	Adult	0.0619469	2
TTCTACAGTTTGTTTC-1-Human_colon_16S8117829	Adult	0.0589971	2
CGTTGGGGTGCCTTGG-1-Human_colon_16S8117828	Adult	0.0359281	1
TTTGGTTTCGAATGCT-1-Human_colon_16S8117828	Adult	0.0426136	1
GCATGCGCACCAACCG-1-Human_colon_16S8117829	Adult	0.105882	1
TTGTAGGCAGGAATGC-1-Human_colon_16S8002629	Adult	0.11276	1
AAGGTTCAGCCCAATT-1-Human_colon_16S8002629	Adult	0.0385757	1
CTGTGCTGTAGGACAC-1-Human_colon_16S8117830	Adult	0	1
CAGCAGCGTAAATACG-1-Human_colon_16S8001871	Adult	0.120588	4
GCTTCCAAGGCTATCT-1-Human_colon_16S8001867	Adult	0.138235	4
GTAACTGCATTAACCG-1-Human_colon_16S8001863	Adult	0.123529	4
AGCGTATAGATTACCC-1-Human_colon_16S8001869	Adult	0.0508982	1
CTAGAGTGTGTATGGG-1-Human_colon_16S8001869	Adult	0.120588	4
GGGTTGCTCGCGTTTC-1-Human_colon_16S8001905	Adult	0.0718563	1
ACCAGTAAGAGAGCTC-1-Human_colon_16S8001903	Adult	0.0744048	1
CACATAGAGTGAACGC-1-Human_colon_16S8001865	Adult	0.130564	1
GGTGCGTGTCCGACGT-1-Human_colon_16S8001869	Adult	0.0324484	2
TCAGCAAGTGCATCTA-1-Human_colon_16S8001865	Adult	0.0753012	1
TTAGGCAGTCTACCTC-1-Human_colon_16S8001903	Adult	0.0855457	6
TAGAGCTCATGTCTCC-1-Human_colon_16S8001903	Adult	0.106195	6
GCAGCCAAGTGCTGCC-1-Human_colon_16S8001903	Adult	0.0884956	6
GCATGCGGTCGCGGTT-1-Human_colon_16S8001903	Adult	0.103245	6
CGAGAAGTCCGCATAA-1-Human_colon_16S8001867	Adult	0.0483384	1
TCAGCAAAGAATGTTG-1-Human_colon_16S8001863	Adult	0.0534125	1
TACCTTATCTCTGTCG-1-Human_colon_16S8001907	Adult	0.109422	1
GAATAAGCAAGTCTAC-1-Human_colon_16S8159192	Adult	0.115727	3
AGTGAGGAGTGTGAAT-1-Human_colon_16S8159191	Adult	0.115727	3
TACTTGTGTTTGTTGG-1-Human_colon_16S8001903	Adult	0.115727	3
GACCTGGGTGTTTGTG-1-Human_colon_16S8159191	Adult	0.1	4
CACATTTAGGCACATG-1-Human_colon_16S8159193	Adult	0.1	4
GCTGGGTCAAGCGCTC-1-Human_colon_16S8159193	Adult	0.1	4
CACCAGGCAGCCTATA-1-Human_colon_16S8001903	Adult	0.1	4
CCTTTCTGTACCGAGA-1-FCA_gut8015059	Fetal	0	1
ATCCGAAAGACGCACA-1-Human_colon_16S8159191	Adult	0.0442478	4
ACACCCTAGTCGCCGT-1-Human_colon_16S8001903	Adult	0.0442478	4
GAATAAGGTCGAGATG-1-Human_colon_16S8001903	Adult	0.0442478	4
GTCACGGAGTAACCCT-1-Human_colon_16S8159191	Adult	0.0442478	4
TCACAAGGTTTAGCTG-1-Human_colon_16S8159191	Adult	0.0919881	1
CCTAAAGGTGAGTGAC-1-Human_colon_16S8159191	Adult	0.133929	9
AGCTTGACAAGCCTAT-1-Human_colon_16S8159191	Adult	0.151786	9
CGTGTCTGTCGGCATC-1-Human_colon_16S8159191	Adult	0.113095	9
ACACCAACAGATGAGC-1-Human_colon_16S8001905	Adult	0.139881	9
CGTTGGGAGAGTAAGG-1-Human_colon_16S8001903	Adult	0.16369	9
AAAGTAGTCCAGGGCT-1-Human_colon_16S8001907	Adult	0.175595	9
CTAGTGAAGAAGATTC-1-Human_colon_16S8159191	Adult	0.142857	9
GTACTCCGTCTCAACA-1-Human_colon_16S8159191	Adult	0.157738	9
ACGGGTCGTAACGACG-1-Human_colon_16S8001903	Adult	0.123123	4
TCTTCGGTCAGTACGT-1-Human_colon_16S8001907	Adult	0.0990991	4
CAGTCCTGTCATGCCG-1-Human_colon_16S8001903	Adult	0.111111	4
TTTCCTCCACGACGAA-1-Human_colon_16S8001903	Adult	0.108108	4
GACCTGGTCTAGCACA-1-Human_colon_16S8159191	Adult	0.0648968	2
CAAGGCCCACAGAGGT-1-Human_colon_16S8001903	Adult	0.0766962	2
CAGCGACAGAGGTTAT-1-Human_colon_16S8159191	Adult	0.0776119	1
ATCTGCCGTCTGCAAT-1-Human_colon_16S8159191	Adult	0.143713	2
GTGGGTCGTCAGAATA-1-Human_colon_16S8001907	Adult	0.141994	2
ACGGAGATCGGTCTAA-1-Human_colon_16S8159191	Adult	0.119266	1
TGTATTCTCGAATGGG-1-Human_colon_16S8001903	Adult	0.120482	6
GCAAACTTCACGGTTA-1-Human_colon_16S8001905	Adult	0.138554	6
CAACCTCAGCTCCTTC-1-Human_colon_16S8001907	Adult	0.135542	6
CTCGAAAGTCTCGTTC-1-Human_colon_16S8159193	Adult	0.123494	6
GGACGTCTCGAGAACG-1-Human_colon_16S8001903	Adult	0.153614	6
CGTCCATCAGCTGTGC-1-Human_colon_16S8001905	Adult	0.13253	6
CAGCAGCTCCAGGGCT-1-Human_colon_16S8159193	Adult	0.102102	1
AGAGCTTTCCGATATG-1-Human_colon_16S8001903	Adult	0.145833	2
CACTCCACATTTGCCC-1-Human_colon_16S8159193	Adult	0.145833	2
TTGCCGTCAGATGGGT-1-Human_colon_16S8001907	Adult	0.106383	3
CCGGTAGAGAATTCCC-1-Human_colon_16S8001903	Adult	0.145897	3
TGCGTGGGTACCGTTA-1-Human_colon_16S8001905	Adult	0.106383	3
TGTGGTATCTGCGGCA-1-Human_colon_16S8001907	Adult	0.105105	5
AAGGCAGAGATCCGAG-1-Human_colon_16S8001907	Adult	0.141141	5
CTCGTCAAGATGTAAC-1-Human_colon_16S8001907	Adult	0.105105	5
TACCTATAGTTGAGTA-1-Human_colon_16S8001907	Adult	0.125	9
CTCCTAGTCTTGTTTG-1-Human_colon_16S8001903	Adult	0.131098	9
CTGGTCTTCTCCGGTT-1-Human_colon_16S8001903	Adult	0.131098	9
ATTGGTGCAAGAGTCG-1-Human_colon_16S8001907	Adult	0.125	9
CGAATGTAGGCTAGCA-1-Human_colon_16S8001907	Adult	0.125	9
TCAACGATCGCGTAGC-1-Human_colon_16S8001903	Adult	0.131098	9
GGACGTCGTTGTTTGG-1-Human_colon_16S8001905	Adult	0.125	9
TCAATCTCAGTCAGCC-1-Human_colon_16S8001907	Adult	0.125	9
TATCTCAAGGCGTACA-1-Human_colon_16S8001907	Adult	0.080292	9
TACTCATTCTCCTATA-1-Human_colon_16S8001903	Adult	0.157738	2
CTCTACGAGATGTCGG-1-Human_colon_16S8001907	Adult	0.15015	5
CTCTAATGTAGCTTGT-1-Human_colon_16S8001907	Adult	0.0976331	1
TCGCGTTAGACCACGA-1-Human_colon_16S8117828	Adult	0	1
ATCTACTCAGTCCTTC-1-Human_colon_16S8159191	Adult	0.115044	6
CAGAGAGTCCAGATCA-1-Human_colon_16S8001907	Adult	0.169643	9
ATTATCCGTCACACGC-1-Human_colon_16S8001907	Adult	0.0884146	1
AACTCCCAGACACTAA-1-Human_colon_16S8001907	Adult	0.117302	1
TAGTGGTTCGACGGAA-1-Human_colon_16S8001905	Adult	0.146707	1
GGGTCTGTCCTCATTA-1-Human_colon_16S8001905	Adult	0.112805	1
GCTTCCACACCCATTC-1-Human_colon_16S8001905	Adult	0.0776119	1
ACACCAAGTCTCCATC-1-Human_colon_16S8001903	Adult	0.1	2
GCGGGTTTCAGCTGGC-1-Human_colon_16S8001903	Adult	0.120588	2
TGGGAAGCACCAACCG-1-Human_colon_16S8001903	Adult	0.166667	1
TGAGGGACAATAAGCA-1-Human_colon_16S8001903	Adult	0.144543	2
AACCATGGTTACTGAC-1-Human_colon_16S8001903	Adult	0.103245	2
GGAAAGCCAGGGCATA-1-Human_colon_16S8001903	Adult	0.079646	2
GGATGTTCATTTCACT-1-Human_colon_16S8001903	Adult	0.079646	2
CTGCCTAGTGGGTCAA-1-Human_colon_16S8001903	Adult	0.0845921	1
AGGTCCGGTCATTAGC-1-Human_colon_16S8001903	Adult	0.113772	1
CGGACTGAGGCTCAGA-1-Human_colon_16S8117828	Adult	0.0294118	1
ATCGAGTAGCCCAATT-1-Human_colon_16S8001903	Adult	0.129794	6
CTTAACTGTCATCGGC-1-Human_colon_16S8001869	Adult	0.0960452	2
TAAGCGTAGTAGTGCG-1-Human_colon_16S8001869	Adult	0.0875706	2
TACTCATAGAACTGTA-1-Human_colon_16S8159191	Adult	0.0697674	2
GTCCTCACAAGTTCTG-1-Human_colon_16S8159193	Adult	0.0901163	2
GGAACTTCACAACGCC-1-Human_colon_16S8117828	Adult	0.0735294	1
GCGACCAAGTTATCGC-1-Human_colon_16S8001871	Adult	0.0845921	3
TGGGAAGGTAACGCGA-1-Human_colon_16S8001869	Adult	0.0876133	3
CACCTTGGTAAATACG-1-Human_colon_16S8001865	Adult	0.12426	3
ACCAGTACAAAGCAAT-1-Human_colon_16S8001875	Adult	0.127219	3
CATGGCGAGGGATGGG-1-Human_colon_16S8001869	Adult	0.12426	3
CGTAGCGCAGCGAACA-1-Human_colon_16S8001871	Adult	0.133929	6
CAAGTTGCAGATTGCT-1-Human_colon_16S8001869	Adult	0.127976	6
TCCACACAGTCCAGGA-1-Human_colon_16S8001869	Adult	0.133929	6
CGTCACTTCGGATGTT-1-Human_colon_16S8001865	Adult	0.130952	6
TCTGGAACACGAGGTA-1-Human_colon_16S8001869	Adult	0.142857	6
TTGAACGCAGACACTT-1-Human_colon_16S8001869	Adult	0.139881	6
AACTGGTAGCCGCCTA-1-Human_colon_16S8001869	Adult	0.0634441	3
ACGCAGCCAGTCCTTC-1-Human_colon_16S8117830	Adult	0.0725076	1
CATATGGCAATCAGAA-1-Human_colon_16S8117828	Adult	0	1
TAGACCATCGTCTGCT-1-Human_colon_16S8159191	Adult	0.0890208	1
CCTTACGAGGTGTTAA-1-Human_colon_16S8117828	Adult	0.0324484	1
AACGTTGTCGGATGGA-1-Human_colon_16S8001903	Adult	0.0542169	1
CATGGCGGTCGCATCG-1-Human_colon_16S8117830	Adult	0.147826	1
TCGGTAACAAGCGTAG-1-Human_colon_16S8001903	Adult	0.0315186	1
TTCGAAGGTTGTTTGG-1-Human_colon_16S8001903	Adult	0.0494186	1
GTGTTAGGTTCGCTAA-1-Human_colon_16S8002629	Adult	0.0662651	1
AGGTCATGTCTGCCAG-1-Human_colon_16S8002629	Adult	0.0726744	1
GTATTCTCAGCTCCGA-1-Human_colon_16S8000484	Adult	0	1
GTAGTCAAGAAACCGC-1-Human_colon_16S8001875	Adult	0.0628743	2
GTGTGCGTCCGTTGCT-1-Human_colon_16S8001869	Adult	0.0595238	1
CTGTTTACAGCTGGCT-1-Human_colon_16S8001863	Adult	0.0688623	2
GGGCACTTCAATCTCT-1-Human_colon_16S8001905	Adult	0.0443787	11
TCAATCTGTTGGACCC-1-Human_colon_16S8001907	Adult	0.0803571	11
TCCACACTCAGTCAGT-1-Human_colon_16S8001907	Adult	0.0502959	11
TTAGGCAGTCAGCTAT-1-Human_colon_16S8001905	Adult	0.0443787	11
ACGCAGCAGTCCCACG-1-Human_colon_16S8001905	Adult	0.0178571	11
TGGTTAGAGACCGGAT-1-Human_colon_16S8159193	Adult	0.0591716	11
CACTCCAAGTGGCACA-1-Human_colon_16S8001907	Adult	0.0325444	11
AGTGTCAGTCTGCAAT-1-Human_colon_16S8159187	Fetal	0	1
GATCGTAGTAAACACA-1-FCA_gut8015061	Fetal	0	1
TACCTATGTCCTAGCG-1-Human_colon_16S8159193	Adult	0.0365854	1
CCATGTCTCACGGTTA-1-Human_colon_16S8001905	Adult	0.0384615	11
CGATGTAAGAAACGAG-1-Human_colon_16S8159193	Adult	0.0925373	1
GTGCAGCAGACTAAGT-1-Human_colon_16S8001905	Adult	0.0505952	11
ACTTACTTCTGACCTC-1-Human_colon_16S8001905	Adult	0.0505952	11
AGCCTAATCACTTACT-1-Human_colon_16S8001905	Adult	0.0416667	11
CGATCGGTCGTGGGAA-1-FCA_gut8015061	Fetal	0	1
CACTCCAAGATAGGAG-1-Human_colon_16S8159191	Adult	0.115493	1
GTAGTCATCATTATCC-1-Human_colon_16S8001907	Adult	0.123894	5
GCAATCAAGCCTATGT-1-Human_colon_16S8159193	Adult	0.129794	5
TCACAAGAGCGTGAAC-1-Human_colon_16S8159191	Adult	0.138643	5
TCTCTAAAGAAGGTTT-1-Human_colon_16S8001905	Adult	0.120944	5
GACCAATAGATCCCAT-1-Human_colon_16S8001907	Adult	0.120944	5
TCAGGATCAAGAGGCT-1-Human_colon_16S8001905	Adult	0.121662	3
AGTGGGAGTTAGTGGG-1-Human_colon_16S8001907	Adult	0.127596	3
CACAGTACATGACGGA-1-Human_colon_16S8001907	Adult	0.127596	3
CTAAGACGTTCCAACA-1-Human_colon_16S8117829	Adult	0.0259366	1
CCACCTATCAGGTAAA-1-FCA_gut8015061	Fetal	0	1
GCGCAACGTGCGCTTG-1-Human_colon_16S8159191	Adult	0.0874636	1
CACAGGCTCAGAGGTG-1-Human_colon_16S8159191	Adult	0.133333	1
ATCATCTCAAGCCGCT-1-Human_colon_16S8001875	Adult	0.0170455	1
CCTTTCTGTGATGTCT-1-Human_colon_16S8001871	Adult	0.0769231	1
CAGTAACCACAGTCGC-1-Human_colon_16S8159191	Adult	0.0778098	1
ACACCGGAGGTAAACT-1-Human_colon_16S8159191	Adult	0.138728	2
AGAATAGCAGTCGATT-1-Human_colon_16S8159191	Adult	0.138728	2
AATCGGTAGAAACGAG-1-Human_colon_16S8001903	Adult	0.105413	1
AAGGTTCGTCGACTAT-1-Human_colon_16S8001903	Adult	0.0482955	1
TTCGAAGAGCAGGTCA-1-Human_colon_16S8159186	Fetal	0	1
GCTTCCACAGCTGTAT-1-Human_colon_16S8001869	Adult	0.160714	4
ACTATCTTCACTCCTG-1-Human_colon_16S8001865	Adult	0.172619	4
ATTGGTGAGACCCACC-1-Human_colon_16S8001871	Adult	0.0895522	1
AACCGCGAGACACTAA-1-Human_colon_16S8001871	Adult	0.140719	1
ACTTGTTGTTTAGGAA-1-Human_colon_16S8001863	Adult	0.169643	4
TTTGTCAAGTCTCCTC-1-Human_colon_16S8159194	Adult	0	1
AGATCTGGTCAAACTC-1-Human_colon_16S8159186	Fetal	0	1
CGCTGGAGTTGTACAC-1-Human_colon_16S8001903	Adult	0.0411765	5
GCACTCTAGGGTATCG-1-Human_colon_16S8001903	Adult	0.0411765	5
TGCGCAGAGTTGTAGA-1-Human_colon_16S8001903	Adult	0.0411765	5
CTGTGCTAGAAACCTA-1-Human_colon_16S8001903	Adult	0.0411765	5
GTTCTCGAGGCTATCT-1-Human_colon_16S8001905	Adult	0.212575	3
AATCGGTAGATTACCC-1-Human_colon_16S8001907	Adult	0.218563	3
TTGCGTCTCGTAGATC-1-Human_colon_16S8001907	Adult	0.209581	3
CATGACAAGTAGTGCG-1-Human_colon_16S8001905	Adult	0.148936	1
TTTACTGAGCTGCCCA-1-Human_colon_16S8001905	Adult	0.133531	1
CATCGGGCACCAACCG-1-Human_colon_16S8001905	Adult	0.163205	1
GTCATTTAGATGTCGG-1-Human_colon_16S8001903	Adult	0.0863095	1
CGGACGTAGGTGCACA-1-Human_colon_16S8001903	Adult	0.0852941	1
CAGCTGGTCACGATGT-1-Human_colon_16S8001903	Adult	0.171171	1
GCGCAGTAGCATGGCA-1-Human_colon_16S8117828	Adult	0	1
AACCGCGTCAATACCG-1-Human_colon_16S8002629	Adult	0.0652819	1
AGCGGTCTCTCGAGTA-1-Human_colon_16S8001903	Adult	0.0323529	1
ACTTACTCACTGTTAG-1-Human_colon_16S8001903	Adult	0.127596	1
CACTCCATCCGCGCAA-1-Human_colon_16S8001869	Adult	0.0453258	1
CACATTTCATGTAGTC-1-Human_colon_16S8117829	Adult	0.108761	1
AGCGTATTCTCCTATA-1-Human_colon_16S8001903	Adult	0.0596591	1
ACGATGTGTTGTGGAG-1-Human_colon_16S8159191	Adult	0.0454545	1
CACAGGCCACATCCAA-1-Human_colon_16S8159191	Adult	0.0232558	1
CGTGTCTAGTACTTGC-1-Human_colon_16S8159191	Adult	0.131195	1
CGGACGTTCTGGCGAC-1-FCA_gut8015061	Fetal	0	1
GCATACATCGAACGGA-1-Human_colon_16S8000484	Adult	0.10479	1
CTACGTCGTGCCTGGT-1-Human_colon_16S8002626	Adult	0.0835821	1
GCGCAACAGCACCGTC-1-Human_colon_16S8002624	Adult	0.112426	1
GGAACTTGTCTAAAGA-1-Human_colon_16S8000484	Adult	0.0648968	1
CACCACTGTTGCTCCT-1-Human_colon_16S8001869	Adult	0.0447761	2
GGCTCGAAGTACGACG-1-Human_colon_16S8159186	Fetal	0	1
CCACTACTCTATCCCG-1-Human_colon_16S8000484	Adult	0.114907	1
GGGCATCTCCGCAAGC-1-Human_colon_16S8001869	Adult	0.108824	3
CATGCCTAGCAGCGTA-1-Human_colon_16S8001865	Adult	0.102941	3
GTTCGGGGTCATCCCT-1-Human_colon_16S8001865	Adult	0.0952381	2
TGCGGGTTCTCAAGTG-1-Human_colon_16S8001869	Adult	0.104167	2
CTGTGCTTCTTTAGGG-1-Human_colon_16S8001869	Adult	0.0863095	2
TGGCTGGAGGTTACCT-1-Human_colon_16S8001871	Adult	0.0565476	2
GTCAAGTCAGCGATCC-1-Human_colon_16S8001871	Adult	0.0438596	1
CGATCGGAGCATGGCA-1-Human_colon_16S8001871	Adult	0.0654762	1
TTCGAAGTCCACGCAG-1-Human_colon_16S8001869	Adult	0.0442478	1
CTCGAGGAGCCGGTAA-1-Human_colon_16S8001869	Adult	0.0588235	3
CGATGTATCGAACTGT-1-Human_colon_16S8001869	Adult	0.102639	1
AGCGGTCAGGGAAACA-1-Human_colon_16S8001869	Adult	0.0911765	1
TCTATTGAGTGGGCTA-1-Human_colon_16S8001865	Adult	0.0764706	1
GACAGAGAGAGTCTGG-1-Human_colon_16S8001903	Adult	0.141593	1
CGGAGTCCACGAAGCA-1-Human_colon_16S8001903	Adult	0.153392	1
AGTTGGTAGTAGCGGT-1-Human_colon_16S8001903	Adult	0.164134	1
TATGCCCGTGCGATAG-1-Human_colon_16S8117829	Adult	0.056213	1
GTTAAGCTCTCTTGAT-1-Human_colon_16S8117829	Adult	0.0383481	1
TATCTCAAGCGACGTA-1-Human_colon_16S8117828	Adult	0	1
CGAATGTCACGAAACG-1-Human_colon_16S8001905	Adult	0.199396	1
TACGGGCAGACAGAGA-1-Human_colon_16S8001873	Adult	0.0628743	1
TTCCCAGTCAGGCCCA-1-Human_colon_16S8001903	Adult	0.166667	1
CAAGGCCGTAGCAAAT-1-Human_colon_16S8001903	Adult	0.136364	1
CCCTCCTGTACTTAGC-1-Human_colon_16S8117829	Adult	0.127273	1
TTCGGTCGTAGTAGTA-1-Human_colon_16S8001869	Adult	0.0563798	1
TCATTACTCCTGTACC-1-Human_colon_16S8001867	Adult	0.0959302	1
GCCTCTACATCTACGA-1-Human_colon_16S8159191	Adult	0.130178	7
TCAGCTCCATAACCTG-1-Human_colon_16S8159193	Adult	0.130178	7
GAATAAGTCCGCAAGC-1-Human_colon_16S8159191	Adult	0.186047	7
AGAATAGAGTAACCCT-1-Human_colon_16S8159191	Adult	0.130814	7
TGACTAGCAGGGCATA-1-Human_colon_16S8159193	Adult	0.110465	7
CAGCTGGTCCTTGCCA-1-Human_colon_16S8159193	Adult	0.110465	7
GACACGCAGGCTATCT-1-Human_colon_16S8159193	Adult	0.116279	7
TACGGGCGTTCAGGCC-1-Human_colon_16S8001907	Adult	0.0952381	1
TCAGCTCAGTACACCT-1-Human_colon_16S8001903	Adult	0.0733138	1
GCAGTTAGTCTGCGGT-1-Human_colon_16S8001907	Adult	0.115385	1
TCTATTGGTTTAGGAA-1-Human_colon_16S8117828	Adult	0	1
TATCTCATCACATGCA-1-Human_colon_16S8001867	Adult	0.0825959	1
TAGCCGGCATACAGCT-1-Human_colon_16S8159191	Adult	0.074928	1
GACGTGCAGGATATAC-1-Human_colon_16S8001863	Adult	0.155488	1
CACCACTCAATTGCTG-1-Human_colon_16S8001903	Adult	0.107345	1
CTCACACAGCCCAGCT-1-Human_colon_16S8001903	Adult	0.133531	2
TCTGGAATCCCGACTT-1-Human_colon_16S8001903	Adult	0.133531	2
TTCTTAGAGCAATCTC-1-Human_colon_16S8002629	Adult	0.0847953	1
CAACCAACAACTGGCC-1-Human_colon_16S8001903	Adult	0.14956	2
CACAAACAGGAGCGAG-1-Human_colon_16S8001903	Adult	0.14956	2
CATCGAAAGCGTAATA-1-Human_colon_16S8001869	Adult	0.151429	2
TACCTTAAGTCCATAC-1-Human_colon_16S8001871	Adult	0.148571	2
CGGTTAACAGTGACAG-1-Human_colon_16S8159194	Adult	0.170149	1
TCGGGACTCGAATCCA-1-Human_colon_16S8117829	Adult	0.0615836	1
GATCAGTCACGCTTTC-1-Human_colon_16S8000484	Adult	0.0948276	1
TGCGGGTAGTCTTGCA-1-Human_colon_16S8001869	Adult	0.0591549	1
GTACTTTTCTTGGGTA-1-Human_colon_16S8001869	Adult	0.0655271	1
CCATTCGGTCCGTGAC-1-Human_colon_16S8001905	Adult	0.116618	1
GCGCGATGTCTCTCTG-1-Human_colon_16S8001903	Adult	0.0581395	1
ACGATGTAGCCAGTTT-1-Human_colon_16S8117829	Adult	0.116618	1
TTATGCTCAGATCCAT-1-Human_colon_16S8117828	Adult	0.0511364	1
AAGCCGCCATAGACTC-1-Human_colon_16S8159184	Fetal	0	1
CGCGTTTCACTGAAGG-1-Human_colon_16S8001869	Adult	0.10089	1
GGAGCAAGTCGAATCT-1-Human_colon_16S8001903	Adult	0.302941	3
GCAGTTATCGCGGATC-1-Human_colon_16S8001903	Adult	0.302941	3
GGAAAGCCAGGAATGC-1-Human_colon_16S8001903	Adult	0.302941	3
CGCTTCAGTGTTGAGG-1-Human_colon_16S8159191	Adult	0.0766962	1
GCGCAGTCAGTGGGAT-1-Human_colon_16S8001865	Adult	0.0789474	1
AGGTCCGTCCGGCACA-1-Human_colon_16S8001869	Adult	0.0524781	1
GATGAAATCCGCATAA-1-Human_colon_16S8002629	Adult	0.102662	1
GGATTACTCTTAGCCC-1-Human_colon_16S8000484	Adult	0.0997067	1
CTTACCGAGAGAACAG-1-Human_colon_16S8000484	Adult	0.0757576	1
ATTACTCCATTGTGCA-1-Human_colon_16S8001903	Adult	0.0828402	2
CCCAGTTAGGAATCGC-1-Human_colon_16S8159192	Adult	0.0828402	2
TAGTGGTGTTCGAATC-1-Human_colon_16S8001907	Adult	0.0445104	1
GTAACGTTCAGGTAAA-1-Human_colon_16S8001903	Adult	0.0636364	1
CGATTGATCAGCTCGG-1-Human_colon_16S8117828	Adult	0.00598802	1
ACAGCCGCACACTGCG-1-Human_colon_16S8117828	Adult	0.0803571	1
GCACATAAGTAGATGT-1-Human_colon_16S8001903	Adult	0.0371517	1
GACGTTATCGTTTAGG-1-Human_colon_16S8001903	Adult	0.0640244	1
CGTTGGGTCCGCGGTA-1-Human_colon_16S8117829	Adult	0.109467	1
GACTACAAGGACACCA-1-Human_colon_16S8001869	Adult	0.0766962	1
TAAGCGTTCAGTTGAC-1-Human_colon_16S8001867	Adult	0.041791	1
CACCTTGCACATAACC-1-Human_colon_16S8117828	Adult	0.0771513	1
GGGATGATCATCGCTC-1-Human_colon_16S8001903	Adult	0	1
GGGAATGTCCCGACTT-1-Human_colon_16S8117829	Adult	0.0557185	1
GAAATGACATCCCACT-1-Human_colon_16S8159191	Adult	0.307692	2
CTACCCAAGGCGACAT-1-Human_colon_16S8159191	Adult	0.307692	2
TGTTCCGCAGCTTCGG-1-Human_colon_16S8001903	Adult	0.0688623	1
AGAGCGAAGCCGTCGT-1-Human_colon_16S8002629	Adult	0.132	1
TGGCCAGGTCCAAGTT-1-Human_colon_16S8000484	Adult	0.123167	1
TTTATGCTCACCCTCA-1-Human_colon_16S8001871	Adult	0.128358	9
GGAATAATCAGCTCGG-1-Human_colon_16S8001863	Adult	0.131343	9
CACTCCAAGAAACGAG-1-Human_colon_16S8001869	Adult	0.101493	9
CTCTACGGTCGAGTTT-1-Human_colon_16S8001865	Adult	0.101493	9
CTCAGAAAGCTACCTA-1-Human_colon_16S8001871	Adult	0.122388	9
TCAGGATAGCGGATCA-1-Human_colon_16S8001869	Adult	0.119403	9
GAAACTCGTCGCGTGT-1-Human_colon_16S8001871	Adult	0.101493	9
TAGCCGGAGCACAGGT-1-Human_colon_16S8001869	Adult	0.113433	9
GTCATTTAGAATGTGT-1-Human_colon_16S8001869	Adult	0.104478	9
GATCTAGGTTTGTTGG-1-Human_colon_16S8001863	Adult	0.123167	1
CAGGTGCTCAGTTGAC-1-Human_colon_16S8002629	Adult	0.0885714	1
ACGCAGCGTCAAGCGA-1-Human_colon_16S8001907	Adult	0.0589971	1
CATGGCGTCAATACCG-1-Human_colon_16S8117828	Adult	0	1
GCGCAGTTCTAACGGT-1-Human_colon_16S8159193	Adult	0.115044	2
CCGTTCACATGGTAGG-1-Human_colon_16S8159191	Adult	0.129794	2
CTCGGAGAGTCTCCTC-1-Human_colon_16S8001871	Adult	0.0924855	2
CTAATGGCACGTTGGC-1-Human_colon_16S8001869	Adult	0.109827	2
GTAACTGCACACAGAG-1-Human_colon_16S8001863	Adult	0.131965	1
GATTCAGTCGTGGGAA-1-Human_colon_16S8001863	Adult	0.150502	1
ACTTTCACACAGATTC-1-Human_colon_16S8001881	Adult	0.0593472	1
CCCAATCAGGCATGGT-1-Human_colon_16S8000484	Adult	0.111111	1
GGCTGGTAGGTGATAT-1-Human_colon_16S8001871	Adult	0.066474	1
CAGCCGATCATGCTCC-1-Human_colon_16S8001863	Adult	0.324405	1
TACTTACAGCGATCCC-1-Human_colon_16S8001869	Adult	0.12931	1
GAGTCCGTCATCGATG-1-Human_colon_16S8001903	Adult	0.0578035	1
GGCGACTTCTGGTATG-1-Human_colon_16S8001871	Adult	0.0746269	1
CTCTAATAGCTAGTTC-1-Human_colon_16S8001869	Adult	0.0672515	3
TGATTTCGTAGAGGAA-1-Human_colon_16S8001869	Adult	0.0733138	3
GCTCCTATCACGCGGT-1-Human_colon_16S8001867	Adult	0.0701754	3
ATTCTACAGCTAACTC-1-Human_colon_16S8001871	Adult	0.318713	1
GACTGCGAGGCCCGTT-1-Human_colon_16S8001903	Adult	0.0465116	1
GAACGGATCTTAACCT-1-Human_colon_16S8117829	Adult	0.0874636	1
GGAACTTGTAAGGGAA-1-Human_colon_16S8159191	Adult	0.109145	1
CTGCCTACAAGTTAAG-1-Human_colon_16S8159193	Adult	0.169139	1
AGCTTGACACCTTGTC-1-Human_colon_16S8001903	Adult	0.143284	1
CACCAGGCAGACAGGT-1-Human_colon_16S8002624	Adult	0	1
AAAGCAATCGGTTCGG-1-Human_colon_16S8001903	Adult	0.152047	1
GACCAATGTGGACGAT-1-Human_colon_16S8001869	Adult	0.0443787	3
TCGTAGATCAGCCTAA-1-Human_colon_16S8159191	Adult	0.00895522	1
GTTCGGGTCGCCGTGA-1-Human_colon_16S8001865	Adult	0.0798817	3
TGGCGCATCTTGAGGT-1-Human_colon_16S8001871	Adult	0.0650888	3
CTGATAGCACCAGGTC-1-Human_colon_16S8117828	Adult	0.0266272	1
AGCATACAGTACGACG-1-Human_colon_16S8117828	Adult	0	1
ACCCACTTCGATAGAA-1-Human_colon_16S8000484	Adult	0.0178571	1
GCGCAGTAGGGAAACA-1-Human_colon_16S8117828	Adult	0	1
CGGACACTCATCACCC-1-Human_colon_16S8117828	Adult	0.0342857	1
TACTCGCAGTACGATA-1-Human_colon_16S8159194	Adult	0	1
ACGGGCTCACGAAACG-1-Human_colon_16S8159191	Adult	0.080597	1
TTGGCAACACGCCAGT-1-Human_colon_16S8117831	Adult	0.0735294	1
CCACCTACAGGACGTA-1-Human_colon_16S8001871	Adult	0.0821114	1
CGTCAGGTCGCATGGC-1-Human_colon_16S8001907	Adult	0.0722892	1
TGAGAGGTCGGAGCAA-1-Human_colon_16S8001863	Adult	0.0632184	1
AGCTCCTCACGGTAAG-1-Human_colon_16S8159191	Adult	0.0689655	2
TCGGTAAGTTTGTTGG-1-Human_colon_16S8001903	Adult	0.0775862	2
TCACAAGCAGACAAAT-1-Human_colon_16S8001903	Adult	0.0501475	1
TTCGGTCAGAAACGAG-1-Human_colon_16S8117829	Adult	0.114706	3
ATGCGATAGCGTTCCG-1-Human_colon_16S8117830	Adult	0.114706	3
CGGTTAACACGTCAGC-1-Human_colon_16S8117829	Adult	0.114706	3
GGGTTGCGTTACAGAA-1-Human_colon_16S8117830	Adult	0.108824	2
GCAGTTACATTTGCTT-1-Human_colon_16S8117829	Adult	0.0970588	2
GCTGCAGAGGGTGTTG-1-Human_colon_16S8001905	Adult	0.1	1
GACGGCTAGGAGTTTA-1-Human_colon_16S8000484	Adult	0.0145773	1
GACCTGGAGTAATCCC-1-Human_colon_16S8002624	Adult	0.0953757	1
CCTATTATCCTGCTTG-1-Human_colon_16S8001903	Adult	0.0932945	1
TCAGATGAGATCTGCT-1-Human_colon_16S8001903	Adult	0.141643	3
CGTCCATGTGTTTGGT-1-Human_colon_16S8001903	Adult	0.15261	3
GCATACAAGACTACAA-1-Human_colon_16S8001903	Adult	0.141643	3
GCTGGGTAGAGGACGG-1-Human_colon_16S8159191	Adult	0.307692	1
CTCTACGTCTCCAACC-1-Human_colon_16S8001907	Adult	0.323442	1
CGATCGGCAATGTTGC-1-Human_colon_16S8000484	Adult	0.160237	1
TAAGAGAAGGGAACGG-1-Human_colon_16S8001903	Adult	0.0927536	1
CAAGATCGTGGTAACG-1-Human_colon_16S8117828	Adult	0.0688623	1
GCGCCAAGTCAATACC-1-Human_colon_16S8001869	Adult	0.058651	1
CATGACACAGTGACAG-1-FCA_gut8015061	Fetal	0	1
TGGGAAGCAGACACTT-1-Human_colon_16S8001903	Adult	0.133929	1
TAGTGGTAGGGTGTGT-1-Human_colon_16S8000484	Adult	0.318584	1
GAGTCCGCATCACAAC-1-Human_colon_16S8001875	Adult	0.319403	1
CAACCAACATCCGGGT-1-Human_colon_16S8001865	Adult	0.316418	5
CTGCCTAAGGGCTTCC-1-Human_colon_16S8001871	Adult	0.316418	5
CTACACCCATCCCACT-1-Human_colon_16S8001867	Adult	0.310448	5
TGTGTTTCACATCCGG-1-Human_colon_16S8001871	Adult	0.316418	5
TTGGCAAAGGTAAACT-1-Human_colon_16S8001869	Adult	0.313433	5
ACAGCTAAGTGGCACA-1-Human_colon_16S8001871	Adult	0.306548	1
ACAGCCGCATTGGTAC-1-Human_colon_16S8001869	Adult	0.315634	1
GCTCTGTGTCCAACTA-1-Human_colon_16S8001903	Adult	0.0684524	1
AGATCTGGTCGCGTGT-1-Human_colon_16S8001869	Adult	0.339339	6
ACGTCAAAGAATAGGG-1-Human_colon_16S8001863	Adult	0.325373	1
CAAGATCAGAAACCTA-1-Human_colon_16S8001907	Adult	0.327327	1
CTCATTATCTTAGAGC-1-Human_colon_16S8001903	Adult	0.0958084	1
AATCCAGAGCTATGCT-1-Human_colon_16S8117828	Adult	0.0552326	1
CGAACATGTTAGTGGG-1-Human_colon_16S8001903	Adult	0.120944	1
GATTCAGCAAACTGCT-1-Human_colon_16S8001903	Adult	0.047619	6
GGATGTTTCCCGGATG-1-Human_colon_16S8001903	Adult	0.0656716	6
CGTCAGGCAACTGCGC-1-Human_colon_16S8001903	Adult	0.0565476	6
GCAAACTTCTCGTTTA-1-Human_colon_16S8001903	Adult	0.0654762	6
GACGGCTCATGTCCTC-1-Human_colon_16S8001903	Adult	0.0656716	6
ACTGAGTTCGCGATCG-1-Human_colon_16S8001903	Adult	0.0535714	6
TCTCATATCACGACTA-1-Human_colon_16S8159192	Adult	0.0612245	1
GCAGCCAGTACAGACG-1-Human_colon_16S8001903	Adult	0.131902	2
ATGGGAGGTCTTGCGG-1-Human_colon_16S8001903	Adult	0.176471	2
TGAGCATTCTGGCGAC-1-Human_colon_16S8001903	Adult	0.0707965	2
AAGACCTTCATGTCCC-1-Human_colon_16S8001903	Adult	0.0707965	2
CACAGTACAAGGACTG-1-Human_colon_16S8001903	Adult	0.0557185	1
TCGTAGACAGAAGCAC-1-Human_colon_16S8117828	Adult	0.0356083	1
CAGCCGAGTGGTCTCG-1-FCA_gut8015061	Fetal	0	1
CCTTCGAAGATATGCA-1-Human_colon_16S8001907	Adult	0.123563	25
CTCCTAGAGAAACCAT-1-Human_colon_16S8159194	Adult	0.12069	25
CGGACACCATGGTCAT-1-Human_colon_16S8159194	Adult	0.12069	25
GATCTAGTCTCAAACG-1-Human_colon_16S8159194	Adult	0.155172	25
GTGCAGCAGCTAGTCT-1-Human_colon_16S8159194	Adult	0.126437	25
CATATTCCACGAAACG-1-Human_colon_16S8159194	Adult	0.12069	25
CTCTAATGTCCCTTGT-1-Human_colon_16S8159194	Adult	0.132184	25
CTCGAAAGTCATTAGC-1-Human_colon_16S8159194	Adult	0.155172	25
AACACGTCAAACTGCT-1-Human_colon_16S8159194	Adult	0.117816	25
TAAGAGAGTCTCTCTG-1-Human_colon_16S8159194	Adult	0.155172	25
GATGCTAGTTCAGGCC-1-Human_colon_16S8159194	Adult	0.155172	25
TAGCCGGAGAGCTGCA-1-Human_colon_16S8159194	Adult	0.140805	25
CAACCAAGTTGGTGGA-1-Human_colon_16S8159194	Adult	0.117816	25
CATATGGCAGCGTTCG-1-Human_colon_16S8159194	Adult	0.135057	25
GGAGCAACACTGTGTA-1-Human_colon_16S8159194	Adult	0.142029	25
CGTCAGGAGAACTCGG-1-Human_colon_16S8159194	Adult	0.163793	25
TACTCGCAGCTTATCG-1-Human_colon_16S8159194	Adult	0.163793	25
TGGCTGGTCTATCCCG-1-Human_colon_16S8159194	Adult	0.149425	25
TCGGGACTCAGTGTTG-1-Human_colon_16S8159194	Adult	0.135057	25
GGGCATCAGTGCCATT-1-Human_colon_16S8159194	Adult	0.12931	25
CTTTGCGGTGTGTGCC-1-Human_colon_16S8159194	Adult	0.146552	25
CTTTGCGCACTTAAGC-1-Human_colon_16S8159194	Adult	0.131195	1
CCTTCCCGTAAGTGTA-1-Human_colon_16S8159194	Adult	0.152299	25
ATTACTCAGCACCGCT-1-Human_colon_16S8159194	Adult	0.163793	25
ATCCGAATCGGTGTTA-1-Human_colon_16S8159194	Adult	0.160819	25
GTGCATATCGCAAGCC-1-Human_colon_16S8159192	Adult	0.155172	1
CATCAAGAGTCGAGTG-1-Human_colon_16S8159191	Adult	0.106322	25
CGCTGGAGTTGGTTTG-1-Human_colon_16S8001863	Adult	0.0833333	1
ACTGAACGTTCTGTTT-1-FCA_gut8015061	Fetal	0	1
TGCACCTTCCCTTGCA-1-Human_colon_16S8159182	Fetal	0	1
CGAGCCAGTTACGCGC-1-Human_colon_16S8117830	Adult	0.102719	1
CGTAGCGAGTGACATA-1-Human_colon_16S8001903	Adult	0.132132	1
ACTTGTTTCCCTCAGT-1-Human_colon_16S8001865	Adult	0.0830946	1
TATCAGGAGTGTTTGC-1-FCA_gut8015061	Fetal	0.0623145	1
CGGAGCTGTTTAAGCC-1-FCA_gut8015061	Fetal	0	1
AGTGGGAAGACCACGA-1-FCA_gut8015061	Fetal	0	1
AGGTCATGTGACGCCT-1-FCA_gut8015061	Fetal	0	1
AGCTCTCGTACTCTCC-1-Human_colon_16S8159186	Fetal	0	1
AATCCAGCATCCTAGA-1-Human_colon_16S8159186	Fetal	0	1
TGCCCTACATGGATGG-1-Human_colon_16S8002629	Adult	0.141593	1
CCGTGGATCTGAGGGA-1-Human_colon_16S8002629	Adult	0.0621302	1
ACATGGTTCACGATGT-1-Human_colon_16S8002629	Adult	0.0563798	1
CGATCGGCATGCTGGC-1-Human_colon_16S8002624	Adult	0.0840841	2
AGCTTGAAGTGTACGG-1-Human_colon_16S8002624	Adult	0.0597015	1
GCCAAATTCAGTGCAT-1-Human_colon_16S8001883	Adult	0.0877193	1
GCTCTGTTCGTGGGAA-1-Human_colon_16S8001871	Adult	0.117117	1
TCACGAAGTATGAATG-1-Human_colon_16S8001869	Adult	0.0881459	1
CTCACACTCACCAGGC-1-Human_colon_16S8001869	Adult	0.118541	1
GATCGATTCCCATTAT-1-Human_colon_16S8001869	Adult	0.0930931	2
CACAGGCCAGCGTCCA-1-Human_colon_16S8001867	Adult	0.0690691	2
CGGCTAGAGGCAAAGA-1-Human_colon_16S8001869	Adult	0.167164	1
CTCACACCACATGTGT-1-Human_colon_16S8001863	Adult	0.2	1
CCAGCGAAGTGGGCTA-1-Human_colon_16S8001869	Adult	0.0798817	1
CAAGTTGAGTGGCACA-1-Human_colon_16S8001869	Adult	0.0621302	1
GAAACTCAGAGAACAG-1-Human_colon_16S8001903	Adult	0.0623145	1
CATGCCTCAGGTCGTC-1-Human_colon_16S8001867	Adult	0.0982143	1
CACCTTGCACGAGAGT-1-Human_colon_16S8001867	Adult	0.081571	1
TCTGAGACAAGTCATC-1-Human_colon_16S8001865	Adult	0.0532544	1
AGAGCGACAGTCGTGC-1-Human_colon_16S8001865	Adult	0.0746269	1
TAAACCGAGGGATGGG-1-Human_colon_16S8001905	Adult	0.0729483	11
CATCGAAAGGAGCGTT-1-Human_colon_16S8001907	Adult	0.0972644	11
TGTGGTACAGGAATCG-1-Human_colon_16S8159191	Adult	0.0729483	11
AACTTTCGTGTAATGA-1-Human_colon_16S8001907	Adult	0.0851064	11
ATGGGAGCACTGAAGG-1-Human_colon_16S8001905	Adult	0.0972644	11
CAAGATCTCTGGGCCA-1-Human_colon_16S8159191	Adult	0.0729483	11
CCTTCGAAGTCTTGCA-1-Human_colon_16S8001903	Adult	0.0851064	11
CATTATCAGGCGACAT-1-Human_colon_16S8159191	Adult	0.0942249	11
GTCTCGTCAGCTCGCA-1-Human_colon_16S8001907	Adult	0.0942249	11
CATCAGAGTGTAAGTA-1-Human_colon_16S8001903	Adult	0.0758017	1
TTTCCTCTCCCTCAGT-1-Human_colon_16S8159191	Adult	0.0619469	2
AGTGGGATCATAACCG-1-Human_colon_16S8159191	Adult	0.0860534	3
TCAGGATAGCCATCGC-1-Human_colon_16S8001905	Adult	0.0798817	3
CTGAAGTAGACAGGCT-1-Human_colon_16S8159193	Adult	0.153846	3
TGTGGTATCCTAGAAC-1-Human_colon_16S8159191	Adult	0.103659	1
TCTCATAGTTAGATGA-1-Human_colon_16S8159191	Adult	0.103245	2
CAGAGAGGTCTTCAAG-1-Human_colon_16S8001903	Adult	0.103245	2
TCGCGTTAGACCCACC-1-Human_colon_16S8001903	Adult	0.0945122	6
CAGCATAAGTTACGGG-1-Human_colon_16S8001905	Adult	0.10061	6
TCGTAGACAAGTACCT-1-Human_colon_16S8159191	Adult	0.0853659	6
ACCTTTACACAGCGTC-1-Human_colon_16S8159191	Adult	0.0884146	6
CGGGTCATCGTGGACC-1-Human_colon_16S8159191	Adult	0.10061	6
TATCTCAAGGGAGTAA-1-Human_colon_16S8001903	Adult	0.0863095	2
TAGGCATGTTGTTTGG-1-Human_colon_16S8159191	Adult	0.0714286	2
GTGCGGTTCCTAAGTG-1-Human_colon_16S8159191	Adult	0.115854	2
GCGACCATCATTATCC-1-Human_colon_16S8159191	Adult	0.119048	1
CGGCTAGAGGTGCAAC-1-Human_colon_16S8159191	Adult	0	1
CGAGCCATCCGATATG-1-Human_colon_16S8159191	Adult	0.0329341	1
CACCTTGAGAGACGAA-1-Human_colon_16S8159191	Adult	0.0714286	1
CCTTACGAGACCACGA-1-Human_colon_16S8159193	Adult	0.0851064	11
CAAGGCCTCGCATGGC-1-Human_colon_16S8159193	Adult	0.0505952	1
AGGGTGAGTAGCGCAA-1-Human_colon_16S8159193	Adult	0.106707	1
GTTCGGGTCTGAGTGT-1-Human_colon_16S8001907	Adult	0.130564	1
GTGCGGTCATGTCCTC-1-Human_colon_16S8001907	Adult	0.018018	1
CACCACTCATGCCTTC-1-Human_colon_16S8001907	Adult	0.0808383	4
ACGTCAACATCCCATC-1-Human_colon_16S8001907	Adult	0.0508982	4
TCAACGACACCATGTA-1-Human_colon_16S8001905	Adult	0.0808383	4
CAGCTGGAGGCGATAC-1-Human_colon_16S8001905	Adult	0.0808383	4
TTAGGACTCTTTACGT-1-Human_colon_16S8001905	Adult	0.0714286	2
GCGGGTTGTGACAAAT-1-Human_colon_16S8001903	Adult	0.0744186	2
CCCAGTTTCATCACCC-1-Human_colon_16S8001905	Adult	0.106509	1
CACACAAGTCCATGAT-1-Human_colon_16S8001905	Adult	0.0692771	1
TTGACTTCACAGTCGC-1-Human_colon_16S8001903	Adult	0.0481928	1
AGGCCACAGATCCGAG-1-Human_colon_16S8001903	Adult	0.0892857	2
TCGAGGCCACCGGAAA-1-Human_colon_16S8001903	Adult	0.0892857	2
GACAGAGCATTACGAC-1-Human_colon_16S8159186	Fetal	0	1
AAGCCGCAGTGCCATT-1-Human_colon_16S8001903	Adult	0.0471976	1
GGGAGATCAGACAGGT-1-Human_colon_16S8001869	Adult	0.0809249	1
ACTTACTGTACCGTAT-1-Human_colon_16S8001903	Adult	0.10303	1
GCGCAACGTTACGCGC-1-Human_colon_16S8001907	Adult	0.103976	6
GTCACGGCAGGAATCG-1-Human_colon_16S8001903	Adult	0.167164	2
AGTGAGGAGGCTATCT-1-Human_colon_16S8001905	Adult	0.167164	2
ATTTCTGAGGCATGTG-1-Human_colon_16S8001907	Adult	0.115502	2
AACCGCGCATGGGAAC-1-Human_colon_16S8001907	Adult	0.0357143	1
GTCGTAAAGTAGATGT-1-Human_colon_16S8001905	Adult	0.080597	2
TTAGGACCAGTATCTG-1-Human_colon_16S8159186	Fetal	0	1
ACGGAGACAAATACAG-1-Human_colon_16S8001905	Adult	0.0516717	11
TCAATCTCATGTAGTC-1-Human_colon_16S8001903	Adult	0.118902	1
GCTGCTTGTCAATGTC-1-Human_colon_16S8001903	Adult	0.0769231	1
CCACTACCAATAGAGT-1-Human_colon_16S8001903	Adult	0.0890208	1
CAGCGACAGTGTACTC-1-Human_colon_16S8001903	Adult	0.122024	1
ACCAGTACATTCTCAT-1-Human_colon_16S8159187	Fetal	0.119534	1
AGCGGTCCAACGATGG-1-Human_colon_16S8001903	Adult	0.121951	2
ACCAGTAAGGACTGGT-1-Human_colon_16S8001903	Adult	0.0266272	1
CTCAGAAAGGCTAGGT-1-Human_colon_16S8117829	Adult	0.0426829	2
CCTTCGATCCCAGGTG-1-Human_colon_16S8117829	Adult	0.0628743	1
GTGAAGGCATTAGCCA-1-Human_colon_16S8117828	Adult	0.039039	1
ATGTGTGGTAGAGGAA-1-Human_colon_16S8001885	Adult	0.12828	1
TACGGGCCACCAACCG-1-Human_colon_16S8117830	Adult	0.18018	2
GCGCGATTCTCAAGTG-1-Human_colon_16S8159194	Adult	0.0389222	1
CTAGCCTAGGGAACGG-1-Human_colon_16S8117829	Adult	0.0801187	1
GTCATTTTCGTCGTTC-1-Human_colon_16S8159191	Adult	0.0530973	1
ATTTCTGAGTCCTCCT-1-Human_colon_16S8002626	Adult	0.0878788	1
CCTCTGAGTCCGAACC-1-Human_colon_16S8117829	Adult	0.0808383	1
TACTCATAGACTTTCG-1-Human_colon_16S8001907	Adult	0.179412	5
CGAATGTGTCTCACCT-1-Human_colon_16S8001903	Adult	0.188235	5
CTACCCACAAGTAGTA-1-Human_colon_16S8001903	Adult	0.2	5
TCAGCTCTCCTCATTA-1-Human_colon_16S8001905	Adult	0.182891	5
AACTCAGAGCGTGAAC-1-Human_colon_16S8001869	Adult	0.16568	1
CGACTTCGTTAGTGGG-1-Human_colon_16S8000484	Adult	0.134146	1
AAAGTAGAGATACACA-1-Human_colon_16S8001865	Adult	0.176471	1
GACTACAAGGCCCGTT-1-Human_colon_16S8000484	Adult	0.0372493	1
TCAATCTTCTTGTTTG-1-Human_colon_16S8001871	Adult	0.0498534	1
CTCCTAGCACACCGCA-1-Human_colon_16S8001871	Adult	0.106628	1
TTTGCGCGTACTCTCC-1-Human_colon_16S8001907	Adult	0.0677966	2
TACGGGCAGGAGTACC-1-Human_colon_16S8001907	Adult	0.0677966	2
CTGATCCGTCGGATCC-1-Human_colon_16S8001905	Adult	0.0852273	1
ATTGGTGCATACCATG-1-Human_colon_16S8117828	Adult	0.00852273	1
TGCCCATCACTGAAGG-1-Human_colon_16S8117829	Adult	0.0810811	1
CGAGCCACACATTCGA-1-Human_colon_16S8159193	Adult	0.0979228	1
CTCGAAATCGCCAAAT-1-Human_colon_16S8002629	Adult	0.115942	1
CACTCCAAGCGAGAAA-1-Human_colon_16S8001875	Adult	0.102564	6
TGAGAGGAGACCGGAT-1-Human_colon_16S8001869	Adult	0.0997151	6
AGCGTATGTCACTTCC-1-Human_colon_16S8001869	Adult	0.0997151	6
GGTGCGTTCACCGTAA-1-Human_colon_16S8001869	Adult	0.0997151	6
GGATTACAGAGACTAT-1-Human_colon_16S8001869	Adult	0.122507	6
CAGAGAGCACACTGCG-1-Human_colon_16S8001871	Adult	0.0997151	6
TTGTAGGCAAGTTCTG-1-Human_colon_16S8001871	Adult	0.135447	3
CCACGGAAGACAAAGG-1-Human_colon_16S8001871	Adult	0.135447	3
AAGTCTGTCAACACGT-1-Human_colon_16S8001871	Adult	0.135447	3
ACACCCTCATGTCCTC-1-Human_colon_16S8001865	Adult	0.125	1
TTCTACATCCGAAGAG-1-Human_colon_16S8001903	Adult	0.103746	1
TATGCCCGTTATGTGC-1-Human_colon_16S8001903	Adult	0.0830946	2
TGCACCTAGGTGTGGT-1-Human_colon_16S8117828	Adult	0.0203488	1
CGCTATCAGCCCAACC-1-Human_colon_16S8001903	Adult	0.0830946	2
GACAGAGCATAACCTG-1-Human_colon_16S8117828	Adult	0.0254958	1
AGCAGCCGTCTGCCAG-1-Human_colon_16S8159193	Adult	0.129412	1
CTTAACTTCTACTATC-1-FCA_gut8015061	Fetal	0	1
ACTTTCAGTCTAGCGC-1-Human_colon_16S8002625	Adult	0.150142	1
CCATTCGAGTGAATTG-1-Human_colon_16S8002624	Adult	0.0477528	1
CAGCAGCCATCCGTGG-1-Human_colon_16S8001907	Adult	0.04	1
AACACGTCATGGGAAC-1-Human_colon_16S8001903	Adult	0.0581395	1
CAGATCACAACGATGG-1-Human_colon_16S8000484	Adult	0.0970588	1
CTCCTAGGTAAATGTG-1-Human_colon_16S8002629	Adult	0.116279	1
CAACCAATCTTAGCCC-1-Human_colon_16S8001871	Adult	0.0386905	1
AGATCTGAGGAGTTTA-1-Human_colon_16S8159191	Adult	0.0682493	6
TGACGGCGTATAGGTA-1-Human_colon_16S8001903	Adult	0.0445104	6
GGGCACTCACGACGAA-1-Human_colon_16S8159191	Adult	0.0445104	6
GAAACTCGTCCTCTTG-1-Human_colon_16S8001903	Adult	0.074184	6
ATCCACCAGCCACGCT-1-Human_colon_16S8001903	Adult	0.0296736	6
CACACCTCAACACCTA-1-Human_colon_16S8001869	Adult	0.0264706	1
TATTACCCACCAGGCT-1-Human_colon_16S8117828	Adult	0	1
CATCGGGAGGAGTCTG-1-Human_colon_16S8117828	Adult	0.0295858	1
CGGACGTGTCGCGGTT-1-Human_colon_16S8001903	Adult	0.132931	2
AGTTGGTAGACCTAGG-1-Human_colon_16S8159193	Adult	0.132931	2
GTTCGGGTCTCGGACG-1-Human_colon_16S8001907	Adult	0.127976	1
AAAGATGTCGGATGTT-1-Human_colon_16S8001905	Adult	0.00882353	1
GCTTGAAAGTTGTCGT-1-Human_colon_16S8001903	Adult	0.0294985	4
TTCTACATCTATCCCG-1-Human_colon_16S8001903	Adult	0.03	4
GCCTCTAGTTGGGACA-1-Human_colon_16S8001903	Adult	0.0294985	4
CAGTCCTAGTCCGTAT-1-Human_colon_16S8001903	Adult	0.03	4
AAGGCAGGTGAGTGAC-1-Human_colon_16S8001903	Adult	0.103245	1
AACTTTCGTGCCTGGT-1-Human_colon_16S8159191	Adult	0.0385757	1
TGAGAGGAGTGACATA-1-Human_colon_16S8001903	Adult	0.0474777	1
TACTTACTCTCACATT-1-Human_colon_16S8002629	Adult	0.235988	1
CCGTTCACAGCTGTTA-1-Human_colon_16S8159186	Fetal	0	1
GTCGTAAGTTCCAACA-1-Human_colon_16S8001903	Adult	0.172619	2
TGCTACCAGAAGGTTT-1-Human_colon_16S8001903	Adult	0.172619	2
GGACGTCGTCTCACCT-1-Human_colon_16S8159188	Fetal	0	1
CATCAGATCCTTGCCA-1-Human_colon_16S8159193	Adult	0.168168	3
ACATACGTCCAAATGC-1-Human_colon_16S8001903	Adult	0.168168	3
TGGCCAGAGGGATGGG-1-Human_colon_16S8001903	Adult	0.177177	3
CATCGGGTCTGGGCCA-1-Human_colon_16S8001905	Adult	0.219941	1
GGGATGACAAGGTTCT-1-Human_colon_16S8001869	Adult	0.110119	4
TTTGGTTAGTGGGATC-1-Human_colon_16S8001863	Adult	0.0982143	4
GACTAACGTTAAGATG-1-Human_colon_16S8001869	Adult	0.113095	4
GTCATTTTCAATAAGG-1-Human_colon_16S8001867	Adult	0.107143	4
GCTGGGTTCATGTCCC-1-Human_colon_16S8001903	Adult	0.0324484	1
CCGTTCAGTCGGCACT-1-Human_colon_16S8002629	Adult	0.231884	1
TCCCGATGTAGCGTCC-1-FCA_gut8015061	Fetal	0	1
ACCTTTATCTTTACAC-1-Human_colon_16S8159192	Adult	0.0654762	1
ACTATCTGTGTCGCTG-1-Human_colon_16S8159193	Adult	0.130178	1
GAATGAAGTGGTACAG-1-Human_colon_16S8001907	Adult	0.0615836	1
AGTTGGTAGGAGTTTA-1-Human_colon_16S8001907	Adult	0.085044	1
CACACAAAGCAGCCTC-1-Human_colon_16S8001905	Adult	0.116418	2
GAACGGACAATGGAGC-1-Human_colon_16S8159192	Adult	0.0446429	1
CTCGGAGCACCATCCT-1-Human_colon_16S8159193	Adult	0.0615836	1
GAATAAGTCCCAAGAT-1-Human_colon_16S8117829	Adult	0.0431034	1
TACCTTATCGTACCGG-1-Human_colon_16S8001907	Adult	0.108108	4
TTGCGTCGTAGCTAAA-1-Human_colon_16S8159191	Adult	0.108108	4
ATTATCCAGCGATATA-1-Human_colon_16S8001903	Adult	0.00884956	3
ACGCAGCGTAAACACA-1-Human_colon_16S8159191	Adult	0	3
TTTACTGGTCAAACTC-1-Human_colon_16S8001903	Adult	0.00884956	3
GATCGATGTCCGTTAA-1-Human_colon_16S8159191	Adult	0.0938416	1
CTACATTCAATCAGAA-1-FCA_gut8015061	Fetal	0	1
ACAGCTAGTCCAACTA-1-Human_colon_16S8001865	Adult	0.058309	1
CCACTACGTATTAGCC-1-Human_colon_16S8159194	Adult	0.163743	1
ATCGAGTCAGGCAGTA-1-Human_colon_16S8001867	Adult	0.0957746	1
ATTGGACCATCTGGTA-1-Human_colon_16S8001863	Adult	0.13467	1
GGGAGATTCTTACCGC-1-Human_colon_16S8159191	Adult	0.0656716	4
TCCCGATCATAGGATA-1-Human_colon_16S8159191	Adult	0.0714286	3
AATCCAGAGCTTTGGT-1-Human_colon_16S8001903	Adult	0.08	3
AACTCAGAGTACGACG-1-Human_colon_16S8159191	Adult	0.184751	2
TCTTTCCGTGCAGGTA-1-Human_colon_16S8001903	Adult	0.184751	2
TCGTAGAAGGAATTAC-1-Human_colon_16S8001903	Adult	0.0914286	3
GGCTCGACACAAGACG-1-Human_colon_16S8159191	Adult	0.030581	1
GCAAACTAGGCTCATT-1-Human_colon_16S8001863	Adult	0.0635838	1
GCTGCAGGTGAGTGAC-1-Human_colon_16S8159191	Adult	0.123494	1
GCGAGAACACGCGAAA-1-Human_colon_16S8159191	Adult	0.0267857	1
CGGGTCAGTCTCAACA-1-Human_colon_16S8159193	Adult	0.106509	1
TTTCCTCAGCATCATC-1-Human_colon_16S8001907	Adult	0.153846	1
CCAGCGAGTTTAAGCC-1-Human_colon_16S8159194	Adult	0.140351	1
CCTCAGTAGTCTCGGC-1-Human_colon_16S8159182	Fetal	0.00287356	1
CTCGAGGGTGTGGCTC-1-Human_colon_16S8001903	Adult	0.0445104	3
CGTCCATAGATCCTGT-1-Human_colon_16S8159191	Adult	0.041543	3
TCAGGATTCCTCAACC-1-Human_colon_16S8000484	Adult	0.026393	1
GCGAGAATCCGAGCCA-1-Human_colon_16S8159191	Adult	0.164706	5
GTACGTAAGAATTGTG-1-Human_colon_16S8159191	Adult	0.164706	5
GAAGCAGCAAAGGAAG-1-Human_colon_16S8001903	Adult	0.123529	5
GTACTCCCAGCTGCTG-1-Human_colon_16S8117829	Adult	0.0782609	1
CAACCTCCACATTAGC-1-Human_colon_16S8159188	Fetal	0	1
CCTCTGAGTAACGCGA-1-Human_colon_16S8001871	Adult	0.0441176	1
GTCGTAAGTGAGGGAG-1-Human_colon_16S8001871	Adult	0.0789474	1
CAACCTCAGCACCGCT-1-Human_colon_16S8001903	Adult	0.170149	1
TTGGAACAGTATTGGA-1-Human_colon_16S8159193	Adult	0.0474777	6
ACGAGGACAGGATTGG-1-Human_colon_16S8002629	Adult	0.116279	1
CTCTAATGTCCGTTAA-1-Human_colon_16S8001869	Adult	0.136232	1
GACGGCTAGACCTTTG-1-Human_colon_16S8159191	Adult	0.129794	1
CTTGGCTCAAAGTCAA-1-Human_colon_16S8159191	Adult	0.134328	1
TCACGAACACAAGACG-1-Human_colon_16S8001903	Adult	0.117143	1
GCTCCTAGTTATCGGT-1-Human_colon_16S8001867	Adult	0.0764706	1
TACTCGCCAATGGAGC-1-Human_colon_16S8159193	Adult	0.0656716	4
CTGTGCTAGCAATCTC-1-Human_colon_16S8159188	Fetal	0	1
ACCGTAATCGTACCGG-1-Human_colon_16S8117828	Adult	0.0707965	1
GCAGCCAAGTACACCT-1-Human_colon_16S8002629	Adult	0.111538	1
TCAACGACAGGGTATG-1-Human_colon_16S8159183	Fetal	0	1
GTCACGGAGCTGCGAA-1-FCA_gut8015061	Fetal	0	1
AGCGTATGTCAACTGT-1-Human_colon_16S8159193	Adult	0.0682493	1
GAAACTCGTAAGTGGC-1-FCA_gut8015061	Fetal	0	1
CACCAGGCACCGAAAG-1-FCA_gut8015059	Fetal	0	1
TGACTTTCAAGTAGTA-1-FCA_gut8015061	Fetal	0	1
TGCCAAACACATGTGT-1-Human_colon_16S8000484	Adult	0.0789474	1
TCACAAGTCAGATAAG-1-Human_colon_16S8002624	Adult	0.156134	1
TCACAAGGTGGCTCCA-1-Human_colon_16S8000484	Adult	0.131737	1
TAAGTGCTCGCCAAAT-1-Human_colon_16S8001903	Adult	0.041543	3
CGAGCCATCGCATGGC-1-Human_colon_16S8001903	Adult	0.041543	3
CCATTCGGTCTGATCA-1-Human_colon_16S8159193	Adult	0.0471976	1
TTAGGACGTCACCTAA-1-Human_colon_16S8159188	Fetal	0	1
GAGCAGAAGGGAACGG-1-Human_colon_16S8002629	Adult	0.0967742	1
ACGAGGACAGCTGGCT-1-Human_colon_16S8002624	Adult	0	1
AGAGCGAAGATGCCTT-1-Human_colon_16S8159193	Adult	0.0589971	1
CTACACCAGTATGACA-1-FCA_gut8015061	Fetal	0	1
CCACCTATCACAATGC-1-FCA_gut8015061	Fetal	0	1
CACATTTCATACGCCG-1-Human_colon_16S8001863	Adult	0.0909091	1
GCATGTATCTGGGCCA-1-Human_colon_16S8001869	Adult	0.0730994	1
TTAGGCACATTAGCCA-1-Human_colon_16S8001903	Adult	0.0678466	1
GACTACAGTCTAGGTT-1-Human_colon_16S8001869	Adult	0.0652819	1
CTCGTACCACGAGGTA-1-Human_colon_16S8001869	Adult	0.0821114	1
TTGACTTTCCCTAACC-1-Human_colon_16S8002626	Adult	0.0988372	1
GACGTTAGTCACTTCC-1-Human_colon_16S8000484	Adult	0.0498534	1
TTGGCAAAGAGCAATT-1-Human_colon_16S8001871	Adult	0.0635838	3
CACAAACAGGTGCACA-1-Human_colon_16S8001869	Adult	0.0895954	3
CAGAGAGAGACGACGT-1-Human_colon_16S8001869	Adult	0.0751445	3
TGTTCCGGTCGAAAGC-1-Human_colon_16S8001871	Adult	0.114706	1
GTCACAAAGGACAGCT-1-Human_colon_16S8001869	Adult	0.021148	1
TCATTACTCAGTTAGC-1-Human_colon_16S8001903	Adult	0.039039	4
CAAGGCCCAGCATGAG-1-Human_colon_16S8001869	Adult	0.0979228	1
ACTGAACAGTTTGCGT-1-Human_colon_16S8159191	Adult	0.108187	3
GACGCGTAGCGTGTCC-1-Human_colon_16S8001907	Adult	0.0847953	3
CCGTGGATCGTTGCCT-1-Human_colon_16S8159191	Adult	0.102339	3
TGCCCTAAGATTACCC-1-Human_colon_16S8001907	Adult	0.0789474	1
GTCATTTCAGTAGAGC-1-Human_colon_16S8001903	Adult	0.0632911	1
CGTCTACTCCCTTGCA-1-Human_colon_16S8001903	Adult	0.0353982	1
TACCTTAAGAAGGCCT-1-Human_colon_16S8001903	Adult	0.077381	1
TAGAGCTCATGAAGTA-1-Human_colon_16S8159193	Adult	0.129518	1
CGATGGCAGCTTCGCG-1-Human_colon_16S8001903	Adult	0.0787879	1
ACTATCTAGCTAGTTC-1-Human_colon_16S8001869	Adult	0.0776119	1
TAAGAGATCCGTCATC-1-Human_colon_16S8001903	Adult	0.0501475	6
CCTACCACACTGTGTA-1-Human_colon_16S8001903	Adult	0.0707965	6
CAGTAACAGCGTAATA-1-Human_colon_16S8001903	Adult	0.0560472	6
GGCGACTTCAAGGCTT-1-Human_colon_16S8001903	Adult	0.0560472	6
CTCAGAATCTCTGCTG-1-Human_colon_16S8001903	Adult	0.0427807	6
GAGTCCGGTGTTTGTG-1-Human_colon_16S8001903	Adult	0.0502959	6
CTACCCATCATGTCTT-1-Human_colon_16S8159191	Adult	0.0498534	1
CGATTGACATTCCTCG-1-FCA_gut8015061	Fetal	0	1
CGTCACTTCGCTGATA-1-Human_colon_16S8001907	Adult	0.0332326	1
GGACATTTCTGGTGTA-1-Human_colon_16S8001903	Adult	0.0147059	1
GACGCGTAGACTGTAA-1-FCA_gut8015061	Fetal	0	1
CGCTGGATCTAACCGA-1-Human_colon_16S8159182	Fetal	0	1
GTGAAGGTCGGTCTAA-1-Human_colon_16S8001903	Adult	0.0686567	4
CAAGATCCAGCGAACA-1-Human_colon_16S8117828	Adult	0.0901163	1
AGGTCATTCTGCGGCA-1-Human_colon_16S8159186	Fetal	0	3
AGGTCATTCTCAAGTG-1-Human_colon_16S8159186	Fetal	0	3
AGGTCATTCCCATTTA-1-Human_colon_16S8159186	Fetal	0	3
GATGAAAGTGCACTTA-1-Human_colon_16S8001903	Adult	0.0560472	1
CCCTCCTTCAACACTG-1-Human_colon_16S8159191	Adult	0.327434	1
CAGTCCTAGGTTACCT-1-Human_colon_16S8001869	Adult	0.0615385	1
GTCCTCACAAATACAG-1-Human_colon_16S8159190	Fetal	0	1
CAGGTGCTCCGCATCT-1-FCA_gut8015061	Fetal	0	1
CAAGAAATCCTTGCCA-1-FCA_gut8015061	Fetal	0	1
GTTCATTGTTCAGACT-1-Human_colon_16S8117829	Adult	0.033033	1
GTCACGGTCCTTGCCA-1-Human_colon_16S8117828	Adult	0.0439883	1
GTGTGCGTCCAAGTAC-1-Human_colon_16S8002624	Adult	0.0909091	1
CGTAGCGAGACGCACA-1-Human_colon_16S8001903	Adult	0.100295	2
CACACAATCACGAAGG-1-Human_colon_16S8001903	Adult	0.100295	2
CATCAGATCATCTGTT-1-Human_colon_16S8001871	Adult	0.0267062	1
GCTTGAACATTAACCG-1-Human_colon_16S8001869	Adult	0.140244	2
TTAACTCGTTCAGGCC-1-Human_colon_16S8001869	Adult	0.140244	2
GCCAAATTCCTTAATC-1-Human_colon_16S8001869	Adult	0.102719	1
AGCCTAATCTTTCCTC-1-Human_colon_16S8001869	Adult	0.0271084	1
ACGAGGATCCGCGTTT-1-Human_colon_16S8001907	Adult	0.151786	1
CATCGGGTCCACTCCA-1-Human_colon_16S8002626	Adult	0.0798817	1
GATGAAACACGGCGTT-1-Human_colon_16S8000484	Adult	0.109467	1
ATTTCTGTCTCTGAGA-1-Human_colon_16S8001875	Adult	0.112121	1
CAAGAAACATCTATGG-1-Human_colon_16S8001903	Adult	0.114114	4
GTAGTCAAGACGCAAC-1-Human_colon_16S8159191	Adult	0.0976331	1
AATCCAGAGACTTGAA-1-Human_colon_16S8159191	Adult	0.0766962	1
CGTTAGAAGCTAGTGG-1-Human_colon_16S8001907	Adult	0.0425532	1
GTTCTCGGTCCCTACT-1-Human_colon_16S8159191	Adult	0.134146	2
TTTGTCATCACATAGC-1-Human_colon_16S8159191	Adult	0.134146	2
TGGTTAGGTATCAGTC-1-Human_colon_16S8117828	Adult	0.00295858	1
TACTCATGTAGCGCAA-1-Human_colon_16S8117828	Adult	0.026087	1
AGCCTAAAGGCAAAGA-1-Human_colon_16S8001903	Adult	0.0716418	4
TGAGAGGAGTTCGCGC-1-Human_colon_16S8159190	Fetal	0	1
CTGTGCTAGTGGTAAT-1-Human_colon_16S8159188	Fetal	0	1
TCATTTGAGGCAAAGA-1-Human_colon_16S8159186	Fetal	0	1
CTGCTGTCAGGTGCCT-1-Human_colon_16S8159184	Fetal	0	1
CTCGTCAAGAGCTTCT-1-FCA_gut8015061	Fetal	0	1
ACTGAACCAGTCGTGC-1-FCA_gut8015061	Fetal	0	1
ACGGGTCGTACCGAGA-1-Human_colon_16S8117828	Adult	0.156069	1
ACACTGAGTATAATGG-1-Human_colon_16S8159191	Adult	0.139466	1
CTCGAGGGTGTTTGGT-1-Human_colon_16S8159189	Fetal	0	1
AAGGAGCTCCAGAGGA-1-Human_colon_16S8159186	Fetal	0	1
CGAACATGTCTCACCT-1-Human_colon_16S8117829	Adult	0.106825	1
TTGACTTAGAGTAAGG-1-Human_colon_16S8117829	Adult	0.0952381	1
CCTACACAGCCACGTC-1-Human_colon_16S8159188	Fetal	0	1
CACCAGGCATCGATGT-1-Human_colon_16S8002629	Adult	0.169231	1
GTGCAGCCATGGTCAT-1-Human_colon_16S8001869	Adult	0.0884956	1
CGGACTGAGCACAGGT-1-FCA_gut8015061	Fetal	0	1
CCTACCATCAGCGATT-1-Human_colon_16S8159192	Adult	0.125749	2
TGTGGTAGTTGTCGCG-1-Human_colon_16S8159191	Adult	0.110092	1
CCTAAAGAGTCATGCT-1-Human_colon_16S8159191	Adult	0.0716418	1
ACTTGTTTCCTCCTAG-1-Human_colon_16S8159193	Adult	0.173653	2
CCGTACTTCTCCAGGG-1-Human_colon_16S8001903	Adult	0.0589971	1
CGATTGACATAGACTC-1-FCA_gut8015061	Fetal	0	1
CAAGATCTCCCTGACT-1-Human_colon_16S8001869	Adult	0.155015	1
AGACGTTTCACGGTTA-1-Human_colon_16S8001871	Adult	0.120235	1
AAAGATGCACGCGAAA-1-Human_colon_16S8117828	Adult	0	1
CGCGTTTAGGACATTA-1-FCA_gut8015061	Fetal	0.00287356	1
GTACTCCAGCACCGTC-1-FCA_gut8015059	Fetal	0	1
TCGTACCCAGTCACTA-1-Human_colon_16S8159189	Fetal	0	1
CTGCTGTTCCACGTTC-1-Human_colon_16S8159187	Fetal	0	1
AAATGCCCACGCGAAA-1-Human_colon_16S8159186	Fetal	0	1
GTGTGCGCAAGGTGTG-1-Human_colon_16S8001907	Adult	0.277946	1
CATCAGACAAATTGCC-1-Human_colon_16S8117828	Adult	0.0289855	1
AGATTGCTCAACGCTA-1-Human_colon_16S8001869	Adult	0.0686567	1
CACACTCTCAGGCGAA-1-Human_colon_16S8000484	Adult	0.0393258	1
CGGACTGTCCCGACTT-1-Human_colon_16S8001869	Adult	0.122024	2
TTCGAAGAGATGTGGC-1-Human_colon_16S8001903	Adult	0.0924855	1
GACCTGGTCACAAACC-1-Human_colon_16S8117829	Adult	0.126761	2
CGCGTTTTCTAACTGG-1-Human_colon_16S8117828	Adult	0.0347826	1
GTCGTAAAGGTTCCTA-1-Human_colon_16S8117830	Adult	0.132394	2
CTGATAGAGTGGGATC-1-Human_colon_16S8001903	Adult	0.145401	1
CTCTACGAGAGGACGG-1-Human_colon_16S8159191	Adult	0.0829268	1
CTAGAGTCAAATACAG-1-Human_colon_16S8159191	Adult	0.0991254	1
CCTACACTCCACGACG-1-Human_colon_16S8001903	Adult	0.115385	1
TGACAACGTAAGCACG-1-Human_colon_16S8159188	Fetal	0	1
CATATTCGTACCGTAT-1-Human_colon_16S8001903	Adult	0.0205279	1
GCTCTGTCAAAGTGCG-1-FCA_gut8015061	Fetal	0	1
AGTGTCATCCATGAGT-1-Human_colon_16S8159186	Fetal	0.00292398	1
GATCGCGAGGAGTACC-1-Human_colon_16S8001865	Adult	0.338415	1
CAGCGACGTAGCTGCC-1-Human_colon_16S8001907	Adult	0.340299	1
CTTTGCGCAGGCTCAC-1-Human_colon_16S8000484	Adult	0.126126	1
TCATTACCATGAACCT-1-Human_colon_16S8159191	Adult	0.0769231	3
TACCTATGTGCCTTGG-1-Human_colon_16S8159192	Adult	0.0769231	3
ACGTCAAGTCGCTTTC-1-Human_colon_16S8159191	Adult	0.0769231	3
GACACGCTCCTATGTT-1-Human_colon_16S8159191	Adult	0.131902	1
ACTGTCCGTCGGATCC-1-Human_colon_16S8001903	Adult	0.173653	1
CATCAGAGTTTGTTGG-1-Human_colon_16S8117829	Adult	0.056213	1
AGCTCTCGTGCAACGA-1-Human_colon_16S8117830	Adult	0	1
GTCCTCATCTAACGGT-1-Human_colon_16S8002626	Adult	0.333333	1
TGCGGGTCAGCCTGTG-1-Human_colon_16S8117828	Adult	0.0784884	1
TTTGTCATCTCGGACG-1-Human_colon_16S8001869	Adult	0.0843373	1
GGACAGAGTGCCTGGT-1-Human_colon_16S8159191	Adult	0.0780781	1
CCGGGATGTTCACGGC-1-Human_colon_16S8001871	Adult	0.10089	1
CTCAGAACAGCCACCA-1-Human_colon_16S8117828	Adult	0.0591716	1
CACAAACTCGGTGTTA-1-Human_colon_16S8117828	Adult	0.035503	1
AGTGGGAGTACAAGTA-1-Human_colon_16S8117828	Adult	0.0508982	1
AAGTCTGAGTTGCAGG-1-Human_colon_16S8117828	Adult	0.0238806	1
GATCGCGCATGCCACG-1-Human_colon_16S8001885	Adult	0.0178571	1
GTTAAGCCAGTGACAG-1-Human_colon_16S8159191	Adult	0.0505618	1
CATCGAATCTTATCTG-1-Human_colon_16S8001871	Adult	0.122093	3
TTTATGCAGCGCTCCA-1-Human_colon_16S8001907	Adult	0.0929577	4
ACGTCAATCACCACCT-1-Human_colon_16S8159193	Adult	0.0870787	4
GACACGCGTAGAGGAA-1-Human_colon_16S8159193	Adult	0.0786517	4
GAGCAGAGTAGCTGCC-1-Human_colon_16S8001905	Adult	0.0786517	4
CGTCAGGGTTAAGATG-1-Human_colon_16S8117828	Adult	0	1
TCGTAGAGTCCCTTGT-1-Human_colon_16S8001869	Adult	0.0662824	1
GACTACACAGCCACCA-1-Human_colon_16S8001869	Adult	0.112392	1
GCGCGATCACCGAATT-1-Human_colon_16S8001863	Adult	0.0705882	1
CGAGAAGAGTGAATTG-1-Human_colon_16S8001907	Adult	0.101744	1
AGAGTGGAGTTTAGGA-1-Human_colon_16S8001903	Adult	0.035503	1
ACACCGGCATCGGACC-1-Human_colon_16S8001903	Adult	0.0860534	3
TTCCCAGAGGCCCGTT-1-Human_colon_16S8001903	Adult	0.0801187	3
GGAACTTGTCGTTGTA-1-Human_colon_16S8001903	Adult	0.0801187	3
TCTCATAGTCCAGTGC-1-Human_colon_16S8001903	Adult	0.0538244	1
GGCTGGTAGCGTGAAC-1-Human_colon_16S8002629	Adult	0	1
ACACCCTGTCATACTG-1-Human_colon_16S8002624	Adult	0.0757576	1
CGCTGGACAGCTGTGC-1-Human_colon_16S8001869	Adult	0.0384615	1
CTAATGGAGCCCAGCT-1-Human_colon_16S8159191	Adult	0.15727	1
TCAACGATCAATACCG-1-Human_colon_16S8001903	Adult	0.0744048	1
ACTTGTTAGTCTCGGC-1-Human_colon_16S8002624	Adult	0.180233	1
CCTAGCTGTACGACCC-1-Human_colon_16S8001903	Adult	0.29023	1
AGGCCGTCAGGGCATA-1-Human_colon_16S8001871	Adult	0.174556	1
CATTATCCACGAAATA-1-Human_colon_16S8159191	Adult	0.133136	1
ACGCCGACATCCTTGC-1-Human_colon_16S8159193	Adult	0.119534	1
GGCAATTAGCGTGAGT-1-Human_colon_16S8159191	Adult	0.112717	1
GAGTCCGAGACTAGAT-1-Human_colon_16S8159191	Adult	0.0672515	2
AGGTCATGTCCCTACT-1-Human_colon_16S8001907	Adult	0.0584795	2
CCTATTACACCCTATC-1-Human_colon_16S8159191	Adult	0.0808383	1
CCGGTAGGTTCCACGG-1-Human_colon_16S8001903	Adult	0.0909091	4
TAAGCGTAGCCATCGC-1-Human_colon_16S8001903	Adult	0.0818182	4
CTGCGGAAGGCCCTTG-1-Human_colon_16S8001903	Adult	0.106061	4
TCTTTCCTCCTTCAAT-1-Human_colon_16S8159193	Adult	0.0243902	1
GTTCTCGTCTGATTCT-1-Human_colon_16S8001905	Adult	0.0512048	1
AGACGTTAGAATCTCC-1-FCA_gut8015061	Fetal	0	1
TGTGGTACACAGACTT-1-Human_colon_16S8001903	Adult	0.0363636	2
CGATCGGAGTAACCCT-1-Human_colon_16S8001903	Adult	0.0363636	2
GTGTTAGCACCGCTAG-1-Human_colon_16S8001903	Adult	0.0393939	1
CATCAAGAGAACTGTA-1-Human_colon_16S8001903	Adult	0.0209581	2
AACGTTGCAAATCCGT-1-Human_colon_16S8001903	Adult	0.0209581	2
TTATGCTGTATATGGA-1-Human_colon_16S8159186	Fetal	0	1
GCATGTAGTTGGTTTG-1-Human_colon_16S8002626	Adult	0.0640244	1
CAACCAATCCCGACTT-1-Human_colon_16S8001907	Adult	0.289941	7
TCTCTAATCACTTCAT-1-Human_colon_16S8001907	Adult	0.289941	7
TGCTGCTTCAGGCAAG-1-Human_colon_16S8159191	Adult	0.289941	7
GGACAAGGTCAATGTC-1-Human_colon_16S8001903	Adult	0.286982	7
GTGTTAGTCTCTTGAT-1-Human_colon_16S8001903	Adult	0.289941	7
TCGAGGCCATACGCCG-1-Human_colon_16S8001907	Adult	0.308605	7
TCAACGACAGTTCCCT-1-Human_colon_16S8001907	Adult	0.289941	7
ATCATGGAGAATAGGG-1-Human_colon_16S8001869	Adult	0.133929	1
GATGAGGTCGAATCCA-1-FCA_gut8015061	Fetal	0	1
CGATTGAGTGTAATGA-1-FCA_gut8015061	Fetal	0	1
CTTACCGAGGTGTTAA-1-Human_colon_16S8159186	Fetal	0	1
TCGAGGCGTCCGACGT-1-Human_colon_16S8159191	Adult	0.259587	4
GGTGTTATCTACTCAT-1-Human_colon_16S8159191	Adult	0.265487	4
GAGGTGAAGATCCGAG-1-Human_colon_16S8159191	Adult	0.274336	4
GGAAAGCGTAACGACG-1-Human_colon_16S8001907	Adult	0.262537	4
TTCTCCTAGGTGCTAG-1-Human_colon_16S8159189	Fetal	0.0112045	1
CATCGGGAGTACTTGC-1-Human_colon_16S8117828	Adult	0.0557185	1
GTCTTCGTCAGGTAAA-1-Human_colon_16S8001907	Adult	0.312321	1
CGTGTCTTCAGCTCGG-1-FCA_gut8015061	Fetal	0	1
CCTACCAGTAAAGGAG-1-Human_colon_16S8159192	Adult	0.106825	1
TCCACACTCTGCGACG-1-Human_colon_16S8117828	Adult	0.0449102	1
GTTAAGCAGTCATGCT-1-Human_colon_16S8001903	Adult	0.0701754	1
ACTGAGTTCCTCATTA-1-Human_colon_16S8001903	Adult	0.058309	1
TGTGTTTGTCGCATAT-1-FCA_gut8015061	Fetal	0	1
TGGCTGGTCGACAGCC-1-FCA_gut8015061	Fetal	0	1
GACGCGTAGAAACCAT-1-Human_colon_16S8001903	Adult	0.0887574	1
CTTTGCGGTGACAAAT-1-FCA_gut8015061	Fetal	0	1
CTCATTAAGAATCTCC-1-FCA_gut8015061	Fetal	0	1
CGTTAGACAAGTAGTA-1-FCA_gut8015061	Fetal	0	1
CTCTGGTCATGTCCTC-1-Human_colon_16S8159188	Fetal	0	1
ACCTTTATCAGTTAGC-1-Human_colon_16S8159188	Fetal	0	1
CACCAGGGTCGAAAGC-1-Human_colon_16S8159186	Fetal	0	1
GGCGACTTCGCCCTTA-1-Human_colon_16S8002624	Adult	0.0117302	1
CACAGTACAAAGCAAT-1-Human_colon_16S8001875	Adult	0.113433	1
GCTTCCATCAACACCA-1-Human_colon_16S8001867	Adult	0.0943953	1
GGATTACAGTAGTGCG-1-Human_colon_16S8159191	Adult	0.0395137	2
AGCGGTCTCGGCATCG-1-Human_colon_16S8001903	Adult	0.0395137	2
GGCGTGTCAAACCTAC-1-Human_colon_16S8001903	Adult	0	1
CGGACTGCATGTAAGA-1-Human_colon_16S8001867	Adult	0.0870871	1
GCCTCTAAGTTGAGAT-1-Human_colon_16S8117828	Adult	0	1
CGGGTCACACACGCTG-1-Human_colon_16S8117828	Adult	0	1
CAGTCCTTCGGTGTCG-1-Human_colon_16S8001865	Adult	0.3125	1
GTCATTTGTACGCACC-1-Human_colon_16S8159194	Adult	0.0477612	1
CAAGATCTCCCATTTA-1-Human_colon_16S8001903	Adult	0.0584795	2
AAGGAGCGTTGACGTT-1-Human_colon_16S8001903	Adult	0.0584795	2
GTGTGCGTCTCAAACG-1-Human_colon_16S8001903	Adult	0.0563798	1
GTATTCTAGTCCGGTC-1-Human_colon_16S8001903	Adult	0.0936556	2
GCTGGGTCACCATCCT-1-Human_colon_16S8001903	Adult	0.0636364	1
CACATTTAGCGTGAGT-1-Human_colon_16S8001903	Adult	0.0966767	2
AACGTTGGTTAGATGA-1-Human_colon_16S8001903	Adult	0.0674847	1
TCGGTAAAGAGGTTAT-1-Human_colon_16S8159191	Adult	0	1
TGGGCGTCATACAGCT-1-Human_colon_16S8001869	Adult	0.0676056	1
CGGACGTTCAATCACG-1-Human_colon_16S8159191	Adult	0.0368272	1
ACGAGGAAGGGTTTCT-1-FCA_gut8015061	Fetal	0	1
GCTGCTTAGTGGAGTC-1-Human_colon_16S8159188	Fetal	0	1
AGAGCGAAGGTGGGTT-1-Human_colon_16S8002629	Adult	0.127273	1
CGGAGCTCAATCACAC-1-Human_colon_16S8002629	Adult	0.103858	1
TGACAACGTTACCGAT-1-Human_colon_16S8000484	Adult	0.0510511	1
GGAATAATCCGTCAAA-1-Human_colon_16S8000484	Adult	0.0645161	1
GAAGCAGTCCTGCCAT-1-Human_colon_16S8001869	Adult	0.116766	4
GTGCATAGTGGGTATG-1-Human_colon_16S8001869	Adult	0.113772	4
CCACCTACAAGGCTCC-1-Human_colon_16S8001869	Adult	0.134731	4
CACAGTAAGATCGATA-1-Human_colon_16S8001869	Adult	0.1571	4
GCGACCACATGGAATA-1-Human_colon_16S8001903	Adult	0.0884146	1
GATCGCGTCTGTCTAT-1-Human_colon_16S8001869	Adult	0.113703	1
ACTGAGTCATGCTGGC-1-Human_colon_16S8001869	Adult	0.0324484	1
ATTGGTGCAGCGAACA-1-Human_colon_16S8117828	Adult	0.00295858	2
GATGCTATCCTAGGGC-1-Human_colon_16S8117828	Adult	0.00295858	2
GACTACACAAGCCTAT-1-Human_colon_16S8001871	Adult	0.0808383	2
GTCTTCGAGAATGTGT-1-Human_colon_16S8001871	Adult	0.0958084	2
CATCAAGTCGGTGTCG-1-Human_colon_16S8001871	Adult	0.0789474	2
GAGTCCGTCATAAAGG-1-Human_colon_16S8001869	Adult	0.0643275	2
CACACTCTCTCAACTT-1-Human_colon_16S8001865	Adult	0.140673	4
AGCTTGAAGAGATGAG-1-Human_colon_16S8001865	Adult	0.125382	4
TAGTGGTTCTTGTTTG-1-Human_colon_16S8001865	Adult	0.128358	4
TTGGAACCAAGTTCTG-1-Human_colon_16S8001869	Adult	0.131498	4
ACACCGGAGTGTTGAA-1-Human_colon_16S8001865	Adult	0.12426	2
TTTGTCAGTGTCCTCT-1-Human_colon_16S8001903	Adult	0.0629921	1
GCAGCCAGTCCGTCAG-1-Human_colon_16S8117828	Adult	0.0429448	2
TGGGAAGCATCGTCGG-1-Human_colon_16S8117828	Adult	0.0429448	2
ACGAGGATCCACGTTC-1-Human_colon_16S8001903	Adult	0.12844	1
AACGTTGCATCCGCGA-1-Human_colon_16S8117830	Adult	0.0724638	1
TCATTTGAGCTCTCGG-1-Human_colon_16S8159194	Adult	0	1
AGCATACTCCCACTTG-1-Human_colon_16S8159191	Adult	0.0264706	1
GTAACGTTCAGCTCTC-1-Human_colon_16S8001905	Adult	0.0349854	1
TCAGCAACATGCCCGA-1-Human_colon_16S8001903	Adult	0.042042	1
GATCGTAGTGATGATA-1-Human_colon_16S8001903	Adult	0.114035	1
CTACGTCTCAAGGCTT-1-Human_colon_16S8001903	Adult	0.0699708	1
ACGATGTAGTCTCCTC-1-Human_colon_16S8117828	Adult	0.0614035	1
CTCCTAGAGCTCCTCT-1-Human_colon_16S8159191	Adult	0	1
TTAGGACAGCGTGAAC-1-Human_colon_16S8001869	Adult	0.0843023	3
CGGAGTCGTTAAGACA-1-Human_colon_16S8001905	Adult	0.136499	2
ATGAGGGCATGCCCGA-1-Human_colon_16S8001903	Adult	0.10089	2
GTGCGGTCATGGTCTA-1-FCA_gut8015061	Fetal	0	1
CGGCTAGTCTTATCTG-1-FCA_gut8015061	Fetal	0.00294985	1
CATGCCTGTAGTACCT-1-FCA_gut8015061	Fetal	0	1
CACAGGCAGGTAGCTG-1-FCA_gut8015061	Fetal	0	1
ATCATGGCACCGAATT-1-FCA_gut8015061	Fetal	0	1
AACTCTTTCGTTTAGG-1-FCA_gut8015061	Fetal	0	1
GCTTGAAGTGCAGGTA-1-FCA_gut8015060	Fetal	0	1
CAGTCCTTCGAGGTAG-1-Human_colon_16S8117830	Adult	0.0204082	1
TGCTACCGTCCCGACA-1-Human_colon_16S8159189	Fetal	0	1
GGAATAACAGATCCAT-1-Human_colon_16S8159188	Fetal	0	1
GCAATCATCGGACAAG-1-Human_colon_16S8001869	Adult	0.0650888	1
CTCAGAATCGCGGATC-1-FCA_gut8015061	Fetal	0	1
CATCAAGCAGACAAAT-1-FCA_gut8015061	Fetal	0	1
CTTAGGACATGGGACA-1-Human_colon_16S8001903	Adult	0.155224	1
ACCGTAATCGTCACGG-1-Human_colon_16S8117828	Adult	0	1
CGCTGGATCGAATGCT-1-Human_colon_16S8001903	Adult	0.118343	1
TGTCCCATCATGTAGC-1-FCA_gut8015057	Fetal	0	1
GGCCGATTCACGCATA-1-Human_colon_16S8001863	Adult	0.0851064	1
CTTACCGAGGCAGTCA-1-Human_colon_16S8001869	Adult	0.0451977	1
GTACTTTCATCTATGG-1-FCA_gut8015061	Fetal	0	1
GGCAATTCACATCCAA-1-FCA_gut8015061	Fetal	0	1
CACCAGGTCACCTCGT-1-FCA_gut8015061	Fetal	0	1
GCGCAACGTGCAACGA-1-Human_colon_16S8159186	Fetal	0	1
GACAGAGTCCCATTTA-1-Human_colon_16S8159186	Fetal	0	1
TCAGCTCCAATAGAGT-1-Human_colon_16S8117831	Adult	0.14497	1
TCAATCTTCAGGCGAA-1-Human_colon_16S8001869	Adult	0.137313	2
CATCCACCACGCGAAA-1-Human_colon_16S8001869	Adult	0.109422	2
TGACTTTCAAAGGTGC-1-Human_colon_16S8001869	Adult	0.0508982	1
AGGCCACGTGTCCTCT-1-Human_colon_16S8117829	Adult	0.0359281	1
AGACGTTCATACAGCT-1-Human_colon_16S8001869	Adult	0.139394	1
CAGAGAGCAAAGTCAA-1-Human_colon_16S8001867	Adult	0.180428	1
TTCTACAAGAGTTGGC-1-Human_colon_16S8002629	Adult	0.0992063	1
CAGATCATCGTCCAGG-1-Human_colon_16S8159192	Adult	0.141104	2
CGTCAGGCAATACGCT-1-Human_colon_16S8001903	Adult	0.134375	2
GCGGGTTCAACTGGCC-1-Human_colon_16S8001903	Adult	0.0584795	1
CTCGAAACAGGGTTAG-1-Human_colon_16S8159193	Adult	0.0652819	1
GTCTTCGGTCGCGTGT-1-Human_colon_16S8000484	Adult	0.00835655	1
CAGCTGGGTGACAAAT-1-FCA_gut8015061	Fetal	0	1
TGTCCCAAGCCCGAAA-1-Human_colon_16S8159187	Fetal	0	1
GCCAAATCAGCTGGCT-1-Human_colon_16S8159187	Fetal	0	1
TGGCTGGGTCTCTTTA-1-Human_colon_16S8002624	Adult	0.0699708	1
CCAATCCCACGAAGCA-1-Human_colon_16S8002624	Adult	0.166008	1
ATTCTACGTAGCGATG-1-Human_colon_16S8002624	Adult	0.0495627	1
ACAGCCGAGACAGAGA-1-Human_colon_16S8000484	Adult	0.0990991	1
TTAACTCAGGTGCAAC-1-Human_colon_16S8001863	Adult	0.112094	1
TCACGAAGTCTTCAAG-1-Human_colon_16S8001907	Adult	0.297619	1
TCAACGAAGGAGCGAG-1-Human_colon_16S8002624	Adult	0.0550725	1
TGAGCATGTCGCCATG-1-Human_colon_16S8159191	Adult	0.133929	1
GGCTCGAGTCTAAAGA-1-FCA_gut8015061	Fetal	0	1
CGGACACTCGTCGTTC-1-Human_colon_16S8001869	Adult	0.116766	6
GCTCTGTAGAAGGGTA-1-Human_colon_16S8001869	Adult	0.0925373	6
CGAGCACGTTCACGGC-1-Human_colon_16S8001869	Adult	0.137313	6
GCTGCGATCACCTCGT-1-Human_colon_16S8001869	Adult	0.116766	6
TACTTACTCGCCGTGA-1-Human_colon_16S8001869	Adult	0.0925373	6
AGGTCCGAGGGTGTTG-1-Human_colon_16S8001869	Adult	0.152239	6
TTTGGTTTCGACAGCC-1-Human_colon_16S8001869	Adult	0.10241	1
GCGAGAAAGTGTCCAT-1-Human_colon_16S8001865	Adult	0.126506	1
TGACTTTCACGGTAGA-1-Human_colon_16S8117828	Adult	0.0365854	1
GCATACAGTCTGCAAT-1-Human_colon_16S8002629	Adult	0.128405	1
CCATGTCCACCAGGCT-1-Human_colon_16S8001903	Adult	0.0343137	1
CTCGAAACAAGCTGTT-1-Human_colon_16S8159191	Adult	0	1
TCAATCTGTTCCACAA-1-Human_colon_16S8001867	Adult	0.0610465	1
CCCAATCGTCAGAGGT-1-Human_colon_16S8001871	Adult	0.0898551	1
GCCTCTAGTGCTGTAT-1-Human_colon_16S8159186	Fetal	0	1
AACTCTTCAAGTAGTA-1-Human_colon_16S8001875	Adult	0.088685	1
GTAGTCAAGTACTTGC-1-Human_colon_16S8001863	Adult	0.126154	2
TGGCTGGTCATAAAGG-1-Human_colon_16S8001867	Adult	0.126154	2
TGCCAAAAGTTACGGG-1-Human_colon_16S8159192	Adult	0.121951	9
TGTATTCAGCGGATCA-1-Human_colon_16S8159192	Adult	0.121951	9
TGACTAGGTGGTCTCG-1-Human_colon_16S8001903	Adult	0.121951	9
GTAACGTTCTTCATGT-1-Human_colon_16S8159192	Adult	0.0945122	9
TTAGTTCTCTGGAGCC-1-Human_colon_16S8159191	Adult	0.0864198	1
AAGTCTGGTGTAACGG-1-Human_colon_16S8001903	Adult	0.0731707	9
TGAGCCGGTCCCTTGT-1-Human_colon_16S8159191	Adult	0.0731707	9
AAAGATGAGTCATCCA-1-Human_colon_16S8159193	Adult	0.0641892	9
CATTCGCAGTGTACGG-1-Human_colon_16S8159191	Adult	0.128049	9
GGAAAGCAGGTGCTAG-1-Human_colon_16S8159191	Adult	0.0823171	9
CAGCATACAGTGGAGT-1-Human_colon_16S8159191	Adult	0.0771605	1
GTGGGTCAGGGTTTCT-1-Human_colon_16S8159193	Adult	0.056213	1
CATGCCTTCATTATCC-1-Human_colon_16S8001907	Adult	0.0492308	1
CTGCTGTTCGTTTGCC-1-Human_colon_16S8001903	Adult	0.0985075	1
ACTGATGAGCGTCAAG-1-Human_colon_16S8117829	Adult	0.0408163	1
AATCCAGAGCGCCTCA-1-Human_colon_16S8117829	Adult	0.0502959	1
TGTGGTATCGATCCCT-1-Human_colon_16S8117828	Adult	0.0421687	1
TTCTCCTCACAACTGT-1-Human_colon_16S8001871	Adult	0.100304	1
CTACCCAGTCTACCTC-1-Human_colon_16S8001869	Adult	0.138554	1
AGTGGGACATAACCTG-1-Human_colon_16S8001903	Adult	0.273006	1
ACTATCTGTACCGTAT-1-Human_colon_16S8001871	Adult	0.322485	1
AACGTTGTCCGTTGCT-1-Human_colon_16S8001869	Adult	0.318584	1
GCACATATCGGCGCAT-1-Human_colon_16S8001907	Adult	0.319767	1
GGGCATCGTGCGAAAC-1-Human_colon_16S8001871	Adult	0.120944	1
GTACTCCGTAAAGTCA-1-Human_colon_16S8002626	Adult	0.147309	1
TGCCCTAAGAAAGTGG-1-Human_colon_16S8001869	Adult	0.122159	1
CGCTTCATCGCCAAAT-1-Human_colon_16S8001867	Adult	0.157303	1
CGTGTAACATTGAGCT-1-Human_colon_16S8001865	Adult	0.0596591	1
ACGATGTGTTGAACTC-1-Human_colon_16S8001907	Adult	0.0882353	1
TGGCTGGAGAGTACAT-1-Human_colon_16S8001903	Adult	0.11437	2
CAGTCCTTCGCCAAAT-1-Human_colon_16S8001903	Adult	0.11437	2
TGGCGCAAGACACGAC-1-Human_colon_16S8001869	Adult	0.0540541	1
GTTACAGTCTCCAACC-1-Human_colon_16S8001869	Adult	0.111782	1
GACTGCGGTTAAGATG-1-Human_colon_16S8001869	Adult	0.111111	1
GGATGTTCACCAGGCT-1-Human_colon_16S8001903	Adult	0.0591716	1
CTGATCCCAGCATGAG-1-Human_colon_16S8001869	Adult	0.0760563	1
TAGGCATGTCTAGCGC-1-Human_colon_16S8159192	Adult	0.107872	4
GTTACAGGTGTCGCTG-1-Human_colon_16S8159191	Adult	0.0816327	4
CACCTTGCATATACGC-1-Human_colon_16S8159191	Adult	0.0874636	2
ACGCCAGAGAGTCGGT-1-Human_colon_16S8001903	Adult	0.0758017	4
TGCGCAGAGAACTCGG-1-Human_colon_16S8001903	Adult	0.0991254	4
TCAGGTAAGGACAGCT-1-Human_colon_16S8001903	Adult	0.0991254	2
GACGGCTGTTGAGTTC-1-Human_colon_16S8002629	Adult	0	1
TAAGTGCCACCTCGTT-1-Human_colon_16S8001903	Adult	0.0744986	1
CGGACACTCCCGGATG-1-Human_colon_16S8002629	Adult	0	1
CCTACACGTGTTTGGT-1-Human_colon_16S8001869	Adult	0.0776119	1
GGGCACTCAAGACGTG-1-Human_colon_16S8001867	Adult	0.037037	1
GTACTTTCACCGATAT-1-Human_colon_16S8159191	Adult	0.169643	1
TCGCGAGTCTTATCTG-1-Human_colon_16S8159192	Adult	0.139394	2
ACGCCGAAGAGTCTGG-1-Human_colon_16S8159192	Adult	0.139394	2
GTCTTCGAGTGTTTGC-1-Human_colon_16S8117828	Adult	0	1
ACGGCCATCCTTGGTC-1-Human_colon_16S8117828	Adult	0.0983146	1
TCAGGATCATACAGCT-1-Human_colon_16S8117828	Adult	0.0346821	1
TATTACCTCGCGATCG-1-Human_colon_16S8001867	Adult	0.150725	1
GCGCCAAGTAAGAGGA-1-Human_colon_16S8159194	Adult	0.077381	1
CACCAGGCATTCCTGC-1-Human_colon_16S8000484	Adult	0	1
CACCTTGGTTCGTTGA-1-Human_colon_16S8117828	Adult	0.0366197	1
GGGTCTGTCCAAACAC-1-Human_colon_16S8117828	Adult	0	1
ACGGGTCCATCAGTAC-1-Human_colon_16S8002624	Adult	0	1
CAGCGACAGGGAACGG-1-Human_colon_16S8000484	Adult	0.12069	1
TATCTCATCCTTTCGG-1-Human_colon_16S8001903	Adult	0.0835821	5
AGTCTTTGTAGGGTAC-1-Human_colon_16S8001903	Adult	0.10479	5
AGGGAGTCAGGATTGG-1-Human_colon_16S8001903	Adult	0.0835821	5
GCGCGATGTGGTCCGT-1-Human_colon_16S8001903	Adult	0.0835821	5
GGACAAGTCATTATCC-1-Human_colon_16S8001903	Adult	0.0835821	5
TGCCAAAGTTCTGAAC-1-Human_colon_16S8002624	Adult	0.0308642	2
TGCGTGGGTATCACCA-1-Human_colon_16S8001907	Adult	0.115385	1
AGAGTGGGTTCCGGCA-1-Human_colon_16S8001871	Adult	0.0766871	2
CTGCCTAAGCTTATCG-1-Human_colon_16S8001865	Adult	0.0828221	2
TAGACCATCATTTGGG-1-Human_colon_16S8001869	Adult	0.121951	1
CTTAGGATCAGCAACT-1-Human_colon_16S8001869	Adult	0.158055	2
TAGTGGTAGGCTATCT-1-Human_colon_16S8001863	Adult	0.158055	2
ATTCTACTCCCTCAGT-1-Human_colon_16S8001867	Adult	0.120743	1
TTAGGCAGTTAAGATG-1-Human_colon_16S8001865	Adult	0.158537	1
CACACAATCACGCATA-1-Human_colon_16S8001907	Adult	0.0386905	1
GTCATTTCACGTCAGC-1-Human_colon_16S8001905	Adult	0.134731	1
AAGCCGCCAGACAAAT-1-Human_colon_16S8001905	Adult	0.0684524	2
CTCGGGAGTCGACTAT-1-Human_colon_16S8001905	Adult	0.0744048	2
TATTACCAGGACTGGT-1-Human_colon_16S8001903	Adult	0.0299401	1
CAGAGAGGTCTAAAGA-1-Human_colon_16S8001903	Adult	0.0720721	1
TGGGCGTTCGGATGGA-1-Human_colon_16S8001903	Adult	0.107463	1
CGGACGTTCTCGAGTA-1-Human_colon_16S8159184	Fetal	0	1
GCGGGTTAGGACAGCT-1-Human_colon_16S8001869	Adult	0.151057	8
ACACCAAAGCTGATAA-1-Human_colon_16S8001869	Adult	0.108761	8
AATCGGTTCCACTGGG-1-Human_colon_16S8001871	Adult	0.117825	8
GGGAGATCATACGCTA-1-Human_colon_16S8001869	Adult	0.111782	8
GGGTCTGTCTCACATT-1-Human_colon_16S8001869	Adult	0.114804	8
CTACGTCCATGGATGG-1-Human_colon_16S8001871	Adult	0.117825	8
ACTGTCCAGCCAGTTT-1-Human_colon_16S8159186	Fetal	0	1
GACTAACTCATTTGGG-1-Human_colon_16S8159193	Adult	0.060241	2
TTTGCGCGTAAAGTCA-1-Human_colon_16S8001907	Adult	0.0542169	2
GTCGTAAGTCCGCTGA-1-Human_colon_16S8159193	Adult	0.12012	2
TTAACTCTCACCTTAT-1-Human_colon_16S8159193	Adult	0.126126	2
TACTTGTCATGCTGGC-1-Human_colon_16S8159186	Fetal	0	1
CAGCGACCATGGATGG-1-Human_colon_16S8159191	Adult	0.220183	1
GATCGATGTCATGCAT-1-Human_colon_16S8001903	Adult	0.207317	2
GTTACAGAGGTCGGAT-1-Human_colon_16S8001903	Adult	0.198171	2
CTCGGGACAGAAGCAC-1-Human_colon_16S8159186	Fetal	0	1
ACTGTCCAGAGAGCTC-1-Human_colon_16S8159186	Fetal	0	1
CACCTTGTCCGCGGTA-1-Human_colon_16S8159194	Adult	0.0216049	1
TTAGGCAGTCTGGTCG-1-Human_colon_16S8117828	Adult	0	1
ATAACGCCAAACAACA-1-FCA_gut8015061	Fetal	0	1
GATCTAGTCACCAGGC-1-Human_colon_16S8159190	Fetal	0	1
CTCACACGTTCCAACA-1-FCA_gut8015061	Fetal	0	1
CCTTCCCAGGAATTAC-1-FCA_gut8015061	Fetal	0	1
ATCGAGTAGGCGATAC-1-FCA_gut8015061	Fetal	0	1
TCACAAGAGTATTGGA-1-Human_colon_16S8159188	Fetal	0	1
CTCAGAATCAGATAAG-1-Human_colon_16S8001905	Adult	0.134146	2
CCACCTATCGCCTGAG-1-Human_colon_16S8001903	Adult	0.134146	2
GGGATGAGTCACCCAG-1-Human_colon_16S8001903	Adult	0.048048	1
GGGTTGCTCCACGACG-1-Human_colon_16S8159186	Fetal	0.0729483	1
CTCAGAAAGTCGTTTG-1-Human_colon_16S8001871	Adult	0.168639	1
GCGCGATGTCAAAGCG-1-Human_colon_16S8001903	Adult	0.0607903	1
CTACGTCGTTCCTCCA-1-Human_colon_16S8001907	Adult	0.102339	2
GTGCTTCTCTGTCAAG-1-Human_colon_16S8159191	Adult	0.0784884	2
GGCTGGTTCGGAGCAA-1-Human_colon_16S8159191	Adult	0.0319767	1
AACTTTCAGAAACGCC-1-Human_colon_16S8001905	Adult	0.0555556	1
TTGCGTCTCTGGTATG-1-Human_colon_16S8159186	Fetal	0	1
AGCGGTCTCACCATAG-1-Human_colon_16S8001869	Adult	0.0757576	1
CCATTCGTCCGTTGTC-1-Human_colon_16S8002624	Adult	0.170149	1
CGGGTCAAGATATACG-1-Human_colon_16S8117829	Adult	0.163265	1
CGGACACAGGCCATAG-1-Human_colon_16S8159191	Adult	0.148368	1
TGAGCCGCAATCTACG-1-Human_colon_16S8159188	Fetal	0	1
GAACGGAAGAGTAAGG-1-Human_colon_16S8000484	Adult	0.152439	1
CTTAACTAGCTACCGC-1-FCA_gut8015061	Fetal	0	1
CGAACATCAGTCAGCC-1-Human_colon_16S8159186	Fetal	0	1
GATCAGTGTCTGCCAG-1-Human_colon_16S8159191	Adult	0.0437318	2
TCGGTAAGTAAGAGGA-1-Human_colon_16S8001865	Adult	0.0445104	2
CTACACCTCTCGATGA-1-Human_colon_16S8001865	Adult	0.0445104	2
GTGCAGCTCTAGCACA-1-Human_colon_16S8001903	Adult	0.149701	1
CGTTGGGCATTCCTGC-1-Human_colon_16S8001903	Adult	0.123894	1
AGATCTGAGTCATGCT-1-Human_colon_16S8001903	Adult	0.145401	1
CAGTCCTAGTCATGCT-1-Human_colon_16S8001903	Adult	0.133531	1
TACCTATGTACACCGC-1-Human_colon_16S8001903	Adult	0.133136	1
CGGCTAGAGACTGTAA-1-Human_colon_16S8159187	Fetal	0.00297619	1
TGACAACCATTCCTGC-1-FCA_gut8015061	Fetal	0.00600601	1
GTGTTAGAGTATTGGA-1-Human_colon_16S8159189	Fetal	0	1
CATATTCGTGAGCGAT-1-Human_colon_16S8001903	Adult	0.048048	2
CGTCCATGTAATTGGA-1-Human_colon_16S8159191	Adult	0.0759878	2
GATCGATTCACTTACT-1-Human_colon_16S8159191	Adult	0.0489297	1
TTCTTAGTCGCCTGAG-1-Human_colon_16S8117829	Adult	0.0271903	1
CTAATGGTCCTATGTT-1-FCA_gut8015061	Fetal	0	1
GGGATGAGTATTCGTG-1-Human_colon_16S8159186	Fetal	0	1
GCAGTTACACCACCAG-1-Human_colon_16S8001907	Adult	0.0887574	1
CCATTCGAGTGTACTC-1-Human_colon_16S8159186	Fetal	0	1
TACTCGCGTGTGAAAT-1-Human_colon_16S8001865	Adult	0.0898204	1
TGGCCAGGTACATGTC-1-Human_colon_16S8159193	Adult	0.0670554	2
TTCTACAAGGCAGTCA-1-Human_colon_16S8159194	Adult	0.134731	1
CTTAGGACAAGCGAGT-1-Human_colon_16S8001903	Adult	0.173653	1
CATATGGGTCGGCTCA-1-Human_colon_16S8001903	Adult	0.124242	1
TAAGAGATCAGCTGGC-1-FCA_gut8015061	Fetal	0	1
CTTCTCTAGATAGTCA-1-Human_colon_16S8159186	Fetal	0	1
CCATTCGTCTCTGTCG-1-Human_colon_16S8001907	Adult	0.0716332	1
GTATTCTAGTTCGCGC-1-Human_colon_16S8159183	Fetal	0	1
GCACTCTGTACTCTCC-1-Human_colon_16S8002624	Adult	0.0511811	1
CTACCCACACAGACTT-1-Human_colon_16S8001903	Adult	0.0625	1
TTTGCGCTCAGGCAAG-1-Human_colon_16S8001903	Adult	0.0521739	1
TACCTTATCGCGGATC-1-FCA_gut8015061	Fetal	0	1
TGATTTCGTGACTCAT-1-FCA_gut8015061	Fetal	0	1
AACACGTCAGCTGCTG-1-Human_colon_16S8117828	Adult	0	1
CAACCTCAGTCATGCT-1-Human_colon_16S8159193	Adult	0.172911	1
AGTCTTTAGCCATCGC-1-Human_colon_16S8159186	Fetal	0	1
CATCAAGTCTCGAGTA-1-Human_colon_16S8001871	Adult	0.131902	2
CAGCTAATCGAACGGA-1-Human_colon_16S8001871	Adult	0.138037	2
TTATGCTAGGCATGTG-1-Human_colon_16S8001903	Adult	0.0537313	1
ATTACTCCATAAGACA-1-Human_colon_16S8117828	Adult	0.0628743	1
GTTTCTAAGGAGTAGA-1-Human_colon_16S8159193	Adult	0.129909	1
TGGGAAGGTCCTCCAT-1-Human_colon_16S8001903	Adult	0.113497	3
CATCCACTCACCACCT-1-Human_colon_16S8159193	Adult	0.113497	3
TAAACCGCATTCCTGC-1-Human_colon_16S8001903	Adult	0.10241	2
GGAATAACAAGGTGTG-1-Human_colon_16S8001903	Adult	0.136364	1
GAACGGAAGCTAGTTC-1-Human_colon_16S8001903	Adult	0.107246	2
CACACCTCATTTCAGG-1-Human_colon_16S8117829	Adult	0.110448	1
CAGCTGGGTCTCTCTG-1-Human_colon_16S8001885	Adult	0.137725	1
GGTGAAGCAACGATCT-1-FCA_gut8015061	Fetal	0	1
GACGTTACATGCCACG-1-Human_colon_16S8001903	Adult	0.0550725	2
GCGCGATTCGGCTACG-1-Human_colon_16S8001869	Adult	0.0679887	1
TCAGGATTCTGGTATG-1-Human_colon_16S8159193	Adult	0.0349854	2
GGGCACTCATAAGACA-1-Human_colon_16S8001903	Adult	0.0527859	2
CTAAGACCAGGATTGG-1-Human_colon_16S8001903	Adult	0.127219	1
CGATGTACAGCGTAAG-1-Human_colon_16S8001903	Adult	0.0612245	1
CCTTTCTTCAATAAGG-1-Human_colon_16S8001903	Adult	0.0557185	2
CCGTTCATCCGTCAAA-1-Human_colon_16S8001903	Adult	0.0466472	2
CAAGATCGTGCGGTAA-1-Human_colon_16S8001903	Adult	0.0326409	1
CCAATCCTCCAAGTAC-1-Human_colon_16S8001903	Adult	0.0495627	1
CTTAGGACAGACAAGC-1-Human_colon_16S8159187	Fetal	0	1
CAGATCAGTGACAAAT-1-Human_colon_16S8001869	Adult	0.0453172	1
CACATAGCACGCGAAA-1-Human_colon_16S8001903	Adult	0.0455927	3
TGCGGGTGTCAATGTC-1-Human_colon_16S8001903	Adult	0.0455927	3
TGCTGCTAGCTAGGCA-1-Human_colon_16S8001903	Adult	0.0455927	3
ACGAGGAGTACGAAAT-1-Human_colon_16S8001903	Adult	0.186782	1
AGGGTGATCGACGGAA-1-Human_colon_16S8001903	Adult	0.0578035	1
ACGTCAACAGTTAACC-1-Human_colon_16S8000484	Adult	0.140187	1
AGAATAGGTGCCTGTG-1-Human_colon_16S8117828	Adult	0.0598291	1
ATAGACCGTTATGCGT-1-Human_colon_16S8001903	Adult	0.152113	1
AGCTCCTCACCCAGTG-1-Human_colon_16S8001903	Adult	0.0855457	1
ATCATGGAGGCGTACA-1-Human_colon_16S8117829	Adult	0.0630631	1
CCACGGACAACTGCGC-1-Human_colon_16S8117828	Adult	0	1
TGGTTCCAGAACAATC-1-Human_colon_16S8117828	Adult	0.054755	1
GTGCAGCCAAATACAG-1-Human_colon_16S8001871	Adult	0.0340909	2
TGAAAGAGTTGACGTT-1-Human_colon_16S8001871	Adult	0.0568182	2
CACATAGAGGTCGGAT-1-Human_colon_16S8001903	Adult	0.10951	1
CGCGGTATCAGTTTGG-1-Human_colon_16S8000484	Adult	0.139466	1
GTTCTCGGTCCGACGT-1-Human_colon_16S8001865	Adult	0.058651	1
TGTGTTTAGACTCGGA-1-Human_colon_16S8001867	Adult	0.0492754	1
AGGGTGAAGCCTCGTG-1-Human_colon_16S8001907	Adult	0.0437318	1
GCAATCAGTGGTAACG-1-Human_colon_16S8000484	Adult	0.0695652	1
ACAGCCGAGGCATGGT-1-Human_colon_16S8159194	Adult	0.16338	1
AGCATACAGACAGACC-1-Human_colon_16S8001869	Adult	0.212766	1
TGCGCAGGTACCGTTA-1-Human_colon_16S8002626	Adult	0.109434	1
TTAGGCAAGGTGATTA-1-Human_colon_16S8159194	Adult	0	1
CGGAGTCGTCGAACAG-1-Human_colon_16S8117828	Adult	0.0437318	1
CTCTAATGTGATAAAC-1-Human_colon_16S8159192	Adult	0.305882	1
CTAGAGTGTCTAACGT-1-Human_colon_16S8001869	Adult	0.0866873	1
CGTTCTGGTGAGCGAT-1-Human_colon_16S8001869	Adult	0.0882353	2
GCACTCTCACCGTTGG-1-Human_colon_16S8001871	Adult	0.0764706	2
GGCAATTCAAGAGGCT-1-Human_colon_16S8001867	Adult	0.169139	1
CCACTACCAAGCGCTC-1-FCA_gut8015061	Fetal	0	1
TCGCGAGCATCTACGA-1-Human_colon_16S8159182	Fetal	0.0181269	1
CTAGTGAAGTGTACCT-1-Human_colon_16S8001869	Adult	0.156156	1
GGCGACTCAATGGATA-1-Human_colon_16S8001903	Adult	0.0925373	1
CTGTGCTGTGTGAAAT-1-Human_colon_16S8001863	Adult	0.0492754	1
GGATTACAGAGCTTCT-1-Human_colon_16S8159193	Adult	0.0867052	5
CTAATGGTCTGGAGCC-1-Human_colon_16S8159191	Adult	0.106936	5
AAACCTGCATACTCTT-1-Human_colon_16S8159191	Adult	0.0982659	5
TCAATCTTCTGACCTC-1-Human_colon_16S8001903	Adult	0.103746	1
TCTTTCCAGACTTTCG-1-Human_colon_16S8117828	Adult	0	1
TACCTATCAATGTTGC-1-Human_colon_16S8117828	Adult	0.0769231	1
GACGCGTCACGGTAGA-1-Human_colon_16S8001907	Adult	0.083004	5
GCGCCAAGTCACCCAG-1-Human_colon_16S8001907	Adult	0.0722543	5
GACTACACAAGTAGTA-1-Human_colon_16S8001903	Adult	0.110778	1
TGGCTGGAGCGTAATA-1-Human_colon_16S8001863	Adult	0.0619195	1
AATCCAGGTCATTAGC-1-Human_colon_16S8001907	Adult	0.037464	1
CATTATCAGTACCGGA-1-Human_colon_16S8001903	Adult	0.106195	1
TGCGGGTCACACCGAC-1-Human_colon_16S8001885	Adult	0.0362117	1
CAAGGCCGTTCAGCGC-1-Human_colon_16S8001907	Adult	0.120944	1
TGACTAGAGCCAGAAC-1-Human_colon_16S8001869	Adult	0.0833333	2
GGCTCGAAGATAGGAG-1-Human_colon_16S8001869	Adult	0.0952381	2
CGATGTAAGTGAAGTT-1-Human_colon_16S8001903	Adult	0.0462428	1
TCCACACCAGAAGCAC-1-FCA_gut8015061	Fetal	0	1
ATGCGATAGAAGAAGC-1-Human_colon_16S8001871	Adult	0.165192	1
GCATGCGAGCCAACAG-1-Human_colon_16S8001869	Adult	0.19174	1
CCCAGTTCAGCCTTGG-1-Human_colon_16S8001903	Adult	0.12069	1
GACTACAAGCTTCGCG-1-Human_colon_16S8001869	Adult	0.14497	1
ATGCGATCATTGGCGC-1-Human_colon_16S8001907	Adult	0.0782123	1
CTAAGACGTATGAATG-1-Human_colon_16S8001907	Adult	0.207977	2
ACACCCTCAGGGCATA-1-Human_colon_16S8001907	Adult	0.173789	2
CGATGTAAGGCCCTCA-1-Human_colon_16S8000484	Adult	0.10452	1
ATCTGCCTCAACGAAA-1-Human_colon_16S8117829	Adult	0.0710059	1
AAGACCTTCTGAGGGA-1-Human_colon_16S8001903	Adult	0.114035	2
CCTATTATCGTCTGAA-1-Human_colon_16S8001903	Adult	0.132743	2
CTTTGCGCAACACGCC-1-Human_colon_16S8001869	Adult	0.104651	1
GCTGCTTCAGGGTTAG-1-Human_colon_16S8117829	Adult	0.160714	1
CGCCAAGCAATAGAGT-1-Human_colon_16S8001865	Adult	0.111111	2
TTTGGTTTCCCAAGAT-1-Human_colon_16S8001867	Adult	0.104938	2
CAGAATCGTCAGTGGA-1-Human_colon_16S8117828	Adult	0.0959302	1
TGTTCCGCATGGATGG-1-Human_colon_16S8159192	Adult	0.0117647	1
TTCCCAGAGACACGAC-1-Human_colon_16S8001871	Adult	0.141026	1
GTGCTTCAGACACGAC-1-FCA_gut8015061	Fetal	0	1
ATTATCCCACAGACAG-1-Human_colon_16S8001903	Adult	0.105263	1
TGCTGCTTCTACCAGA-1-Human_colon_16S8002626	Adult	0.142857	1
TTTGGTTTCCACGTGG-1-Human_colon_16S8001871	Adult	0.091716	1
GCCTCTAAGGCGACAT-1-Human_colon_16S8001869	Adult	0.0914454	3
TACGGATGTTCGTTGA-1-Human_colon_16S8001869	Adult	0.0730994	3
GCATGTAAGAGCCCAA-1-Human_colon_16S8001869	Adult	0.0884956	3
TAAACCGCATTGGCGC-1-Human_colon_16S8117828	Adult	0.0858896	1
AGCAGCCCACCAGGCT-1-Human_colon_16S8001903	Adult	0.0576369	1
CAAGAAATCTTGAGAC-1-Human_colon_16S8001903	Adult	0.0870871	3
CTCGAAAGTCGGCACT-1-Human_colon_16S8159191	Adult	0.0870871	3
CTTAGGAGTCATATCG-1-Human_colon_16S8001905	Adult	0.0957746	1
CCGTGGAGTAAATGAC-1-Human_colon_16S8001903	Adult	0.105413	1
CTCTACGGTCTCACCT-1-Human_colon_16S8001871	Adult	0.0421348	1
ATTCTACCAATGGACG-1-Human_colon_16S8001903	Adult	0.0888889	1
GCGGGTTAGACGCACA-1-Human_colon_16S8001903	Adult	0.103976	1
CTAGTGATCTCGATGA-1-FCA_gut8015060	Fetal	0	1
GTGCATAGTTACGTCA-1-FCA_gut8015061	Fetal	0	1
TTGGCAATCTGCGTAA-1-Human_colon_16S8159193	Adult	0.0550459	1
GTTCGGGGTGGACGAT-1-Human_colon_16S8159192	Adult	0.0988024	1
TGGCGCATCAGATAAG-1-Human_colon_16S8000484	Adult	0.0693642	1
TCTGGAAAGAGGTACC-1-FCA_gut8015061	Fetal	0	1
TGGTTCCGTGACCAAG-1-Human_colon_16S8001907	Adult	0.0416667	1
ACATACGGTATAGTAG-1-Human_colon_16S8001907	Adult	0.0301205	1
CGCTGGACACTACAGT-1-Human_colon_16S8159186	Fetal	0	1
CTCGAAACACTCAGGC-1-Human_colon_16S8117828	Adult	0.0780781	1
GGACATTCACATGTGT-1-Human_colon_16S8159189	Fetal	0	1
TTATGCTGTATCTGCA-1-Human_colon_16S8002624	Adult	0.123494	1
AAAGCAAGTTGTACAC-1-FCA_gut8015061	Fetal	0.0759878	1
AGAGTGGTCCGAACGC-1-Human_colon_16S8001869	Adult	0.124242	1
CGCTTCATCGCGCCAA-1-Human_colon_16S8159191	Adult	0.0342679	1
CCTCAGTGTGATGATA-1-Human_colon_16S8117828	Adult	0.063253	1
TACGGTAAGGTAGCCA-1-Human_colon_16S8001869	Adult	0.0970588	1
GTCGGGTTCTCGCTTG-1-Human_colon_16S8159191	Adult	0.0547112	1
CGAATGTAGCCGGTAA-1-FCA_gut8015061	Fetal	0	1
GGTGTTACACAGGAGT-1-FCA_gut8015061	Fetal	0	1
GCTCCTACAAGAAGAG-1-Human_colon_16S8159187	Fetal	0	1
GGAACTTTCGAGAGCA-1-Human_colon_16S8159186	Fetal	0	1
CGTGTCTGTCCAGTAT-1-Human_colon_16S8001903	Adult	0.0331325	2
ACCAGTAAGACGCAAC-1-Human_colon_16S8001903	Adult	0.0331325	2
TCGAGGCCATTGGGCC-1-Human_colon_16S8159186	Fetal	0	1
GTCAAGTAGCGAGAAA-1-Human_colon_16S8159186	Fetal	0	1
ACTGATGCATGTAGTC-1-Human_colon_16S8117829	Adult	0.0740741	1
AGCCTAAGTACAGCAG-1-Human_colon_16S8002624	Adult	0.0637681	1
TTAGGCATCAAGAAGT-1-Human_colon_16S8159187	Fetal	0	1
GACGTTATCATGCAAC-1-Human_colon_16S8159191	Adult	0.0185759	1
GTACTTTTCTGGGCCA-1-Human_colon_16S8001903	Adult	0.091195	1
AAGTCTGTCATAGCAC-1-Human_colon_16S8001903	Adult	0.0401235	1
GCGCAACTCATGTCTT-1-Human_colon_16S8159191	Adult	0.0279503	1
CTCTACGTCCAAATGC-1-Human_colon_16S8001903	Adult	0.0709877	1
TCAATCTCAAGAGGCT-1-Human_colon_16S8117829	Adult	0.0987654	1
CGTGTAAGTCGCGGTT-1-Human_colon_16S8159194	Adult	0.127273	1
CTCACACTCGAGGTAG-1-Human_colon_16S8001871	Adult	0.0901163	2
TGGACGCGTTAAGTAG-1-Human_colon_16S8001869	Adult	0.085044	2
AGCAGCCCAGATAATG-1-Human_colon_16S8001869	Adult	0.0967742	2
CCATTCGCACCCTATC-1-Human_colon_16S8117828	Adult	0.0171429	1
GACCAATGTGCAACGA-1-Human_colon_16S8000484	Adult	0.117647	1
ATGGGAGCAATCCAAC-1-Human_colon_16S8001871	Adult	0.0901163	2
CGGACACCAAATTGCC-1-Human_colon_16S8117828	Adult	0.0601719	1
GGAATAAAGAGGTACC-1-Human_colon_16S8000484	Adult	0.178344	1
TAAGTGCCACCGATAT-1-Human_colon_16S8001865	Adult	0.0965732	1
ACAGCCGTCAGTACGT-1-Human_colon_16S8001903	Adult	0.0433437	2
AAGACCTGTAGATTAG-1-Human_colon_16S8001903	Adult	0.0433437	2
TCTTTCCCACATGGGA-1-Human_colon_16S8001903	Adult	0.125	1
GCGCGATTCCTAGTGA-1-Human_colon_16S8001869	Adult	0.0436047	1
GACACGCCAGACGCAA-1-Human_colon_16S8001903	Adult	0.0887574	1
GGTGTTACATTCTCAT-1-Human_colon_16S8001903	Adult	0.0971787	2
CCAGCGATCTGGTATG-1-Human_colon_16S8001903	Adult	0.0971787	2
CGGAGCTGTCTTCGTC-1-Human_colon_16S8001903	Adult	0.128631	1
ACAGCTAGTATAGGGC-1-Human_colon_16S8001903	Adult	0.0965732	1
ATTCTACAGCCAGAAC-1-Human_colon_16S8159193	Adult	0.259701	1
CTGATAGTCGTTGCCT-1-Human_colon_16S8117830	Adult	0.109145	1
CTGATAGTCGTTACAG-1-Human_colon_16S8001875	Adult	0.10559	1
CGGGTCAAGAGCTATA-1-Human_colon_16S8001865	Adult	0.0776398	1
TATCAGGCAGTAAGCG-1-Human_colon_16S8001869	Adult	0.0625	1
TGGGCGTAGGAATCGC-1-Human_colon_16S8117828	Adult	0.0261628	1
CACTCCATCCTAGGGC-1-Human_colon_16S8001871	Adult	0.15407	1
TTCTCCTTCATTGCGA-1-Human_colon_16S8159193	Adult	0.0461538	1
CGTCAGGAGGATGGTC-1-Human_colon_16S8117828	Adult	0	1
CAAGTTGCAGTTCCCT-1-Human_colon_16S8000484	Adult	0.0896359	1
GCATGCGAGTACACCT-1-Human_colon_16S8002624	Adult	0.0985507	1
GTGTGCGAGACAAAGG-1-FCA_gut8015061	Fetal	0	1
GACAGAGAGCTAGTGG-1-Human_colon_16S8159186	Fetal	0	1
AGAGCGACAATGTAAG-1-Human_colon_16S8159191	Adult	0.0964912	4
CATTATCAGAGAACAG-1-Human_colon_16S8001903	Adult	0.108187	4
TGAGAGGAGTCCCACG-1-Human_colon_16S8159191	Adult	0.106195	7
AAGGCAGCACGTAAGG-1-Human_colon_16S8001903	Adult	0.103245	7
ATGAGGGCATGCGCAC-1-Human_colon_16S8159194	Adult	0.0787172	1
CATCGAACAACGATCT-1-Human_colon_16S8159194	Adult	0.129412	1
TGTGGTAGTTGTGGAG-1-Human_colon_16S8159191	Adult	0.103245	4
TACTTACGTTATTCTC-1-Human_colon_16S8001907	Adult	0.103245	4
ACGCAGCTCGCCTGTT-1-Human_colon_16S8159191	Adult	0.103245	4
CGCCAAGGTACTCAAC-1-Human_colon_16S8001905	Adult	0.148368	8
ACAGCCGGTAGCCTAT-1-Human_colon_16S8159193	Adult	0.118694	8
ACGAGCCGTCCGAATT-1-Human_colon_16S8159191	Adult	0.0783133	8
CCTATTACATTACCTT-1-Human_colon_16S8159193	Adult	0.163205	8
GGACATTGTGCGAAAC-1-Human_colon_16S8001903	Adult	0.148368	8
CCTACCATCGTGGACC-1-Human_colon_16S8001907	Adult	0.0933735	8
ACGCCAGGTTTAAGCC-1-Human_colon_16S8001905	Adult	0.163205	8
AGATTGCTCCTTTACA-1-Human_colon_16S8001907	Adult	0.160237	8
GGCCGATCAGGACCCT-1-Human_colon_16S8159191	Adult	0.0705882	2
GGTATTGAGGGAGTAA-1-Human_colon_16S8159191	Adult	0.0764706	2
GGCGACTGTTTGGCGC-1-Human_colon_16S8159191	Adult	0.149254	1
AGCCTAAGTGGTCCGT-1-Human_colon_16S8159191	Adult	0.112094	4
ACGGCCAAGTCCAGGA-1-Human_colon_16S8159193	Adult	0.090379	1
GGCAATTAGACGCACA-1-Human_colon_16S8001907	Adult	0.090379	7
GACACGCTCATAACCG-1-Human_colon_16S8001907	Adult	0.131195	7
CCGGGATCATAAAGGT-1-Human_colon_16S8001907	Adult	0.0991254	7
AAAGTAGAGAGTAAGG-1-Human_colon_16S8001903	Adult	0.0991254	7
CGCTATCGTAAATGAC-1-Human_colon_16S8001907	Adult	0.113703	4
GTCTTCGCAAGTCATC-1-Human_colon_16S8001903	Adult	0.151603	7
TAAGAGATCAACACTG-1-Human_colon_16S8001903	Adult	0.128358	4
CCTTACGGTGGAAAGA-1-Human_colon_16S8117830	Adult	0.0958084	1
GGTGAAGTCTGATTCT-1-Human_colon_16S8001903	Adult	0.0701754	2
CGGCTAGAGAAACGCC-1-Human_colon_16S8001903	Adult	0.135693	4
GAATAAGAGATGTAAC-1-Human_colon_16S8001903	Adult	0.126844	4
CGAGCCAAGACGCTTT-1-Human_colon_16S8001903	Adult	0.11747	4
AAGTCTGCATGACGGA-1-Human_colon_16S8001903	Adult	0.0847953	2
ATGCGATCACGGCTAC-1-Human_colon_16S8001903	Adult	0.0979228	1
CGTGAGCTCCTGCCAT-1-Human_colon_16S8001865	Adult	0.13913	1
CTACATTCAAAGGCGT-1-Human_colon_16S8001869	Adult	0.107558	1
GTGCAGCCACGGTAAG-1-Human_colon_16S8117828	Adult	0.0686567	1
GGGTTGCAGACAGGCT-1-Human_colon_16S8001863	Adult	0.0738636	1
AAAGCAAAGGCCGAAT-1-Human_colon_16S8117830	Adult	0.101796	1
GGAAAGCAGGAGCGAG-1-Human_colon_16S8117830	Adult	0.126471	2
CCCAATCAGCCTCGTG-1-Human_colon_16S8117830	Adult	0.126471	2
GTCATTTGTGATGTCT-1-Human_colon_16S8159183	Fetal	0	1
CACAGGCAGCTACCGC-1-Human_colon_16S8001905	Adult	0.158683	3
AATCCAGGTAGAAGGA-1-Human_colon_16S8159193	Adult	0.147929	3
CTCTAATTCGAGGTAG-1-Human_colon_16S8001903	Adult	0.106509	3
GATGAGGGTGCCTTGG-1-Human_colon_16S8159193	Adult	0.121951	1
TTCGGTCTCTTGCATT-1-Human_colon_16S8001903	Adult	0.101796	1
TGACTAGAGGAGCGAG-1-Human_colon_16S8001903	Adult	0.0863095	7
CAGGTGCCACAGGAGT-1-Human_colon_16S8001903	Adult	0.0714286	7
AGATCTGTCTAACTCT-1-Human_colon_16S8001903	Adult	0.0803571	7
GTCGGGTGTAAGTGGC-1-Human_colon_16S8001903	Adult	0.0688623	1
GCAGTTAAGCATCATC-1-Human_colon_16S8001903	Adult	0.139881	7
GACGTGCAGACGCAAC-1-Human_colon_16S8001903	Adult	0.133929	7
AGCTCCTCACATCCGG-1-Human_colon_16S8001903	Adult	0.116071	7
GCTTCCACAATAGCGG-1-Human_colon_16S8001907	Adult	0.0342857	4
AAAGTAGTCCCAACGG-1-Human_colon_16S8001907	Adult	0.0403458	4
GCCAAATAGGAGTACC-1-Human_colon_16S8159192	Adult	0.0403458	4
AGCTCCTAGTACGCCC-1-Human_colon_16S8001905	Adult	0.0403458	4
CGGCTAGGTTCCACAA-1-Human_colon_16S8159191	Adult	0.0699708	1
CACCTTGAGCCCAGCT-1-Human_colon_16S8159193	Adult	0.0967742	1
CCGTGGATCGCGGATC-1-Human_colon_16S8001907	Adult	0.074184	1
GGATGTTCAAGCGAGT-1-Human_colon_16S8001903	Adult	0.0906433	1
GAGCAGACAGGTCTCG-1-Human_colon_16S8001903	Adult	0.0466472	1
GACTGCGGTCTAAACC-1-Human_colon_16S8001903	Adult	0.134897	1
CTTACCGCATTGTGCA-1-Human_colon_16S8001903	Adult	0.0650888	1
CGAACATAGATCCCGC-1-Human_colon_16S8001903	Adult	0.101744	1
AGGGAGTAGAGCCTAG-1-Human_colon_16S8001903	Adult	0.03207	1
CGTTAGATCACCCTCA-1-Human_colon_16S8002625	Adult	0.110672	1
TTGCCGTAGGGATACC-1-Human_colon_16S8001865	Adult	0.0936556	3
CCTACACAGTGTGGCA-1-Human_colon_16S8002629	Adult	0.111446	1
TAGACCATCTTACCTA-1-Human_colon_16S8002626	Adult	0.05	1
[truncated: 7,358 more rows]

## Sheet: ED Fig.14j&k
index	Organ	igh_mutational_frequency	Clone_size
CGTGTCTGTGCTTCTC-1-Human_colon_16S8001871	SCL	0.0612245	2
GCACTCTGTCTAGTGT-1-Human_colon_16S8159186	FMLN	0	1
ATAAGAGTCTTTAGTC-1-Human_colon_16S8159186	FMLN	0	1
AGCGGTCCACGGACAA-1-Human_colon_16S8002629	TCL	0.0595238	1
TACTCGCCACGCGAAA-1-Human_colon_16S8002626	ACL	0.0946746	1
GTCAAGTCATACAGCT-1-Human_colon_16S8002626	ACL	0.0953846	1
GTTCGGGCACCTATCC-1-Human_colon_16S8002624	CAE	0.0922619	1
GTCCTCACAGGGTTAG-1-Human_colon_16S8001883	ILE	0.0828402	1
AGGGAGTGTAGGGTAC-1-Human_colon_16S8001903	SCL	0.137931	1
AGCAGCCCAAGCCGCT-1-Human_colon_16S8000484	MLN	0.0442478	1
ACAGCTATCTTTACAC-1-Human_colon_16S8000484	MLN	0.0322581	2
CGTTCTGAGATATGGT-1-Human_colon_16S8001875	APD	0.0441176	2
ATAGACCTCCGCATCT-1-Human_colon_16S8001869	DCL	0.0984615	5
ACACCCTTCAAGGCTT-1-Human_colon_16S8159187	FPIL	0	1
AGGGAGTAGCTCCCAG-1-Human_colon_16S8001871	SCL	0.0962733	1
GCGCAGTCAGGTCTCG-1-Human_colon_16S8001871	SCL	0.0570571	1
TTTGTCAAGCAGGTCA-1-Human_colon_16S8001869	DCL	0.0532544	1
TGGGAAGCATAAAGGT-1-Human_colon_16S8001869	DCL	0.0984615	5
GCACTCTTCATTTGGG-1-Human_colon_16S8001869	DCL	0.0542169	1
ATCACGATCATGGTCA-1-Human_colon_16S8001869	DCL	0.0617284	1
ACACCAAAGTTCGCGC-1-Human_colon_16S8001879	DUO	0.147147	1
CCTACACCACACGCTG-1-Human_colon_16S8001867	TCL	0.0892308	5
CCGTTCAGTAGCTGCC-1-Human_colon_16S8001865	ACL	0.12037	1
ACGAGCCAGTCACGCC-1-Human_colon_16S8001903	SCL	0.162651	4
GTGAAGGTCAAGGTAA-1-Human_colon_16S8159191	TCL	0.156627	4
ATGCGATGTTAAAGTG-1-Human_colon_16S8159193	CAE	0.138554	4
CTAGTGAAGTATCTCG-1-Human_colon_16S8001903	SCL	0.132132	2
TGAGCATAGTCTCGGC-1-Human_colon_16S8001907	ILE	0.132132	2
GGGCACTGTTCAGCGC-1-Human_colon_16S8001907	ILE	0.127976	2
CTCGTACAGCCCGAAA-1-Human_colon_16S8001907	ILE	0.127976	2
AAGGCAGAGAGACGAA-1-Human_colon_16S8001869	DCL	0.0261628	3
TGAGAGGAGTACGTTC-1-Human_colon_16S8001871	SCL	0.0261628	3
ATTACTCTCGACCAGC-1-Human_colon_16S8001863	CAE	0.0290698	3
GACGCGTAGACTGTAA-1-Human_colon_16S8001907	ILE	0.131579	1
CAGTCCTAGGCCGAAT-1-Human_colon_16S8001907	ILE	0.11437	1
ATTGGACTCACCCTCA-1-Human_colon_16S8001907	ILE	0.0678466	1
GGCAATTCACGACGAA-1-Human_colon_16S8001903	SCL	0.14759	1
TTTCCTCTCTAACTCT-1-Human_colon_16S8117828	MLN	0.0294118	1
AAATGCCCAAGCTGTT-1-Human_colon_16S8001905	ILE	0.178788	4
TTGTAGGAGTGTCCCG-1-Human_colon_16S8001869	DCL	0.0928144	2
CACAGGCAGACTCGGA-1-Human_colon_16S8001869	DCL	0.107463	2
TTAGGCAGTTCCGTCT-1-Human_colon_16S8001903	SCL	0.0857988	2
CAAGATCCACGGCCAT-1-Human_colon_16S8001903	SCL	0.0857988	2
CCTAAAGAGCCAGTAG-1-Human_colon_16S8001903	SCL	0.0636943	4
GGTGAAGCAGGGCATA-1-Human_colon_16S8001903	SCL	0.107034	4
CCACGGATCACCTTAT-1-Human_colon_16S8001903	SCL	0.0856269	4
TGTGGTAAGACTGGGT-1-Human_colon_16S8001903	SCL	0.0988142	4
TCGGGACGTAATAGCA-1-Human_colon_16S8001903	SCL	0.160714	4
CGGGTCATCACTTATC-1-Human_colon_16S8001903	SCL	0.0972644	2
GTCACAATCAGCTCGG-1-Human_colon_16S8001903	SCL	0.0992366	2
GTAGGCCCACGTTGGC-1-Human_colon_16S8001903	SCL	0.0678466	1
ACTTTCAGTAGATTAG-1-Human_colon_16S8001903	SCL	0.133127	4
CTAAGACCATACTCTT-1-Human_colon_16S8001903	SCL	0.0265487	1
TACTTACCAATAGCGG-1-Human_colon_16S8001871	SCL	0.079646	1
CCACTACGTACTTAGC-1-Human_colon_16S8001903	SCL	0.114804	4
ACGAGGAAGAGGACGG-1-Human_colon_16S8001903	SCL	0.127596	1
ACAGCCGTCCAAGTAC-1-Human_colon_16S8001903	SCL	0.0825959	1
ACACCAATCACCATAG-1-Human_colon_16S8001903	SCL	0.0994152	1
AGGTCCGTCGGCTTGG-1-Human_colon_16S8117829	CAE	0.119403	1
TTCGGTCGTGATGTGG-1-Human_colon_16S8117829	CAE	0.113433	2
TACTCATCACACCGCA-1-Human_colon_16S8117829	CAE	0.0808383	2
CAACCTCTCACCTCGT-1-Human_colon_16S8117829	CAE	0.0617284	1
GTGCGGTCAGTACACT-1-Human_colon_16S8117828	MLN	0.0439883	1
CACTCCATCCTTGCCA-1-Human_colon_16S8117828	MLN	0.0294118	1
CACAGTATCCCGGATG-1-Human_colon_16S8001869	DCL	0.106061	1
ACACCCTTCTCGATGA-1-Human_colon_16S8117830	TCL	0.108108	1
TTGCCGTTCCAGATCA-1-Human_colon_16S8001903	SCL	0.0469208	1
GGACAAGAGTCGCCGT-1-FCA_gut8015061	FMLN	0	1
ACGGCCAAGACAAGCC-1-Human_colon_16S8159182	FPIL	0	1
CCTCTGAGTACATGTC-1-Human_colon_16S8159193	CAE	0.11276	17
ACCTTTACATTCCTCG-1-Human_colon_16S8001907	ILE	0.138643	17
TCAGCAAAGTCACGCC-1-Human_colon_16S8001903	SCL	0.0855457	17
GTGTTAGAGCGGCTTC-1-Human_colon_16S8001907	ILE	0.0887574	17
TGACTTTTCGCCGTGA-1-Human_colon_16S8001907	ILE	0.0324484	17
TAAGAGACATGATCCA-1-Human_colon_16S8001905	ILE	0.0530973	17
TTCTTAGAGCTAAGAT-1-Human_colon_16S8001903	SCL	0.0855457	17
TACTTACGTGAAGGCT-1-Human_colon_16S8001905	ILE	0.0855457	17
AAACGGGTCTCCAACC-1-Human_colon_16S8001907	ILE	0.138643	17
TCACGAAAGCAGGCTA-1-Human_colon_16S8001905	ILE	0.0530973	17
TGATTTCCACATGGGA-1-Human_colon_16S8159191	TCL	0.0707965	17
TTCCCAGGTAGCGCAA-1-Human_colon_16S8001905	ILE	0.0855457	17
TCTTCGGCATCACAAC-1-Human_colon_16S8159193	CAE	0.11276	17
GCATACATCTGAAAGA-1-Human_colon_16S8001907	ILE	0.0855457	17
TTCGAAGGTTCGAATC-1-Human_colon_16S8001907	ILE	0.109792	17
ATGGGAGCAGCGTTCG-1-Human_colon_16S8001905	ILE	0.0855457	17
GTACTTTTCGGAAACG-1-Human_colon_16S8001903	SCL	0.114035	2
CCGGTAGCAGCCTATA-1-Human_colon_16S8000484	MLN	0.0957746	1
ATCTACTTCCTTTCGG-1-Human_colon_16S8159193	CAE	0.149425	3
CTGTTTAAGGGCTTGA-1-Human_colon_16S8159191	TCL	0.149425	3
GCACTCTAGGATGCGT-1-Human_colon_16S8159191	TCL	0.149425	3
GAACCTATCGAGGTAG-1-Human_colon_16S8159190	FLI	0	1
AGCATACTCGTTTAGG-1-Human_colon_16S8159186	FMLN	0	1
TGCGCAGAGAGCAATT-1-Human_colon_16S8000484	MLN	0.177966	1
TTCTCCTGTCTGGAGA-1-FCA_gut8015061	FMLN	0	1
TCATTTGTCGAGGTAG-1-FCA_gut8015061	FMLN	0	1
CCAGCGATCAGGCCCA-1-FCA_gut8015061	FMLN	0	1
ACTTTCATCGGTTCGG-1-Human_colon_16S8159188	FMIL	0	1
ACGATGTTCTTGAGAC-1-Human_colon_16S8159188	FMIL	0	1
GTCCTCATCACTCCTG-1-Human_colon_16S8001881	JEJ	0.074184	1
ACAGCCGTCTTTACAC-1-Human_colon_16S8000484	MLN	0.0725076	1
TAGCCGGGTAGATTAG-1-Human_colon_16S8001871	SCL	0.144543	1
TAGGCATCAGCCTGTG-1-Human_colon_16S8159191	TCL	0.0727273	1
CAACTAGGTAGCGCTC-1-Human_colon_16S8001865	ACL	0.111111	4
GGGTCTGTCATCATTC-1-Human_colon_16S8001869	DCL	0.111111	4
TGAGAGGCATCGGAAG-1-Human_colon_16S8001869	DCL	0.0449102	4
TCCCGATAGCTGTTCA-1-Human_colon_16S8001869	DCL	0.0906344	1
CGACCTTAGATGTCGG-1-Human_colon_16S8001869	DCL	0.0570571	2
CTTAGGATCAGTCAGT-1-Human_colon_16S8159191	TCL	0.0936556	1
AGCATACCACTCAGGC-1-Human_colon_16S8001869	DCL	0.0707965	2
GTGCTTCAGTCGCCGT-1-Human_colon_16S8159192	APD	0.0914634	2
TAAACCGAGACGCACA-1-Human_colon_16S8159192	APD	0.0914634	2
TTAACTCAGAGTACCG-1-Human_colon_16S8159191	TCL	0.0540541	3
GATCGATTCAGCTCTC-1-Human_colon_16S8159193	CAE	0.0540541	3
GCTTCCACATATGAGA-1-Human_colon_16S8001903	SCL	0.0570571	3
GTCTCGTTCGGCTACG-1-Human_colon_16S8159191	TCL	0.0425532	2
GAATAAGTCAGATAAG-1-Human_colon_16S8159191	TCL	0.0425532	2
AGCTCCTGTATCACCA-1-Human_colon_16S8159191	TCL	0.0755287	1
CAACTAGTCCTCATTA-1-Human_colon_16S8001903	SCL	0.0615385	4
ATCGAGTAGCTCCTCT-1-Human_colon_16S8001903	SCL	0.0607903	4
CTCTAATCATTCCTCG-1-Human_colon_16S8001903	SCL	0.0615385	4
AGGCCACGTCCATCCT-1-Human_colon_16S8001903	SCL	0.0584615	4
CCGGTAGGTATTACCG-1-Human_colon_16S8159193	CAE	0.0810811	2
CTGGTCTGTAAGTAGT-1-Human_colon_16S8159193	CAE	0.0606061	2
CGTTAGAAGTGTACTC-1-Human_colon_16S8159193	CAE	0.0481928	2
CGTAGCGAGAGTGAGA-1-Human_colon_16S8159193	CAE	0.0481928	2
AGAGTGGGTAAGTAGT-1-Human_colon_16S8001907	ILE	0.0557185	1
GGCGACTAGACAGGCT-1-Human_colon_16S8001903	SCL	0.0755287	1
CTCTGGTAGTGGGTTG-1-Human_colon_16S8001903	SCL	0.0175439	1
TTTGTCATCGCAAACT-1-Human_colon_16S8001903	SCL	0.0563798	1
TACCTATCAGACACTT-1-Human_colon_16S8001903	SCL	0.106383	1
AGTGTCAAGCAGGTCA-1-Human_colon_16S8001903	SCL	0.0426829	1
ACATACGTCGCATGGC-1-Human_colon_16S8001903	SCL	0.0744048	1
TTCCCAGGTATGCTTG-1-Human_colon_16S8117829	CAE	0.0688623	1
GAATGAAGTGATGTGG-1-Human_colon_16S8001869	DCL	0.0742857	1
CATCAGATCACCCGAG-1-Human_colon_16S8001903	SCL	0.103858	1
CCAATCCTCCACGTTC-1-Human_colon_16S8159184	FTIL	0.00284091	1
TGAGGGAGTTCATGGT-1-Human_colon_16S8002624	CAE	0.0541311	1
AAACGGGGTAGCTTGT-1-Human_colon_16S8159191	TCL	0.0557185	1
ATCTACTGTTATCCGA-1-Human_colon_16S8001903	SCL	0.03207	1
AACTCTTTCATCGGAT-1-Human_colon_16S8001903	SCL	0.0778098	1
CGTTCTGTCTGCCAGG-1-Human_colon_16S8117828	MLN	0.0625	1
CAGATCATCTCAAGTG-1-Human_colon_16S8001903	SCL	0.128049	2
CCTCAGTTCCGTACAA-1-Human_colon_16S8117828	MLN	0.0469208	1
GTAGTCAGTACACCGC-1-Human_colon_16S8002624	CAE	0.123894	1
CATCGAACAGAGCCAA-1-Human_colon_16S8117829	CAE	0.101796	1
CGAGCCATCTTGCAAG-1-Human_colon_16S8159186	FMLN	0.102339	1
ACTGATGCACCTATCC-1-Human_colon_16S8001865	ACL	0.106825	1
GACCAATTCGCCAGCA-1-Human_colon_16S8159184	FTIL	0	1
TGCTGCTAGTGATCGG-1-Human_colon_16S8000484	MLN	0.0589971	1
TACCTATTCGTAGGTT-1-Human_colon_16S8001869	DCL	0.041543	1
TAGAGCTCACGACTCG-1-Human_colon_16S8001869	DCL	0.0802292	1
GCTGCAGCATTCCTCG-1-Human_colon_16S8001869	DCL	0.0782609	11
GCACATATCCTCGCAT-1-Human_colon_16S8001869	DCL	0.057971	11
GCTTGAACACCTATCC-1-Human_colon_16S8001869	DCL	0.0608696	11
TGCGCAGCAGACAAAT-1-Human_colon_16S8001869	DCL	0.0550725	11
CTTCTCTTCAAACAAG-1-Human_colon_16S8001867	TCL	0.057971	11
TACCTATAGGTCATCT-1-Human_colon_16S8001869	DCL	0.057971	11
TAGGCATAGAAGGGTA-1-Human_colon_16S8001865	ACL	0.0666667	11
GCCAAATTCACTTATC-1-Human_colon_16S8001869	DCL	0.0521739	11
CTCACACAGGTGCTAG-1-Human_colon_16S8001869	DCL	0.0724638	11
TCAGATGGTTGGTAAA-1-Human_colon_16S8001869	DCL	0.057971	11
TGACAACCAATGGATA-1-Human_colon_16S8001869	DCL	0.0782609	11
CGAGCACGTTCGTTGA-1-Human_colon_16S8117829	CAE	0.066474	1
AACTCTTTCTGGAGCC-1-Human_colon_16S8117828	MLN	0.0491329	1
TTGACTTCAGCGAACA-1-Human_colon_16S8001885	ILE	0.10061	1
GACGGCTGTGCCTGGT-1-Human_colon_16S8000484	MLN	0.110465	1
CTCCTAGTCCTCAACC-1-Human_colon_16S8000484	MLN	0.0501475	1
AGTAGTCCAAGCGCTC-1-Human_colon_16S8000484	MLN	0	1
GACTAACCATTTCAGG-1-Human_colon_16S8001875	APD	0.0994152	1
TCACAAGTCATGCAAC-1-Human_colon_16S8001871	SCL	0.0447761	1
ATAACGCCACCAGTTA-1-Human_colon_16S8001871	SCL	0.0985075	1
GTAGTCAGTCCAGTGC-1-Human_colon_16S8001869	DCL	0.0887574	1
GAGCAGAGTACGAAAT-1-Human_colon_16S8001869	DCL	0.127596	1
GAACATCGTATATGAG-1-Human_colon_16S8001869	DCL	0.0997067	4
CACCTTGCATTTGCCC-1-Human_colon_16S8001869	DCL	0.103858	1
CACACTCGTGTTGGGA-1-Human_colon_16S8001865	ACL	0.0941176	4
TACGGATAGGGCTTCC-1-Human_colon_16S8001863	CAE	0.0703812	1
CAGCAGCTCTCACATT-1-Human_colon_16S8001863	CAE	0.0469208	1
TTGACTTAGGTGTGGT-1-Human_colon_16S8001903	SCL	0.00291545	2
TTTGGTTAGGTCATCT-1-Human_colon_16S8159191	TCL	0.0116618	2
GGGAGATAGTACGATA-1-Human_colon_16S8159191	TCL	0.114907	1
AACCGCGGTAGAGGAA-1-Human_colon_16S8159192	APD	0.0750751	1
GGCTCGATCCTCAATT-1-Human_colon_16S8159191	TCL	0.0830769	2
GACGCGTCATGCGCAC-1-Human_colon_16S8159191	TCL	0.0682493	1
AACGTTGAGGCGACAT-1-Human_colon_16S8159191	TCL	0.0801187	1
GCACTCTAGGCTAGAC-1-Human_colon_16S8159193	CAE	0.130435	1
TTTGCGCTCTAAGCCA-1-Human_colon_16S8001907	ILE	0.0714286	2
GGAATAACATGAGCGA-1-Human_colon_16S8001907	ILE	0.0684524	2
AAGTCTGGTCTTGATG-1-Human_colon_16S8001907	ILE	0.0443787	1
AAGGTTCAGGTTCCTA-1-Human_colon_16S8001907	ILE	0.0645161	1
CCCAATCCAATTCCTT-1-Human_colon_16S8001903	SCL	0.0442478	1
CGTAGGCAGACGCTTT-1-Human_colon_16S8001903	SCL	0.0267062	2
CGGACACTCCACTCCA-1-Human_colon_16S8001903	SCL	0.0267062	2
TCACAAGTCTACCTGC-1-Human_colon_16S8159192	APD	0.137615	3
TGGACGCCATACGCTA-1-Human_colon_16S8001903	SCL	0.110119	1
TCGAGGCTCATGTCCC-1-Human_colon_16S8001903	SCL	0.0701754	1
CTGCTGTAGATATGCA-1-Human_colon_16S8001903	SCL	0.0783133	3
TAAACCGCAGCTGTGC-1-Human_colon_16S8001903	SCL	0.0783133	3
AAACCTGTCAAAGTAG-1-Human_colon_16S8001903	SCL	0.0783133	3
GGAGCAACATTGTGCA-1-Human_colon_16S8001903	SCL	0.00597015	1
CTTAGGAAGCACCGCT-1-Human_colon_16S8001903	SCL	0.077381	5
CGGACACGTATTACCG-1-Human_colon_16S8001903	SCL	0.0597015	1
TCTTTCCCAAACTGCT-1-Human_colon_16S8159191	TCL	0.103659	1
ATTACTCGTCGCCATG-1-Human_colon_16S8001903	SCL	0.0446429	5
CATGGCGTCTCTTGAT-1-Human_colon_16S8001903	SCL	0.0386905	5
AACTCAGTCTGTACGA-1-Human_colon_16S8001903	SCL	0.025	5
CAACTAGGTCTGGTCG-1-Human_colon_16S8001903	SCL	0.0441176	1
AGATCTGCAGCATGAG-1-Human_colon_16S8001903	SCL	0.131965	1
AACTGGTTCTGCGTAA-1-Human_colon_16S8001903	SCL	0.0625	5
CTTAACTAGCTAACAA-1-Human_colon_16S8117829	CAE	0.102102	1
TGACAACAGACTTTCG-1-Human_colon_16S8117828	MLN	0.0266272	1
CGTAGCGAGCGCTCCA-1-Human_colon_16S8001905	ILE	0.116071	1
GGATTACTCATACGGT-1-Human_colon_16S8117828	MLN	0.0233236	1
CATGACAAGCGATCCC-1-Human_colon_16S8117828	MLN	0.0479042	1
CAGTCCTTCTGGGCCA-1-Human_colon_16S8117828	MLN	0.0884956	1
ACACCGGTCACAATGC-1-Human_colon_16S8117828	MLN	0	1
CTCTAATCACTGTTAG-1-Human_colon_16S8117829	CAE	0.0233918	1
GCGCAACAGCCCAATT-1-Human_colon_16S8001903	SCL	0.0436047	1
ATCCGAAAGCCAACAG-1-Human_colon_16S8159191	TCL	0.0676471	2
CGAATGTTCACTTACT-1-Human_colon_16S8159193	CAE	0.0735294	2
GTGTTAGAGACCTAGG-1-Human_colon_16S8001903	SCL	0.108434	1
GAACCTACACTTAACG-1-Human_colon_16S8001903	SCL	0.267647	1
CTGCCTAAGCGTGTCC-1-Human_colon_16S8159191	TCL	0.136095	1
CAGCTGGAGGCTATCT-1-Human_colon_16S8002629	TCL	0.116959	1
CTCGTCATCTTCTGGC-1-Human_colon_16S8001869	DCL	0.13881	1
GTTACAGAGAAGATTC-1-Human_colon_16S8001903	SCL	0.0993976	2
ATCATCTGTGACTACT-1-Human_colon_16S8001903	SCL	0.0993976	2
CCACGGACAGGTGGAT-1-Human_colon_16S8001869	DCL	0.130435	1
CACAAACGTGGGTATG-1-Human_colon_16S8001871	SCL	0.0757576	1
CTCAGAACATCCAACA-1-Human_colon_16S8001903	SCL	0.10241	2
GCATGCGTCTATGTGG-1-Human_colon_16S8001907	ILE	0.0174419	1
GCGCGATGTCAAAGAT-1-Human_colon_16S8159184	FTIL	0	1
ATGTGTGTCTGGGCCA-1-Human_colon_16S8001903	SCL	0.0993976	1
AAGCCGCCATGGTAGG-1-Human_colon_16S8159191	TCL	0.154519	3
TAGAGCTAGCTCAACT-1-Human_colon_16S8001903	SCL	0.151603	3
GAACCTATCGAGAACG-1-Human_colon_16S8001903	SCL	0.151603	3
TTCCCAGGTCGAGATG-1-Human_colon_16S8001871	SCL	0.118841	1
GGGAATGTCCGTCATC-1-Human_colon_16S8159193	CAE	0.0737463	2
ATTGGACAGGTGTTAA-1-Human_colon_16S8001903	SCL	0.0560472	2
AGCTTGACAAGCGCTC-1-Human_colon_16S8001869	DCL	0.0263158	1
AGAATAGAGAGCTGGT-1-Human_colon_16S8000484	MLN	0.0692771	1
GAACCTAGTGATGTGG-1-Human_colon_16S8001869	DCL	0.0705882	1
TACTTACCATCACCCT-1-Human_colon_16S8117828	MLN	0.0857143	1
TGTATTCGTCTAACGT-1-Human_colon_16S8001903	SCL	0.113372	1
ACGATGTGTACTTCTT-1-Human_colon_16S8001903	SCL	0.0903614	2
GGCTGGTCATTGTGCA-1-Human_colon_16S8001905	ILE	0.129944	2
GCAATCAAGCTGAAAT-1-Human_colon_16S8001905	ILE	0.132768	2
CATGGCGGTGCGATAG-1-Human_colon_16S8117828	MLN	0.0588235	1
GGAAAGCGTCCCTACT-1-Human_colon_16S8159186	FMLN	0	1
GGGCACTAGTGACTCT-1-Human_colon_16S8001881	JEJ	0.173653	1
CGTCCATTCAGAAATG-1-Human_colon_16S8001869	DCL	0.114706	2
CAAGATCAGGACGAAA-1-Human_colon_16S8001869	DCL	0.114706	2
TCAACGAAGCCGCCTA-1-Human_colon_16S8001867	TCL	0.0293255	1
CAGGTGCCAGCCAATT-1-Human_colon_16S8159191	TCL	0.0563798	1
TAAGTGCGTAGCGATG-1-Human_colon_16S8001903	SCL	0.0860534	1
CGACCTTGTTCAGCGC-1-Human_colon_16S8000484	MLN	0.0377907	1
TCTTTCCGTGCATCTA-1-Human_colon_16S8001863	CAE	0.116618	1
TCAACGAAGGTCATCT-1-FCA_gut8015061	FMLN	0	1
TTCTCAACAGGGATTG-1-FCA_gut8015061	FMLN	0	2
CATGACAGTCTGATTG-1-FCA_gut8015061	FMLN	0	2
CTCATTACATGGGAAC-1-Human_colon_16S8159191	TCL	0.13783	1
TGAGGGAGTAAGTAGT-1-Human_colon_16S8001903	SCL	0.134897	6
GTCTCGTAGTGTACCT-1-Human_colon_16S8001905	ILE	0.134897	6
GGTGAAGGTCGACTAT-1-Human_colon_16S8001903	SCL	0.140762	6
TTGGCAACAGTATCTG-1-Human_colon_16S8159193	CAE	0.143695	6
AGCTCTCTCACCAGGC-1-Human_colon_16S8001905	ILE	0.140762	6
AGTGAGGGTATGGTTC-1-Human_colon_16S8001907	ILE	0.143695	6
TCACAAGAGCCATCGC-1-Human_colon_16S8001903	SCL	0.108504	1
GTACTCCTCATCTGTT-1-Human_colon_16S8001903	SCL	0.017341	1
CGTGTAATCAGCACAT-1-Human_colon_16S8001903	SCL	0.0623145	1
CGCTGGAAGTAGCCGA-1-Human_colon_16S8000484	MLN	0.123167	1
CGACCTTCACATTTCT-1-Human_colon_16S8001903	SCL	0.116959	1
ATAAGAGGTTGGTTTG-1-Human_colon_16S8001871	SCL	0.111429	1
CAACTAGGTAAGGATT-1-FCA_gut8015061	FMLN	0	1
CGATGGCGTTACGGAG-1-Human_colon_16S8001907	ILE	0.0615836	1
CACATAGCATGGGAAC-1-Human_colon_16S8001903	SCL	0.0996979	3
CGGGTCATCTGCGTAA-1-Human_colon_16S8001903	SCL	0.0996979	3
ACGATGTCAGGTGCCT-1-Human_colon_16S8001903	SCL	0.0996979	3
GGGCATCCAGATCCAT-1-FCA_gut8015061	FMLN	0	1
GCTTCCATCGGAAATA-1-Human_colon_16S8000484	MLN	0.105114	1
ACACTGAGTCTAGTGT-1-Human_colon_16S8001871	SCL	0.0979228	2
CGGACTGCATTCCTGC-1-Human_colon_16S8001867	TCL	0.0979228	2
GCGGGTTCAGTCGTGC-1-Human_colon_16S8159191	TCL	0.136628	1
ACGCCAGGTCCAGTTA-1-Human_colon_16S8001903	SCL	0.108883	1
GGGCACTCATGGATGG-1-Human_colon_16S8000484	MLN	0.170588	1
AGTAGTCCATGGTCAT-1-Human_colon_16S8001869	DCL	0.162319	1
CGAACATTCTATCCTA-1-Human_colon_16S8001871	SCL	0.156805	1
GTCTCGTTCTACTTAC-1-Human_colon_16S8159188	FMIL	0	1
GATGAGGAGCTAGTGG-1-Human_colon_16S8001903	SCL	0.152047	1
TCGAGGCTCGGGAGTA-1-Human_colon_16S8001903	SCL	0.120588	1
CCCAATCTCCTTTCTC-1-FCA_gut8015061	FMLN	0.00292398	1
TTAGGCAAGATAGCAT-1-Human_colon_16S8001903	SCL	0.121662	1
GAGCAGATCGTTTGCC-1-Human_colon_16S8001903	SCL	0.107463	2
GTCTTCGTCTGCAGTA-1-Human_colon_16S8001903	SCL	0.107463	2
TTGCCGTTCATGTGGT-1-Human_colon_16S8002629	TCL	0.084058	1
GGATTACAGGGTGTTG-1-Human_colon_16S8000484	MLN	0	1
CCGTTCATCCCAACGG-1-FCA_gut8015061	FMLN	0	1
AGGTCCGCAATTCCTT-1-Human_colon_16S8001903	SCL	0.231003	2
CGTTCTGAGTACGTAA-1-Human_colon_16S8001903	SCL	0.231003	2
CACATAGAGGGCATGT-1-Human_colon_16S8001903	SCL	0.0489914	1
TAGTTGGAGAAACCAT-1-Human_colon_16S8001869	DCL	0.131965	2
CATGACACATCGATTG-1-Human_colon_16S8001869	DCL	0.131965	2
GTCATTTTCGCAAGCC-1-Human_colon_16S8001869	DCL	0.143695	3
CACACCTGTGTGACGA-1-Human_colon_16S8001863	CAE	0.152493	3
ACTGTCCCAGGGTATG-1-Human_colon_16S8001865	ACL	0.13783	3
GCACTCTGTGAGTGAC-1-FCA_gut8015061	FMLN	0	1
GCATGCGGTGTAAGTA-1-FCA_gut8015061	FMLN	0	1
GGAAAGCTCCTTCAAT-1-Human_colon_16S8159182	FPIL	0	1
TAGAGCTCACCGTTGG-1-Human_colon_16S8001903	SCL	0.0473373	2
GTCTCGTTCGTATCAG-1-Human_colon_16S8001903	SCL	0.0443787	2
CGTAGGCAGGGATCTG-1-Human_colon_16S8159191	TCL	0.0769231	2
AGATTGCAGCCCGAAA-1-Human_colon_16S8159193	CAE	0.0742857	1
GACCAATCAAGCGATG-1-Human_colon_16S8000484	MLN	0.109827	1
ATTGGTGTCGCATGAT-1-Human_colon_16S8117828	MLN	0	1
CAACTAGGTATGCTTG-1-Human_colon_16S8001903	SCL	0.0789474	1
AGCATACGTATTCGTG-1-Human_colon_16S8159191	TCL	0.0845921	6
AAGCCGCTCATGCATG-1-Human_colon_16S8001903	SCL	0.0287356	1
CAACCAAAGGAGTAGA-1-Human_colon_16S8001867	TCL	0.142442	1
AGATCTGCAAGGCTCC-1-Human_colon_16S8001869	DCL	0.0887574	3
AGTCTTTAGCTCAACT-1-Human_colon_16S8001869	DCL	0.0650888	3
CAACCAAGTGCTCTTC-1-Human_colon_16S8001871	SCL	0.0621302	3
TCGTACCAGTGCCATT-1-Human_colon_16S8001903	SCL	0.054755	2
AACTGGTTCGGAAACG-1-Human_colon_16S8159193	CAE	0.054755	2
TCCCGATTCCTCCTAG-1-Human_colon_16S8001905	ILE	0.0140845	1
ACGGGCTCAATAGCAA-1-Human_colon_16S8001903	SCL	0.0982143	4
GAAACTCGTGCGAAAC-1-Human_colon_16S8001903	SCL	0.0982143	4
TGGCCAGCAGGTCGTC-1-Human_colon_16S8001903	SCL	0.0982143	4
AGAGTGGGTCCCGACA-1-Human_colon_16S8001903	SCL	0.0982143	4
TCAGATGTCTAGAGTC-1-Human_colon_16S8001869	DCL	0.0895522	1
TACCTTAGTTCCTCCA-1-Human_colon_16S8001907	ILE	0.0634441	6
CAGCTAACAAAGTGCG-1-Human_colon_16S8159191	TCL	0.085044	2
CTGTGCTTCAGTACGT-1-Human_colon_16S8159191	TCL	0.0909091	2
GATCGATTCGTGGACC-1-Human_colon_16S8001903	SCL	0.0816327	2
CTCGGAGGTACTTGAC-1-Human_colon_16S8159191	TCL	0.0670554	2
AAAGCAAGTCTGCCAG-1-Human_colon_16S8001905	ILE	0.106509	5
GTGCTTCAGTTCGCGC-1-Human_colon_16S8001907	ILE	0.112426	5
TTCTACACATCGGACC-1-Human_colon_16S8001907	ILE	0.112426	5
CCGTACTTCAGTGTTG-1-Human_colon_16S8001907	ILE	0.10355	5
TATCTCAAGATCACGG-1-Human_colon_16S8001907	ILE	0.112426	5
CACCTTGGTCTAGTCA-1-Human_colon_16S8159193	CAE	0.0632911	2
GAAGCAGCACAGGCCT-1-Human_colon_16S8001905	ILE	0.0789474	2
TGCGGGTGTAAGTGGC-1-Human_colon_16S8001905	ILE	0.139053	1
ACAGCTACAATACGCT-1-Human_colon_16S8001905	ILE	0.0855457	2
TTTGCGCGTAGCTTGT-1-Human_colon_16S8001903	SCL	0.110787	2
CAGCAGCAGACTACAA-1-Human_colon_16S8001907	ILE	0.108761	6
ATCCGAATCTTGCAAG-1-Human_colon_16S8159191	TCL	0.162651	1
ATCCGAACATATGGTC-1-Human_colon_16S8001903	SCL	0.0860534	1
CACCTTGGTCTAGCCG-1-Human_colon_16S8001907	ILE	0.127273	6
ACGGGTCGTGAGCGAT-1-Human_colon_16S8001869	DCL	0.0890208	1
TGCGCAGAGAGGTAGA-1-Human_colon_16S8001903	SCL	0.070028	1
GCGCGATGTTCCACAA-1-Human_colon_16S8159191	TCL	0.167155	1
CCTTCGATCGTGACAT-1-Human_colon_16S8159191	TCL	0.134111	2
AGGTCCGCACATTAGC-1-Human_colon_16S8001905	ILE	0.137026	2
GCTCTGTCAGGCTCAC-1-Human_colon_16S8159193	CAE	0.0943953	1
CGGCTAGTCTCGATGA-1-Human_colon_16S8159193	CAE	0.188953	1
CAAGGCCCAAACTGTC-1-Human_colon_16S8159193	CAE	0.166172	1
GGCGTGTCAGTAAGCG-1-Human_colon_16S8001907	ILE	0.162011	1
TGCCCTAAGCTAGTTC-1-Human_colon_16S8001905	ILE	0.164179	2
ACTTGTTTCCTACAGA-1-Human_colon_16S8001903	SCL	0.179104	2
TATCTCACATTGGGCC-1-Human_colon_16S8117829	CAE	0.104651	1
GATGAAAAGCTTATCG-1-Human_colon_16S8001875	APD	0.0317003	1
CCCTCCTGTAGCGATG-1-Human_colon_16S8001905	ILE	0.151703	1
GCAGTTAAGACGCTTT-1-Human_colon_16S8001903	SCL	0.0529412	1
CTCGTACAGTGTACGG-1-Human_colon_16S8001903	SCL	0.0888252	1
TCTCTAACATCTATGG-1-FCA_gut8015061	FMLN	0	1
ACGGGTCGTGACGGTA-1-Human_colon_16S8117830	TCL	0.0428571	2
CACAGTATCCAGATCA-1-Human_colon_16S8117829	CAE	0.0542857	2
AGCAGCCCAAAGCAAT-1-Human_colon_16S8001869	DCL	0.0758017	1
AGAGCGACACATAACC-1-Human_colon_16S8001903	SCL	0.0584958	2
AGGGTGAAGCTAGTGG-1-FCA_gut8015061	FMLN	0	1
CAGCATATCTTACCTA-1-Human_colon_16S8001903	SCL	0.0729167	1
GCATGCGCAACACCTA-1-Human_colon_16S8002629	TCL	0	1
CGCCAAGAGCTGGAAC-1-Human_colon_16S8159191	TCL	0.169096	1
ATGGGAGAGCTGTTCA-1-Human_colon_16S8159191	TCL	0.174927	2
ACGTCAAAGTACATGA-1-Human_colon_16S8159191	TCL	0.174927	2
AGCCTAACAGCTCGCA-1-Human_colon_16S8001903	SCL	0.133136	1
TGCTACCAGTACATGA-1-Human_colon_16S8001903	SCL	0.164706	1
ATCATGGTCGGTTAAC-1-Human_colon_16S8001903	SCL	0.139053	1
TTAGGACGTCTTCGTC-1-Human_colon_16S8117830	TCL	0	1
GAAGCAGGTAGTAGTA-1-Human_colon_16S8001905	ILE	0.114804	6
TTAGGACTCCGGCACA-1-Human_colon_16S8001869	DCL	0.160237	1
GTAACGTGTAGGCTGA-1-Human_colon_16S8001869	DCL	0.201183	1
TAGTGGTTCAAACCAC-1-Human_colon_16S8001869	DCL	0.136905	1
CGTGTAACATCCTTGC-1-Human_colon_16S8002629	TCL	0.130312	1
CGCGTTTCATATGCTG-1-Human_colon_16S8002629	TCL	0.0672515	1
ATCGAGTGTCAAAGCG-1-Human_colon_16S8001903	SCL	0.133903	1
GGTGCGTAGGGTGTTG-1-Human_colon_16S8117828	MLN	0.0509915	1
CTCACACTCATCGGAT-1-Human_colon_16S8001869	DCL	0.123494	1
ACGATGTCAATGAAAC-1-Human_colon_16S8001905	ILE	0.0574018	6
ACGCCGATCCTCAACC-1-Human_colon_16S8117828	MLN	0.0677966	1
TTCGGTCCACGAGGTA-1-Human_colon_16S8159193	CAE	0.0973451	1
AGTGGGACAGTAAGCG-1-Human_colon_16S8001903	SCL	0.114035	1
TCAGCTCTCCTCCTAG-1-Human_colon_16S8001865	ACL	0.0780347	2
GTCACGGTCGCGCCAA-1-Human_colon_16S8001867	TCL	0.0780347	2
GTCACGGGTGCTTCTC-1-Human_colon_16S8001869	DCL	0.0901163	1
GGAAAGCGTACATGTC-1-Human_colon_16S8001869	DCL	0.0712166	1
GCATGATTCATTTGGG-1-Human_colon_16S8001865	ACL	0.0890805	1
TTGCCGTCATCGTCGG-1-Human_colon_16S8159191	TCL	0.113043	1
CATCAGAGTGGAAAGA-1-Human_colon_16S8159191	TCL	0.0606936	1
GAAATGATCGGTGTTA-1-Human_colon_16S8001903	SCL	0.0470588	1
TGGCCAGGTCCCTTGT-1-Human_colon_16S8117828	MLN	0.0147059	1
CGAATGTTCATTCACT-1-Human_colon_16S8117828	MLN	0.122754	1
TTTATGCAGTGGACGT-1-Human_colon_16S8002629	TCL	0.128358	1
TACGGTACAATAGCAA-1-Human_colon_16S8000484	MLN	0.214502	1
TGAGCCGGTAGATTAG-1-Human_colon_16S8000484	MLN	0.0960452	1
CTGATCCCATCCTTGC-1-Human_colon_16S8001865	ACL	0.0457143	1
GGACATTAGCGATGAC-1-Human_colon_16S8159191	TCL	0.0970588	1
ACTGAGTTCCCGGATG-1-Human_colon_16S8159191	TCL	0.101156	1
ATCACGAGTGGGTCAA-1-Human_colon_16S8117829	CAE	0.0997151	1
ACACCGGTCAACACGT-1-Human_colon_16S8117828	MLN	0.00293255	1
ATGAGGGAGGATATAC-1-FCA_gut8015061	FMLN	0	1
CAAGGCCAGTGGTCCC-1-Human_colon_16S8002624	CAE	0.0813253	1
AAGACCTTCACTTATC-1-Human_colon_16S8001871	SCL	0.144886	2
CGGCTAGGTACGCACC-1-Human_colon_16S8001871	SCL	0.144886	2
GGGCACTCATTCTCAT-1-Human_colon_16S8117828	MLN	0.0348837	1
CGTAGGCCAATGAATG-1-Human_colon_16S8117828	MLN	0	1
TACGGGCCACATTAGC-1-Human_colon_16S8001907	ILE	0.0974212	1
CTTACCGGTTAAGACA-1-Human_colon_16S8159192	APD	0.121302	3
TGTATTCGTGCAGACA-1-Human_colon_16S8159191	TCL	0.121302	3
GAGCAGACAGGGTTAG-1-Human_colon_16S8001903	SCL	0.121302	3
GTTCTCGGTTTGTTGG-1-Human_colon_16S8001903	SCL	0.0664653	2
TGTGTTTTCAACGCTA-1-Human_colon_16S8001903	SCL	0.0664653	2
TACACGAGTACGCTGC-1-Human_colon_16S8001903	SCL	0.137026	1
ACCGTAATCTAACTTC-1-Human_colon_16S8117829	CAE	0.102041	1
CACATAGAGAGCTGCA-1-Human_colon_16S8001869	DCL	0.0833333	1
ATCATGGAGATATGGT-1-Human_colon_16S8117829	CAE	0.138235	1
CGTCACTTCACTATTC-1-Human_colon_16S8001869	DCL	0.127596	2
CAAGTTGAGTCGCCGT-1-Human_colon_16S8001869	DCL	0.127596	2
AACCGCGTCGCATGAT-1-Human_colon_16S8001903	SCL	0.0526316	1
GGCGTGTCACGTAAGG-1-Human_colon_16S8001903	SCL	0.111111	2
CTACCCATCTGTTTGT-1-Human_colon_16S8002628	DCL	0.0512821	1
CTACCCAGTCTCCACT-1-Human_colon_16S8000484	MLN	0	1
AGTCTTTTCGTTTATC-1-Human_colon_16S8001865	ACL	0.102041	1
GAGGTGACATACTACG-1-Human_colon_16S8001903	SCL	0.10951	1
TGGTTAGAGAGGGATA-1-FCA_gut8015061	FMLN	0	1
TTAGTTCAGAAACGCC-1-Human_colon_16S8159186	FMLN	0	1
ACTATCTTCGGCTTGG-1-Human_colon_16S8159183	FMIL	0	1
TGACAACGTACCGTAT-1-Human_colon_16S8117828	MLN	0.0773639	1
GTGCAGCCATCACGAT-1-Human_colon_16S8159183	FMIL	0	1
CGGAGTCAGGAGTACC-1-Human_colon_16S8002629	TCL	0.0670554	1
TACTCGCCAGCATACT-1-Human_colon_16S8000484	MLN	0	1
TTAACTCCAAACCCAT-1-Human_colon_16S8001869	DCL	0.0769231	1
AGTCTTTTCGGGAGTA-1-Human_colon_16S8159193	CAE	0.14497	1
GTGTGCGGTTTCCACC-1-Human_colon_16S8001869	DCL	0.102941	1
CGTCAGGTCTGATACG-1-Human_colon_16S8001903	SCL	0.111446	4
TTGGAACAGGACCACA-1-Human_colon_16S8159191	TCL	0.0963855	4
GCTCTGTGTGGAAAGA-1-Human_colon_16S8001907	ILE	0.0179641	1
CCTCAGTAGATGGCGT-1-Human_colon_16S8001903	SCL	0.109756	4
TTAGGACCAAACCTAC-1-Human_colon_16S8001903	SCL	0.103659	4
GCATGTACATCGATTG-1-Human_colon_16S8001903	SCL	0.0762463	1
TCAGCAAAGGATGGTC-1-FCA_gut8015059	FTIL	0	1
GAAATGAAGAAACGCC-1-Human_colon_16S8159191	TCL	0.129794	1
TTCGAAGCAGACGCCT-1-Human_colon_16S8001881	JEJ	0.101408	1
TATCTCACAAGAAAGG-1-Human_colon_16S8001903	SCL	0.209581	2
CCGGGATCATCTCGCT-1-Human_colon_16S8001903	SCL	0.209581	2
GCTGCAGAGAGCCCAA-1-Human_colon_16S8001903	SCL	0.168142	1
ATCATGGCATTTGCTT-1-Human_colon_16S8001867	TCL	0.125364	1
GGTGAAGCATGCATGT-1-Human_colon_16S8159194	MLN	0.048048	1
TCGCGTTCAGGTTTCA-1-Human_colon_16S8159193	CAE	0.0962099	1
AAGGTTCCATTTGCCC-1-Human_colon_16S8001903	SCL	0.112094	1
GTGCATACATGCCTAA-1-Human_colon_16S8117828	MLN	0.0938416	1
CATCAAGAGCGCTCCA-1-Human_colon_16S8159193	CAE	0.111437	3
CGAGCACAGGAGTACC-1-Human_colon_16S8001907	ILE	0.11276	3
GCTGCGACATACAGCT-1-Human_colon_16S8001907	ILE	0.120944	3
AAGCCGCAGTCCGTAT-1-Human_colon_16S8001867	TCL	0.225519	1
GAGGTGATCAGTCCCT-1-Human_colon_16S8159192	APD	0.179412	1
GAAATGATCTTTCCTC-1-Human_colon_16S8159191	TCL	0.197059	1
ATCATCTAGCAACGGT-1-Human_colon_16S8001905	ILE	0.197605	1
GAAGCAGTCTAGAGTC-1-Human_colon_16S8001903	SCL	0.12766	1
TCAGGTAGTTACTGAC-1-Human_colon_16S8001903	SCL	0.194118	1
TCGTAGAAGGGCACTA-1-Human_colon_16S8001871	SCL	0.170659	1
ACGAGGATCAACCAAC-1-Human_colon_16S8001869	DCL	0.151786	2
ATAAGAGAGGGTCTCC-1-Human_colon_16S8001869	DCL	0.160714	2
GCATACAAGTAGATGT-1-Human_colon_16S8001867	TCL	0.147239	1
GTACGTAAGAGTACAT-1-FCA_gut8015061	FMLN	0	1
CTTGGCTTCCAAAGTC-1-Human_colon_16S8159191	TCL	0.172107	1
TTTCCTCAGAAACGCC-1-Human_colon_16S8001903	SCL	0.170088	1
CTGAAGTAGCCGTCGT-1-Human_colon_16S8001903	SCL	0.228739	1
ACCTTTAAGTCCAGGA-1-Human_colon_16S8159193	CAE	0.117117	1
GACTAACTCAACGGCC-1-Human_colon_16S8001903	SCL	0.0690691	1
ACACCCTTCTTCGAGA-1-Human_colon_16S8117828	MLN	0	1
CGCTATCAGAGTCGGT-1-Human_colon_16S8001903	SCL	0.19186	1
ATCTACTCACTCGACG-1-Human_colon_16S8001903	SCL	0.120344	1
GTCACGGAGGGCATGT-1-Human_colon_16S8001869	DCL	0.0326409	1
GGCAATTAGCGTCTAT-1-Human_colon_16S8001869	DCL	0.0465116	1
CAACCAACAGCTGTGC-1-Human_colon_16S8001869	DCL	0.0660661	1
GGAAAGCAGTGTACTC-1-Human_colon_16S8159194	MLN	0.164706	1
GCTCTGTCATTCGACA-1-Human_colon_16S8117828	MLN	0	1
CGTCAGGGTCATCCCT-1-Human_colon_16S8117828	MLN	0.0260116	1
GTCCTCAAGGAATCGC-1-Human_colon_16S8001871	SCL	0.15942	1
TTTACTGCATCATCCC-1-Human_colon_16S8000484	MLN	0.0737463	1
GACAGAGCAAAGGCGT-1-Human_colon_16S8001871	SCL	0.113433	1
CTCGTCAAGCTCCTTC-1-Human_colon_16S8001871	SCL	0.154971	1
AGTCTTTTCCTACAGA-1-Human_colon_16S8002629	TCL	0.031339	1
TGAGCCGCAGACGCTC-1-Human_colon_16S8000484	MLN	0.0375723	1
GATCGATGTCCGACGT-1-Human_colon_16S8001871	SCL	0.128358	1
TTGGCAATCCTTGGTC-1-Human_colon_16S8001869	DCL	0.0967742	1
GTAACTGTCTGCAGTA-1-Human_colon_16S8001865	ACL	0.0835735	1
ATTGGACGTATAGGGC-1-Human_colon_16S8159191	TCL	0.0680473	2
GTAACGTAGGGTGTTG-1-Human_colon_16S8159191	TCL	0.0979228	2
TTTGGTTAGTTCGCAT-1-Human_colon_16S8159191	TCL	0.0837989	6
CTAAGACTCGAGAGCA-1-Human_colon_16S8159192	APD	0	1
GGCGTGTCAGCTCGAC-1-Human_colon_16S8159191	TCL	0.0637681	1
CTGATAGCATACGCTA-1-Human_colon_16S8001905	ILE	0.0573066	2
AAGGTTCTCGTCGTTC-1-Human_colon_16S8159191	TCL	0.0601719	2
TTGCGTCAGGATGGTC-1-Human_colon_16S8001903	SCL	0.0523256	1
TAGGCATAGGGTGTGT-1-Human_colon_16S8117831	SCL	0.0938416	1
CGAATGTTCCATGAGT-1-Human_colon_16S8001905	ILE	0.15407	6
AACTTTCAGTTTGCGT-1-Human_colon_16S8001903	SCL	0.15407	6
AGGGATGTCCTATTCA-1-Human_colon_16S8001905	ILE	0.110465	6
ACAGCCGCATTCCTGC-1-Human_colon_16S8001905	ILE	0.110465	6
GCACTCTAGAGAACAG-1-Human_colon_16S8159193	CAE	0.142442	6
GATGCTAAGTCGTACT-1-Human_colon_16S8001869	DCL	0.0591716	1
AACACGTCAAGAGGCT-1-Human_colon_16S8001903	SCL	0.208459	2
CCAATCCGTTATGCGT-1-Human_colon_16S8159193	CAE	0.208459	2
CACATAGAGAACAACT-1-Human_colon_16S8159193	CAE	0.202381	1
CGTTCTGCAGTCTTCC-1-Human_colon_16S8001903	SCL	0.195846	1
TTGACTTGTCTCGTTC-1-Human_colon_16S8117829	CAE	0.0982143	1
ATGGGAGCAAGGGTCA-1-Human_colon_16S8001903	SCL	0.0530973	1
TTTGCGCAGAACTGTA-1-Human_colon_16S8117830	TCL	0.0495627	1
CTAGTGACAAAGGTGC-1-Human_colon_16S8117830	TCL	0.0845481	1
GTTCTCGGTCTAACGT-1-Human_colon_16S8002629	TCL	0.0347826	1
TGTGTTTAGGTGACCA-1-Human_colon_16S8117828	MLN	0.0436047	1
TTGGAACAGGGTGTTG-1-Human_colon_16S8001867	TCL	0.301724	1
TGTTCCGCATGCAACT-1-Human_colon_16S8159186	FMLN	0	1
AGAGTGGTCTTCATGT-1-Human_colon_16S8159186	FMLN	0	1
GACGGCTGTACAGTTC-1-Human_colon_16S8000484	MLN	0.0988372	1
ATCCACCAGATGAGAG-1-Human_colon_16S8001873	REC	0.159763	2
TACTTACGTCGAGTTT-1-Human_colon_16S8001869	DCL	0.177515	2
CCCAGTTTCGGTGTCG-1-Human_colon_16S8159192	APD	0.0534125	1
ATTCTACGTTAGTGGG-1-FCA_gut8015061	FMLN	0	1
CCGTTCATCGTCTGCT-1-Human_colon_16S8159193	CAE	0.0764706	1
TCTATTGCAACGCACC-1-Human_colon_16S8001903	SCL	0.0205882	1
CTACCCAGTAAACCTC-1-Human_colon_16S8001903	SCL	0.0730994	1
CGTCAGGTCAGCTCTC-1-Human_colon_16S8001903	SCL	0.145773	1
ACGAGCCTCTACTCAT-1-Human_colon_16S8002623	JEJ	0.129771	1
TGTGTTTGTAGCCTCG-1-Human_colon_16S8002629	TCL	0.174089	1
CCTCTGAAGATCCTGT-1-Human_colon_16S8117828	MLN	0.0617647	1
ACGGGTCGTCTAAACC-1-Human_colon_16S8000484	MLN	0.047619	1
TTCTACATCACATGCA-1-Human_colon_16S8001875	APD	0.074184	1
CTCGAGGAGTGCCAGA-1-Human_colon_16S8117829	CAE	0.0617647	1
CCGTACTTCCGAGCCA-1-Human_colon_16S8117828	MLN	0.0327381	1
CGTCCATGTTCTGAAC-1-Human_colon_16S8001869	DCL	0.0384615	1
CCTCAGTTCGGCGCAT-1-Human_colon_16S8001869	DCL	0.0625	1
GTCGGGTTCGAACGGA-1-Human_colon_16S8159192	APD	0.102339	1
GGAACTTTCGCTTGTC-1-Human_colon_16S8159191	TCL	0.100295	1
CACAAACGTTCCATGA-1-Human_colon_16S8159191	TCL	0.0810811	2
GCGACCACAATGGAAT-1-Human_colon_16S8159193	CAE	0.0776119	2
AAAGTAGCAGTCAGCC-1-Human_colon_16S8001903	SCL	0.110778	3
TAAGCGTGTCATATGC-1-Human_colon_16S8001903	SCL	0.110778	3
CTTAACTCAGCCTTTC-1-Human_colon_16S8001903	SCL	0.110778	3
CACCTTGTCTCATTCA-1-Human_colon_16S8001903	SCL	0.0750751	2
CAAGATCGTGACTCAT-1-Human_colon_16S8159190	FLI	0	1
TCTCATATCCTGCTTG-1-Human_colon_16S8159193	CAE	0.101156	1
GACACGCGTACATGTC-1-Human_colon_16S8117829	CAE	0.0532544	1
CGATCGGAGGTGCAAC-1-Human_colon_16S8159188	FMIL	0	1
CAGCGACAGGTGCTAG-1-Human_colon_16S8001903	SCL	0.0712166	1
TGCCCTACAAAGTCAA-1-Human_colon_16S8001869	DCL	0.142424	1
GTAGGCCAGCTAGTGG-1-Human_colon_16S8001869	DCL	0.100917	1
GCAAACTCAGCGATCC-1-Human_colon_16S8001869	DCL	0.118841	1
AGTGTCAAGCTAGCCC-1-Human_colon_16S8001869	DCL	0.122807	1
AGGGATGAGCTACCTA-1-Human_colon_16S8001869	DCL	0.118343	1
AACTCTTCAAGTTGTC-1-Human_colon_16S8001907	ILE	0.151515	1
TGCGTGGGTTGAGTTC-1-Human_colon_16S8117829	CAE	0.0619469	2
TTCTACAGTTTGTTTC-1-Human_colon_16S8117829	CAE	0.0589971	2
CGTTGGGGTGCCTTGG-1-Human_colon_16S8117828	MLN	0.0359281	1
TTTGGTTTCGAATGCT-1-Human_colon_16S8117828	MLN	0.0426136	1
GCATGCGCACCAACCG-1-Human_colon_16S8117829	CAE	0.105882	1
TTGTAGGCAGGAATGC-1-Human_colon_16S8002629	TCL	0.11276	1
AAGGTTCAGCCCAATT-1-Human_colon_16S8002629	TCL	0.0385757	1
CTGTGCTGTAGGACAC-1-Human_colon_16S8117830	TCL	0	1
CAGCAGCGTAAATACG-1-Human_colon_16S8001871	SCL	0.120588	4
GCTTCCAAGGCTATCT-1-Human_colon_16S8001867	TCL	0.138235	4
GTAACTGCATTAACCG-1-Human_colon_16S8001863	CAE	0.123529	4
AGCGTATAGATTACCC-1-Human_colon_16S8001869	DCL	0.0508982	1
CTAGAGTGTGTATGGG-1-Human_colon_16S8001869	DCL	0.120588	4
GGGTTGCTCGCGTTTC-1-Human_colon_16S8001905	ILE	0.0718563	1
ACCAGTAAGAGAGCTC-1-Human_colon_16S8001903	SCL	0.0744048	1
CACATAGAGTGAACGC-1-Human_colon_16S8001865	ACL	0.130564	1
GGTGCGTGTCCGACGT-1-Human_colon_16S8001869	DCL	0.0324484	2
TCAGCAAGTGCATCTA-1-Human_colon_16S8001865	ACL	0.0753012	1
TTAGGCAGTCTACCTC-1-Human_colon_16S8001903	SCL	0.0855457	6
TAGAGCTCATGTCTCC-1-Human_colon_16S8001903	SCL	0.106195	6
GCAGCCAAGTGCTGCC-1-Human_colon_16S8001903	SCL	0.0884956	6
GCATGCGGTCGCGGTT-1-Human_colon_16S8001903	SCL	0.103245	6
CGAGAAGTCCGCATAA-1-Human_colon_16S8001867	TCL	0.0483384	1
TCAGCAAAGAATGTTG-1-Human_colon_16S8001863	CAE	0.0534125	1
TACCTTATCTCTGTCG-1-Human_colon_16S8001907	ILE	0.109422	1
GAATAAGCAAGTCTAC-1-Human_colon_16S8159192	APD	0.115727	3
AGTGAGGAGTGTGAAT-1-Human_colon_16S8159191	TCL	0.115727	3
TACTTGTGTTTGTTGG-1-Human_colon_16S8001903	SCL	0.115727	3
GACCTGGGTGTTTGTG-1-Human_colon_16S8159191	TCL	0.1	4
CACATTTAGGCACATG-1-Human_colon_16S8159193	CAE	0.1	4
GCTGGGTCAAGCGCTC-1-Human_colon_16S8159193	CAE	0.1	4
CACCAGGCAGCCTATA-1-Human_colon_16S8001903	SCL	0.1	4
CCTTTCTGTACCGAGA-1-FCA_gut8015059	FTIL	0	1
ATCCGAAAGACGCACA-1-Human_colon_16S8159191	TCL	0.0442478	4
ACACCCTAGTCGCCGT-1-Human_colon_16S8001903	SCL	0.0442478	4
GAATAAGGTCGAGATG-1-Human_colon_16S8001903	SCL	0.0442478	4
GTCACGGAGTAACCCT-1-Human_colon_16S8159191	TCL	0.0442478	4
TCACAAGGTTTAGCTG-1-Human_colon_16S8159191	TCL	0.0919881	1
CCTAAAGGTGAGTGAC-1-Human_colon_16S8159191	TCL	0.133929	9
AGCTTGACAAGCCTAT-1-Human_colon_16S8159191	TCL	0.151786	9
CGTGTCTGTCGGCATC-1-Human_colon_16S8159191	TCL	0.113095	9
ACACCAACAGATGAGC-1-Human_colon_16S8001905	ILE	0.139881	9
CGTTGGGAGAGTAAGG-1-Human_colon_16S8001903	SCL	0.16369	9
AAAGTAGTCCAGGGCT-1-Human_colon_16S8001907	ILE	0.175595	9
CTAGTGAAGAAGATTC-1-Human_colon_16S8159191	TCL	0.142857	9
GTACTCCGTCTCAACA-1-Human_colon_16S8159191	TCL	0.157738	9
ACGGGTCGTAACGACG-1-Human_colon_16S8001903	SCL	0.123123	4
TCTTCGGTCAGTACGT-1-Human_colon_16S8001907	ILE	0.0990991	4
CAGTCCTGTCATGCCG-1-Human_colon_16S8001903	SCL	0.111111	4
TTTCCTCCACGACGAA-1-Human_colon_16S8001903	SCL	0.108108	4
GACCTGGTCTAGCACA-1-Human_colon_16S8159191	TCL	0.0648968	2
CAAGGCCCACAGAGGT-1-Human_colon_16S8001903	SCL	0.0766962	2
CAGCGACAGAGGTTAT-1-Human_colon_16S8159191	TCL	0.0776119	1
ATCTGCCGTCTGCAAT-1-Human_colon_16S8159191	TCL	0.143713	2
GTGGGTCGTCAGAATA-1-Human_colon_16S8001907	ILE	0.141994	2
ACGGAGATCGGTCTAA-1-Human_colon_16S8159191	TCL	0.119266	1
TGTATTCTCGAATGGG-1-Human_colon_16S8001903	SCL	0.120482	6
GCAAACTTCACGGTTA-1-Human_colon_16S8001905	ILE	0.138554	6
CAACCTCAGCTCCTTC-1-Human_colon_16S8001907	ILE	0.135542	6
CTCGAAAGTCTCGTTC-1-Human_colon_16S8159193	CAE	0.123494	6
GGACGTCTCGAGAACG-1-Human_colon_16S8001903	SCL	0.153614	6
CGTCCATCAGCTGTGC-1-Human_colon_16S8001905	ILE	0.13253	6
CAGCAGCTCCAGGGCT-1-Human_colon_16S8159193	CAE	0.102102	1
AGAGCTTTCCGATATG-1-Human_colon_16S8001903	SCL	0.145833	2
CACTCCACATTTGCCC-1-Human_colon_16S8159193	CAE	0.145833	2
TTGCCGTCAGATGGGT-1-Human_colon_16S8001907	ILE	0.106383	3
CCGGTAGAGAATTCCC-1-Human_colon_16S8001903	SCL	0.145897	3
TGCGTGGGTACCGTTA-1-Human_colon_16S8001905	ILE	0.106383	3
TGTGGTATCTGCGGCA-1-Human_colon_16S8001907	ILE	0.105105	5
AAGGCAGAGATCCGAG-1-Human_colon_16S8001907	ILE	0.141141	5
CTCGTCAAGATGTAAC-1-Human_colon_16S8001907	ILE	0.105105	5
TACCTATAGTTGAGTA-1-Human_colon_16S8001907	ILE	0.125	9
CTCCTAGTCTTGTTTG-1-Human_colon_16S8001903	SCL	0.131098	9
CTGGTCTTCTCCGGTT-1-Human_colon_16S8001903	SCL	0.131098	9
ATTGGTGCAAGAGTCG-1-Human_colon_16S8001907	ILE	0.125	9
CGAATGTAGGCTAGCA-1-Human_colon_16S8001907	ILE	0.125	9
TCAACGATCGCGTAGC-1-Human_colon_16S8001903	SCL	0.131098	9
GGACGTCGTTGTTTGG-1-Human_colon_16S8001905	ILE	0.125	9
TCAATCTCAGTCAGCC-1-Human_colon_16S8001907	ILE	0.125	9
TATCTCAAGGCGTACA-1-Human_colon_16S8001907	ILE	0.080292	9
TACTCATTCTCCTATA-1-Human_colon_16S8001903	SCL	0.157738	2
CTCTACGAGATGTCGG-1-Human_colon_16S8001907	ILE	0.15015	5
CTCTAATGTAGCTTGT-1-Human_colon_16S8001907	ILE	0.0976331	1
TCGCGTTAGACCACGA-1-Human_colon_16S8117828	MLN	0	1
ATCTACTCAGTCCTTC-1-Human_colon_16S8159191	TCL	0.115044	6
CAGAGAGTCCAGATCA-1-Human_colon_16S8001907	ILE	0.169643	9
ATTATCCGTCACACGC-1-Human_colon_16S8001907	ILE	0.0884146	1
AACTCCCAGACACTAA-1-Human_colon_16S8001907	ILE	0.117302	1
TAGTGGTTCGACGGAA-1-Human_colon_16S8001905	ILE	0.146707	1
GGGTCTGTCCTCATTA-1-Human_colon_16S8001905	ILE	0.112805	1
GCTTCCACACCCATTC-1-Human_colon_16S8001905	ILE	0.0776119	1
ACACCAAGTCTCCATC-1-Human_colon_16S8001903	SCL	0.1	2
GCGGGTTTCAGCTGGC-1-Human_colon_16S8001903	SCL	0.120588	2
TGGGAAGCACCAACCG-1-Human_colon_16S8001903	SCL	0.166667	1
TGAGGGACAATAAGCA-1-Human_colon_16S8001903	SCL	0.144543	2
AACCATGGTTACTGAC-1-Human_colon_16S8001903	SCL	0.103245	2
GGAAAGCCAGGGCATA-1-Human_colon_16S8001903	SCL	0.079646	2
GGATGTTCATTTCACT-1-Human_colon_16S8001903	SCL	0.079646	2
CTGCCTAGTGGGTCAA-1-Human_colon_16S8001903	SCL	0.0845921	1
AGGTCCGGTCATTAGC-1-Human_colon_16S8001903	SCL	0.113772	1
CGGACTGAGGCTCAGA-1-Human_colon_16S8117828	MLN	0.0294118	1
ATCGAGTAGCCCAATT-1-Human_colon_16S8001903	SCL	0.129794	6
CTTAACTGTCATCGGC-1-Human_colon_16S8001869	DCL	0.0960452	2
TAAGCGTAGTAGTGCG-1-Human_colon_16S8001869	DCL	0.0875706	2
TACTCATAGAACTGTA-1-Human_colon_16S8159191	TCL	0.0697674	2
GTCCTCACAAGTTCTG-1-Human_colon_16S8159193	CAE	0.0901163	2
GGAACTTCACAACGCC-1-Human_colon_16S8117828	MLN	0.0735294	1
GCGACCAAGTTATCGC-1-Human_colon_16S8001871	SCL	0.0845921	3
TGGGAAGGTAACGCGA-1-Human_colon_16S8001869	DCL	0.0876133	3
CACCTTGGTAAATACG-1-Human_colon_16S8001865	ACL	0.12426	3
ACCAGTACAAAGCAAT-1-Human_colon_16S8001875	APD	0.127219	3
CATGGCGAGGGATGGG-1-Human_colon_16S8001869	DCL	0.12426	3
CGTAGCGCAGCGAACA-1-Human_colon_16S8001871	SCL	0.133929	6
CAAGTTGCAGATTGCT-1-Human_colon_16S8001869	DCL	0.127976	6
TCCACACAGTCCAGGA-1-Human_colon_16S8001869	DCL	0.133929	6
CGTCACTTCGGATGTT-1-Human_colon_16S8001865	ACL	0.130952	6
TCTGGAACACGAGGTA-1-Human_colon_16S8001869	DCL	0.142857	6
TTGAACGCAGACACTT-1-Human_colon_16S8001869	DCL	0.139881	6
AACTGGTAGCCGCCTA-1-Human_colon_16S8001869	DCL	0.0634441	3
ACGCAGCCAGTCCTTC-1-Human_colon_16S8117830	TCL	0.0725076	1
CATATGGCAATCAGAA-1-Human_colon_16S8117828	MLN	0	1
TAGACCATCGTCTGCT-1-Human_colon_16S8159191	TCL	0.0890208	1
CCTTACGAGGTGTTAA-1-Human_colon_16S8117828	MLN	0.0324484	1
AACGTTGTCGGATGGA-1-Human_colon_16S8001903	SCL	0.0542169	1
CATGGCGGTCGCATCG-1-Human_colon_16S8117830	TCL	0.147826	1
TCGGTAACAAGCGTAG-1-Human_colon_16S8001903	SCL	0.0315186	1
TTCGAAGGTTGTTTGG-1-Human_colon_16S8001903	SCL	0.0494186	1
GTGTTAGGTTCGCTAA-1-Human_colon_16S8002629	TCL	0.0662651	1
AGGTCATGTCTGCCAG-1-Human_colon_16S8002629	TCL	0.0726744	1
GTATTCTCAGCTCCGA-1-Human_colon_16S8000484	MLN	0	1
GTAGTCAAGAAACCGC-1-Human_colon_16S8001875	APD	0.0628743	2
GTGTGCGTCCGTTGCT-1-Human_colon_16S8001869	DCL	0.0595238	1
CTGTTTACAGCTGGCT-1-Human_colon_16S8001863	CAE	0.0688623	2
GGGCACTTCAATCTCT-1-Human_colon_16S8001905	ILE	0.0443787	11
TCAATCTGTTGGACCC-1-Human_colon_16S8001907	ILE	0.0803571	11
TCCACACTCAGTCAGT-1-Human_colon_16S8001907	ILE	0.0502959	11
TTAGGCAGTCAGCTAT-1-Human_colon_16S8001905	ILE	0.0443787	11
ACGCAGCAGTCCCACG-1-Human_colon_16S8001905	ILE	0.0178571	11
TGGTTAGAGACCGGAT-1-Human_colon_16S8159193	CAE	0.0591716	11
CACTCCAAGTGGCACA-1-Human_colon_16S8001907	ILE	0.0325444	11
AGTGTCAGTCTGCAAT-1-Human_colon_16S8159187	FPIL	0	1
GATCGTAGTAAACACA-1-FCA_gut8015061	FMLN	0	1
TACCTATGTCCTAGCG-1-Human_colon_16S8159193	CAE	0.0365854	1
CCATGTCTCACGGTTA-1-Human_colon_16S8001905	ILE	0.0384615	11
CGATGTAAGAAACGAG-1-Human_colon_16S8159193	CAE	0.0925373	1
GTGCAGCAGACTAAGT-1-Human_colon_16S8001905	ILE	0.0505952	11
ACTTACTTCTGACCTC-1-Human_colon_16S8001905	ILE	0.0505952	11
AGCCTAATCACTTACT-1-Human_colon_16S8001905	ILE	0.0416667	11
CGATCGGTCGTGGGAA-1-FCA_gut8015061	FMLN	0	1
CACTCCAAGATAGGAG-1-Human_colon_16S8159191	TCL	0.115493	1
GTAGTCATCATTATCC-1-Human_colon_16S8001907	ILE	0.123894	5
GCAATCAAGCCTATGT-1-Human_colon_16S8159193	CAE	0.129794	5
TCACAAGAGCGTGAAC-1-Human_colon_16S8159191	TCL	0.138643	5
TCTCTAAAGAAGGTTT-1-Human_colon_16S8001905	ILE	0.120944	5
GACCAATAGATCCCAT-1-Human_colon_16S8001907	ILE	0.120944	5
TCAGGATCAAGAGGCT-1-Human_colon_16S8001905	ILE	0.121662	3
AGTGGGAGTTAGTGGG-1-Human_colon_16S8001907	ILE	0.127596	3
CACAGTACATGACGGA-1-Human_colon_16S8001907	ILE	0.127596	3
CTAAGACGTTCCAACA-1-Human_colon_16S8117829	CAE	0.0259366	1
CCACCTATCAGGTAAA-1-FCA_gut8015061	FMLN	0	1
GCGCAACGTGCGCTTG-1-Human_colon_16S8159191	TCL	0.0874636	1
CACAGGCTCAGAGGTG-1-Human_colon_16S8159191	TCL	0.133333	1
ATCATCTCAAGCCGCT-1-Human_colon_16S8001875	APD	0.0170455	1
CCTTTCTGTGATGTCT-1-Human_colon_16S8001871	SCL	0.0769231	1
CAGTAACCACAGTCGC-1-Human_colon_16S8159191	TCL	0.0778098	1
ACACCGGAGGTAAACT-1-Human_colon_16S8159191	TCL	0.138728	2
AGAATAGCAGTCGATT-1-Human_colon_16S8159191	TCL	0.138728	2
AATCGGTAGAAACGAG-1-Human_colon_16S8001903	SCL	0.105413	1
AAGGTTCGTCGACTAT-1-Human_colon_16S8001903	SCL	0.0482955	1
TTCGAAGAGCAGGTCA-1-Human_colon_16S8159186	FMLN	0	1
GCTTCCACAGCTGTAT-1-Human_colon_16S8001869	DCL	0.160714	4
ACTATCTTCACTCCTG-1-Human_colon_16S8001865	ACL	0.172619	4
ATTGGTGAGACCCACC-1-Human_colon_16S8001871	SCL	0.0895522	1
AACCGCGAGACACTAA-1-Human_colon_16S8001871	SCL	0.140719	1
ACTTGTTGTTTAGGAA-1-Human_colon_16S8001863	CAE	0.169643	4
TTTGTCAAGTCTCCTC-1-Human_colon_16S8159194	MLN	0	1
AGATCTGGTCAAACTC-1-Human_colon_16S8159186	FMLN	0	1
CGCTGGAGTTGTACAC-1-Human_colon_16S8001903	SCL	0.0411765	5
GCACTCTAGGGTATCG-1-Human_colon_16S8001903	SCL	0.0411765	5
TGCGCAGAGTTGTAGA-1-Human_colon_16S8001903	SCL	0.0411765	5
CTGTGCTAGAAACCTA-1-Human_colon_16S8001903	SCL	0.0411765	5
GTTCTCGAGGCTATCT-1-Human_colon_16S8001905	ILE	0.212575	3
AATCGGTAGATTACCC-1-Human_colon_16S8001907	ILE	0.218563	3
TTGCGTCTCGTAGATC-1-Human_colon_16S8001907	ILE	0.209581	3
CATGACAAGTAGTGCG-1-Human_colon_16S8001905	ILE	0.148936	1
TTTACTGAGCTGCCCA-1-Human_colon_16S8001905	ILE	0.133531	1
CATCGGGCACCAACCG-1-Human_colon_16S8001905	ILE	0.163205	1
GTCATTTAGATGTCGG-1-Human_colon_16S8001903	SCL	0.0863095	1
CGGACGTAGGTGCACA-1-Human_colon_16S8001903	SCL	0.0852941	1
CAGCTGGTCACGATGT-1-Human_colon_16S8001903	SCL	0.171171	1
GCGCAGTAGCATGGCA-1-Human_colon_16S8117828	MLN	0	1
AACCGCGTCAATACCG-1-Human_colon_16S8002629	TCL	0.0652819	1
AGCGGTCTCTCGAGTA-1-Human_colon_16S8001903	SCL	0.0323529	1
ACTTACTCACTGTTAG-1-Human_colon_16S8001903	SCL	0.127596	1
CACTCCATCCGCGCAA-1-Human_colon_16S8001869	DCL	0.0453258	1
CACATTTCATGTAGTC-1-Human_colon_16S8117829	CAE	0.108761	1
AGCGTATTCTCCTATA-1-Human_colon_16S8001903	SCL	0.0596591	1
ACGATGTGTTGTGGAG-1-Human_colon_16S8159191	TCL	0.0454545	1
CACAGGCCACATCCAA-1-Human_colon_16S8159191	TCL	0.0232558	1
CGTGTCTAGTACTTGC-1-Human_colon_16S8159191	TCL	0.131195	1
CGGACGTTCTGGCGAC-1-FCA_gut8015061	FMLN	0	1
GCATACATCGAACGGA-1-Human_colon_16S8000484	MLN	0.10479	1
CTACGTCGTGCCTGGT-1-Human_colon_16S8002626	ACL	0.0835821	1
GCGCAACAGCACCGTC-1-Human_colon_16S8002624	CAE	0.112426	1
GGAACTTGTCTAAAGA-1-Human_colon_16S8000484	MLN	0.0648968	1
CACCACTGTTGCTCCT-1-Human_colon_16S8001869	DCL	0.0447761	2
GGCTCGAAGTACGACG-1-Human_colon_16S8159186	FMLN	0	1
CCACTACTCTATCCCG-1-Human_colon_16S8000484	MLN	0.114907	1
GGGCATCTCCGCAAGC-1-Human_colon_16S8001869	DCL	0.108824	3
CATGCCTAGCAGCGTA-1-Human_colon_16S8001865	ACL	0.102941	3
GTTCGGGGTCATCCCT-1-Human_colon_16S8001865	ACL	0.0952381	2
TGCGGGTTCTCAAGTG-1-Human_colon_16S8001869	DCL	0.104167	2
CTGTGCTTCTTTAGGG-1-Human_colon_16S8001869	DCL	0.0863095	2
TGGCTGGAGGTTACCT-1-Human_colon_16S8001871	SCL	0.0565476	2
GTCAAGTCAGCGATCC-1-Human_colon_16S8001871	SCL	0.0438596	1
CGATCGGAGCATGGCA-1-Human_colon_16S8001871	SCL	0.0654762	1
TTCGAAGTCCACGCAG-1-Human_colon_16S8001869	DCL	0.0442478	1
CTCGAGGAGCCGGTAA-1-Human_colon_16S8001869	DCL	0.0588235	3
CGATGTATCGAACTGT-1-Human_colon_16S8001869	DCL	0.102639	1
AGCGGTCAGGGAAACA-1-Human_colon_16S8001869	DCL	0.0911765	1
TCTATTGAGTGGGCTA-1-Human_colon_16S8001865	ACL	0.0764706	1
GACAGAGAGAGTCTGG-1-Human_colon_16S8001903	SCL	0.141593	1
CGGAGTCCACGAAGCA-1-Human_colon_16S8001903	SCL	0.153392	1
AGTTGGTAGTAGCGGT-1-Human_colon_16S8001903	SCL	0.164134	1
TATGCCCGTGCGATAG-1-Human_colon_16S8117829	CAE	0.056213	1
GTTAAGCTCTCTTGAT-1-Human_colon_16S8117829	CAE	0.0383481	1
TATCTCAAGCGACGTA-1-Human_colon_16S8117828	MLN	0	1
CGAATGTCACGAAACG-1-Human_colon_16S8001905	ILE	0.199396	1
TACGGGCAGACAGAGA-1-Human_colon_16S8001873	REC	0.0628743	1
TTCCCAGTCAGGCCCA-1-Human_colon_16S8001903	SCL	0.166667	1
CAAGGCCGTAGCAAAT-1-Human_colon_16S8001903	SCL	0.136364	1
CCCTCCTGTACTTAGC-1-Human_colon_16S8117829	CAE	0.127273	1
TTCGGTCGTAGTAGTA-1-Human_colon_16S8001869	DCL	0.0563798	1
TCATTACTCCTGTACC-1-Human_colon_16S8001867	TCL	0.0959302	1
GCCTCTACATCTACGA-1-Human_colon_16S8159191	TCL	0.130178	7
TCAGCTCCATAACCTG-1-Human_colon_16S8159193	CAE	0.130178	7
GAATAAGTCCGCAAGC-1-Human_colon_16S8159191	TCL	0.186047	7
AGAATAGAGTAACCCT-1-Human_colon_16S8159191	TCL	0.130814	7
TGACTAGCAGGGCATA-1-Human_colon_16S8159193	CAE	0.110465	7
CAGCTGGTCCTTGCCA-1-Human_colon_16S8159193	CAE	0.110465	7
GACACGCAGGCTATCT-1-Human_colon_16S8159193	CAE	0.116279	7
TACGGGCGTTCAGGCC-1-Human_colon_16S8001907	ILE	0.0952381	1
TCAGCTCAGTACACCT-1-Human_colon_16S8001903	SCL	0.0733138	1
GCAGTTAGTCTGCGGT-1-Human_colon_16S8001907	ILE	0.115385	1
TCTATTGGTTTAGGAA-1-Human_colon_16S8117828	MLN	0	1
TATCTCATCACATGCA-1-Human_colon_16S8001867	TCL	0.0825959	1
TAGCCGGCATACAGCT-1-Human_colon_16S8159191	TCL	0.074928	1
GACGTGCAGGATATAC-1-Human_colon_16S8001863	CAE	0.155488	1
CACCACTCAATTGCTG-1-Human_colon_16S8001903	SCL	0.107345	1
CTCACACAGCCCAGCT-1-Human_colon_16S8001903	SCL	0.133531	2
TCTGGAATCCCGACTT-1-Human_colon_16S8001903	SCL	0.133531	2
TTCTTAGAGCAATCTC-1-Human_colon_16S8002629	TCL	0.0847953	1
CAACCAACAACTGGCC-1-Human_colon_16S8001903	SCL	0.14956	2
CACAAACAGGAGCGAG-1-Human_colon_16S8001903	SCL	0.14956	2
CATCGAAAGCGTAATA-1-Human_colon_16S8001869	DCL	0.151429	2
TACCTTAAGTCCATAC-1-Human_colon_16S8001871	SCL	0.148571	2
CGGTTAACAGTGACAG-1-Human_colon_16S8159194	MLN	0.170149	1
TCGGGACTCGAATCCA-1-Human_colon_16S8117829	CAE	0.0615836	1
GATCAGTCACGCTTTC-1-Human_colon_16S8000484	MLN	0.0948276	1
TGCGGGTAGTCTTGCA-1-Human_colon_16S8001869	DCL	0.0591549	1
GTACTTTTCTTGGGTA-1-Human_colon_16S8001869	DCL	0.0655271	1
CCATTCGGTCCGTGAC-1-Human_colon_16S8001905	ILE	0.116618	1
GCGCGATGTCTCTCTG-1-Human_colon_16S8001903	SCL	0.0581395	1
ACGATGTAGCCAGTTT-1-Human_colon_16S8117829	CAE	0.116618	1
TTATGCTCAGATCCAT-1-Human_colon_16S8117828	MLN	0.0511364	1
AAGCCGCCATAGACTC-1-Human_colon_16S8159184	FTIL	0	1
CGCGTTTCACTGAAGG-1-Human_colon_16S8001869	DCL	0.10089	1
GGAGCAAGTCGAATCT-1-Human_colon_16S8001903	SCL	0.302941	3
GCAGTTATCGCGGATC-1-Human_colon_16S8001903	SCL	0.302941	3
GGAAAGCCAGGAATGC-1-Human_colon_16S8001903	SCL	0.302941	3
CGCTTCAGTGTTGAGG-1-Human_colon_16S8159191	TCL	0.0766962	1
GCGCAGTCAGTGGGAT-1-Human_colon_16S8001865	ACL	0.0789474	1
AGGTCCGTCCGGCACA-1-Human_colon_16S8001869	DCL	0.0524781	1
GATGAAATCCGCATAA-1-Human_colon_16S8002629	TCL	0.102662	1
GGATTACTCTTAGCCC-1-Human_colon_16S8000484	MLN	0.0997067	1
CTTACCGAGAGAACAG-1-Human_colon_16S8000484	MLN	0.0757576	1
ATTACTCCATTGTGCA-1-Human_colon_16S8001903	SCL	0.0828402	2
CCCAGTTAGGAATCGC-1-Human_colon_16S8159192	APD	0.0828402	2
TAGTGGTGTTCGAATC-1-Human_colon_16S8001907	ILE	0.0445104	1
GTAACGTTCAGGTAAA-1-Human_colon_16S8001903	SCL	0.0636364	1
CGATTGATCAGCTCGG-1-Human_colon_16S8117828	MLN	0.00598802	1
ACAGCCGCACACTGCG-1-Human_colon_16S8117828	MLN	0.0803571	1
GCACATAAGTAGATGT-1-Human_colon_16S8001903	SCL	0.0371517	1
GACGTTATCGTTTAGG-1-Human_colon_16S8001903	SCL	0.0640244	1
CGTTGGGTCCGCGGTA-1-Human_colon_16S8117829	CAE	0.109467	1
GACTACAAGGACACCA-1-Human_colon_16S8001869	DCL	0.0766962	1
TAAGCGTTCAGTTGAC-1-Human_colon_16S8001867	TCL	0.041791	1
CACCTTGCACATAACC-1-Human_colon_16S8117828	MLN	0.0771513	1
GGGATGATCATCGCTC-1-Human_colon_16S8001903	SCL	0	1
GGGAATGTCCCGACTT-1-Human_colon_16S8117829	CAE	0.0557185	1
GAAATGACATCCCACT-1-Human_colon_16S8159191	TCL	0.307692	2
CTACCCAAGGCGACAT-1-Human_colon_16S8159191	TCL	0.307692	2
TGTTCCGCAGCTTCGG-1-Human_colon_16S8001903	SCL	0.0688623	1
AGAGCGAAGCCGTCGT-1-Human_colon_16S8002629	TCL	0.132	1
TGGCCAGGTCCAAGTT-1-Human_colon_16S8000484	MLN	0.123167	1
TTTATGCTCACCCTCA-1-Human_colon_16S8001871	SCL	0.128358	9
GGAATAATCAGCTCGG-1-Human_colon_16S8001863	CAE	0.131343	9
CACTCCAAGAAACGAG-1-Human_colon_16S8001869	DCL	0.101493	9
CTCTACGGTCGAGTTT-1-Human_colon_16S8001865	ACL	0.101493	9
CTCAGAAAGCTACCTA-1-Human_colon_16S8001871	SCL	0.122388	9
TCAGGATAGCGGATCA-1-Human_colon_16S8001869	DCL	0.119403	9
GAAACTCGTCGCGTGT-1-Human_colon_16S8001871	SCL	0.101493	9
TAGCCGGAGCACAGGT-1-Human_colon_16S8001869	DCL	0.113433	9
GTCATTTAGAATGTGT-1-Human_colon_16S8001869	DCL	0.104478	9
GATCTAGGTTTGTTGG-1-Human_colon_16S8001863	CAE	0.123167	1
CAGGTGCTCAGTTGAC-1-Human_colon_16S8002629	TCL	0.0885714	1
ACGCAGCGTCAAGCGA-1-Human_colon_16S8001907	ILE	0.0589971	1
CATGGCGTCAATACCG-1-Human_colon_16S8117828	MLN	0	1
GCGCAGTTCTAACGGT-1-Human_colon_16S8159193	CAE	0.115044	2
CCGTTCACATGGTAGG-1-Human_colon_16S8159191	TCL	0.129794	2
CTCGGAGAGTCTCCTC-1-Human_colon_16S8001871	SCL	0.0924855	2
CTAATGGCACGTTGGC-1-Human_colon_16S8001869	DCL	0.109827	2
GTAACTGCACACAGAG-1-Human_colon_16S8001863	CAE	0.131965	1
GATTCAGTCGTGGGAA-1-Human_colon_16S8001863	CAE	0.150502	1
ACTTTCACACAGATTC-1-Human_colon_16S8001881	JEJ	0.0593472	1
CCCAATCAGGCATGGT-1-Human_colon_16S8000484	MLN	0.111111	1
GGCTGGTAGGTGATAT-1-Human_colon_16S8001871	SCL	0.066474	1
CAGCCGATCATGCTCC-1-Human_colon_16S8001863	CAE	0.324405	1
TACTTACAGCGATCCC-1-Human_colon_16S8001869	DCL	0.12931	1
GAGTCCGTCATCGATG-1-Human_colon_16S8001903	SCL	0.0578035	1
GGCGACTTCTGGTATG-1-Human_colon_16S8001871	SCL	0.0746269	1
CTCTAATAGCTAGTTC-1-Human_colon_16S8001869	DCL	0.0672515	3
TGATTTCGTAGAGGAA-1-Human_colon_16S8001869	DCL	0.0733138	3
GCTCCTATCACGCGGT-1-Human_colon_16S8001867	TCL	0.0701754	3
ATTCTACAGCTAACTC-1-Human_colon_16S8001871	SCL	0.318713	1
GACTGCGAGGCCCGTT-1-Human_colon_16S8001903	SCL	0.0465116	1
GAACGGATCTTAACCT-1-Human_colon_16S8117829	CAE	0.0874636	1
GGAACTTGTAAGGGAA-1-Human_colon_16S8159191	TCL	0.109145	1
CTGCCTACAAGTTAAG-1-Human_colon_16S8159193	CAE	0.169139	1
AGCTTGACACCTTGTC-1-Human_colon_16S8001903	SCL	0.143284	1
CACCAGGCAGACAGGT-1-Human_colon_16S8002624	CAE	0	1
AAAGCAATCGGTTCGG-1-Human_colon_16S8001903	SCL	0.152047	1
GACCAATGTGGACGAT-1-Human_colon_16S8001869	DCL	0.0443787	3
TCGTAGATCAGCCTAA-1-Human_colon_16S8159191	TCL	0.00895522	1
GTTCGGGTCGCCGTGA-1-Human_colon_16S8001865	ACL	0.0798817	3
TGGCGCATCTTGAGGT-1-Human_colon_16S8001871	SCL	0.0650888	3
CTGATAGCACCAGGTC-1-Human_colon_16S8117828	MLN	0.0266272	1
AGCATACAGTACGACG-1-Human_colon_16S8117828	MLN	0	1
ACCCACTTCGATAGAA-1-Human_colon_16S8000484	MLN	0.0178571	1
GCGCAGTAGGGAAACA-1-Human_colon_16S8117828	MLN	0	1
CGGACACTCATCACCC-1-Human_colon_16S8117828	MLN	0.0342857	1
TACTCGCAGTACGATA-1-Human_colon_16S8159194	MLN	0	1
ACGGGCTCACGAAACG-1-Human_colon_16S8159191	TCL	0.080597	1
TTGGCAACACGCCAGT-1-Human_colon_16S8117831	SCL	0.0735294	1
CCACCTACAGGACGTA-1-Human_colon_16S8001871	SCL	0.0821114	1
CGTCAGGTCGCATGGC-1-Human_colon_16S8001907	ILE	0.0722892	1
TGAGAGGTCGGAGCAA-1-Human_colon_16S8001863	CAE	0.0632184	1
AGCTCCTCACGGTAAG-1-Human_colon_16S8159191	TCL	0.0689655	2
TCGGTAAGTTTGTTGG-1-Human_colon_16S8001903	SCL	0.0775862	2
TCACAAGCAGACAAAT-1-Human_colon_16S8001903	SCL	0.0501475	1
TTCGGTCAGAAACGAG-1-Human_colon_16S8117829	CAE	0.114706	3
ATGCGATAGCGTTCCG-1-Human_colon_16S8117830	TCL	0.114706	3
CGGTTAACACGTCAGC-1-Human_colon_16S8117829	CAE	0.114706	3
GGGTTGCGTTACAGAA-1-Human_colon_16S8117830	TCL	0.108824	2
GCAGTTACATTTGCTT-1-Human_colon_16S8117829	CAE	0.0970588	2
GCTGCAGAGGGTGTTG-1-Human_colon_16S8001905	ILE	0.1	1
GACGGCTAGGAGTTTA-1-Human_colon_16S8000484	MLN	0.0145773	1
GACCTGGAGTAATCCC-1-Human_colon_16S8002624	CAE	0.0953757	1
CCTATTATCCTGCTTG-1-Human_colon_16S8001903	SCL	0.0932945	1
TCAGATGAGATCTGCT-1-Human_colon_16S8001903	SCL	0.141643	3
CGTCCATGTGTTTGGT-1-Human_colon_16S8001903	SCL	0.15261	3
GCATACAAGACTACAA-1-Human_colon_16S8001903	SCL	0.141643	3
GCTGGGTAGAGGACGG-1-Human_colon_16S8159191	TCL	0.307692	1
CTCTACGTCTCCAACC-1-Human_colon_16S8001907	ILE	0.323442	1
CGATCGGCAATGTTGC-1-Human_colon_16S8000484	MLN	0.160237	1
TAAGAGAAGGGAACGG-1-Human_colon_16S8001903	SCL	0.0927536	1
CAAGATCGTGGTAACG-1-Human_colon_16S8117828	MLN	0.0688623	1
GCGCCAAGTCAATACC-1-Human_colon_16S8001869	DCL	0.058651	1
CATGACACAGTGACAG-1-FCA_gut8015061	FMLN	0	1
TGGGAAGCAGACACTT-1-Human_colon_16S8001903	SCL	0.133929	1
TAGTGGTAGGGTGTGT-1-Human_colon_16S8000484	MLN	0.318584	1
GAGTCCGCATCACAAC-1-Human_colon_16S8001875	APD	0.319403	1
CAACCAACATCCGGGT-1-Human_colon_16S8001865	ACL	0.316418	5
CTGCCTAAGGGCTTCC-1-Human_colon_16S8001871	SCL	0.316418	5
CTACACCCATCCCACT-1-Human_colon_16S8001867	TCL	0.310448	5
TGTGTTTCACATCCGG-1-Human_colon_16S8001871	SCL	0.316418	5
TTGGCAAAGGTAAACT-1-Human_colon_16S8001869	DCL	0.313433	5
ACAGCTAAGTGGCACA-1-Human_colon_16S8001871	SCL	0.306548	1
ACAGCCGCATTGGTAC-1-Human_colon_16S8001869	DCL	0.315634	1
GCTCTGTGTCCAACTA-1-Human_colon_16S8001903	SCL	0.0684524	1
AGATCTGGTCGCGTGT-1-Human_colon_16S8001869	DCL	0.339339	6
ACGTCAAAGAATAGGG-1-Human_colon_16S8001863	CAE	0.325373	1
CAAGATCAGAAACCTA-1-Human_colon_16S8001907	ILE	0.327327	1
CTCATTATCTTAGAGC-1-Human_colon_16S8001903	SCL	0.0958084	1
AATCCAGAGCTATGCT-1-Human_colon_16S8117828	MLN	0.0552326	1
CGAACATGTTAGTGGG-1-Human_colon_16S8001903	SCL	0.120944	1
GATTCAGCAAACTGCT-1-Human_colon_16S8001903	SCL	0.047619	6
GGATGTTTCCCGGATG-1-Human_colon_16S8001903	SCL	0.0656716	6
CGTCAGGCAACTGCGC-1-Human_colon_16S8001903	SCL	0.0565476	6
GCAAACTTCTCGTTTA-1-Human_colon_16S8001903	SCL	0.0654762	6
GACGGCTCATGTCCTC-1-Human_colon_16S8001903	SCL	0.0656716	6
ACTGAGTTCGCGATCG-1-Human_colon_16S8001903	SCL	0.0535714	6
TCTCATATCACGACTA-1-Human_colon_16S8159192	APD	0.0612245	1
GCAGCCAGTACAGACG-1-Human_colon_16S8001903	SCL	0.131902	2
ATGGGAGGTCTTGCGG-1-Human_colon_16S8001903	SCL	0.176471	2
TGAGCATTCTGGCGAC-1-Human_colon_16S8001903	SCL	0.0707965	2
AAGACCTTCATGTCCC-1-Human_colon_16S8001903	SCL	0.0707965	2
CACAGTACAAGGACTG-1-Human_colon_16S8001903	SCL	0.0557185	1
TCGTAGACAGAAGCAC-1-Human_colon_16S8117828	MLN	0.0356083	1
CAGCCGAGTGGTCTCG-1-FCA_gut8015061	FMLN	0	1
CCTTCGAAGATATGCA-1-Human_colon_16S8001907	ILE	0.123563	25
CTCCTAGAGAAACCAT-1-Human_colon_16S8159194	MLN	0.12069	25
CGGACACCATGGTCAT-1-Human_colon_16S8159194	MLN	0.12069	25
GATCTAGTCTCAAACG-1-Human_colon_16S8159194	MLN	0.155172	25
GTGCAGCAGCTAGTCT-1-Human_colon_16S8159194	MLN	0.126437	25
CATATTCCACGAAACG-1-Human_colon_16S8159194	MLN	0.12069	25
CTCTAATGTCCCTTGT-1-Human_colon_16S8159194	MLN	0.132184	25
CTCGAAAGTCATTAGC-1-Human_colon_16S8159194	MLN	0.155172	25
AACACGTCAAACTGCT-1-Human_colon_16S8159194	MLN	0.117816	25
TAAGAGAGTCTCTCTG-1-Human_colon_16S8159194	MLN	0.155172	25
GATGCTAGTTCAGGCC-1-Human_colon_16S8159194	MLN	0.155172	25
TAGCCGGAGAGCTGCA-1-Human_colon_16S8159194	MLN	0.140805	25
CAACCAAGTTGGTGGA-1-Human_colon_16S8159194	MLN	0.117816	25
CATATGGCAGCGTTCG-1-Human_colon_16S8159194	MLN	0.135057	25
GGAGCAACACTGTGTA-1-Human_colon_16S8159194	MLN	0.142029	25
CGTCAGGAGAACTCGG-1-Human_colon_16S8159194	MLN	0.163793	25
TACTCGCAGCTTATCG-1-Human_colon_16S8159194	MLN	0.163793	25
TGGCTGGTCTATCCCG-1-Human_colon_16S8159194	MLN	0.149425	25
TCGGGACTCAGTGTTG-1-Human_colon_16S8159194	MLN	0.135057	25
GGGCATCAGTGCCATT-1-Human_colon_16S8159194	MLN	0.12931	25
CTTTGCGGTGTGTGCC-1-Human_colon_16S8159194	MLN	0.146552	25
CTTTGCGCACTTAAGC-1-Human_colon_16S8159194	MLN	0.131195	1
CCTTCCCGTAAGTGTA-1-Human_colon_16S8159194	MLN	0.152299	25
ATTACTCAGCACCGCT-1-Human_colon_16S8159194	MLN	0.163793	25
ATCCGAATCGGTGTTA-1-Human_colon_16S8159194	MLN	0.160819	25
GTGCATATCGCAAGCC-1-Human_colon_16S8159192	APD	0.155172	1
CATCAAGAGTCGAGTG-1-Human_colon_16S8159191	TCL	0.106322	25
CGCTGGAGTTGGTTTG-1-Human_colon_16S8001863	CAE	0.0833333	1
ACTGAACGTTCTGTTT-1-FCA_gut8015061	FMLN	0	1
TGCACCTTCCCTTGCA-1-Human_colon_16S8159182	FPIL	0	1
CGAGCCAGTTACGCGC-1-Human_colon_16S8117830	TCL	0.102719	1
CGTAGCGAGTGACATA-1-Human_colon_16S8001903	SCL	0.132132	1
ACTTGTTTCCCTCAGT-1-Human_colon_16S8001865	ACL	0.0830946	1
TATCAGGAGTGTTTGC-1-FCA_gut8015061	FMLN	0.0623145	1
CGGAGCTGTTTAAGCC-1-FCA_gut8015061	FMLN	0	1
AGTGGGAAGACCACGA-1-FCA_gut8015061	FMLN	0	1
AGGTCATGTGACGCCT-1-FCA_gut8015061	FMLN	0	1
AGCTCTCGTACTCTCC-1-Human_colon_16S8159186	FMLN	0	1
AATCCAGCATCCTAGA-1-Human_colon_16S8159186	FMLN	0	1
TGCCCTACATGGATGG-1-Human_colon_16S8002629	TCL	0.141593	1
CCGTGGATCTGAGGGA-1-Human_colon_16S8002629	TCL	0.0621302	1
ACATGGTTCACGATGT-1-Human_colon_16S8002629	TCL	0.0563798	1
CGATCGGCATGCTGGC-1-Human_colon_16S8002624	CAE	0.0840841	2
AGCTTGAAGTGTACGG-1-Human_colon_16S8002624	CAE	0.0597015	1
GCCAAATTCAGTGCAT-1-Human_colon_16S8001883	ILE	0.0877193	1
GCTCTGTTCGTGGGAA-1-Human_colon_16S8001871	SCL	0.117117	1
TCACGAAGTATGAATG-1-Human_colon_16S8001869	DCL	0.0881459	1
CTCACACTCACCAGGC-1-Human_colon_16S8001869	DCL	0.118541	1
GATCGATTCCCATTAT-1-Human_colon_16S8001869	DCL	0.0930931	2
CACAGGCCAGCGTCCA-1-Human_colon_16S8001867	TCL	0.0690691	2
CGGCTAGAGGCAAAGA-1-Human_colon_16S8001869	DCL	0.167164	1
CTCACACCACATGTGT-1-Human_colon_16S8001863	CAE	0.2	1
CCAGCGAAGTGGGCTA-1-Human_colon_16S8001869	DCL	0.0798817	1
CAAGTTGAGTGGCACA-1-Human_colon_16S8001869	DCL	0.0621302	1
GAAACTCAGAGAACAG-1-Human_colon_16S8001903	SCL	0.0623145	1
CATGCCTCAGGTCGTC-1-Human_colon_16S8001867	TCL	0.0982143	1
CACCTTGCACGAGAGT-1-Human_colon_16S8001867	TCL	0.081571	1
TCTGAGACAAGTCATC-1-Human_colon_16S8001865	ACL	0.0532544	1
AGAGCGACAGTCGTGC-1-Human_colon_16S8001865	ACL	0.0746269	1
TAAACCGAGGGATGGG-1-Human_colon_16S8001905	ILE	0.0729483	11
CATCGAAAGGAGCGTT-1-Human_colon_16S8001907	ILE	0.0972644	11
TGTGGTACAGGAATCG-1-Human_colon_16S8159191	TCL	0.0729483	11
AACTTTCGTGTAATGA-1-Human_colon_16S8001907	ILE	0.0851064	11
ATGGGAGCACTGAAGG-1-Human_colon_16S8001905	ILE	0.0972644	11
CAAGATCTCTGGGCCA-1-Human_colon_16S8159191	TCL	0.0729483	11
CCTTCGAAGTCTTGCA-1-Human_colon_16S8001903	SCL	0.0851064	11
CATTATCAGGCGACAT-1-Human_colon_16S8159191	TCL	0.0942249	11
GTCTCGTCAGCTCGCA-1-Human_colon_16S8001907	ILE	0.0942249	11
CATCAGAGTGTAAGTA-1-Human_colon_16S8001903	SCL	0.0758017	1
TTTCCTCTCCCTCAGT-1-Human_colon_16S8159191	TCL	0.0619469	2
AGTGGGATCATAACCG-1-Human_colon_16S8159191	TCL	0.0860534	3
TCAGGATAGCCATCGC-1-Human_colon_16S8001905	ILE	0.0798817	3
CTGAAGTAGACAGGCT-1-Human_colon_16S8159193	CAE	0.153846	3
TGTGGTATCCTAGAAC-1-Human_colon_16S8159191	TCL	0.103659	1
TCTCATAGTTAGATGA-1-Human_colon_16S8159191	TCL	0.103245	2
CAGAGAGGTCTTCAAG-1-Human_colon_16S8001903	SCL	0.103245	2
TCGCGTTAGACCCACC-1-Human_colon_16S8001903	SCL	0.0945122	6
CAGCATAAGTTACGGG-1-Human_colon_16S8001905	ILE	0.10061	6
TCGTAGACAAGTACCT-1-Human_colon_16S8159191	TCL	0.0853659	6
ACCTTTACACAGCGTC-1-Human_colon_16S8159191	TCL	0.0884146	6
CGGGTCATCGTGGACC-1-Human_colon_16S8159191	TCL	0.10061	6
TATCTCAAGGGAGTAA-1-Human_colon_16S8001903	SCL	0.0863095	2
TAGGCATGTTGTTTGG-1-Human_colon_16S8159191	TCL	0.0714286	2
GTGCGGTTCCTAAGTG-1-Human_colon_16S8159191	TCL	0.115854	2
GCGACCATCATTATCC-1-Human_colon_16S8159191	TCL	0.119048	1
CGGCTAGAGGTGCAAC-1-Human_colon_16S8159191	TCL	0	1
CGAGCCATCCGATATG-1-Human_colon_16S8159191	TCL	0.0329341	1
CACCTTGAGAGACGAA-1-Human_colon_16S8159191	TCL	0.0714286	1
CCTTACGAGACCACGA-1-Human_colon_16S8159193	CAE	0.0851064	11
CAAGGCCTCGCATGGC-1-Human_colon_16S8159193	CAE	0.0505952	1
AGGGTGAGTAGCGCAA-1-Human_colon_16S8159193	CAE	0.106707	1
GTTCGGGTCTGAGTGT-1-Human_colon_16S8001907	ILE	0.130564	1
GTGCGGTCATGTCCTC-1-Human_colon_16S8001907	ILE	0.018018	1
CACCACTCATGCCTTC-1-Human_colon_16S8001907	ILE	0.0808383	4
ACGTCAACATCCCATC-1-Human_colon_16S8001907	ILE	0.0508982	4
TCAACGACACCATGTA-1-Human_colon_16S8001905	ILE	0.0808383	4
CAGCTGGAGGCGATAC-1-Human_colon_16S8001905	ILE	0.0808383	4
TTAGGACTCTTTACGT-1-Human_colon_16S8001905	ILE	0.0714286	2
GCGGGTTGTGACAAAT-1-Human_colon_16S8001903	SCL	0.0744186	2
CCCAGTTTCATCACCC-1-Human_colon_16S8001905	ILE	0.106509	1
CACACAAGTCCATGAT-1-Human_colon_16S8001905	ILE	0.0692771	1
TTGACTTCACAGTCGC-1-Human_colon_16S8001903	SCL	0.0481928	1
AGGCCACAGATCCGAG-1-Human_colon_16S8001903	SCL	0.0892857	2
TCGAGGCCACCGGAAA-1-Human_colon_16S8001903	SCL	0.0892857	2
GACAGAGCATTACGAC-1-Human_colon_16S8159186	FMLN	0	1
AAGCCGCAGTGCCATT-1-Human_colon_16S8001903	SCL	0.0471976	1
GGGAGATCAGACAGGT-1-Human_colon_16S8001869	DCL	0.0809249	1
ACTTACTGTACCGTAT-1-Human_colon_16S8001903	SCL	0.10303	1
GCGCAACGTTACGCGC-1-Human_colon_16S8001907	ILE	0.103976	6
GTCACGGCAGGAATCG-1-Human_colon_16S8001903	SCL	0.167164	2
AGTGAGGAGGCTATCT-1-Human_colon_16S8001905	ILE	0.167164	2
ATTTCTGAGGCATGTG-1-Human_colon_16S8001907	ILE	0.115502	2
AACCGCGCATGGGAAC-1-Human_colon_16S8001907	ILE	0.0357143	1
GTCGTAAAGTAGATGT-1-Human_colon_16S8001905	ILE	0.080597	2
TTAGGACCAGTATCTG-1-Human_colon_16S8159186	FMLN	0	1
ACGGAGACAAATACAG-1-Human_colon_16S8001905	ILE	0.0516717	11
TCAATCTCATGTAGTC-1-Human_colon_16S8001903	SCL	0.118902	1
GCTGCTTGTCAATGTC-1-Human_colon_16S8001903	SCL	0.0769231	1
CCACTACCAATAGAGT-1-Human_colon_16S8001903	SCL	0.0890208	1
CAGCGACAGTGTACTC-1-Human_colon_16S8001903	SCL	0.122024	1
ACCAGTACATTCTCAT-1-Human_colon_16S8159187	FPIL	0.119534	1
AGCGGTCCAACGATGG-1-Human_colon_16S8001903	SCL	0.121951	2
ACCAGTAAGGACTGGT-1-Human_colon_16S8001903	SCL	0.0266272	1
CTCAGAAAGGCTAGGT-1-Human_colon_16S8117829	CAE	0.0426829	2
CCTTCGATCCCAGGTG-1-Human_colon_16S8117829	CAE	0.0628743	1
GTGAAGGCATTAGCCA-1-Human_colon_16S8117828	MLN	0.039039	1
ATGTGTGGTAGAGGAA-1-Human_colon_16S8001885	ILE	0.12828	1
TACGGGCCACCAACCG-1-Human_colon_16S8117830	TCL	0.18018	2
GCGCGATTCTCAAGTG-1-Human_colon_16S8159194	MLN	0.0389222	1
CTAGCCTAGGGAACGG-1-Human_colon_16S8117829	CAE	0.0801187	1
GTCATTTTCGTCGTTC-1-Human_colon_16S8159191	TCL	0.0530973	1
ATTTCTGAGTCCTCCT-1-Human_colon_16S8002626	ACL	0.0878788	1
CCTCTGAGTCCGAACC-1-Human_colon_16S8117829	CAE	0.0808383	1
TACTCATAGACTTTCG-1-Human_colon_16S8001907	ILE	0.179412	5
CGAATGTGTCTCACCT-1-Human_colon_16S8001903	SCL	0.188235	5
CTACCCACAAGTAGTA-1-Human_colon_16S8001903	SCL	0.2	5
TCAGCTCTCCTCATTA-1-Human_colon_16S8001905	ILE	0.182891	5
AACTCAGAGCGTGAAC-1-Human_colon_16S8001869	DCL	0.16568	1
CGACTTCGTTAGTGGG-1-Human_colon_16S8000484	MLN	0.134146	1
AAAGTAGAGATACACA-1-Human_colon_16S8001865	ACL	0.176471	1
GACTACAAGGCCCGTT-1-Human_colon_16S8000484	MLN	0.0372493	1
TCAATCTTCTTGTTTG-1-Human_colon_16S8001871	SCL	0.0498534	1
CTCCTAGCACACCGCA-1-Human_colon_16S8001871	SCL	0.106628	1
TTTGCGCGTACTCTCC-1-Human_colon_16S8001907	ILE	0.0677966	2
TACGGGCAGGAGTACC-1-Human_colon_16S8001907	ILE	0.0677966	2
CTGATCCGTCGGATCC-1-Human_colon_16S8001905	ILE	0.0852273	1
ATTGGTGCATACCATG-1-Human_colon_16S8117828	MLN	0.00852273	1
TGCCCATCACTGAAGG-1-Human_colon_16S8117829	CAE	0.0810811	1
CGAGCCACACATTCGA-1-Human_colon_16S8159193	CAE	0.0979228	1
CTCGAAATCGCCAAAT-1-Human_colon_16S8002629	TCL	0.115942	1
CACTCCAAGCGAGAAA-1-Human_colon_16S8001875	APD	0.102564	6
TGAGAGGAGACCGGAT-1-Human_colon_16S8001869	DCL	0.0997151	6
AGCGTATGTCACTTCC-1-Human_colon_16S8001869	DCL	0.0997151	6
GGTGCGTTCACCGTAA-1-Human_colon_16S8001869	DCL	0.0997151	6
GGATTACAGAGACTAT-1-Human_colon_16S8001869	DCL	0.122507	6
CAGAGAGCACACTGCG-1-Human_colon_16S8001871	SCL	0.0997151	6
TTGTAGGCAAGTTCTG-1-Human_colon_16S8001871	SCL	0.135447	3
CCACGGAAGACAAAGG-1-Human_colon_16S8001871	SCL	0.135447	3
AAGTCTGTCAACACGT-1-Human_colon_16S8001871	SCL	0.135447	3
ACACCCTCATGTCCTC-1-Human_colon_16S8001865	ACL	0.125	1
TTCTACATCCGAAGAG-1-Human_colon_16S8001903	SCL	0.103746	1
TATGCCCGTTATGTGC-1-Human_colon_16S8001903	SCL	0.0830946	2
TGCACCTAGGTGTGGT-1-Human_colon_16S8117828	MLN	0.0203488	1
CGCTATCAGCCCAACC-1-Human_colon_16S8001903	SCL	0.0830946	2
GACAGAGCATAACCTG-1-Human_colon_16S8117828	MLN	0.0254958	1
AGCAGCCGTCTGCCAG-1-Human_colon_16S8159193	CAE	0.129412	1
CTTAACTTCTACTATC-1-FCA_gut8015061	FMLN	0	1
ACTTTCAGTCTAGCGC-1-Human_colon_16S8002625	APD	0.150142	1
CCATTCGAGTGAATTG-1-Human_colon_16S8002624	CAE	0.0477528	1
CAGCAGCCATCCGTGG-1-Human_colon_16S8001907	ILE	0.04	1
AACACGTCATGGGAAC-1-Human_colon_16S8001903	SCL	0.0581395	1
CAGATCACAACGATGG-1-Human_colon_16S8000484	MLN	0.0970588	1
CTCCTAGGTAAATGTG-1-Human_colon_16S8002629	TCL	0.116279	1
CAACCAATCTTAGCCC-1-Human_colon_16S8001871	SCL	0.0386905	1
AGATCTGAGGAGTTTA-1-Human_colon_16S8159191	TCL	0.0682493	6
TGACGGCGTATAGGTA-1-Human_colon_16S8001903	SCL	0.0445104	6
GGGCACTCACGACGAA-1-Human_colon_16S8159191	TCL	0.0445104	6
GAAACTCGTCCTCTTG-1-Human_colon_16S8001903	SCL	0.074184	6
ATCCACCAGCCACGCT-1-Human_colon_16S8001903	SCL	0.0296736	6
CACACCTCAACACCTA-1-Human_colon_16S8001869	DCL	0.0264706	1
TATTACCCACCAGGCT-1-Human_colon_16S8117828	MLN	0	1
CATCGGGAGGAGTCTG-1-Human_colon_16S8117828	MLN	0.0295858	1
CGGACGTGTCGCGGTT-1-Human_colon_16S8001903	SCL	0.132931	2
AGTTGGTAGACCTAGG-1-Human_colon_16S8159193	CAE	0.132931	2
GTTCGGGTCTCGGACG-1-Human_colon_16S8001907	ILE	0.127976	1
AAAGATGTCGGATGTT-1-Human_colon_16S8001905	ILE	0.00882353	1
GCTTGAAAGTTGTCGT-1-Human_colon_16S8001903	SCL	0.0294985	4
TTCTACATCTATCCCG-1-Human_colon_16S8001903	SCL	0.03	4
GCCTCTAGTTGGGACA-1-Human_colon_16S8001903	SCL	0.0294985	4
CAGTCCTAGTCCGTAT-1-Human_colon_16S8001903	SCL	0.03	4
AAGGCAGGTGAGTGAC-1-Human_colon_16S8001903	SCL	0.103245	1
AACTTTCGTGCCTGGT-1-Human_colon_16S8159191	TCL	0.0385757	1
TGAGAGGAGTGACATA-1-Human_colon_16S8001903	SCL	0.0474777	1
TACTTACTCTCACATT-1-Human_colon_16S8002629	TCL	0.235988	1
CCGTTCACAGCTGTTA-1-Human_colon_16S8159186	FMLN	0	1
GTCGTAAGTTCCAACA-1-Human_colon_16S8001903	SCL	0.172619	2
TGCTACCAGAAGGTTT-1-Human_colon_16S8001903	SCL	0.172619	2
GGACGTCGTCTCACCT-1-Human_colon_16S8159188	FMIL	0	1
CATCAGATCCTTGCCA-1-Human_colon_16S8159193	CAE	0.168168	3
ACATACGTCCAAATGC-1-Human_colon_16S8001903	SCL	0.168168	3
TGGCCAGAGGGATGGG-1-Human_colon_16S8001903	SCL	0.177177	3
CATCGGGTCTGGGCCA-1-Human_colon_16S8001905	ILE	0.219941	1
GGGATGACAAGGTTCT-1-Human_colon_16S8001869	DCL	0.110119	4
TTTGGTTAGTGGGATC-1-Human_colon_16S8001863	CAE	0.0982143	4
GACTAACGTTAAGATG-1-Human_colon_16S8001869	DCL	0.113095	4
GTCATTTTCAATAAGG-1-Human_colon_16S8001867	TCL	0.107143	4
GCTGGGTTCATGTCCC-1-Human_colon_16S8001903	SCL	0.0324484	1
CCGTTCAGTCGGCACT-1-Human_colon_16S8002629	TCL	0.231884	1
TCCCGATGTAGCGTCC-1-FCA_gut8015061	FMLN	0	1
ACCTTTATCTTTACAC-1-Human_colon_16S8159192	APD	0.0654762	1
ACTATCTGTGTCGCTG-1-Human_colon_16S8159193	CAE	0.130178	1
GAATGAAGTGGTACAG-1-Human_colon_16S8001907	ILE	0.0615836	1
AGTTGGTAGGAGTTTA-1-Human_colon_16S8001907	ILE	0.085044	1
CACACAAAGCAGCCTC-1-Human_colon_16S8001905	ILE	0.116418	2
GAACGGACAATGGAGC-1-Human_colon_16S8159192	APD	0.0446429	1
CTCGGAGCACCATCCT-1-Human_colon_16S8159193	CAE	0.0615836	1
GAATAAGTCCCAAGAT-1-Human_colon_16S8117829	CAE	0.0431034	1
TACCTTATCGTACCGG-1-Human_colon_16S8001907	ILE	0.108108	4
TTGCGTCGTAGCTAAA-1-Human_colon_16S8159191	TCL	0.108108	4
ATTATCCAGCGATATA-1-Human_colon_16S8001903	SCL	0.00884956	3
ACGCAGCGTAAACACA-1-Human_colon_16S8159191	TCL	0	3
TTTACTGGTCAAACTC-1-Human_colon_16S8001903	SCL	0.00884956	3
GATCGATGTCCGTTAA-1-Human_colon_16S8159191	TCL	0.0938416	1
CTACATTCAATCAGAA-1-FCA_gut8015061	FMLN	0	1
ACAGCTAGTCCAACTA-1-Human_colon_16S8001865	ACL	0.058309	1
CCACTACGTATTAGCC-1-Human_colon_16S8159194	MLN	0.163743	1
ATCGAGTCAGGCAGTA-1-Human_colon_16S8001867	TCL	0.0957746	1
ATTGGACCATCTGGTA-1-Human_colon_16S8001863	CAE	0.13467	1
GGGAGATTCTTACCGC-1-Human_colon_16S8159191	TCL	0.0656716	4
TCCCGATCATAGGATA-1-Human_colon_16S8159191	TCL	0.0714286	3
AATCCAGAGCTTTGGT-1-Human_colon_16S8001903	SCL	0.08	3
AACTCAGAGTACGACG-1-Human_colon_16S8159191	TCL	0.184751	2
TCTTTCCGTGCAGGTA-1-Human_colon_16S8001903	SCL	0.184751	2
TCGTAGAAGGAATTAC-1-Human_colon_16S8001903	SCL	0.0914286	3
GGCTCGACACAAGACG-1-Human_colon_16S8159191	TCL	0.030581	1
GCAAACTAGGCTCATT-1-Human_colon_16S8001863	CAE	0.0635838	1
GCTGCAGGTGAGTGAC-1-Human_colon_16S8159191	TCL	0.123494	1
GCGAGAACACGCGAAA-1-Human_colon_16S8159191	TCL	0.0267857	1
CGGGTCAGTCTCAACA-1-Human_colon_16S8159193	CAE	0.106509	1
TTTCCTCAGCATCATC-1-Human_colon_16S8001907	ILE	0.153846	1
CCAGCGAGTTTAAGCC-1-Human_colon_16S8159194	MLN	0.140351	1
CCTCAGTAGTCTCGGC-1-Human_colon_16S8159182	FPIL	0.00287356	1
CTCGAGGGTGTGGCTC-1-Human_colon_16S8001903	SCL	0.0445104	3
CGTCCATAGATCCTGT-1-Human_colon_16S8159191	TCL	0.041543	3
TCAGGATTCCTCAACC-1-Human_colon_16S8000484	MLN	0.026393	1
GCGAGAATCCGAGCCA-1-Human_colon_16S8159191	TCL	0.164706	5
GTACGTAAGAATTGTG-1-Human_colon_16S8159191	TCL	0.164706	5
GAAGCAGCAAAGGAAG-1-Human_colon_16S8001903	SCL	0.123529	5
GTACTCCCAGCTGCTG-1-Human_colon_16S8117829	CAE	0.0782609	1
CAACCTCCACATTAGC-1-Human_colon_16S8159188	FMIL	0	1
CCTCTGAGTAACGCGA-1-Human_colon_16S8001871	SCL	0.0441176	1
GTCGTAAGTGAGGGAG-1-Human_colon_16S8001871	SCL	0.0789474	1
CAACCTCAGCACCGCT-1-Human_colon_16S8001903	SCL	0.170149	1
TTGGAACAGTATTGGA-1-Human_colon_16S8159193	CAE	0.0474777	6
ACGAGGACAGGATTGG-1-Human_colon_16S8002629	TCL	0.116279	1
CTCTAATGTCCGTTAA-1-Human_colon_16S8001869	DCL	0.136232	1
GACGGCTAGACCTTTG-1-Human_colon_16S8159191	TCL	0.129794	1
CTTGGCTCAAAGTCAA-1-Human_colon_16S8159191	TCL	0.134328	1
TCACGAACACAAGACG-1-Human_colon_16S8001903	SCL	0.117143	1
GCTCCTAGTTATCGGT-1-Human_colon_16S8001867	TCL	0.0764706	1
TACTCGCCAATGGAGC-1-Human_colon_16S8159193	CAE	0.0656716	4
CTGTGCTAGCAATCTC-1-Human_colon_16S8159188	FMIL	0	1
ACCGTAATCGTACCGG-1-Human_colon_16S8117828	MLN	0.0707965	1
GCAGCCAAGTACACCT-1-Human_colon_16S8002629	TCL	0.111538	1
TCAACGACAGGGTATG-1-Human_colon_16S8159183	FMIL	0	1
GTCACGGAGCTGCGAA-1-FCA_gut8015061	FMLN	0	1
AGCGTATGTCAACTGT-1-Human_colon_16S8159193	CAE	0.0682493	1
GAAACTCGTAAGTGGC-1-FCA_gut8015061	FMLN	0	1
CACCAGGCACCGAAAG-1-FCA_gut8015059	FTIL	0	1
TGACTTTCAAGTAGTA-1-FCA_gut8015061	FMLN	0	1
TGCCAAACACATGTGT-1-Human_colon_16S8000484	MLN	0.0789474	1
TCACAAGTCAGATAAG-1-Human_colon_16S8002624	CAE	0.156134	1
TCACAAGGTGGCTCCA-1-Human_colon_16S8000484	MLN	0.131737	1
TAAGTGCTCGCCAAAT-1-Human_colon_16S8001903	SCL	0.041543	3
CGAGCCATCGCATGGC-1-Human_colon_16S8001903	SCL	0.041543	3
CCATTCGGTCTGATCA-1-Human_colon_16S8159193	CAE	0.0471976	1
TTAGGACGTCACCTAA-1-Human_colon_16S8159188	FMIL	0	1
GAGCAGAAGGGAACGG-1-Human_colon_16S8002629	TCL	0.0967742	1
ACGAGGACAGCTGGCT-1-Human_colon_16S8002624	CAE	0	1
AGAGCGAAGATGCCTT-1-Human_colon_16S8159193	CAE	0.0589971	1
CTACACCAGTATGACA-1-FCA_gut8015061	FMLN	0	1
CCACCTATCACAATGC-1-FCA_gut8015061	FMLN	0	1
CACATTTCATACGCCG-1-Human_colon_16S8001863	CAE	0.0909091	1
GCATGTATCTGGGCCA-1-Human_colon_16S8001869	DCL	0.0730994	1
TTAGGCACATTAGCCA-1-Human_colon_16S8001903	SCL	0.0678466	1
GACTACAGTCTAGGTT-1-Human_colon_16S8001869	DCL	0.0652819	1
CTCGTACCACGAGGTA-1-Human_colon_16S8001869	DCL	0.0821114	1
TTGACTTTCCCTAACC-1-Human_colon_16S8002626	ACL	0.0988372	1
GACGTTAGTCACTTCC-1-Human_colon_16S8000484	MLN	0.0498534	1
TTGGCAAAGAGCAATT-1-Human_colon_16S8001871	SCL	0.0635838	3
CACAAACAGGTGCACA-1-Human_colon_16S8001869	DCL	0.0895954	3
CAGAGAGAGACGACGT-1-Human_colon_16S8001869	DCL	0.0751445	3
TGTTCCGGTCGAAAGC-1-Human_colon_16S8001871	SCL	0.114706	1
GTCACAAAGGACAGCT-1-Human_colon_16S8001869	DCL	0.021148	1
TCATTACTCAGTTAGC-1-Human_colon_16S8001903	SCL	0.039039	4
CAAGGCCCAGCATGAG-1-Human_colon_16S8001869	DCL	0.0979228	1
ACTGAACAGTTTGCGT-1-Human_colon_16S8159191	TCL	0.108187	3
GACGCGTAGCGTGTCC-1-Human_colon_16S8001907	ILE	0.0847953	3
CCGTGGATCGTTGCCT-1-Human_colon_16S8159191	TCL	0.102339	3
TGCCCTAAGATTACCC-1-Human_colon_16S8001907	ILE	0.0789474	1
GTCATTTCAGTAGAGC-1-Human_colon_16S8001903	SCL	0.0632911	1
CGTCTACTCCCTTGCA-1-Human_colon_16S8001903	SCL	0.0353982	1
TACCTTAAGAAGGCCT-1-Human_colon_16S8001903	SCL	0.077381	1
TAGAGCTCATGAAGTA-1-Human_colon_16S8159193	CAE	0.129518	1
CGATGGCAGCTTCGCG-1-Human_colon_16S8001903	SCL	0.0787879	1
ACTATCTAGCTAGTTC-1-Human_colon_16S8001869	DCL	0.0776119	1
TAAGAGATCCGTCATC-1-Human_colon_16S8001903	SCL	0.0501475	6
CCTACCACACTGTGTA-1-Human_colon_16S8001903	SCL	0.0707965	6
CAGTAACAGCGTAATA-1-Human_colon_16S8001903	SCL	0.0560472	6
GGCGACTTCAAGGCTT-1-Human_colon_16S8001903	SCL	0.0560472	6
CTCAGAATCTCTGCTG-1-Human_colon_16S8001903	SCL	0.0427807	6
GAGTCCGGTGTTTGTG-1-Human_colon_16S8001903	SCL	0.0502959	6
CTACCCATCATGTCTT-1-Human_colon_16S8159191	TCL	0.0498534	1
CGATTGACATTCCTCG-1-FCA_gut8015061	FMLN	0	1
CGTCACTTCGCTGATA-1-Human_colon_16S8001907	ILE	0.0332326	1
GGACATTTCTGGTGTA-1-Human_colon_16S8001903	SCL	0.0147059	1
GACGCGTAGACTGTAA-1-FCA_gut8015061	FMLN	0	1
CGCTGGATCTAACCGA-1-Human_colon_16S8159182	FPIL	0	1
GTGAAGGTCGGTCTAA-1-Human_colon_16S8001903	SCL	0.0686567	4
CAAGATCCAGCGAACA-1-Human_colon_16S8117828	MLN	0.0901163	1
AGGTCATTCTGCGGCA-1-Human_colon_16S8159186	FMLN	0	3
AGGTCATTCTCAAGTG-1-Human_colon_16S8159186	FMLN	0	3
AGGTCATTCCCATTTA-1-Human_colon_16S8159186	FMLN	0	3
GATGAAAGTGCACTTA-1-Human_colon_16S8001903	SCL	0.0560472	1
CCCTCCTTCAACACTG-1-Human_colon_16S8159191	TCL	0.327434	1
CAGTCCTAGGTTACCT-1-Human_colon_16S8001869	DCL	0.0615385	1
GTCCTCACAAATACAG-1-Human_colon_16S8159190	FLI	0	1
CAGGTGCTCCGCATCT-1-FCA_gut8015061	FMLN	0	1
CAAGAAATCCTTGCCA-1-FCA_gut8015061	FMLN	0	1
GTTCATTGTTCAGACT-1-Human_colon_16S8117829	CAE	0.033033	1
GTCACGGTCCTTGCCA-1-Human_colon_16S8117828	MLN	0.0439883	1
GTGTGCGTCCAAGTAC-1-Human_colon_16S8002624	CAE	0.0909091	1
CGTAGCGAGACGCACA-1-Human_colon_16S8001903	SCL	0.100295	2
CACACAATCACGAAGG-1-Human_colon_16S8001903	SCL	0.100295	2
CATCAGATCATCTGTT-1-Human_colon_16S8001871	SCL	0.0267062	1
GCTTGAACATTAACCG-1-Human_colon_16S8001869	DCL	0.140244	2
TTAACTCGTTCAGGCC-1-Human_colon_16S8001869	DCL	0.140244	2
GCCAAATTCCTTAATC-1-Human_colon_16S8001869	DCL	0.102719	1
AGCCTAATCTTTCCTC-1-Human_colon_16S8001869	DCL	0.0271084	1
ACGAGGATCCGCGTTT-1-Human_colon_16S8001907	ILE	0.151786	1
CATCGGGTCCACTCCA-1-Human_colon_16S8002626	ACL	0.0798817	1
GATGAAACACGGCGTT-1-Human_colon_16S8000484	MLN	0.109467	1
ATTTCTGTCTCTGAGA-1-Human_colon_16S8001875	APD	0.112121	1
CAAGAAACATCTATGG-1-Human_colon_16S8001903	SCL	0.114114	4
GTAGTCAAGACGCAAC-1-Human_colon_16S8159191	TCL	0.0976331	1
AATCCAGAGACTTGAA-1-Human_colon_16S8159191	TCL	0.0766962	1
CGTTAGAAGCTAGTGG-1-Human_colon_16S8001907	ILE	0.0425532	1
GTTCTCGGTCCCTACT-1-Human_colon_16S8159191	TCL	0.134146	2
TTTGTCATCACATAGC-1-Human_colon_16S8159191	TCL	0.134146	2
TGGTTAGGTATCAGTC-1-Human_colon_16S8117828	MLN	0.00295858	1
TACTCATGTAGCGCAA-1-Human_colon_16S8117828	MLN	0.026087	1
AGCCTAAAGGCAAAGA-1-Human_colon_16S8001903	SCL	0.0716418	4
TGAGAGGAGTTCGCGC-1-Human_colon_16S8159190	FLI	0	1
CTGTGCTAGTGGTAAT-1-Human_colon_16S8159188	FMIL	0	1
TCATTTGAGGCAAAGA-1-Human_colon_16S8159186	FMLN	0	1
CTGCTGTCAGGTGCCT-1-Human_colon_16S8159184	FTIL	0	1
CTCGTCAAGAGCTTCT-1-FCA_gut8015061	FMLN	0	1
ACTGAACCAGTCGTGC-1-FCA_gut8015061	FMLN	0	1
ACGGGTCGTACCGAGA-1-Human_colon_16S8117828	MLN	0.156069	1
ACACTGAGTATAATGG-1-Human_colon_16S8159191	TCL	0.139466	1
CTCGAGGGTGTTTGGT-1-Human_colon_16S8159189	FTIL	0	1
AAGGAGCTCCAGAGGA-1-Human_colon_16S8159186	FMLN	0	1
CGAACATGTCTCACCT-1-Human_colon_16S8117829	CAE	0.106825	1
TTGACTTAGAGTAAGG-1-Human_colon_16S8117829	CAE	0.0952381	1
CCTACACAGCCACGTC-1-Human_colon_16S8159188	FMIL	0	1
CACCAGGCATCGATGT-1-Human_colon_16S8002629	TCL	0.169231	1
GTGCAGCCATGGTCAT-1-Human_colon_16S8001869	DCL	0.0884956	1
CGGACTGAGCACAGGT-1-FCA_gut8015061	FMLN	0	1
CCTACCATCAGCGATT-1-Human_colon_16S8159192	APD	0.125749	2
TGTGGTAGTTGTCGCG-1-Human_colon_16S8159191	TCL	0.110092	1
CCTAAAGAGTCATGCT-1-Human_colon_16S8159191	TCL	0.0716418	1
ACTTGTTTCCTCCTAG-1-Human_colon_16S8159193	CAE	0.173653	2
CCGTACTTCTCCAGGG-1-Human_colon_16S8001903	SCL	0.0589971	1
CGATTGACATAGACTC-1-FCA_gut8015061	FMLN	0	1
CAAGATCTCCCTGACT-1-Human_colon_16S8001869	DCL	0.155015	1
AGACGTTTCACGGTTA-1-Human_colon_16S8001871	SCL	0.120235	1
AAAGATGCACGCGAAA-1-Human_colon_16S8117828	MLN	0	1
CGCGTTTAGGACATTA-1-FCA_gut8015061	FMLN	0.00287356	1
GTACTCCAGCACCGTC-1-FCA_gut8015059	FTIL	0	1
TCGTACCCAGTCACTA-1-Human_colon_16S8159189	FTIL	0	1
CTGCTGTTCCACGTTC-1-Human_colon_16S8159187	FPIL	0	1
AAATGCCCACGCGAAA-1-Human_colon_16S8159186	FMLN	0	1
GTGTGCGCAAGGTGTG-1-Human_colon_16S8001907	ILE	0.277946	1
CATCAGACAAATTGCC-1-Human_colon_16S8117828	MLN	0.0289855	1
AGATTGCTCAACGCTA-1-Human_colon_16S8001869	DCL	0.0686567	1
CACACTCTCAGGCGAA-1-Human_colon_16S8000484	MLN	0.0393258	1
CGGACTGTCCCGACTT-1-Human_colon_16S8001869	DCL	0.122024	2
TTCGAAGAGATGTGGC-1-Human_colon_16S8001903	SCL	0.0924855	1
GACCTGGTCACAAACC-1-Human_colon_16S8117829	CAE	0.126761	2
CGCGTTTTCTAACTGG-1-Human_colon_16S8117828	MLN	0.0347826	1
GTCGTAAAGGTTCCTA-1-Human_colon_16S8117830	TCL	0.132394	2
CTGATAGAGTGGGATC-1-Human_colon_16S8001903	SCL	0.145401	1
CTCTACGAGAGGACGG-1-Human_colon_16S8159191	TCL	0.0829268	1
CTAGAGTCAAATACAG-1-Human_colon_16S8159191	TCL	0.0991254	1
CCTACACTCCACGACG-1-Human_colon_16S8001903	SCL	0.115385	1
TGACAACGTAAGCACG-1-Human_colon_16S8159188	FMIL	0	1
CATATTCGTACCGTAT-1-Human_colon_16S8001903	SCL	0.0205279	1
GCTCTGTCAAAGTGCG-1-FCA_gut8015061	FMLN	0	1
AGTGTCATCCATGAGT-1-Human_colon_16S8159186	FMLN	0.00292398	1
GATCGCGAGGAGTACC-1-Human_colon_16S8001865	ACL	0.338415	1
CAGCGACGTAGCTGCC-1-Human_colon_16S8001907	ILE	0.340299	1
CTTTGCGCAGGCTCAC-1-Human_colon_16S8000484	MLN	0.126126	1
TCATTACCATGAACCT-1-Human_colon_16S8159191	TCL	0.0769231	3
TACCTATGTGCCTTGG-1-Human_colon_16S8159192	APD	0.0769231	3
ACGTCAAGTCGCTTTC-1-Human_colon_16S8159191	TCL	0.0769231	3
GACACGCTCCTATGTT-1-Human_colon_16S8159191	TCL	0.131902	1
ACTGTCCGTCGGATCC-1-Human_colon_16S8001903	SCL	0.173653	1
CATCAGAGTTTGTTGG-1-Human_colon_16S8117829	CAE	0.056213	1
AGCTCTCGTGCAACGA-1-Human_colon_16S8117830	TCL	0	1
GTCCTCATCTAACGGT-1-Human_colon_16S8002626	ACL	0.333333	1
TGCGGGTCAGCCTGTG-1-Human_colon_16S8117828	MLN	0.0784884	1
TTTGTCATCTCGGACG-1-Human_colon_16S8001869	DCL	0.0843373	1
GGACAGAGTGCCTGGT-1-Human_colon_16S8159191	TCL	0.0780781	1
CCGGGATGTTCACGGC-1-Human_colon_16S8001871	SCL	0.10089	1
CTCAGAACAGCCACCA-1-Human_colon_16S8117828	MLN	0.0591716	1
CACAAACTCGGTGTTA-1-Human_colon_16S8117828	MLN	0.035503	1
AGTGGGAGTACAAGTA-1-Human_colon_16S8117828	MLN	0.0508982	1
AAGTCTGAGTTGCAGG-1-Human_colon_16S8117828	MLN	0.0238806	1
GATCGCGCATGCCACG-1-Human_colon_16S8001885	ILE	0.0178571	1
GTTAAGCCAGTGACAG-1-Human_colon_16S8159191	TCL	0.0505618	1
CATCGAATCTTATCTG-1-Human_colon_16S8001871	SCL	0.122093	3
TTTATGCAGCGCTCCA-1-Human_colon_16S8001907	ILE	0.0929577	4
ACGTCAATCACCACCT-1-Human_colon_16S8159193	CAE	0.0870787	4
GACACGCGTAGAGGAA-1-Human_colon_16S8159193	CAE	0.0786517	4
GAGCAGAGTAGCTGCC-1-Human_colon_16S8001905	ILE	0.0786517	4
CGTCAGGGTTAAGATG-1-Human_colon_16S8117828	MLN	0	1
TCGTAGAGTCCCTTGT-1-Human_colon_16S8001869	DCL	0.0662824	1
GACTACACAGCCACCA-1-Human_colon_16S8001869	DCL	0.112392	1
GCGCGATCACCGAATT-1-Human_colon_16S8001863	CAE	0.0705882	1
CGAGAAGAGTGAATTG-1-Human_colon_16S8001907	ILE	0.101744	1
AGAGTGGAGTTTAGGA-1-Human_colon_16S8001903	SCL	0.035503	1
ACACCGGCATCGGACC-1-Human_colon_16S8001903	SCL	0.0860534	3
TTCCCAGAGGCCCGTT-1-Human_colon_16S8001903	SCL	0.0801187	3
GGAACTTGTCGTTGTA-1-Human_colon_16S8001903	SCL	0.0801187	3
TCTCATAGTCCAGTGC-1-Human_colon_16S8001903	SCL	0.0538244	1
GGCTGGTAGCGTGAAC-1-Human_colon_16S8002629	TCL	0	1
ACACCCTGTCATACTG-1-Human_colon_16S8002624	CAE	0.0757576	1
CGCTGGACAGCTGTGC-1-Human_colon_16S8001869	DCL	0.0384615	1
CTAATGGAGCCCAGCT-1-Human_colon_16S8159191	TCL	0.15727	1
TCAACGATCAATACCG-1-Human_colon_16S8001903	SCL	0.0744048	1
ACTTGTTAGTCTCGGC-1-Human_colon_16S8002624	CAE	0.180233	1
CCTAGCTGTACGACCC-1-Human_colon_16S8001903	SCL	0.29023	1
AGGCCGTCAGGGCATA-1-Human_colon_16S8001871	SCL	0.174556	1
CATTATCCACGAAATA-1-Human_colon_16S8159191	TCL	0.133136	1
ACGCCGACATCCTTGC-1-Human_colon_16S8159193	CAE	0.119534	1
GGCAATTAGCGTGAGT-1-Human_colon_16S8159191	TCL	0.112717	1
GAGTCCGAGACTAGAT-1-Human_colon_16S8159191	TCL	0.0672515	2
AGGTCATGTCCCTACT-1-Human_colon_16S8001907	ILE	0.0584795	2
CCTATTACACCCTATC-1-Human_colon_16S8159191	TCL	0.0808383	1
CCGGTAGGTTCCACGG-1-Human_colon_16S8001903	SCL	0.0909091	4
TAAGCGTAGCCATCGC-1-Human_colon_16S8001903	SCL	0.0818182	4
CTGCGGAAGGCCCTTG-1-Human_colon_16S8001903	SCL	0.106061	4
TCTTTCCTCCTTCAAT-1-Human_colon_16S8159193	CAE	0.0243902	1
GTTCTCGTCTGATTCT-1-Human_colon_16S8001905	ILE	0.0512048	1
AGACGTTAGAATCTCC-1-FCA_gut8015061	FMLN	0	1
TGTGGTACACAGACTT-1-Human_colon_16S8001903	SCL	0.0363636	2
CGATCGGAGTAACCCT-1-Human_colon_16S8001903	SCL	0.0363636	2
GTGTTAGCACCGCTAG-1-Human_colon_16S8001903	SCL	0.0393939	1
CATCAAGAGAACTGTA-1-Human_colon_16S8001903	SCL	0.0209581	2
AACGTTGCAAATCCGT-1-Human_colon_16S8001903	SCL	0.0209581	2
TTATGCTGTATATGGA-1-Human_colon_16S8159186	FMLN	0	1
GCATGTAGTTGGTTTG-1-Human_colon_16S8002626	ACL	0.0640244	1
CAACCAATCCCGACTT-1-Human_colon_16S8001907	ILE	0.289941	7
TCTCTAATCACTTCAT-1-Human_colon_16S8001907	ILE	0.289941	7
TGCTGCTTCAGGCAAG-1-Human_colon_16S8159191	TCL	0.289941	7
GGACAAGGTCAATGTC-1-Human_colon_16S8001903	SCL	0.286982	7
GTGTTAGTCTCTTGAT-1-Human_colon_16S8001903	SCL	0.289941	7
TCGAGGCCATACGCCG-1-Human_colon_16S8001907	ILE	0.308605	7
TCAACGACAGTTCCCT-1-Human_colon_16S8001907	ILE	0.289941	7
ATCATGGAGAATAGGG-1-Human_colon_16S8001869	DCL	0.133929	1
GATGAGGTCGAATCCA-1-FCA_gut8015061	FMLN	0	1
CGATTGAGTGTAATGA-1-FCA_gut8015061	FMLN	0	1
CTTACCGAGGTGTTAA-1-Human_colon_16S8159186	FMLN	0	1
TCGAGGCGTCCGACGT-1-Human_colon_16S8159191	TCL	0.259587	4
GGTGTTATCTACTCAT-1-Human_colon_16S8159191	TCL	0.265487	4
GAGGTGAAGATCCGAG-1-Human_colon_16S8159191	TCL	0.274336	4
GGAAAGCGTAACGACG-1-Human_colon_16S8001907	ILE	0.262537	4
TTCTCCTAGGTGCTAG-1-Human_colon_16S8159189	FTIL	0.0112045	1
CATCGGGAGTACTTGC-1-Human_colon_16S8117828	MLN	0.0557185	1
GTCTTCGTCAGGTAAA-1-Human_colon_16S8001907	ILE	0.312321	1
CGTGTCTTCAGCTCGG-1-FCA_gut8015061	FMLN	0	1
CCTACCAGTAAAGGAG-1-Human_colon_16S8159192	APD	0.106825	1
TCCACACTCTGCGACG-1-Human_colon_16S8117828	MLN	0.0449102	1
GTTAAGCAGTCATGCT-1-Human_colon_16S8001903	SCL	0.0701754	1
ACTGAGTTCCTCATTA-1-Human_colon_16S8001903	SCL	0.058309	1
TGTGTTTGTCGCATAT-1-FCA_gut8015061	FMLN	0	1
TGGCTGGTCGACAGCC-1-FCA_gut8015061	FMLN	0	1
GACGCGTAGAAACCAT-1-Human_colon_16S8001903	SCL	0.0887574	1
CTTTGCGGTGACAAAT-1-FCA_gut8015061	FMLN	0	1
CTCATTAAGAATCTCC-1-FCA_gut8015061	FMLN	0	1
CGTTAGACAAGTAGTA-1-FCA_gut8015061	FMLN	0	1
CTCTGGTCATGTCCTC-1-Human_colon_16S8159188	FMIL	0	1
ACCTTTATCAGTTAGC-1-Human_colon_16S8159188	FMIL	0	1
CACCAGGGTCGAAAGC-1-Human_colon_16S8159186	FMLN	0	1
GGCGACTTCGCCCTTA-1-Human_colon_16S8002624	CAE	0.0117302	1
CACAGTACAAAGCAAT-1-Human_colon_16S8001875	APD	0.113433	1
GCTTCCATCAACACCA-1-Human_colon_16S8001867	TCL	0.0943953	1
GGATTACAGTAGTGCG-1-Human_colon_16S8159191	TCL	0.0395137	2
AGCGGTCTCGGCATCG-1-Human_colon_16S8001903	SCL	0.0395137	2
GGCGTGTCAAACCTAC-1-Human_colon_16S8001903	SCL	0	1
CGGACTGCATGTAAGA-1-Human_colon_16S8001867	TCL	0.0870871	1
GCCTCTAAGTTGAGAT-1-Human_colon_16S8117828	MLN	0	1
CGGGTCACACACGCTG-1-Human_colon_16S8117828	MLN	0	1
CAGTCCTTCGGTGTCG-1-Human_colon_16S8001865	ACL	0.3125	1
GTCATTTGTACGCACC-1-Human_colon_16S8159194	MLN	0.0477612	1
CAAGATCTCCCATTTA-1-Human_colon_16S8001903	SCL	0.0584795	2
AAGGAGCGTTGACGTT-1-Human_colon_16S8001903	SCL	0.0584795	2
GTGTGCGTCTCAAACG-1-Human_colon_16S8001903	SCL	0.0563798	1
GTATTCTAGTCCGGTC-1-Human_colon_16S8001903	SCL	0.0936556	2
GCTGGGTCACCATCCT-1-Human_colon_16S8001903	SCL	0.0636364	1
CACATTTAGCGTGAGT-1-Human_colon_16S8001903	SCL	0.0966767	2
AACGTTGGTTAGATGA-1-Human_colon_16S8001903	SCL	0.0674847	1
TCGGTAAAGAGGTTAT-1-Human_colon_16S8159191	TCL	0	1
TGGGCGTCATACAGCT-1-Human_colon_16S8001869	DCL	0.0676056	1
CGGACGTTCAATCACG-1-Human_colon_16S8159191	TCL	0.0368272	1
ACGAGGAAGGGTTTCT-1-FCA_gut8015061	FMLN	0	1
GCTGCTTAGTGGAGTC-1-Human_colon_16S8159188	FMIL	0	1
AGAGCGAAGGTGGGTT-1-Human_colon_16S8002629	TCL	0.127273	1
CGGAGCTCAATCACAC-1-Human_colon_16S8002629	TCL	0.103858	1
TGACAACGTTACCGAT-1-Human_colon_16S8000484	MLN	0.0510511	1
GGAATAATCCGTCAAA-1-Human_colon_16S8000484	MLN	0.0645161	1
GAAGCAGTCCTGCCAT-1-Human_colon_16S8001869	DCL	0.116766	4
GTGCATAGTGGGTATG-1-Human_colon_16S8001869	DCL	0.113772	4
CCACCTACAAGGCTCC-1-Human_colon_16S8001869	DCL	0.134731	4
CACAGTAAGATCGATA-1-Human_colon_16S8001869	DCL	0.1571	4
GCGACCACATGGAATA-1-Human_colon_16S8001903	SCL	0.0884146	1
GATCGCGTCTGTCTAT-1-Human_colon_16S8001869	DCL	0.113703	1
ACTGAGTCATGCTGGC-1-Human_colon_16S8001869	DCL	0.0324484	1
ATTGGTGCAGCGAACA-1-Human_colon_16S8117828	MLN	0.00295858	2
GATGCTATCCTAGGGC-1-Human_colon_16S8117828	MLN	0.00295858	2
GACTACACAAGCCTAT-1-Human_colon_16S8001871	SCL	0.0808383	2
GTCTTCGAGAATGTGT-1-Human_colon_16S8001871	SCL	0.0958084	2
CATCAAGTCGGTGTCG-1-Human_colon_16S8001871	SCL	0.0789474	2
GAGTCCGTCATAAAGG-1-Human_colon_16S8001869	DCL	0.0643275	2
CACACTCTCTCAACTT-1-Human_colon_16S8001865	ACL	0.140673	4
AGCTTGAAGAGATGAG-1-Human_colon_16S8001865	ACL	0.125382	4
TAGTGGTTCTTGTTTG-1-Human_colon_16S8001865	ACL	0.128358	4
TTGGAACCAAGTTCTG-1-Human_colon_16S8001869	DCL	0.131498	4
ACACCGGAGTGTTGAA-1-Human_colon_16S8001865	ACL	0.12426	2
TTTGTCAGTGTCCTCT-1-Human_colon_16S8001903	SCL	0.0629921	1
GCAGCCAGTCCGTCAG-1-Human_colon_16S8117828	MLN	0.0429448	2
TGGGAAGCATCGTCGG-1-Human_colon_16S8117828	MLN	0.0429448	2
ACGAGGATCCACGTTC-1-Human_colon_16S8001903	SCL	0.12844	1
AACGTTGCATCCGCGA-1-Human_colon_16S8117830	TCL	0.0724638	1
TCATTTGAGCTCTCGG-1-Human_colon_16S8159194	MLN	0	1
AGCATACTCCCACTTG-1-Human_colon_16S8159191	TCL	0.0264706	1
GTAACGTTCAGCTCTC-1-Human_colon_16S8001905	ILE	0.0349854	1
TCAGCAACATGCCCGA-1-Human_colon_16S8001903	SCL	0.042042	1
GATCGTAGTGATGATA-1-Human_colon_16S8001903	SCL	0.114035	1
CTACGTCTCAAGGCTT-1-Human_colon_16S8001903	SCL	0.0699708	1
ACGATGTAGTCTCCTC-1-Human_colon_16S8117828	MLN	0.0614035	1
CTCCTAGAGCTCCTCT-1-Human_colon_16S8159191	TCL	0	1
TTAGGACAGCGTGAAC-1-Human_colon_16S8001869	DCL	0.0843023	3
CGGAGTCGTTAAGACA-1-Human_colon_16S8001905	ILE	0.136499	2
ATGAGGGCATGCCCGA-1-Human_colon_16S8001903	SCL	0.10089	2
GTGCGGTCATGGTCTA-1-FCA_gut8015061	FMLN	0	1
CGGCTAGTCTTATCTG-1-FCA_gut8015061	FMLN	0.00294985	1
CATGCCTGTAGTACCT-1-FCA_gut8015061	FMLN	0	1
CACAGGCAGGTAGCTG-1-FCA_gut8015061	FMLN	0	1
ATCATGGCACCGAATT-1-FCA_gut8015061	FMLN	0	1
AACTCTTTCGTTTAGG-1-FCA_gut8015061	FMLN	0	1
GCTTGAAGTGCAGGTA-1-FCA_gut8015060	FLI	0	1
CAGTCCTTCGAGGTAG-1-Human_colon_16S8117830	TCL	0.0204082	1
TGCTACCGTCCCGACA-1-Human_colon_16S8159189	FTIL	0	1
GGAATAACAGATCCAT-1-Human_colon_16S8159188	FMIL	0	1
GCAATCATCGGACAAG-1-Human_colon_16S8001869	DCL	0.0650888	1
CTCAGAATCGCGGATC-1-FCA_gut8015061	FMLN	0	1
CATCAAGCAGACAAAT-1-FCA_gut8015061	FMLN	0	1
CTTAGGACATGGGACA-1-Human_colon_16S8001903	SCL	0.155224	1
ACCGTAATCGTCACGG-1-Human_colon_16S8117828	MLN	0	1
CGCTGGATCGAATGCT-1-Human_colon_16S8001903	SCL	0.118343	1
TGTCCCATCATGTAGC-1-FCA_gut8015057	FPIL	0	1
GGCCGATTCACGCATA-1-Human_colon_16S8001863	CAE	0.0851064	1
CTTACCGAGGCAGTCA-1-Human_colon_16S8001869	DCL	0.0451977	1
GTACTTTCATCTATGG-1-FCA_gut8015061	FMLN	0	1
GGCAATTCACATCCAA-1-FCA_gut8015061	FMLN	0	1
CACCAGGTCACCTCGT-1-FCA_gut8015061	FMLN	0	1
GCGCAACGTGCAACGA-1-Human_colon_16S8159186	FMLN	0	1
GACAGAGTCCCATTTA-1-Human_colon_16S8159186	FMLN	0	1
TCAGCTCCAATAGAGT-1-Human_colon_16S8117831	SCL	0.14497	1
TCAATCTTCAGGCGAA-1-Human_colon_16S8001869	DCL	0.137313	2
CATCCACCACGCGAAA-1-Human_colon_16S8001869	DCL	0.109422	2
TGACTTTCAAAGGTGC-1-Human_colon_16S8001869	DCL	0.0508982	1
AGGCCACGTGTCCTCT-1-Human_colon_16S8117829	CAE	0.0359281	1
AGACGTTCATACAGCT-1-Human_colon_16S8001869	DCL	0.139394	1
CAGAGAGCAAAGTCAA-1-Human_colon_16S8001867	TCL	0.180428	1
TTCTACAAGAGTTGGC-1-Human_colon_16S8002629	TCL	0.0992063	1
CAGATCATCGTCCAGG-1-Human_colon_16S8159192	APD	0.141104	2
CGTCAGGCAATACGCT-1-Human_colon_16S8001903	SCL	0.134375	2
GCGGGTTCAACTGGCC-1-Human_colon_16S8001903	SCL	0.0584795	1
CTCGAAACAGGGTTAG-1-Human_colon_16S8159193	CAE	0.0652819	1
GTCTTCGGTCGCGTGT-1-Human_colon_16S8000484	MLN	0.00835655	1
CAGCTGGGTGACAAAT-1-FCA_gut8015061	FMLN	0	1
TGTCCCAAGCCCGAAA-1-Human_colon_16S8159187	FPIL	0	1
GCCAAATCAGCTGGCT-1-Human_colon_16S8159187	FPIL	0	1
TGGCTGGGTCTCTTTA-1-Human_colon_16S8002624	CAE	0.0699708	1
CCAATCCCACGAAGCA-1-Human_colon_16S8002624	CAE	0.166008	1
ATTCTACGTAGCGATG-1-Human_colon_16S8002624	CAE	0.0495627	1
ACAGCCGAGACAGAGA-1-Human_colon_16S8000484	MLN	0.0990991	1
TTAACTCAGGTGCAAC-1-Human_colon_16S8001863	CAE	0.112094	1
TCACGAAGTCTTCAAG-1-Human_colon_16S8001907	ILE	0.297619	1
TCAACGAAGGAGCGAG-1-Human_colon_16S8002624	CAE	0.0550725	1
TGAGCATGTCGCCATG-1-Human_colon_16S8159191	TCL	0.133929	1
GGCTCGAGTCTAAAGA-1-FCA_gut8015061	FMLN	0	1
CGGACACTCGTCGTTC-1-Human_colon_16S8001869	DCL	0.116766	6
GCTCTGTAGAAGGGTA-1-Human_colon_16S8001869	DCL	0.0925373	6
CGAGCACGTTCACGGC-1-Human_colon_16S8001869	DCL	0.137313	6
GCTGCGATCACCTCGT-1-Human_colon_16S8001869	DCL	0.116766	6
TACTTACTCGCCGTGA-1-Human_colon_16S8001869	DCL	0.0925373	6
AGGTCCGAGGGTGTTG-1-Human_colon_16S8001869	DCL	0.152239	6
TTTGGTTTCGACAGCC-1-Human_colon_16S8001869	DCL	0.10241	1
GCGAGAAAGTGTCCAT-1-Human_colon_16S8001865	ACL	0.126506	1
TGACTTTCACGGTAGA-1-Human_colon_16S8117828	MLN	0.0365854	1
GCATACAGTCTGCAAT-1-Human_colon_16S8002629	TCL	0.128405	1
CCATGTCCACCAGGCT-1-Human_colon_16S8001903	SCL	0.0343137	1
CTCGAAACAAGCTGTT-1-Human_colon_16S8159191	TCL	0	1
TCAATCTGTTCCACAA-1-Human_colon_16S8001867	TCL	0.0610465	1
CCCAATCGTCAGAGGT-1-Human_colon_16S8001871	SCL	0.0898551	1
GCCTCTAGTGCTGTAT-1-Human_colon_16S8159186	FMLN	0	1
AACTCTTCAAGTAGTA-1-Human_colon_16S8001875	APD	0.088685	1
GTAGTCAAGTACTTGC-1-Human_colon_16S8001863	CAE	0.126154	2
TGGCTGGTCATAAAGG-1-Human_colon_16S8001867	TCL	0.126154	2
TGCCAAAAGTTACGGG-1-Human_colon_16S8159192	APD	0.121951	9
TGTATTCAGCGGATCA-1-Human_colon_16S8159192	APD	0.121951	9
TGACTAGGTGGTCTCG-1-Human_colon_16S8001903	SCL	0.121951	9
GTAACGTTCTTCATGT-1-Human_colon_16S8159192	APD	0.0945122	9
TTAGTTCTCTGGAGCC-1-Human_colon_16S8159191	TCL	0.0864198	1
AAGTCTGGTGTAACGG-1-Human_colon_16S8001903	SCL	0.0731707	9
TGAGCCGGTCCCTTGT-1-Human_colon_16S8159191	TCL	0.0731707	9
AAAGATGAGTCATCCA-1-Human_colon_16S8159193	CAE	0.0641892	9
CATTCGCAGTGTACGG-1-Human_colon_16S8159191	TCL	0.128049	9
GGAAAGCAGGTGCTAG-1-Human_colon_16S8159191	TCL	0.0823171	9
CAGCATACAGTGGAGT-1-Human_colon_16S8159191	TCL	0.0771605	1
GTGGGTCAGGGTTTCT-1-Human_colon_16S8159193	CAE	0.056213	1
CATGCCTTCATTATCC-1-Human_colon_16S8001907	ILE	0.0492308	1
CTGCTGTTCGTTTGCC-1-Human_colon_16S8001903	SCL	0.0985075	1
ACTGATGAGCGTCAAG-1-Human_colon_16S8117829	CAE	0.0408163	1
AATCCAGAGCGCCTCA-1-Human_colon_16S8117829	CAE	0.0502959	1
TGTGGTATCGATCCCT-1-Human_colon_16S8117828	MLN	0.0421687	1
TTCTCCTCACAACTGT-1-Human_colon_16S8001871	SCL	0.100304	1
CTACCCAGTCTACCTC-1-Human_colon_16S8001869	DCL	0.138554	1
AGTGGGACATAACCTG-1-Human_colon_16S8001903	SCL	0.273006	1
ACTATCTGTACCGTAT-1-Human_colon_16S8001871	SCL	0.322485	1
AACGTTGTCCGTTGCT-1-Human_colon_16S8001869	DCL	0.318584	1
GCACATATCGGCGCAT-1-Human_colon_16S8001907	ILE	0.319767	1
GGGCATCGTGCGAAAC-1-Human_colon_16S8001871	SCL	0.120944	1
GTACTCCGTAAAGTCA-1-Human_colon_16S8002626	ACL	0.147309	1
TGCCCTAAGAAAGTGG-1-Human_colon_16S8001869	DCL	0.122159	1
CGCTTCATCGCCAAAT-1-Human_colon_16S8001867	TCL	0.157303	1
CGTGTAACATTGAGCT-1-Human_colon_16S8001865	ACL	0.0596591	1
ACGATGTGTTGAACTC-1-Human_colon_16S8001907	ILE	0.0882353	1
TGGCTGGAGAGTACAT-1-Human_colon_16S8001903	SCL	0.11437	2
CAGTCCTTCGCCAAAT-1-Human_colon_16S8001903	SCL	0.11437	2
TGGCGCAAGACACGAC-1-Human_colon_16S8001869	DCL	0.0540541	1
GTTACAGTCTCCAACC-1-Human_colon_16S8001869	DCL	0.111782	1
GACTGCGGTTAAGATG-1-Human_colon_16S8001869	DCL	0.111111	1
GGATGTTCACCAGGCT-1-Human_colon_16S8001903	SCL	0.0591716	1
CTGATCCCAGCATGAG-1-Human_colon_16S8001869	DCL	0.0760563	1
TAGGCATGTCTAGCGC-1-Human_colon_16S8159192	APD	0.107872	4
GTTACAGGTGTCGCTG-1-Human_colon_16S8159191	TCL	0.0816327	4
CACCTTGCATATACGC-1-Human_colon_16S8159191	TCL	0.0874636	2
ACGCCAGAGAGTCGGT-1-Human_colon_16S8001903	SCL	0.0758017	4
TGCGCAGAGAACTCGG-1-Human_colon_16S8001903	SCL	0.0991254	4
TCAGGTAAGGACAGCT-1-Human_colon_16S8001903	SCL	0.0991254	2
GACGGCTGTTGAGTTC-1-Human_colon_16S8002629	TCL	0	1
TAAGTGCCACCTCGTT-1-Human_colon_16S8001903	SCL	0.0744986	1
CGGACACTCCCGGATG-1-Human_colon_16S8002629	TCL	0	1
CCTACACGTGTTTGGT-1-Human_colon_16S8001869	DCL	0.0776119	1
GGGCACTCAAGACGTG-1-Human_colon_16S8001867	TCL	0.037037	1
GTACTTTCACCGATAT-1-Human_colon_16S8159191	TCL	0.169643	1
TCGCGAGTCTTATCTG-1-Human_colon_16S8159192	APD	0.139394	2
ACGCCGAAGAGTCTGG-1-Human_colon_16S8159192	APD	0.139394	2
GTCTTCGAGTGTTTGC-1-Human_colon_16S8117828	MLN	0	1
ACGGCCATCCTTGGTC-1-Human_colon_16S8117828	MLN	0.0983146	1
TCAGGATCATACAGCT-1-Human_colon_16S8117828	MLN	0.0346821	1
TATTACCTCGCGATCG-1-Human_colon_16S8001867	TCL	0.150725	1
GCGCCAAGTAAGAGGA-1-Human_colon_16S8159194	MLN	0.077381	1
CACCAGGCATTCCTGC-1-Human_colon_16S8000484	MLN	0	1
CACCTTGGTTCGTTGA-1-Human_colon_16S8117828	MLN	0.0366197	1
GGGTCTGTCCAAACAC-1-Human_colon_16S8117828	MLN	0	1
ACGGGTCCATCAGTAC-1-Human_colon_16S8002624	CAE	0	1
CAGCGACAGGGAACGG-1-Human_colon_16S8000484	MLN	0.12069	1
TATCTCATCCTTTCGG-1-Human_colon_16S8001903	SCL	0.0835821	5
AGTCTTTGTAGGGTAC-1-Human_colon_16S8001903	SCL	0.10479	5
AGGGAGTCAGGATTGG-1-Human_colon_16S8001903	SCL	0.0835821	5
GCGCGATGTGGTCCGT-1-Human_colon_16S8001903	SCL	0.0835821	5
GGACAAGTCATTATCC-1-Human_colon_16S8001903	SCL	0.0835821	5
TGCCAAAGTTCTGAAC-1-Human_colon_16S8002624	CAE	0.0308642	2
TGCGTGGGTATCACCA-1-Human_colon_16S8001907	ILE	0.115385	1
AGAGTGGGTTCCGGCA-1-Human_colon_16S8001871	SCL	0.0766871	2
CTGCCTAAGCTTATCG-1-Human_colon_16S8001865	ACL	0.0828221	2
TAGACCATCATTTGGG-1-Human_colon_16S8001869	DCL	0.121951	1
CTTAGGATCAGCAACT-1-Human_colon_16S8001869	DCL	0.158055	2
TAGTGGTAGGCTATCT-1-Human_colon_16S8001863	CAE	0.158055	2
ATTCTACTCCCTCAGT-1-Human_colon_16S8001867	TCL	0.120743	1
TTAGGCAGTTAAGATG-1-Human_colon_16S8001865	ACL	0.158537	1
CACACAATCACGCATA-1-Human_colon_16S8001907	ILE	0.0386905	1
GTCATTTCACGTCAGC-1-Human_colon_16S8001905	ILE	0.134731	1
AAGCCGCCAGACAAAT-1-Human_colon_16S8001905	ILE	0.0684524	2
CTCGGGAGTCGACTAT-1-Human_colon_16S8001905	ILE	0.0744048	2
TATTACCAGGACTGGT-1-Human_colon_16S8001903	SCL	0.0299401	1
CAGAGAGGTCTAAAGA-1-Human_colon_16S8001903	SCL	0.0720721	1
TGGGCGTTCGGATGGA-1-Human_colon_16S8001903	SCL	0.107463	1
CGGACGTTCTCGAGTA-1-Human_colon_16S8159184	FTIL	0	1
GCGGGTTAGGACAGCT-1-Human_colon_16S8001869	DCL	0.151057	8
ACACCAAAGCTGATAA-1-Human_colon_16S8001869	DCL	0.108761	8
AATCGGTTCCACTGGG-1-Human_colon_16S8001871	SCL	0.117825	8
GGGAGATCATACGCTA-1-Human_colon_16S8001869	DCL	0.111782	8
GGGTCTGTCTCACATT-1-Human_colon_16S8001869	DCL	0.114804	8
CTACGTCCATGGATGG-1-Human_colon_16S8001871	SCL	0.117825	8
ACTGTCCAGCCAGTTT-1-Human_colon_16S8159186	FMLN	0	1
GACTAACTCATTTGGG-1-Human_colon_16S8159193	CAE	0.060241	2
TTTGCGCGTAAAGTCA-1-Human_colon_16S8001907	ILE	0.0542169	2
GTCGTAAGTCCGCTGA-1-Human_colon_16S8159193	CAE	0.12012	2
TTAACTCTCACCTTAT-1-Human_colon_16S8159193	CAE	0.126126	2
TACTTGTCATGCTGGC-1-Human_colon_16S8159186	FMLN	0	1
CAGCGACCATGGATGG-1-Human_colon_16S8159191	TCL	0.220183	1
GATCGATGTCATGCAT-1-Human_colon_16S8001903	SCL	0.207317	2
GTTACAGAGGTCGGAT-1-Human_colon_16S8001903	SCL	0.198171	2
CTCGGGACAGAAGCAC-1-Human_colon_16S8159186	FMLN	0	1
ACTGTCCAGAGAGCTC-1-Human_colon_16S8159186	FMLN	0	1
CACCTTGTCCGCGGTA-1-Human_colon_16S8159194	MLN	0.0216049	1
TTAGGCAGTCTGGTCG-1-Human_colon_16S8117828	MLN	0	1
ATAACGCCAAACAACA-1-FCA_gut8015061	FMLN	0	1
GATCTAGTCACCAGGC-1-Human_colon_16S8159190	FLI	0	1
CTCACACGTTCCAACA-1-FCA_gut8015061	FMLN	0	1
CCTTCCCAGGAATTAC-1-FCA_gut8015061	FMLN	0	1
ATCGAGTAGGCGATAC-1-FCA_gut8015061	FMLN	0	1
TCACAAGAGTATTGGA-1-Human_colon_16S8159188	FMIL	0	1
CTCAGAATCAGATAAG-1-Human_colon_16S8001905	ILE	0.134146	2
CCACCTATCGCCTGAG-1-Human_colon_16S8001903	SCL	0.134146	2
GGGATGAGTCACCCAG-1-Human_colon_16S8001903	SCL	0.048048	1
GGGTTGCTCCACGACG-1-Human_colon_16S8159186	FMLN	0.0729483	1
CTCAGAAAGTCGTTTG-1-Human_colon_16S8001871	SCL	0.168639	1
GCGCGATGTCAAAGCG-1-Human_colon_16S8001903	SCL	0.0607903	1
CTACGTCGTTCCTCCA-1-Human_colon_16S8001907	ILE	0.102339	2
GTGCTTCTCTGTCAAG-1-Human_colon_16S8159191	TCL	0.0784884	2
GGCTGGTTCGGAGCAA-1-Human_colon_16S8159191	TCL	0.0319767	1
AACTTTCAGAAACGCC-1-Human_colon_16S8001905	ILE	0.0555556	1
TTGCGTCTCTGGTATG-1-Human_colon_16S8159186	FMLN	0	1
AGCGGTCTCACCATAG-1-Human_colon_16S8001869	DCL	0.0757576	1
CCATTCGTCCGTTGTC-1-Human_colon_16S8002624	CAE	0.170149	1
CGGGTCAAGATATACG-1-Human_colon_16S8117829	CAE	0.163265	1
CGGACACAGGCCATAG-1-Human_colon_16S8159191	TCL	0.148368	1
TGAGCCGCAATCTACG-1-Human_colon_16S8159188	FMIL	0	1
GAACGGAAGAGTAAGG-1-Human_colon_16S8000484	MLN	0.152439	1
CTTAACTAGCTACCGC-1-FCA_gut8015061	FMLN	0	1
CGAACATCAGTCAGCC-1-Human_colon_16S8159186	FMLN	0	1
GATCAGTGTCTGCCAG-1-Human_colon_16S8159191	TCL	0.0437318	2
TCGGTAAGTAAGAGGA-1-Human_colon_16S8001865	ACL	0.0445104	2
CTACACCTCTCGATGA-1-Human_colon_16S8001865	ACL	0.0445104	2
GTGCAGCTCTAGCACA-1-Human_colon_16S8001903	SCL	0.149701	1
CGTTGGGCATTCCTGC-1-Human_colon_16S8001903	SCL	0.123894	1
AGATCTGAGTCATGCT-1-Human_colon_16S8001903	SCL	0.145401	1
CAGTCCTAGTCATGCT-1-Human_colon_16S8001903	SCL	0.133531	1
TACCTATGTACACCGC-1-Human_colon_16S8001903	SCL	0.133136	1
CGGCTAGAGACTGTAA-1-Human_colon_16S8159187	FPIL	0.00297619	1
TGACAACCATTCCTGC-1-FCA_gut8015061	FMLN	0.00600601	1
GTGTTAGAGTATTGGA-1-Human_colon_16S8159189	FTIL	0	1
CATATTCGTGAGCGAT-1-Human_colon_16S8001903	SCL	0.048048	2
CGTCCATGTAATTGGA-1-Human_colon_16S8159191	TCL	0.0759878	2
GATCGATTCACTTACT-1-Human_colon_16S8159191	TCL	0.0489297	1
TTCTTAGTCGCCTGAG-1-Human_colon_16S8117829	CAE	0.0271903	1
CTAATGGTCCTATGTT-1-FCA_gut8015061	FMLN	0	1
GGGATGAGTATTCGTG-1-Human_colon_16S8159186	FMLN	0	1
GCAGTTACACCACCAG-1-Human_colon_16S8001907	ILE	0.0887574	1
CCATTCGAGTGTACTC-1-Human_colon_16S8159186	FMLN	0	1
TACTCGCGTGTGAAAT-1-Human_colon_16S8001865	ACL	0.0898204	1
TGGCCAGGTACATGTC-1-Human_colon_16S8159193	CAE	0.0670554	2
TTCTACAAGGCAGTCA-1-Human_colon_16S8159194	MLN	0.134731	1
CTTAGGACAAGCGAGT-1-Human_colon_16S8001903	SCL	0.173653	1
CATATGGGTCGGCTCA-1-Human_colon_16S8001903	SCL	0.124242	1
TAAGAGATCAGCTGGC-1-FCA_gut8015061	FMLN	0	1
CTTCTCTAGATAGTCA-1-Human_colon_16S8159186	FMLN	0	1
CCATTCGTCTCTGTCG-1-Human_colon_16S8001907	ILE	0.0716332	1
GTATTCTAGTTCGCGC-1-Human_colon_16S8159183	FMIL	0	1
GCACTCTGTACTCTCC-1-Human_colon_16S8002624	CAE	0.0511811	1
CTACCCACACAGACTT-1-Human_colon_16S8001903	SCL	0.0625	1
TTTGCGCTCAGGCAAG-1-Human_colon_16S8001903	SCL	0.0521739	1
TACCTTATCGCGGATC-1-FCA_gut8015061	FMLN	0	1
TGATTTCGTGACTCAT-1-FCA_gut8015061	FMLN	0	1
AACACGTCAGCTGCTG-1-Human_colon_16S8117828	MLN	0	1
CAACCTCAGTCATGCT-1-Human_colon_16S8159193	CAE	0.172911	1
AGTCTTTAGCCATCGC-1-Human_colon_16S8159186	FMLN	0	1
CATCAAGTCTCGAGTA-1-Human_colon_16S8001871	SCL	0.131902	2
CAGCTAATCGAACGGA-1-Human_colon_16S8001871	SCL	0.138037	2
TTATGCTAGGCATGTG-1-Human_colon_16S8001903	SCL	0.0537313	1
ATTACTCCATAAGACA-1-Human_colon_16S8117828	MLN	0.0628743	1
GTTTCTAAGGAGTAGA-1-Human_colon_16S8159193	CAE	0.129909	1
TGGGAAGGTCCTCCAT-1-Human_colon_16S8001903	SCL	0.113497	3
CATCCACTCACCACCT-1-Human_colon_16S8159193	CAE	0.113497	3
TAAACCGCATTCCTGC-1-Human_colon_16S8001903	SCL	0.10241	2
GGAATAACAAGGTGTG-1-Human_colon_16S8001903	SCL	0.136364	1
GAACGGAAGCTAGTTC-1-Human_colon_16S8001903	SCL	0.107246	2
CACACCTCATTTCAGG-1-Human_colon_16S8117829	CAE	0.110448	1
CAGCTGGGTCTCTCTG-1-Human_colon_16S8001885	ILE	0.137725	1
GGTGAAGCAACGATCT-1-FCA_gut8015061	FMLN	0	1
GACGTTACATGCCACG-1-Human_colon_16S8001903	SCL	0.0550725	2
GCGCGATTCGGCTACG-1-Human_colon_16S8001869	DCL	0.0679887	1
TCAGGATTCTGGTATG-1-Human_colon_16S8159193	CAE	0.0349854	2
GGGCACTCATAAGACA-1-Human_colon_16S8001903	SCL	0.0527859	2
CTAAGACCAGGATTGG-1-Human_colon_16S8001903	SCL	0.127219	1
CGATGTACAGCGTAAG-1-Human_colon_16S8001903	SCL	0.0612245	1
CCTTTCTTCAATAAGG-1-Human_colon_16S8001903	SCL	0.0557185	2
CCGTTCATCCGTCAAA-1-Human_colon_16S8001903	SCL	0.0466472	2
CAAGATCGTGCGGTAA-1-Human_colon_16S8001903	SCL	0.0326409	1
CCAATCCTCCAAGTAC-1-Human_colon_16S8001903	SCL	0.0495627	1
CTTAGGACAGACAAGC-1-Human_colon_16S8159187	FPIL	0	1
CAGATCAGTGACAAAT-1-Human_colon_16S8001869	DCL	0.0453172	1
CACATAGCACGCGAAA-1-Human_colon_16S8001903	SCL	0.0455927	3
TGCGGGTGTCAATGTC-1-Human_colon_16S8001903	SCL	0.0455927	3
TGCTGCTAGCTAGGCA-1-Human_colon_16S8001903	SCL	0.0455927	3
ACGAGGAGTACGAAAT-1-Human_colon_16S8001903	SCL	0.186782	1
AGGGTGATCGACGGAA-1-Human_colon_16S8001903	SCL	0.0578035	1
ACGTCAACAGTTAACC-1-Human_colon_16S8000484	MLN	0.140187	1
AGAATAGGTGCCTGTG-1-Human_colon_16S8117828	MLN	0.0598291	1
ATAGACCGTTATGCGT-1-Human_colon_16S8001903	SCL	0.152113	1
AGCTCCTCACCCAGTG-1-Human_colon_16S8001903	SCL	0.0855457	1
ATCATGGAGGCGTACA-1-Human_colon_16S8117829	CAE	0.0630631	1
CCACGGACAACTGCGC-1-Human_colon_16S8117828	MLN	0	1
TGGTTCCAGAACAATC-1-Human_colon_16S8117828	MLN	0.054755	1
GTGCAGCCAAATACAG-1-Human_colon_16S8001871	SCL	0.0340909	2
TGAAAGAGTTGACGTT-1-Human_colon_16S8001871	SCL	0.0568182	2
CACATAGAGGTCGGAT-1-Human_colon_16S8001903	SCL	0.10951	1
CGCGGTATCAGTTTGG-1-Human_colon_16S8000484	MLN	0.139466	1
GTTCTCGGTCCGACGT-1-Human_colon_16S8001865	ACL	0.058651	1
TGTGTTTAGACTCGGA-1-Human_colon_16S8001867	TCL	0.0492754	1
AGGGTGAAGCCTCGTG-1-Human_colon_16S8001907	ILE	0.0437318	1
GCAATCAGTGGTAACG-1-Human_colon_16S8000484	MLN	0.0695652	1
ACAGCCGAGGCATGGT-1-Human_colon_16S8159194	MLN	0.16338	1
AGCATACAGACAGACC-1-Human_colon_16S8001869	DCL	0.212766	1
TGCGCAGGTACCGTTA-1-Human_colon_16S8002626	ACL	0.109434	1
TTAGGCAAGGTGATTA-1-Human_colon_16S8159194	MLN	0	1
CGGAGTCGTCGAACAG-1-Human_colon_16S8117828	MLN	0.0437318	1
CTCTAATGTGATAAAC-1-Human_colon_16S8159192	APD	0.305882	1
CTAGAGTGTCTAACGT-1-Human_colon_16S8001869	DCL	0.0866873	1
CGTTCTGGTGAGCGAT-1-Human_colon_16S8001869	DCL	0.0882353	2
GCACTCTCACCGTTGG-1-Human_colon_16S8001871	SCL	0.0764706	2
GGCAATTCAAGAGGCT-1-Human_colon_16S8001867	TCL	0.169139	1
CCACTACCAAGCGCTC-1-FCA_gut8015061	FMLN	0	1
TCGCGAGCATCTACGA-1-Human_colon_16S8159182	FPIL	0.0181269	1
CTAGTGAAGTGTACCT-1-Human_colon_16S8001869	DCL	0.156156	1
GGCGACTCAATGGATA-1-Human_colon_16S8001903	SCL	0.0925373	1
CTGTGCTGTGTGAAAT-1-Human_colon_16S8001863	CAE	0.0492754	1
GGATTACAGAGCTTCT-1-Human_colon_16S8159193	CAE	0.0867052	5
CTAATGGTCTGGAGCC-1-Human_colon_16S8159191	TCL	0.106936	5
AAACCTGCATACTCTT-1-Human_colon_16S8159191	TCL	0.0982659	5
TCAATCTTCTGACCTC-1-Human_colon_16S8001903	SCL	0.103746	1
TCTTTCCAGACTTTCG-1-Human_colon_16S8117828	MLN	0	1
TACCTATCAATGTTGC-1-Human_colon_16S8117828	MLN	0.0769231	1
GACGCGTCACGGTAGA-1-Human_colon_16S8001907	ILE	0.083004	5
GCGCCAAGTCACCCAG-1-Human_colon_16S8001907	ILE	0.0722543	5
GACTACACAAGTAGTA-1-Human_colon_16S8001903	SCL	0.110778	1
TGGCTGGAGCGTAATA-1-Human_colon_16S8001863	CAE	0.0619195	1
AATCCAGGTCATTAGC-1-Human_colon_16S8001907	ILE	0.037464	1
CATTATCAGTACCGGA-1-Human_colon_16S8001903	SCL	0.106195	1
TGCGGGTCACACCGAC-1-Human_colon_16S8001885	ILE	0.0362117	1
CAAGGCCGTTCAGCGC-1-Human_colon_16S8001907	ILE	0.120944	1
TGACTAGAGCCAGAAC-1-Human_colon_16S8001869	DCL	0.0833333	2
GGCTCGAAGATAGGAG-1-Human_colon_16S8001869	DCL	0.0952381	2
CGATGTAAGTGAAGTT-1-Human_colon_16S8001903	SCL	0.0462428	1
TCCACACCAGAAGCAC-1-FCA_gut8015061	FMLN	0	1
ATGCGATAGAAGAAGC-1-Human_colon_16S8001871	SCL	0.165192	1
GCATGCGAGCCAACAG-1-Human_colon_16S8001869	DCL	0.19174	1
CCCAGTTCAGCCTTGG-1-Human_colon_16S8001903	SCL	0.12069	1
GACTACAAGCTTCGCG-1-Human_colon_16S8001869	DCL	0.14497	1
ATGCGATCATTGGCGC-1-Human_colon_16S8001907	ILE	0.0782123	1
CTAAGACGTATGAATG-1-Human_colon_16S8001907	ILE	0.207977	2
ACACCCTCAGGGCATA-1-Human_colon_16S8001907	ILE	0.173789	2
CGATGTAAGGCCCTCA-1-Human_colon_16S8000484	MLN	0.10452	1
ATCTGCCTCAACGAAA-1-Human_colon_16S8117829	CAE	0.0710059	1
AAGACCTTCTGAGGGA-1-Human_colon_16S8001903	SCL	0.114035	2
CCTATTATCGTCTGAA-1-Human_colon_16S8001903	SCL	0.132743	2
CTTTGCGCAACACGCC-1-Human_colon_16S8001869	DCL	0.104651	1
GCTGCTTCAGGGTTAG-1-Human_colon_16S8117829	CAE	0.160714	1
CGCCAAGCAATAGAGT-1-Human_colon_16S8001865	ACL	0.111111	2
TTTGGTTTCCCAAGAT-1-Human_colon_16S8001867	TCL	0.104938	2
CAGAATCGTCAGTGGA-1-Human_colon_16S8117828	MLN	0.0959302	1
TGTTCCGCATGGATGG-1-Human_colon_16S8159192	APD	0.0117647	1
TTCCCAGAGACACGAC-1-Human_colon_16S8001871	SCL	0.141026	1
GTGCTTCAGACACGAC-1-FCA_gut8015061	FMLN	0	1
ATTATCCCACAGACAG-1-Human_colon_16S8001903	SCL	0.105263	1
TGCTGCTTCTACCAGA-1-Human_colon_16S8002626	ACL	0.142857	1
TTTGGTTTCCACGTGG-1-Human_colon_16S8001871	SCL	0.091716	1
GCCTCTAAGGCGACAT-1-Human_colon_16S8001869	DCL	0.0914454	3
TACGGATGTTCGTTGA-1-Human_colon_16S8001869	DCL	0.0730994	3
GCATGTAAGAGCCCAA-1-Human_colon_16S8001869	DCL	0.0884956	3
TAAACCGCATTGGCGC-1-Human_colon_16S8117828	MLN	0.0858896	1
AGCAGCCCACCAGGCT-1-Human_colon_16S8001903	SCL	0.0576369	1
CAAGAAATCTTGAGAC-1-Human_colon_16S8001903	SCL	0.0870871	3
CTCGAAAGTCGGCACT-1-Human_colon_16S8159191	TCL	0.0870871	3
CTTAGGAGTCATATCG-1-Human_colon_16S8001905	ILE	0.0957746	1
CCGTGGAGTAAATGAC-1-Human_colon_16S8001903	SCL	0.105413	1
CTCTACGGTCTCACCT-1-Human_colon_16S8001871	SCL	0.0421348	1
ATTCTACCAATGGACG-1-Human_colon_16S8001903	SCL	0.0888889	1
GCGGGTTAGACGCACA-1-Human_colon_16S8001903	SCL	0.103976	1
CTAGTGATCTCGATGA-1-FCA_gut8015060	FLI	0	1
GTGCATAGTTACGTCA-1-FCA_gut8015061	FMLN	0	1
TTGGCAATCTGCGTAA-1-Human_colon_16S8159193	CAE	0.0550459	1
GTTCGGGGTGGACGAT-1-Human_colon_16S8159192	APD	0.0988024	1
TGGCGCATCAGATAAG-1-Human_colon_16S8000484	MLN	0.0693642	1
TCTGGAAAGAGGTACC-1-FCA_gut8015061	FMLN	0	1
TGGTTCCGTGACCAAG-1-Human_colon_16S8001907	ILE	0.0416667	1
ACATACGGTATAGTAG-1-Human_colon_16S8001907	ILE	0.0301205	1
CGCTGGACACTACAGT-1-Human_colon_16S8159186	FMLN	0	1
CTCGAAACACTCAGGC-1-Human_colon_16S8117828	MLN	0.0780781	1
GGACATTCACATGTGT-1-Human_colon_16S8159189	FTIL	0	1
TTATGCTGTATCTGCA-1-Human_colon_16S8002624	CAE	0.123494	1
AAAGCAAGTTGTACAC-1-FCA_gut8015061	FMLN	0.0759878	1
AGAGTGGTCCGAACGC-1-Human_colon_16S8001869	DCL	0.124242	1
CGCTTCATCGCGCCAA-1-Human_colon_16S8159191	TCL	0.0342679	1
CCTCAGTGTGATGATA-1-Human_colon_16S8117828	MLN	0.063253	1
TACGGTAAGGTAGCCA-1-Human_colon_16S8001869	DCL	0.0970588	1
GTCGGGTTCTCGCTTG-1-Human_colon_16S8159191	TCL	0.0547112	1
CGAATGTAGCCGGTAA-1-FCA_gut8015061	FMLN	0	1
GGTGTTACACAGGAGT-1-FCA_gut8015061	FMLN	0	1
GCTCCTACAAGAAGAG-1-Human_colon_16S8159187	FPIL	0	1
GGAACTTTCGAGAGCA-1-Human_colon_16S8159186	FMLN	0	1
CGTGTCTGTCCAGTAT-1-Human_colon_16S8001903	SCL	0.0331325	2
ACCAGTAAGACGCAAC-1-Human_colon_16S8001903	SCL	0.0331325	2
TCGAGGCCATTGGGCC-1-Human_colon_16S8159186	FMLN	0	1
GTCAAGTAGCGAGAAA-1-Human_colon_16S8159186	FMLN	0	1
ACTGATGCATGTAGTC-1-Human_colon_16S8117829	CAE	0.0740741	1
AGCCTAAGTACAGCAG-1-Human_colon_16S8002624	CAE	0.0637681	1
TTAGGCATCAAGAAGT-1-Human_colon_16S8159187	FPIL	0	1
GACGTTATCATGCAAC-1-Human_colon_16S8159191	TCL	0.0185759	1
GTACTTTTCTGGGCCA-1-Human_colon_16S8001903	SCL	0.091195	1
AAGTCTGTCATAGCAC-1-Human_colon_16S8001903	SCL	0.0401235	1
GCGCAACTCATGTCTT-1-Human_colon_16S8159191	TCL	0.0279503	1
CTCTACGTCCAAATGC-1-Human_colon_16S8001903	SCL	0.0709877	1
TCAATCTCAAGAGGCT-1-Human_colon_16S8117829	CAE	0.0987654	1
CGTGTAAGTCGCGGTT-1-Human_colon_16S8159194	MLN	0.127273	1
CTCACACTCGAGGTAG-1-Human_colon_16S8001871	SCL	0.0901163	2
TGGACGCGTTAAGTAG-1-Human_colon_16S8001869	DCL	0.085044	2
AGCAGCCCAGATAATG-1-Human_colon_16S8001869	DCL	0.0967742	2
CCATTCGCACCCTATC-1-Human_colon_16S8117828	MLN	0.0171429	1
GACCAATGTGCAACGA-1-Human_colon_16S8000484	MLN	0.117647	1
ATGGGAGCAATCCAAC-1-Human_colon_16S8001871	SCL	0.0901163	2
CGGACACCAAATTGCC-1-Human_colon_16S8117828	MLN	0.0601719	1
GGAATAAAGAGGTACC-1-Human_colon_16S8000484	MLN	0.178344	1
TAAGTGCCACCGATAT-1-Human_colon_16S8001865	ACL	0.0965732	1
ACAGCCGTCAGTACGT-1-Human_colon_16S8001903	SCL	0.0433437	2
AAGACCTGTAGATTAG-1-Human_colon_16S8001903	SCL	0.0433437	2
TCTTTCCCACATGGGA-1-Human_colon_16S8001903	SCL	0.125	1
GCGCGATTCCTAGTGA-1-Human_colon_16S8001869	DCL	0.0436047	1
GACACGCCAGACGCAA-1-Human_colon_16S8001903	SCL	0.0887574	1
GGTGTTACATTCTCAT-1-Human_colon_16S8001903	SCL	0.0971787	2
CCAGCGATCTGGTATG-1-Human_colon_16S8001903	SCL	0.0971787	2
CGGAGCTGTCTTCGTC-1-Human_colon_16S8001903	SCL	0.128631	1
ACAGCTAGTATAGGGC-1-Human_colon_16S8001903	SCL	0.0965732	1
ATTCTACAGCCAGAAC-1-Human_colon_16S8159193	CAE	0.259701	1
CTGATAGTCGTTGCCT-1-Human_colon_16S8117830	TCL	0.109145	1
CTGATAGTCGTTACAG-1-Human_colon_16S8001875	APD	0.10559	1
CGGGTCAAGAGCTATA-1-Human_colon_16S8001865	ACL	0.0776398	1
TATCAGGCAGTAAGCG-1-Human_colon_16S8001869	DCL	0.0625	1
TGGGCGTAGGAATCGC-1-Human_colon_16S8117828	MLN	0.0261628	1
CACTCCATCCTAGGGC-1-Human_colon_16S8001871	SCL	0.15407	1
TTCTCCTTCATTGCGA-1-Human_colon_16S8159193	CAE	0.0461538	1
CGTCAGGAGGATGGTC-1-Human_colon_16S8117828	MLN	0	1
CAAGTTGCAGTTCCCT-1-Human_colon_16S8000484	MLN	0.0896359	1
GCATGCGAGTACACCT-1-Human_colon_16S8002624	CAE	0.0985507	1
GTGTGCGAGACAAAGG-1-FCA_gut8015061	FMLN	0	1
GACAGAGAGCTAGTGG-1-Human_colon_16S8159186	FMLN	0	1
AGAGCGACAATGTAAG-1-Human_colon_16S8159191	TCL	0.0964912	4
CATTATCAGAGAACAG-1-Human_colon_16S8001903	SCL	0.108187	4
TGAGAGGAGTCCCACG-1-Human_colon_16S8159191	TCL	0.106195	7
AAGGCAGCACGTAAGG-1-Human_colon_16S8001903	SCL	0.103245	7
ATGAGGGCATGCGCAC-1-Human_colon_16S8159194	MLN	0.0787172	1
CATCGAACAACGATCT-1-Human_colon_16S8159194	MLN	0.129412	1
TGTGGTAGTTGTGGAG-1-Human_colon_16S8159191	TCL	0.103245	4
TACTTACGTTATTCTC-1-Human_colon_16S8001907	ILE	0.103245	4
ACGCAGCTCGCCTGTT-1-Human_colon_16S8159191	TCL	0.103245	4
CGCCAAGGTACTCAAC-1-Human_colon_16S8001905	ILE	0.148368	8
ACAGCCGGTAGCCTAT-1-Human_colon_16S8159193	CAE	0.118694	8
ACGAGCCGTCCGAATT-1-Human_colon_16S8159191	TCL	0.0783133	8
CCTATTACATTACCTT-1-Human_colon_16S8159193	CAE	0.163205	8
GGACATTGTGCGAAAC-1-Human_colon_16S8001903	SCL	0.148368	8
CCTACCATCGTGGACC-1-Human_colon_16S8001907	ILE	0.0933735	8
ACGCCAGGTTTAAGCC-1-Human_colon_16S8001905	ILE	0.163205	8
AGATTGCTCCTTTACA-1-Human_colon_16S8001907	ILE	0.160237	8
GGCCGATCAGGACCCT-1-Human_colon_16S8159191	TCL	0.0705882	2
GGTATTGAGGGAGTAA-1-Human_colon_16S8159191	TCL	0.0764706	2
GGCGACTGTTTGGCGC-1-Human_colon_16S8159191	TCL	0.149254	1
AGCCTAAGTGGTCCGT-1-Human_colon_16S8159191	TCL	0.112094	4
ACGGCCAAGTCCAGGA-1-Human_colon_16S8159193	CAE	0.090379	1
GGCAATTAGACGCACA-1-Human_colon_16S8001907	ILE	0.090379	7
GACACGCTCATAACCG-1-Human_colon_16S8001907	ILE	0.131195	7
CCGGGATCATAAAGGT-1-Human_colon_16S8001907	ILE	0.0991254	7
AAAGTAGAGAGTAAGG-1-Human_colon_16S8001903	SCL	0.0991254	7
CGCTATCGTAAATGAC-1-Human_colon_16S8001907	ILE	0.113703	4
GTCTTCGCAAGTCATC-1-Human_colon_16S8001903	SCL	0.151603	7
TAAGAGATCAACACTG-1-Human_colon_16S8001903	SCL	0.128358	4
CCTTACGGTGGAAAGA-1-Human_colon_16S8117830	TCL	0.0958084	1
GGTGAAGTCTGATTCT-1-Human_colon_16S8001903	SCL	0.0701754	2
CGGCTAGAGAAACGCC-1-Human_colon_16S8001903	SCL	0.135693	4
GAATAAGAGATGTAAC-1-Human_colon_16S8001903	SCL	0.126844	4
CGAGCCAAGACGCTTT-1-Human_colon_16S8001903	SCL	0.11747	4
AAGTCTGCATGACGGA-1-Human_colon_16S8001903	SCL	0.0847953	2
ATGCGATCACGGCTAC-1-Human_colon_16S8001903	SCL	0.0979228	1
CGTGAGCTCCTGCCAT-1-Human_colon_16S8001865	ACL	0.13913	1
CTACATTCAAAGGCGT-1-Human_colon_16S8001869	DCL	0.107558	1
GTGCAGCCACGGTAAG-1-Human_colon_16S8117828	MLN	0.0686567	1
GGGTTGCAGACAGGCT-1-Human_colon_16S8001863	CAE	0.0738636	1
AAAGCAAAGGCCGAAT-1-Human_colon_16S8117830	TCL	0.101796	1
GGAAAGCAGGAGCGAG-1-Human_colon_16S8117830	TCL	0.126471	2
CCCAATCAGCCTCGTG-1-Human_colon_16S8117830	TCL	0.126471	2
GTCATTTGTGATGTCT-1-Human_colon_16S8159183	FMIL	0	1
CACAGGCAGCTACCGC-1-Human_colon_16S8001905	ILE	0.158683	3
AATCCAGGTAGAAGGA-1-Human_colon_16S8159193	CAE	0.147929	3
CTCTAATTCGAGGTAG-1-Human_colon_16S8001903	SCL	0.106509	3
GATGAGGGTGCCTTGG-1-Human_colon_16S8159193	CAE	0.121951	1
TTCGGTCTCTTGCATT-1-Human_colon_16S8001903	SCL	0.101796	1
TGACTAGAGGAGCGAG-1-Human_colon_16S8001903	SCL	0.0863095	7
CAGGTGCCACAGGAGT-1-Human_colon_16S8001903	SCL	0.0714286	7
AGATCTGTCTAACTCT-1-Human_colon_16S8001903	SCL	0.0803571	7
GTCGGGTGTAAGTGGC-1-Human_colon_16S8001903	SCL	0.0688623	1
GCAGTTAAGCATCATC-1-Human_colon_16S8001903	SCL	0.139881	7
GACGTGCAGACGCAAC-1-Human_colon_16S8001903	SCL	0.133929	7
AGCTCCTCACATCCGG-1-Human_colon_16S8001903	SCL	0.116071	7
GCTTCCACAATAGCGG-1-Human_colon_16S8001907	ILE	0.0342857	4
AAAGTAGTCCCAACGG-1-Human_colon_16S8001907	ILE	0.0403458	4
GCCAAATAGGAGTACC-1-Human_colon_16S8159192	APD	0.0403458	4
AGCTCCTAGTACGCCC-1-Human_colon_16S8001905	ILE	0.0403458	4
CGGCTAGGTTCCACAA-1-Human_colon_16S8159191	TCL	0.0699708	1
CACCTTGAGCCCAGCT-1-Human_colon_16S8159193	CAE	0.0967742	1
CCGTGGATCGCGGATC-1-Human_colon_16S8001907	ILE	0.074184	1
GGATGTTCAAGCGAGT-1-Human_colon_16S8001903	SCL	0.0906433	1
GAGCAGACAGGTCTCG-1-Human_colon_16S8001903	SCL	0.0466472	1
GACTGCGGTCTAAACC-1-Human_colon_16S8001903	SCL	0.134897	1
CTTACCGCATTGTGCA-1-Human_colon_16S8001903	SCL	0.0650888	1
CGAACATAGATCCCGC-1-Human_colon_16S8001903	SCL	0.101744	1
AGGGAGTAGAGCCTAG-1-Human_colon_16S8001903	SCL	0.03207	1
CGTTAGATCACCCTCA-1-Human_colon_16S8002625	APD	0.110672	1
TTGCCGTAGGGATACC-1-Human_colon_16S8001865	ACL	0.0936556	3
CCTACACAGTGTGGCA-1-Human_colon_16S8002629	TCL	0.111446	1
TAGACCATCTTACCTA-1-Human_colon_16S8002626	ACL	0.05	1
[truncated: 3,280 more rows]

## Sheet: ED Fig.14l
GROUP (donor_region)	ViewPoint (donor_region)	Shared clones
A26_CAE	A26_CAE	28
A26_TCL	A26_CAE	11
A26_MLN	A26_MLN	6
A26_SCL	A26_SCL	2
A26_TCL	A26_SCL	1
A26_CAE	A26_TCL	11
A26_SCL	A26_TCL	1
A26_TCL	A26_TCL	17
A32_APD	A32_APD	71
A32_CAE	A32_APD	13
A32_ILE	A32_APD	9
A32_MLN	A32_APD	1
A32_SCL	A32_APD	44
A32_TCL	A32_APD	30
A32_APD	A32_CAE	13
A32_CAE	A32_CAE	148
A32_ILE	A32_CAE	58
A32_SCL	A32_CAE	84
A32_TCL	A32_CAE	66
A32_APD	A32_ILE	9
A32_CAE	A32_ILE	58
A32_ILE	A32_ILE	239
A32_MLN	A32_ILE	3
A32_SCL	A32_ILE	111
A32_TCL	A32_ILE	89
A32_APD	A32_MLN	1
A32_ILE	A32_MLN	3
A32_MLN	A32_MLN	11
A32_SCL	A32_MLN	1
A32_TCL	A32_MLN	1
A32_APD	A32_SCL	44
A32_CAE	A32_SCL	84
A32_ILE	A32_SCL	111
A32_MLN	A32_SCL	1
A32_SCL	A32_SCL	550
A32_TCL	A32_SCL	181
A32_APD	A32_TCL	30
A32_CAE	A32_TCL	66
A32_ILE	A32_TCL	89
A32_MLN	A32_TCL	1
A32_SCL	A32_TCL	181
A32_TCL	A32_TCL	297
A34_ACL	A34_ACL	87
A34_APD	A34_ACL	3
A34_CAE	A34_ACL	21
A34_DCL	A34_ACL	65
A34_SCL	A34_ACL	26
A34_TCL	A34_ACL	19
A34_ACL	A34_APD	3
A34_APD	A34_APD	23
A34_CAE	A34_APD	7
A34_DCL	A34_APD	13
A34_MLN	A34_APD	2
A34_SCL	A34_APD	9
A34_TCL	A34_APD	7
A34_ACL	A34_CAE	21
A34_APD	A34_CAE	7
A34_CAE	A34_CAE	66
A34_DCL	A34_CAE	49
A34_SCL	A34_CAE	22
A34_TCL	A34_CAE	12
A34_ACL	A34_DCL	65
A34_APD	A34_DCL	13
A34_CAE	A34_DCL	49
A34_DCL	A34_DCL	295
A34_REC	A34_DCL	4
A34_SCL	A34_DCL	114
A34_TCL	A34_DCL	65
A34_APD	A34_MLN	2
A34_MLN	A34_MLN	7
A34_DCL	A34_REC	4
A34_REC	A34_REC	4
A34_SCL	A34_REC	1
A34_TCL	A34_REC	1
A34_ACL	A34_SCL	26
A34_APD	A34_SCL	9
A34_CAE	A34_SCL	22
A34_DCL	A34_SCL	114
A34_REC	A34_SCL	1
A34_SCL	A34_SCL	155
A34_TCL	A34_SCL	31
A34_ACL	A34_TCL	19
A34_APD	A34_TCL	7
A34_CAE	A34_TCL	12
A34_DCL	A34_TCL	65
A34_REC	A34_TCL	1
A34_SCL	A34_TCL	31
A34_TCL	A34_TCL	85
A38_ACL	A38_ACL	1
A38_TCL	A38_ACL	1
A38_CAE	A38_CAE	7
A38_TCL	A38_CAE	1
A38_ACL	A38_TCL	1
A38_CAE	A38_TCL	1
A38_TCL	A38_TCL	8
F72_FMLN	F72_FMLN	3
F78_FMIL	F78_FMIL	1
F78_FMLN	F78_FMLN	6
