# Supplementary material for: Cells of the human intestinal tract mapped across space and time
Source: Nature. 2021 Sep 8;597(7875):250–5. doi: 10.1038/s41586-021-03852-1 (PMC8426186; doi:10.1038/s41586-021-03852-1)
Supplement: Supplementary file 29 — Source Data Extended Data Fig. 15 [file 41586_2021_3852_MOESM29_ESM.xls]

## Sheet: ED Fig. 15c
spot_id	q05_spot_factorsActivated T	q05_spot_factorsArterial ECs	q05_spot_factorsBEST4+ epithelial	q05_spot_factorsBranch A	q05_spot_factorsBranch B	q05_spot_factorsCLP	q05_spot_factorsColonocyte	q05_spot_factorsContractile pericyte (PLN+)	q05_spot_factorsDifferentiating glia	q05_spot_factorsEECs	q05_spot_factorsENS Prog/cycling	q05_spot_factorsEnterocyte	q05_spot_factorsEpithelial progenitors	q05_spot_factorsGlia 1 (DHH+)	q05_spot_factorsGlia 2 (ELN+)	q05_spot_factorsGlia 3 (BCAN+)	q05_spot_factorsGoblet cell	q05_spot_factorsICC	q05_spot_factorsILC2	q05_spot_factorsILCP	q05_spot_factorsImmature B	q05_spot_factorsLEC1 (ACKR4+)	q05_spot_factorsLEC2 (MADCAM1+)	q05_spot_factorsLEC4 (STAB2+)	q05_spot_factorsLEC5 (CLDN11+)	q05_spot_factorsLTi-like ILC3	q05_spot_factorsLTi-like NK/T	q05_spot_factorsLYVE1+ Macrophages	q05_spot_factorsLymphoid DC	q05_spot_factorsMacrophages	q05_spot_factorsMast cell	q05_spot_factorsMegakaryocyte	q05_spot_factorsMesoderm 1 (HAND1+)	q05_spot_factorsMesoderm 2 (ZEB2+)	q05_spot_factorsMesothelium	q05_spot_factorsMicrofold cell	q05_spot_factorsMonocytes	q05_spot_factorsNK T cell	q05_spot_factorsNK cell	q05_spot_factorsNeuroblast	q05_spot_factorsPaneth	q05_spot_factorsPericyte	q05_spot_factorsPre-B	q05_spot_factorsPro-B	q05_spot_factorsRBC	q05_spot_factorsSELL+ CD4 T	q05_spot_factorsSELL+ CD8 T	q05_spot_factorsSMC (PART1/CAPN3+)	q05_spot_factorsSMC (PLPP2+)
6330STDY9479159_AAACACCAATAACTGC-1	7.25399e-05	1.77595e-06	7.087e-07	2.65147e-07	6.80032e-07	5.8408e-06	2.94507e-07	1.01216e-05	4.11026e-06	2.37059e-07	9.18645e-06	3.31954e-06	8.93585e-07	2.1225e-06	2.96254e-06	2.88607e-06	1.94689e-05	2.93606e-06	4.06203e-06	1.4145e-05	0.000254436	1.46188e-05	6.78179e-07	1.77049e-06	5.02536e-08	8.39584e-06	0.000111409	2.0434e-06	7.09344e-07	1.69197e-06	3.54274e-06	1.11616e-06	1.77559e-05	0.000195077	1.13233e-06	1.39587e-06	2.7068e-06	2.25396e-05	3.63973e-05	7.36033e-06	9.50011e-07	8.81455e-06	1.30921e-05	5.04153e-06	3.42516e-08	0.000132107	0.0755732	1.21894e-06	1.65235e-05
6330STDY9479159_AAACAGAGCGACTCCT-1	0.000781002	4.58924e-05	0.000521362	8.98468e-05	4.27827e-05	1.83592e-05	0.00022232	2.95149e-06	2.46726e-05	6.53675e-05	5.47721e-05	0.315048	5.01514e-05	1.48724e-06	1.22544e-05	6.17674e-06	3.43617e-06	0.00110692	2.95425e-05	0.00057533	9.41247e-05	6.5513e-05	0.0360675	1.39914e-06	7.8117e-06	0.000386052	0.0393641	5.1806e-05	4.01983e-06	0.00411472	2.44111e-05	7.67947e-05	0.00120816	0.000528328	3.43543e-06	0.00742156	0.00691327	0.000132117	0.000566963	1.14197e-05	3.83453e-06	3.64524e-05	0.00337147	3.51972e-05	0.00340347	0.000116721	0.0137531	1.66079e-05	0.00200803
6330STDY9479159_AAACAGGGTCTATATT-1	0.0545961	0.0543467	0.184813	0.0556602	0.0660971	0.00845833	0.631788	0.00322894	0.00557236	0.123685	0.195915	5.6878	0.00290605	0.000312849	0.00514042	0.00272531	0.333398	0.0174303	0.0121372	0.136523	0.0167226	0.00916962	0.00159964	0.000382751	0.000996213	0.0740625	2.42514	0.018576	0.00207742	0.452192	0.00533073	0.00508096	0.21768	0.690155	0.000141045	0.247816	0.0020698	0.0255264	0.0712592	0.0160881	0.0123433	0.0142465	0.404987	0.0729113	4.86565e-05	0.0278115	0.476967	0.0314026	0.535775
6330STDY9479159_AAACCGGGTAGGTACC-1	0.0565938	0.0976814	0.00947724	3.65998	1.94776	0.0237558	0.0958089	0.0375124	0.0253457	0.0364849	2.1197	0.585982	0.00300529	0.0333901	0.00811965	0.0268855	0.0749637	0.983181	0.0181062	0.0454071	0.0661972	0.0311097	0.00211112	0.0216463	0.000467567	0.0609802	0.319069	0.0745326	0.00790614	0.0958074	0.0228471	0.00416852	0.0990753	0.366464	0.0353236	0.0313285	0.0376485	0.0650543	0.10907	0.157033	0.00454377	0.0225101	0.0657875	0.0502293	0.0080231	0.113394	4.49097	5.04312	7.75563
6330STDY9479159_AAACCGTTCGTCCAGG-1	0.0276249	0.00078789	0.0975678	0.000555323	0.00257529	0.00137318	0.89668	0.000416438	0.00557191	1.13666	0.00553837	11.6229	0.00273053	0.000611217	0.0177508	0.00252633	0.00228399	0.0115294	0.00725387	0.145791	0.00197575	0.00399114	0.0231123	7.35485e-05	0.00701069	0.0909646	4.27645	0.00129651	0.000988819	0.72609	0.00265814	0.00260064	0.57243	0.072205	3.8967e-05	1.10254	5.12644e-05	0.00574421	0.0622074	0.00416194	0.000716546	0.00146255	0.968688	0.00788552	6.64264e-06	0.000597614	0.0023711	0.00251172	0.0479071
6330STDY9479159_AAACGAGACGGTTGAT-1	0.745145	0.0266022	0.0179156	0.0026496	0.0128347	1.536	0.00785663	0.014722	0.064358	0.0596814	0.238463	0.125885	0.0328579	0.00467128	0.0478218	0.0491192	0.0145161	0.0799276	0.226699	0.822897	2.2984	0.134148	0.0738622	0.00797413	0.00598834	0.534357	0.835872	0.0469414	0.329288	0.599088	0.182689	0.0373776	0.165671	0.0843617	0.0055605	0.143039	0.216137	1.48474	1.02317	0.144676	0.0665943	0.188481	0.516107	0.80095	0.00156741	1.17698	6.75022	0.00992413	0.0142794
6330STDY9479159_AAACTCGTGATATAAG-1	0.0859062	0.00281699	0.00450376	0.000539641	0.00121389	0.019838	0.00774262	0.00227126	0.0173883	0.0696327	0.0524648	0.253951	0.0018818	0.000360405	0.0254889	0.0055054	0.00402797	0.00300239	0.0197397	0.0438606	0.273228	0.0168917	0.0165882	0.000315384	0.000367422	0.0386377	0.188699	0.0153827	0.0458478	0.300945	0.00439935	0.000975503	0.0305673	0.37786	0.000706911	0.31979	0.0125264	0.07317	0.088285	0.0153634	0.0155116	0.0233245	0.123147	0.0486113	0.00275013	0.144451	1.00978	0.00259436	0.172737
6330STDY9479159_AAACTGCTGGCTCCAA-1	0.342389	0.00971589	0.076212	0.0563884	0.0139057	0.0884639	0.832969	0.0113359	0.036167	0.826492	0.00560058	1.41306	0.0208621	0.00182445	0.0310973	0.0284604	0.334349	0.0364846	0.0763287	0.26667	0.135205	0.0432715	0.00526944	0.000774695	0.00257679	0.251793	2.64398	0.0176895	0.0274667	0.391446	0.089567	0.022665	0.224506	0.0314187	0.00187394	1.23468	0.0278993	0.221092	0.275414	0.0292082	0.0959018	0.102058	0.54635	0.116879	0.000223241	0.132559	0.516682	0.00552504	0.0211885
6330STDY9479159_AAACTTGCAAACGTAT-1	0.089058	0.00888726	0.218282	0.0527738	0.0495379	0.01259	1.62252	0.0071867	0.0239618	0.905457	0.0996562	9.00168	0.0101688	0.00197812	0.0354941	0.0116743	0.152644	0.0352629	0.0337136	0.352065	0.0299165	0.0221828	0.00709528	0.000909132	0.0639566	0.201478	7.84316	0.00678391	0.00497298	1.19757	0.0147893	0.0245106	0.761091	0.777297	0.000238093	1.47023	0.00974423	0.0383714	0.164145	0.0250179	1.07827	0.02663	1.63457	0.057568	7.08036e-05	0.0137321	0.110318	0.0142055	0.580307
6330STDY9479159_AAAGGCCCTATAATAC-1	0.0078032	4.16963e-05	0.0370224	2.08036e-06	5.97302e-06	0.000243843	0.000400795	7.12771e-06	6.40648e-05	0.0144082	9.59571e-05	0.142553	0.00038108	6.94444e-06	3.59475e-05	7.09723e-05	0.000754506	6.48066e-05	0.000290283	0.00217637	0.00365429	0.000346223	1.33549e-05	7.45466e-06	2.08916e-06	0.00173624	0.0321145	5.27857e-05	8.231e-05	0.00135601	6.9153e-05	8.10341e-05	0.00105188	0.00383149	0.0235695	0.000950479	8.25137e-05	0.0020064	0.00348988	0.000157671	0.000126407	0.00572661	0.0034293	0.000240754	7.01106e-06	0.00408778	0.173269	2.03498e-06	1.64159e-05
6330STDY9479159_AAAGGCTACGGACCAT-1	0.122284	0.00510087	0.0290241	0.0362873	0.00692495	0.0464152	0.0569905	0.00993479	0.0411986	0.0703074	0.0847228	0.425459	0.0100696	0.00159574	0.0450521	0.0180967	0.177677	0.0934774	0.0402094	0.085242	0.110199	0.044575	0.00393491	0.00137608	0.000296932	0.067976	0.267887	0.00648688	0.0160443	0.130304	0.0205844	0.00637408	0.0802351	0.0989045	0.000976871	0.108184	0.0140161	0.108149	0.140067	0.0302351	0.514148	0.0697474	0.0990863	0.114827	0.000105562	0.110819	0.713208	0.00874808	0.191427
6330STDY9479159_AAAGGCTCTCGCGCCG-1	0.090845	0.0656981	0.0926229	8.22744	5.67494	0.0397021	0.16566	0.0669701	0.0390935	0.159631	4.877	0.671826	0.00699696	0.00812996	0.0133149	0.112831	0.0224213	3.22359	0.0301934	0.0679717	0.0923552	0.0406999	0.00267885	0.00379071	0.00398263	0.0657127	0.47796	0.12608	0.0241272	0.177195	0.024987	0.00613914	0.215073	3.73099	0.0251891	0.0834985	0.0211884	0.0706903	0.112822	0.196601	0.0215235	0.0509312	0.117843	0.168975	0.000660423	0.235132	8.11795	2.526	20.9169
6330STDY9479159_AAAGGGATGTAGCAAG-1	0.444402	0.489527	0.140886	0.00802848	0.0120536	0.115514	1.0916	0.0394501	0.14621	0.118141	0.024524	6.47264	0.0372758	0.0221784	0.318251	0.0656335	0.181246	0.0668907	0.16575	0.409611	0.264699	0.184973	0.0644702	1.65152	0.0391068	0.376772	4.56991	0.0431466	0.0589057	2.64442	0.0868199	0.0243412	0.505771	0.0686766	0.00556524	0.530381	0.0882516	0.348665	0.621052	0.0908324	0.044168	0.565987	1.15273	0.164298	0.32801	0.305359	1.15617	0.0194273	0.0775825
6330STDY9479159_AAAGTAGCATTGCTCA-1	0.0158083	0.000803796	0.0339353	0.000532332	0.00076671	0.000354732	0.38417	0.000170827	0.00072052	0.0333276	0.00369914	2.54481	0.000132941	0.00145005	0.0481792	0.00027819	0.000470943	0.0209993	0.00212667	0.0245228	0.00127225	0.00209498	0.000753617	3.62466e-05	0.0025444	0.020738	1.51217	0.000381449	9.2869e-05	0.548487	0.00125162	0.00489863	0.111944	0.0454567	3.22025e-06	0.248533	5.08371e-05	0.00459209	0.0160646	0.000836213	0.000132076	0.0332996	0.400189	0.00283475	6.75663e-06	0.00211982	0.0251838	0.000109433	0.00555611
6330STDY9479159_AAATAACCATACGGGA-1	0.00455607	6.79578e-05	0.0435492	8.55442e-07	1.40721e-06	1.01753e-05	6.36659e-05	4.65909e-06	2.28634e-05	8.89858e-06	3.88623e-05	0.222797	3.65971e-06	2.23345e-06	7.83947e-06	5.07703e-06	2.03059e-05	3.19965e-05	3.68848e-05	0.000111212	9.78805e-05	3.63958e-05	7.66401e-07	7.89132e-07	1.51896e-06	0.000340508	0.0281213	7.35041e-05	3.67249e-05	0.000981845	3.11124e-05	4.09158e-06	0.000402078	0.000521663	5.20763e-06	0.00110419	8.02388e-06	0.000106989	0.00223413	2.49921e-05	4.04425e-06	2.24715e-05	0.00155986	4.87409e-05	0.000419414	0.000185819	0.0203577	1.49573e-05	0.000113488
6330STDY9479159_AAATACCTATAAGCAT-1	0.125557	0.109441	0.0897331	2.43363	1.67369	0.0622517	0.0470695	0.724753	0.0351499	0.152037	3.81469	1.24272	0.0181891	0.0154754	0.0254506	0.0227952	0.0108743	0.724701	0.0519968	0.0863289	0.0676013	0.0464362	0.0105983	0.0127427	0.00623409	0.076896	0.561671	0.0652838	0.0174282	0.166173	0.039678	0.00712902	0.205257	17.4256	0.00294767	0.64952	0.0743934	0.0889032	0.129235	0.13527	0.00684789	0.312781	0.167548	0.522728	0.0064757	0.183417	4.93631	0.986253	9.8689
6330STDY9479159_AAATCGTGTACCACAA-1	0.0276322	0.0122907	0.12252	0.000898365	0.00198281	0.0017458	1.39631	0.0003458	0.00235986	0.276486	0.0055741	8.10477	0.000530112	0.000772855	0.0130272	0.000985984	0.0295965	0.00919237	0.00922261	0.166537	0.00278638	0.00309212	0.0123629	9.93198e-05	0.00275136	0.103348	4.57199	0.00236638	0.000794017	1.67932	0.00445345	0.0104791	0.587122	0.208485	5.1946e-05	0.932877	7.00078e-05	0.00662707	0.0749217	0.00244258	0.000346111	0.00313839	1.06985	0.0111827	1.46859e-05	0.000694817	0.0052734	0.00186218	0.0567537
6330STDY9479159_AAATGGCATGTCTTGT-1	0.0676735	0.000731265	0.175019	2.08075e-05	0.000122415	0.00547662	0.140479	0.000482824	0.00243172	0.0725426	0.00312685	2.33657	0.00131668	0.000330777	0.00339616	0.000632436	0.0447046	0.00135355	0.00511232	0.0478616	0.00990106	0.00431839	0.000356069	0.000136838	0.00049112	0.031605	1.44774	0.000958727	0.00171547	0.463871	0.00117642	0.00217003	0.117726	0.0142623	3.47543e-05	0.316416	0.000660722	0.0246379	0.0530128	0.00428922	0.0014566	0.0198113	0.247548	0.00632861	0.000127956	0.00961267	0.155088	0.000251054	0.0018598
6330STDY9479159_AAATGGCCCGTGCCCT-1	0.0347627	0.00192709	0.064206	0.032976	0.00511812	0.00329051	0.110626	0.000791289	0.00231995	0.0357198	0.00930779	1.13577	0.000902089	0.00280511	0.0025241	0.00136057	0.0720752	0.0098824	0.00738923	0.0501826	0.0315048	0.00829425	0.000417086	0.000259813	0.0149862	0.0245378	0.730923	0.00126253	0.00365722	0.258809	0.0015289	0.00129717	0.0412358	0.00891361	4.56501e-05	0.0611926	0.0046979	0.0134529	0.0414451	0.00220044	0.0030074	0.0494398	0.100304	0.00596871	1.97268e-06	0.0222189	0.198031	0.00149351	0.14096
6330STDY9479159_AAATGGTCAATGTGCC-1	0.0284918	0.000905906	0.671915	0.0184096	0.00644672	0.000929957	1.25236	0.000543683	0.0026485	0.322443	0.00718197	8.34363	0.000593659	0.000386238	0.00581897	0.00134819	0.0558156	0.0181351	0.00593092	0.129636	0.00195781	0.00336752	0.00413035	0.000107938	0.0292747	0.065294	4.19924	0.0013801	0.000484862	0.696983	0.00278984	0.00604632	0.548272	0.255567	1.02658e-05	0.726937	4.00376e-05	0.00600057	0.0699574	0.00252437	0.000246763	0.0017352	1.20179	0.0128263	2.7085e-05	0.000446313	0.00417116	0.00489526	0.0879265
6330STDY9479159_AAATTAACGGGTAGCT-1	0.014653	0.000208121	0.0987508	0.00056211	0.00102502	0.00603103	0.528201	0.000813349	0.00145008	0.117046	0.00303966	2.78098	0.000876982	0.000170826	0.00470787	0.000689406	0.000262291	0.00333576	0.00178185	0.0415178	0.00442396	0.00237461	0.000146112	2.77435e-05	0.000742333	0.0216154	1.09303	0.000339057	0.000286429	0.232003	0.00333565	0.00115687	0.120317	0.00652922	3.90663e-05	0.129636	0.000208693	0.0047179	0.0247686	0.00186804	0.000357078	0.00228582	0.221448	0.00721466	9.17137e-07	0.0047374	0.0576954	0.000286413	0.0278805
6330STDY9479159_AAATTACACGACTCTG-1	0.00183159	1.20138e-05	0.000441989	1.14085e-06	2.62779e-06	4.42816e-05	0.000290277	5.45309e-06	2.43664e-05	0.00267345	4.25453e-05	0.200963	6.68872e-06	1.80189e-05	9.17614e-06	1.20428e-05	9.61384e-05	4.8248e-05	7.68728e-05	0.0011532	0.00219694	6.15446e-05	1.3093e-06	3.78546e-07	7.39188e-07	0.00099139	0.0757599	1.18803e-05	3.07352e-05	0.000980542	0.000706125	1.2418e-05	0.00119583	0.00460887	2.86592e-06	0.000296325	3.29551e-05	0.00165187	0.00355167	4.92528e-05	1.20522e-05	0.000113132	0.0049567	0.000392654	2.96687e-08	0.00140331	0.0247074	4.7253e-06	0.000259015
6330STDY9479159_AAATTACCTATCGATG-1	0.214731	0.0128103	0.165585	0.000957097	0.00416431	0.0422081	0.740383	0.00780384	0.0324476	0.28443	0.0215881	6.77836	0.0105871	0.00179363	0.0288602	0.0160229	0.0191825	0.0296298	0.0853097	0.319532	0.187708	0.0400497	0.00712231	0.00178926	0.00933893	0.208004	4.6285	0.00862654	0.0533071	1.25788	0.0221606	0.00956036	0.430583	0.0571955	0.000855611	1.01492	0.0114281	0.0986201	0.202904	0.0240932	0.0125482	0.0241906	1.02771	0.0558185	0.0307643	0.107666	0.87166	0.0235015	0.0951065
6330STDY9479159_AAATTGATAGTCCTTT-1	0.00024386	3.16978e-07	2.22495e-05	3.5231e-07	6.4514e-07	1.20849e-05	8.33324e-07	6.24871e-07	3.39287e-06	1.63556e-06	8.9765e-06	0.0108458	7.05497e-07	1.28734e-06	1.29721e-06	1.36308e-06	6.04285e-06	3.39816e-06	9.22637e-06	3.43979e-05	0.000178335	1.43438e-05	2.89097e-07	3.57042e-07	9.16511e-08	1.426e-05	0.0011459	2.10056e-06	2.28217e-05	3.00511e-06	5.50987e-06	2.13383e-06	5.26091e-05	0.00192881	8.58798e-07	0.0111501	5.31284e-06	8.93997e-05	7.50044e-05	6.18132e-06	1.20422e-06	8.60275e-06	5.97908e-05	2.29956e-05	2.67343e-08	0.000185698	0.0645156	5.22579e-07	7.3978e-06
6330STDY9479159_AAATTTGCGGGTGTGG-1	0.372403	0.0357737	1.41457	0.0860272	0.0164343	0.00565713	1.61869	0.00100032	0.0377668	0.169837	0.0145412	12.6653	0.00626789	0.00185764	0.044385	0.00763319	0.212274	0.0130388	0.0146626	0.229073	0.0056467	0.014089	0.00472408	0.000544003	0.0171252	0.116067	6.28782	0.00324515	0.00213721	1.01394	0.00552943	0.0155628	0.45958	0.0264615	5.8201e-05	1.56352	0.000745633	0.0197959	0.146167	0.00808027	0.00251835	0.0059996	1.3548	0.0350316	2.32306e-05	0.00262759	0.00672195	0.00375744	0.130858
6330STDY9479159_AACAACTGGTAGTTGC-1	0.116554	0.0294763	0.143529	0.774032	0.687406	0.0133119	0.05204	0.0328597	0.0148241	0.00596513	0.800993	0.91046	0.00559427	0.00694423	0.00579456	0.0145127	0.00715626	0.347991	0.020142	0.0553767	0.044571	0.0258838	0.00321408	0.0342298	0.000810519	0.0704286	0.627443	0.0121811	0.0202965	0.144911	0.0841843	0.00657789	0.0939759	0.788494	0.0946702	0.12325	0.011569	0.0501632	0.0769999	0.0799291	0.00973822	0.0245284	0.0862846	0.0453253	0.00107922	0.078854	1.9649	3.51206	5.28523
6330STDY9479159_AACAATACATTGTCGA-1	0.00044685	0.000749729	2.18034e-05	1.44369e-06	1.46453e-06	4.12258e-05	4.8383e-07	3.49421e-06	2.01361e-05	3.20668e-06	0.000421768	4.52451e-05	3.2917e-06	2.54092e-06	1.67761e-05	1.15988e-05	4.95656e-06	9.84969e-06	1.25887e-05	7.14534e-05	0.000199333	1.78778e-05	6.84668e-07	4.22955e-07	1.74399e-07	4.57817e-05	0.000639958	2.5236e-05	3.63386e-06	6.68405e-05	5.63266e-06	2.04224e-06	6.55953e-05	0.0734176	6.49661e-07	0.00143898	1.07328e-05	0.000305595	0.000364843	2.21109e-05	9.40165e-06	3.60627e-05	9.03857e-05	7.66979e-05	1.47301e-07	0.000572914	0.0341002	9.31421e-07	1.63648e-05
6330STDY9479159_AACACGAGACGCGGCC-1	0.301878	0.0246227	0.103331	0.0184996	0.0166602	0.0935339	0.425925	0.0126572	0.0406313	0.215692	0.0144702	1.27043	0.0434525	0.00288587	0.0261218	0.0213608	0.147782	0.0502788	0.127284	0.211147	0.214154	0.0649108	0.00778833	0.00178738	0.00306633	0.223336	1.24089	0.0293125	0.0366866	0.452683	0.117388	0.0129012	0.240694	0.0914533	0.00270325	0.390608	0.0323794	0.23137	0.40448	0.0598634	1.71112	0.0807694	0.398834	0.128029	0.000954849	0.266282	1.04662	0.0124097	0.21362
6330STDY9479159_AACAGCTGTGTGGCAA-1	0.000552988	2.61304e-06	1.78798e-06	2.81433e-06	4.66451e-06	3.56851e-05	4.34552e-07	8.48845e-07	1.18712e-05	8.58936e-07	0.00174881	6.12567e-06	8.03585e-07	1.7335e-06	4.96011e-06	6.60532e-06	3.66373e-07	1.29806e-05	9.42896e-05	2.34401e-05	0.000151971	6.24989e-05	9.97455e-07	0.0117647	1.96275e-07	2.82879e-05	0.000309077	2.63397e-06	0.0054622	2.59353e-06	1.11339e-05	8.39062e-07	4.96112e-05	0.00773949	1.94324e-06	8.94072e-06	6.63393e-06	0.000177148	0.000384693	2.79667e-05	9.43515e-07	1.3952e-05	6.67652e-05	0.000110128	5.97403e-07	0.000624577	0.0402364	5.85875e-06	1.91595e-05
6330STDY9479159_AACAGGAAATCGAATA-1	0.176548	0.00469618	1.3396	0.0020743	0.00568622	0.00542627	1.25721	0.00257065	0.00789766	0.170655	0.0117726	15.4044	0.00351565	0.00145386	0.0372457	0.00311896	0.0261856	0.0144876	0.0183547	0.219926	0.00445993	0.00917259	0.00365532	0.000299468	0.00795522	0.114428	5.80049	0.00232914	0.00306488	1.07404	0.00617201	0.0534582	0.646132	0.0910045	5.90409e-05	1.44602	0.000227263	0.0141728	0.183255	0.0068968	0.00668148	0.021101	1.40938	0.0421472	3.08841e-05	0.00190459	0.00395864	0.0050798	0.132586
6330STDY9479159_AACATATCAACTGGTG-1	0.165218	0.0178697	0.102586	0.011115	0.0212395	0.0573586	0.492935	0.00661823	0.0401848	0.400743	0.0275	7.48991	0.0167364	0.00365768	0.0579606	0.0131499	0.00879915	0.0558858	0.0517609	0.447617	0.387952	0.0287057	0.0043986	0.000890147	0.00459849	0.294183	4.96403	0.0117543	0.020271	1.2251	0.0226974	0.0113162	0.558969	0.105512	0.0011092	0.847338	0.0110167	0.0939169	0.169756	0.045714	0.101522	0.0252342	1.62821	0.0572794	0.000187566	0.105771	1.11587	0.0166171	0.0745123
6330STDY9479159_AACATTGAAGTTGATC-1	0.00098971	5.48236e-06	4.45238e-05	1.22289e-06	2.29433e-06	2.55346e-05	2.65378e-06	4.49481e-06	1.5542e-05	1.80816e-05	0.000187123	0.000162673	9.90629e-05	1.88686e-06	6.89643e-06	2.7845e-06	1.04171e-06	1.25463e-05	0.000136158	0.000453875	0.000304028	5.10326e-05	1.15499e-05	2.02463e-06	1.08906e-06	0.000286645	0.00352935	9.10106e-06	1.5017e-05	2.92404e-05	1.46329e-05	1.39959e-06	0.000144913	0.0940631	1.27336e-05	6.66342e-05	2.88495e-05	0.000338794	0.000861867	4.21157e-05	1.24701e-05	9.24291e-05	0.000177313	6.07073e-05	3.83231e-08	0.00165333	0.0529652	1.60362e-06	2.93631e-05
6330STDY9479159_AACATTGTGACTCGAG-1	0.0307884	0.00135478	0.214529	0.0134118	0.00399948	0.0070839	0.72497	0.000843388	0.00510622	0.299334	0.0463084	10.9112	0.00147039	0.000287367	0.00503139	0.00198983	0.00385796	0.00912425	0.00578034	0.0864161	0.0142965	0.00541978	0.000484019	0.000123862	0.00101087	0.0538846	2.25505	0.00204731	0.00138852	0.225076	0.00694284	0.000958506	0.338039	0.494034	4.56551e-05	0.153761	0.000972341	0.0178355	0.0562618	0.00583376	0.00188391	0.00623634	0.565805	0.030475	1.7431e-05	0.0174625	0.593341	0.00538949	0.232097
6330STDY9479159_AACCAGTATCACTCTT-1	0.00105478	3.76089e-06	4.0346e-05	3.78578e-06	7.07949e-06	3.05211e-05	0.000121508	1.22766e-05	2.74752e-05	2.6469e-05	0.000139352	0.205715	1.22117e-05	1.71253e-05	2.85957e-05	1.55484e-05	0.0143995	5.26339e-05	3.07022e-05	0.000197699	0.000388172	0.000124535	4.55627e-06	4.99927e-06	1.37585e-06	0.00045066	0.0307746	0.00010452	2.36315e-05	0.0620403	1.80462e-05	2.84492e-06	0.00114617	0.00167229	4.4181e-06	0.000244588	3.38246e-05	0.000304094	0.00135414	4.59325e-05	1.42242e-05	5.6036e-05	0.00205096	6.66257e-05	0.00175246	0.000465775	0.0310097	2.45279e-05	0.00641796
6330STDY9479159_AACCCATCCCATGATC-1	0.00119774	4.43587e-06	0.0179819	9.03761e-07	1.90625e-06	4.3022e-05	0.000192326	3.80368e-06	3.82983e-05	0.0012432	5.55918e-05	0.223808	2.3578e-05	9.11008e-06	3.20113e-05	1.94722e-05	0.000476976	4.50201e-05	4.67078e-05	0.000477909	0.000778769	0.000383131	0.000125079	2.60719e-05	1.75556e-06	0.000341742	0.0164577	2.79263e-05	8.01872e-05	0.0185866	2.46511e-05	3.10552e-06	0.000694822	0.00178617	8.83851e-06	0.00104309	1.78287e-05	0.000237675	0.000819851	4.31549e-05	5.92948e-06	0.000682837	0.00166666	7.14651e-05	1.0086e-06	0.000519569	0.02175	3.26301e-06	1.24298e-05
6330STDY9479159_AACCGAGCTTGGTCAT-1	0.0413864	0.0992244	0.140415	0.00982018	0.00581779	0.0379012	1.67944	0.00146315	0.00589067	0.349824	0.00538621	12.009	0.00219197	0.00059477	0.00973618	0.00230723	0.191044	0.00759402	0.0143135	0.260815	0.00460905	0.00396995	0.001866	7.43399e-05	0.00322472	0.13699	5.89496	0.00621468	0.00218888	2.66202	0.00442197	0.00490459	0.644715	0.090671	3.73536e-05	1.11257	0.000302547	0.0161362	0.253452	0.00431647	0.00108888	0.00437154	1.42779	0.0227354	1.26745e-05	0.00130732	0.00260583	0.00843882	0.231471
6330STDY9479159_AACCTTTACGACGTCT-1	0.00415867	2.74464e-06	0.000249173	1.56077e-06	3.32032e-06	7.20564e-05	0.000642569	7.3751e-06	5.74739e-05	0.00133904	4.80386e-05	0.0800456	3.00135e-05	0.000299872	1.34506e-05	3.18603e-05	6.83189e-05	0.000493982	0.000112995	0.000393175	0.000499624	9.52156e-05	4.61766e-06	2.44289e-06	5.85803e-07	0.00026413	0.012762	0.000158129	1.89477e-05	0.000422807	0.000127271	4.75492e-05	0.000346156	0.000511685	3.43988e-06	0.096882	0.0276664	0.00058487	0.00148756	0.000162405	1.8322e-05	5.36327e-05	0.00120119	5.73306e-05	0.00132495	0.000778657	0.0258975	2.41396e-06	2.94714e-05
6330STDY9479159_AACGATATGTCAACTG-1	0.0128604	0.000376335	0.130273	0.0217485	0.00700266	0.000418743	0.640679	0.000288548	0.00175384	0.254424	0.00209152	6.5894	0.000192328	0.000113995	0.0364294	0.000527124	0.000625557	0.00241342	0.00187961	0.0899302	0.000667849	0.000878473	0.00884396	7.50008e-06	0.000709873	0.04471	2.98507	0.000657599	0.000175115	0.634227	0.000781115	0.00132577	0.222516	0.00947467	3.21084e-06	0.647642	6.42955e-06	0.00276816	0.0340549	0.00105526	6.36563e-05	0.000720901	0.753177	0.00610026	1.46639e-06	0.000213919	0.00287791	0.000820171	0.090233
6330STDY9479159_AACGCATGATCTGGGT-1	0.0211546	0.00263333	0.00156186	0.00111786	0.00254482	0.00359785	0.00106448	0.000152971	0.00128502	0.0350723	0.000849884	0.250796	0.000349876	3.11157e-05	0.00063799	0.000325629	0.002291	0.00883436	0.00559401	0.0115523	0.0356993	0.00466348	0.000283907	0.000301145	2.30959e-05	0.0564416	0.0796252	0.00180656	0.217772	0.0643045	0.00155046	0.000263763	0.0101045	0.0241993	0.000227445	0.100593	0.0227596	0.0283992	0.0369763	0.0027511	0.00119962	0.00374139	0.0142689	0.00513591	0.000259513	0.0224561	0.158569	7.23054e-05	0.00129034
6330STDY9479159_AACGCGGTCTCCAGCC-1	0.419655	0.0423972	0.0549835	0.00358115	0.0217887	0.305188	0.315069	0.0166039	0.0989346	0.0789099	0.0116363	1.67863	0.0465886	0.00588213	0.0863549	0.0480184	0.0724836	0.092146	0.147418	0.271515	0.256226	0.139808	0.211986	0.0125918	0.00798537	0.290294	1.42091	0.0471996	0.0616961	2.28757	0.135382	0.0288499	0.282365	0.0499588	0.00455443	0.354815	0.0962747	0.305698	0.415574	0.0881273	0.0741366	0.0994049	0.600667	0.158159	0.00754191	0.305368	1.26348	0.018291	0.0392724
6330STDY9479159_AACGGCCATCTCCGGT-1	0.0464439	0.166119	0.279377	0.0386818	0.00505744	0.00282488	0.980779	0.000818213	0.00801654	0.290808	0.00510015	11.403	0.00230763	0.00326964	0.0290713	0.00375837	0.0753727	0.018344	0.0227158	0.353569	0.00544959	0.0113862	0.00463937	0.00044111	0.0156834	0.163984	6.26535	0.00260543	0.00227663	1.05812	0.00777154	0.00518986	0.609613	0.0188837	2.14141e-05	1.40532	0.000107386	0.0181607	0.160416	0.00396025	0.00192397	0.00190098	1.62583	0.027748	0.0394287	0.0014444	0.00299425	0.00355049	0.082025
6330STDY9479159_AACGTACTGTGGGTAC-1	0.0803627	0.00118955	0.402941	0.000612881	0.00107602	0.000927191	0.95583	0.000249347	0.0053402	0.282585	0.0056184	6.25655	0.000668455	0.000196015	0.0172347	0.00171844	0.00507276	0.00535693	0.00395652	0.124584	0.00213624	0.0015539	0.00858495	3.36198e-05	0.00308534	0.0576012	3.46692	0.000958535	0.00099548	0.848943	0.0238059	0.00576267	0.298076	0.0159888	3.23846e-05	0.429399	4.2986e-05	0.00431549	0.0419143	0.00391005	0.000138101	0.00245029	0.559769	0.00936622	4.01826e-06	0.000596338	0.00988793	0.00103212	0.0434903
6330STDY9479159_AACGTGATGAAGGACA-1	0.0112169	0.000154532	0.0224298	5.05135e-06	1.83794e-05	0.000169137	0.00028488	0.00395707	4.84831e-05	0.0493979	9.92844e-05	0.104598	6.37872e-06	2.08934e-05	3.77813e-05	2.75062e-05	4.7975e-06	8.64307e-05	0.000435962	0.00200984	0.000869568	0.000580206	1.40175e-05	8.84674e-06	5.93122e-06	0.00103987	0.0454625	0.00205397	5.69012e-05	0.00636164	6.62509e-05	3.0646e-05	0.00111491	0.0011129	5.00939e-06	0.0320081	0.000107141	0.00147167	0.00277568	6.70969e-05	3.38201e-05	0.00019521	0.00223926	0.000315087	9.92568e-07	0.00312665	0.0524055	6.00258e-05	0.00362219
6330STDY9479159_AACGTGCGAAAGTCTC-1	0.198614	0.0592635	0.362145	0.00215388	0.00566666	0.0629416	0.797815	0.0321339	0.0369332	0.238174	0.0073116	10.0702	0.0125043	0.00202474	0.027497	0.0130045	0.0401354	0.0289182	0.0440358	0.302993	0.121362	0.0403265	0.00984135	0.00126844	0.00630682	0.211738	4.516	0.0311055	0.0346464	3.17047	0.0288115	0.012779	0.486095	0.046502	0.0010761	0.84939	0.0158812	0.118736	0.277039	0.0207346	0.0377665	0.0511247	1.27134	0.050998	0.000271117	0.0872361	0.515168	0.00484143	0.0279115
6330STDY9479159_AACTCAAGTTAATTGC-1	0.0224284	0.00304181	0.0782333	0.00615827	0.00528911	0.0010274	1.03001	0.000508952	0.0114569	0.117179	0.00547019	9.187	0.000664463	0.00244617	0.0938588	0.00932038	0.0241627	0.0171938	0.0055653	0.168305	0.00276594	0.00297134	0.00210039	6.40405e-05	0.0621988	0.117187	5.12484	0.00199107	0.0019598	1.08695	0.00287616	0.00465724	0.761172	0.0712982	2.18283e-05	1.08806	6.99745e-05	0.00608765	0.0581117	0.0051207	0.00013367	0.00346794	1.09696	0.00873449	1.18002e-05	0.000527544	0.00124524	0.00336023	0.114648
6330STDY9479159_AACTCCTAATCCCATG-1	0.00125163	4.51989e-06	0.00375828	1.14512e-06	3.846e-06	9.86554e-06	2.35214e-05	2.26211e-06	1.39504e-05	7.1747e-06	6.87408e-05	0.204524	8.08189e-06	4.62743e-06	1.12417e-05	7.48176e-06	3.62128e-06	4.7783e-06	5.06745e-05	0.000147981	8.91377e-05	9.40062e-05	1.56943e-06	1.49357e-05	1.25955e-06	0.000458098	0.0363758	2.91146e-05	1.23696e-05	0.0152244	6.24138e-06	1.3173e-06	0.000235356	0.00247074	3.04616e-06	0.00037058	1.66667e-05	0.000191387	0.00061669	2.89552e-05	3.05961e-06	2.9116e-05	0.000636979	3.32529e-05	0.000342473	0.00036057	0.0341747	1.31258e-06	2.06534e-05
6330STDY9479159_AACTCTCAATAGAGCG-1	0.0524984	0.0128035	0.0106451	0.918352	0.944681	0.0172273	0.0397866	0.0583971	0.0157298	0.015294	1.7313	0.378259	0.00156617	0.0340757	0.00529105	0.0176465	0.00116447	1.56554	0.0164216	0.0274146	0.0882961	0.0220535	0.00388556	0.0130878	0.000510312	0.0228648	0.334921	0.0184192	0.0600397	0.234602	0.00981772	0.00121065	0.102319	0.696891	0.00378004	0.265325	0.0101165	0.0309154	0.0673332	0.159021	0.002918	0.017496	0.0951635	0.0444313	0.0399372	0.10797	5.67096	3.81632	18.068
6330STDY9479159_AACTCTCAGTGTGCTC-1	0.0156464	0.00143842	0.213235	0.000239465	0.000913068	0.000536274	0.900286	0.000657425	0.00169916	0.32192	0.00123797	8.69337	0.000395039	0.000246659	0.00781147	0.000921105	0.0326586	0.00486716	0.00296566	0.0969007	0.000713226	0.00257838	0.0319638	3.2021e-05	0.0138299	0.0555523	2.78942	0.00103919	0.000362833	1.06718	0.0028752	0.0354515	0.453508	0.0408287	1.49612e-05	1.18762	2.55302e-05	0.0034395	0.0745821	0.00130613	0.000195472	0.00106745	0.839831	0.00421623	2.13182e-06	0.000169135	0.000356744	0.00421333	0.0831159
6330STDY9479159_AACTGATATTAGGCCT-1	0.314429	0.00261601	0.512309	0.0333466	0.00865016	0.00716126	0.137978	0.0002343	0.00224262	0.121572	0.0041308	1.97346	0.00218998	0.000139071	0.00375756	0.00104061	0.273602	0.0126575	0.00826195	0.0448137	0.0152258	0.00840789	0.00213018	7.827e-05	0.0027175	0.0267395	1.78586	0.000658829	0.0020062	0.147722	0.00262271	0.00409346	0.096219	0.0264965	4.54845e-05	1.05121	0.00103115	0.0240651	0.0560109	0.00244441	0.00696691	0.00703952	0.398618	0.0231742	0.000764342	0.0127508	0.0902611	0.00184763	0.172232
6330STDY9479159_AACTGGGTCCCGACGT-1	0.0714129	0.101106	0.00255832	0.0930783	0.0184175	0.0178668	0.00483101	0.00380587	0.00564839	0.037353	0.759213	0.00300302	0.00473137	0.000990599	0.00199435	0.0010368	0.00075677	0.0108535	0.0102424	0.0132565	0.0250056	0.00894475	0.00746454	0.000685961	0.000317024	0.0101978	0.0579126	0.724901	0.000848182	0.00392489	0.0160934	0.00161125	0.0206588	10.6078	4.21109e-05	0.0561988	0.0225279	0.104304	0.111532	0.00854487	0.000931827	0.0620875	0.0307944	0.176382	7.96143e-05	0.0539674	1.58211	0.000632937	0.420761
6330STDY9479159_AAGACCCAACTGAACA-1	0.246448	0.0802487	0.0660859	0.00647875	0.0147776	0.127556	0.0383468	0.00977309	0.050162	0.112668	0.561838	0.729461	0.0306425	0.0061536	0.0192741	0.0397502	0.136296	0.0545014	0.102932	0.129895	0.272191	0.070142	0.00673177	0.00295796	0.00159348	0.112534	0.509708	0.0267812	0.0380745	2.03811	0.132933	0.0112971	0.122624	0.760795	0.00641924	0.116793	0.0668286	0.216031	0.347893	0.102776	0.0320277	0.333808	0.200234	0.276275	0.20443	0.612406	4.32001	0.0203817	0.273444
6330STDY9479159_AAGACTGCAAGCTACT-1	0.0727516	0.00317792	0.316105	0.000909946	0.00252866	0.00295697	0.606354	0.000820595	0.00597898	0.627798	0.00803485	6.95731	0.000688269	0.000435556	0.00770221	0.00204499	0.00999167	0.0127862	0.00968418	0.204445	0.0041762	0.00404014	0.00333009	0.000103287	0.00840606	0.132454	5.0811	0.00186904	0.000857083	1.40309	0.00499728	0.003777	0.540878	0.0336211	0.000196197	0.535914	0.000413128	0.0137282	0.074981	0.00612171	0.000318737	0.00756697	0.88994	0.00936218	0.00737263	0.00164689	0.0353699	0.0159438	0.150692
6330STDY9479159_AAGAGCTCTTTATCGG-1	0.319344	0.00589576	0.0435572	0.000286133	0.00198638	0.0697114	0.0294373	0.00271781	0.0171314	0.288048	0.00148091	0.428871	0.0438251	0.000851557	0.00987676	0.00671445	0.0138558	0.0166341	0.0912138	0.207429	0.962636	0.059367	0.00459719	0.000938592	0.00116251	0.155644	0.930187	0.0127525	0.0306964	0.155555	0.0566628	0.00610384	0.0969901	0.0269638	0.00149156	1.06343	0.0216021	0.236263	0.359743	0.018976	0.399671	0.0231657	0.287353	0.0981914	9.47586e-05	0.205045	0.996854	0.00646327	0.0283392
6330STDY9479159_AAGAGGCATGGATCGC-1	0.149394	0.0185349	0.00234957	0.013019	0.0117363	0.0573336	0.000611606	0.00320621	0.0119495	0.0116252	0.743137	0.00577169	0.00407218	0.000461116	0.00383343	0.00474651	0.00128147	0.0110998	0.0443093	0.0685435	0.122494	0.0360233	0.0134422	0.00119601	0.0121022	0.0544889	0.123985	0.0233253	0.0529849	0.752461	0.0209396	0.00155872	0.0470199	5.28273	0.000501044	0.0213863	0.0506352	0.230339	0.363339	0.0418035	0.00950498	0.109804	0.0678833	0.44671	0.000207768	0.409677	5.12751	0.00137754	0.0381342
6330STDY9479159_AAGATGGCACCGGACC-1	0.000169691	2.7829e-06	1.30199e-05	6.99277e-06	1.61756e-05	8.94712e-06	2.34373e-06	1.99953e-06	8.29782e-06	1.73709e-06	2.719e-05	0.000187911	5.71374e-06	2.47011e-06	5.44495e-06	6.71387e-06	1.32281e-06	1.88275e-05	7.8193e-06	3.51515e-05	9.7475e-05	7.22047e-05	1.7391e-06	4.9516e-06	4.52635e-07	4.13257e-05	0.000556879	3.77079e-05	1.08982e-05	0.00101969	1.61769e-05	8.8818e-07	6.46102e-05	0.000582	1.71264e-06	1.68614e-05	2.14249e-05	6.63872e-05	0.000171192	3.72265e-05	1.0393e-05	8.96527e-06	0.000144206	1.63232e-05	6.50039e-05	0.000145217	0.00771585	2.1381e-06	4.8652e-05
6330STDY9479159_AAGATTGGCGGAACGT-1	0.197041	0.00935326	0.144343	0.000527842	0.00272173	0.0342437	0.521714	0.003994	0.0712163	0.135166	0.00880567	7.88541	0.0163762	0.00310644	0.0283283	0.0359675	0.418677	0.0335509	0.0634773	0.324588	0.372948	0.0409792	0.00786146	0.00179777	0.00502529	0.278001	3.72132	0.00891189	0.0290188	1.32712	0.0276186	0.0221671	0.395559	0.0693751	0.000710064	0.908287	0.0165814	0.122148	0.250507	0.028649	0.0383703	0.0334094	0.941365	0.0557668	0.09842	0.12195	0.857913	0.00437677	0.0260619
6330STDY9479159_AAGCCGCCGTGAAATC-1	2.50729e-05	4.35829e-07	8.88061e-07	1.91517e-07	3.3451e-07	7.60742e-07	1.2431e-07	5.2803e-07	1.1271e-06	1.62541e-07	4.64078e-07	2.61224e-06	4.70756e-07	2.18077e-06	9.99878e-07	5.00334e-07	2.61197e-07	1.51617e-06	1.2553e-06	1.52265e-06	1.26644e-05	8.993e-06	2.47085e-07	2.2881e-07	1.17515e-07	1.73976e-06	1.88545e-05	5.46165e-06	6.13507e-07	1.27253e-06	1.30772e-06	1.88733e-07	5.89963e-06	6.15706e-05	1.61504e-06	2.42394e-06	6.14154e-06	4.0477e-06	2.2423e-05	1.53557e-06	4.14687e-07	3.21818e-06	7.14702e-06	1.37323e-06	1.46991e-08	1.28558e-05	0.00277526	2.51016e-07	3.91412e-06
6330STDY9479159_AAGCGGCGTCATGGGT-1	0.00247301	2.35395e-05	0.00527681	1.01609e-06	2.04189e-06	8.71072e-05	1.94672e-05	1.46278e-06	8.37654e-05	2.0734e-05	3.7844e-05	0.0478658	4.85267e-06	2.29028e-06	2.37855e-05	2.83849e-05	2.94779e-06	1.96235e-05	8.72507e-05	0.000412215	0.00273611	0.000381553	3.924e-06	3.83713e-05	3.02949e-06	0.000220189	0.0171056	1.45684e-05	1.98842e-05	0.000210234	3.29013e-05	0.000417128	0.000144458	0.000370421	9.04731e-06	0.000406739	0.000301368	0.000538705	0.00133871	0.000133548	6.8751e-06	8.18808e-05	0.000598214	3.66441e-05	1.63523e-07	0.00102575	0.0560776	1.3897e-06	1.20111e-05
6330STDY9479159_AAGCGTCCCTCATCGA-1	7.75716e-05	8.51641e-08	7.04037e-06	4.74645e-07	6.81493e-07	9.60929e-06	1.42869e-07	6.0528e-07	1.19705e-06	1.80587e-07	4.78439e-06	2.13022e-06	3.50557e-07	3.96222e-07	8.09834e-07	1.2231e-06	3.89353e-07	2.39527e-06	1.43757e-05	1.94556e-05	1.31348e-05	1.04392e-05	3.72291e-07	2.30607e-07	5.74448e-08	8.62706e-06	6.62795e-05	1.12955e-06	1.43936e-06	8.24723e-07	4.22946e-06	5.41139e-07	2.3098e-05	6.26895e-05	2.15506e-07	1.57517e-05	8.77712e-06	1.25439e-05	4.99265e-05	2.27559e-06	3.2987e-07	1.66381e-06	1.73333e-05	8.98711e-06	2.86612e-06	4.87718e-05	0.00619489	2.0789e-06	0.000243936
6330STDY9479159_AAGCTCGTGCCAAGTC-1	0.0734752	0.0244006	0.201681	0.00121903	0.00485147	0.0337533	1.10747	0.0022589	0.0203048	0.313106	0.00582875	12.3065	0.0152629	0.00420053	0.0386265	0.00654087	0.0132996	0.0246287	0.0217916	0.399431	0.0321535	0.0119564	0.00655664	0.000357383	0.0438719	0.266627	6.07058	0.00467151	0.01029	1.4776	0.00943118	0.0116422	0.685014	0.0551559	0.000161204	0.660018	0.00114369	0.040688	0.186101	0.0206459	0.00846228	0.010635	1.39716	0.0422313	3.73359e-05	0.0121267	0.0535599	0.00348275	0.0489265
6330STDY9479159_AAGGAGCGGTTGGTGC-1	0.305013	0.00696753	0.586041	0.000975713	0.00545205	0.0618134	0.24167	0.0021785	0.0497923	0.151109	0.00336828	0.974609	0.02751	0.00166387	0.0188144	0.021119	0.295383	0.0150094	0.0419764	0.101305	0.0753683	0.0456513	0.00622284	0.00104638	0.00222383	0.0737916	0.920077	0.00841968	0.0214531	0.248875	0.0240163	0.0180087	0.0872039	0.0192181	0.00067897	0.747826	0.0120351	0.147127	0.172101	0.0264858	0.258371	0.0459438	0.272837	0.0678795	4.63997e-05	0.0911554	0.471302	0.00434427	0.0733936
6330STDY9479159_AAGGATGAGGGACCTC-1	0.821648	0.0142229	0.198375	0.0025297	0.0132651	0.113206	0.124295	0.0184657	0.0869375	0.224533	0.00775043	1.23538	0.0271809	0.00600736	0.0420663	0.0409984	0.0179564	0.08328	0.271162	0.49141	6.92252	0.115649	0.0149831	0.00282486	0.00172178	0.712091	2.88419	0.0345387	0.589512	2.05393	0.125348	0.0344122	0.296021	0.0690743	0.0184788	2.6798	0.121551	0.75322	0.719073	0.0743458	0.0844249	0.0896852	0.807063	0.171704	0.000464094	0.50763	3.73046	0.0130818	0.0352433
6330STDY9479159_AAGGCTGTGCTCATCG-1	0.304887	0.00668902	0.724286	0.0014508	0.00247864	0.0166287	0.736649	0.00392338	0.01278	0.238334	0.00432536	5.44401	0.0103264	0.000900939	0.0139533	0.00844844	0.290864	0.0167607	0.0270057	0.215547	0.0315762	0.0174269	0.00447216	0.000347985	0.00358413	0.131412	4.83512	0.00653082	0.0161361	0.904092	0.0160865	0.0201651	0.341625	0.0200724	0.000256502	1.03855	0.0104741	0.0485364	0.151516	0.0134354	0.0558015	0.026363	0.774211	0.0282159	3.41571e-05	0.0317916	0.159353	0.00591553	0.099867
6330STDY9479159_AAGGGAACGACTGGCT-1	2.99195e-06	7.61196e-08	1.0954e-06	4.98052e-07	5.4461e-07	3.73854e-07	4.91367e-08	3.36959e-07	5.88197e-07	5.67061e-08	3.19382e-06	1.53586e-06	1.1819e-07	3.17109e-07	4.9854e-07	4.51118e-07	1.1315e-07	1.33264e-06	3.94104e-07	1.78747e-06	2.62271e-06	2.54043e-06	1.14487e-07	1.53471e-07	5.36471e-08	9.18443e-07	1.40458e-05	6.37133e-07	1.36226e-07	1.59147e-07	0.00027985	4.37665e-07	6.34425e-06	0.000603533	3.79205e-07	1.15958e-06	3.18954e-07	1.19184e-06	3.4754e-06	1.33869e-06	6.59847e-08	2.26535e-06	2.39527e-06	7.60406e-07	2.9116e-08	2.9342e-06	0.00171877	1.76059e-07	6.81728e-06
6330STDY9479159_AAGGGACAGATTCTGT-1	0.0881308	0.00132336	0.122179	0.00169786	0.0116625	0.0148265	0.591331	0.00161508	0.00990947	0.235271	0.00266886	6.55418	0.0335319	0.000387293	0.0101451	0.00693972	0.00652639	0.00837085	0.0232789	0.174243	0.060093	0.0105911	0.00356615	0.000284333	0.00154075	0.0993745	2.1811	0.00329545	0.00707598	0.636926	0.0141201	0.0042692	0.234967	0.0186678	0.000336759	0.951215	0.00430462	0.0362037	0.130172	0.00908215	0.058755	0.00950356	0.53286	0.0335883	0.00209084	0.0418212	0.29333	0.0028516	0.0422502
6330STDY9479159_AAGGGACTATGCATTC-1	0.000151276	8.64581e-07	3.78669e-06	2.09777e-07	1.02395e-06	3.17211e-06	1.3168e-06	1.23585e-06	2.71993e-06	4.54147e-07	8.00124e-06	0.000154452	6.41244e-07	2.86272e-07	7.85384e-07	1.90278e-06	3.44309e-06	1.64071e-05	4.19279e-06	2.5315e-05	5.95614e-05	2.30782e-05	4.26673e-07	1.45091e-06	8.72346e-08	1.58238e-05	0.000278315	3.01749e-06	1.10105e-06	2.36083e-06	4.71677e-06	1.91742e-06	2.08606e-05	8.96821e-05	7.58587e-07	3.24363e-06	3.52905e-06	5.82204e-05	0.000155327	1.34618e-05	1.92031e-06	4.80924e-06	2.31662e-05	6.49484e-06	1.52574e-08	0.000198428	0.0272773	7.08557e-07	6.27405e-06
6330STDY9479159_AAGGTATCCTAATATA-1	0.0923672	0.128277	0.0427769	0.000813409	0.00557341	0.0118452	0.416094	0.00108873	0.0109471	0.111517	0.00562637	2.64498	0.00274638	0.000779145	0.00764704	0.00544453	0.0362807	0.0227945	0.0265342	0.129148	0.0554731	0.016249	0.00213749	0.000535071	0.0142053	0.0915619	2.803	0.0047076	0.0144535	5.35964	0.00778949	0.00644548	0.268934	0.0221458	0.000243367	0.437081	0.00479845	0.0723363	0.14543	0.020322	0.00322009	0.0180217	0.628073	0.0164463	1.97376e-05	0.0557112	0.325699	0.00186498	0.0394544
6330STDY9479159_AAGTGAGTCGGGTTTA-1	0.00018108	1.43727e-06	1.55074e-06	2.58294e-06	2.33426e-06	1.59369e-05	4.52881e-07	1.71138e-05	2.09055e-05	7.13183e-07	0.00126355	3.14441e-06	3.43349e-06	6.29682e-06	5.95177e-06	1.19462e-05	5.21477e-07	9.70295e-06	7.88693e-06	3.59231e-05	0.000228688	0.000229031	6.06471e-07	2.42494e-05	5.34745e-07	2.01673e-05	0.000228794	4.09932e-06	2.45783e-06	2.63429e-06	2.90223e-05	2.4705e-06	4.35342e-05	0.00146543	1.70371e-06	7.13768e-06	4.82267e-06	4.87433e-05	0.000133599	0.000138788	2.99567e-06	3.05695e-05	5.18007e-05	3.17208e-05	0.000432478	0.000346758	0.192551	8.6978e-06	0.000944358
6330STDY9479159_AAGTGCGTTAGAATCT-1	0.189692	0.0660243	1.06856	0.06491	0.00795748	0.0097845	0.723407	0.0014027	0.0122448	0.436551	0.0292345	9.92809	0.00273445	0.00197765	0.0320228	0.00369946	0.0287093	0.0257416	0.0118174	0.251893	0.00351132	0.00905575	0.0126088	0.00153108	0.0339886	0.16231	6.14496	0.010497	0.00138479	1.69384	0.00522949	0.00831411	0.678608	0.037027	0.000291824	1.50276	0.000161885	0.014066	0.145586	0.00726371	0.000959023	0.007394	1.34387	0.0350108	0.00040761	0.00172054	0.005926	0.00824069	0.19869
6330STDY9479159_AAGTGCTTCTCTATTG-1	0.0018698	2.73168e-06	6.52037e-05	0.000127093	5.91567e-05	8.68311e-05	3.0419e-05	5.22237e-05	4.1905e-05	1.81729e-05	0.00136761	0.12248	5.56678e-06	1.82368e-05	4.66275e-05	0.000106788	2.27225e-05	7.31766e-05	0.000152649	0.000371619	0.00158486	5.87203e-05	2.52346e-06	2.14798e-06	8.27072e-07	0.000265432	0.0086643	3.51257e-05	1.10277e-05	0.00204845	5.41314e-05	1.43507e-05	0.000394601	0.000665823	2.68263e-06	0.0113471	0.000148872	0.00148997	0.00166419	0.000215317	3.43008e-05	0.000117811	0.00124983	0.000379652	1.05543e-06	0.0029347	0.0901475	5.62471e-05	0.0367778
6330STDY9479159_AAGTTCAGTCTGCGTA-1	0.0171494	0.000159407	0.000504185	7.95894e-06	2.68829e-05	0.0023861	0.0158004	0.000191235	0.0017205	0.0241634	0.000433512	0.151746	0.000934063	4.06472e-05	0.000748057	0.000396095	0.00292807	0.000577872	0.00213389	0.00908935	0.136544	0.0225105	0.00116834	0.00306483	0.000101449	0.00801468	0.0805136	0.00049952	0.00074517	0.199642	0.000830245	0.000125188	0.00952371	0.0134769	3.1476e-05	0.226605	0.00435462	0.0171905	0.0211995	0.00125678	0.00122312	0.00346227	0.0462487	0.00339685	1.59157e-05	0.0210306	0.281079	0.000193709	0.00552097
6330STDY9479159_AAGTTCGGCCAACAGG-1	0.295987	0.00225543	1.09023	0.000621093	0.00325777	0.00432683	0.81399	0.00054663	0.00981067	0.416018	0.00587773	8.57714	0.00242219	0.00407115	0.028725	0.00289009	0.120073	0.0159954	0.00987359	0.26142	0.00451597	0.00642241	0.00515137	0.000116417	0.00354337	0.121623	4.68257	0.00162511	0.00421148	0.914264	0.00402183	0.0460703	0.668131	0.0495224	4.62707e-05	1.62223	0.000211994	0.0124179	0.104291	0.00809052	0.0064042	0.0322063	1.44863	0.0176641	1.49163e-05	0.00108831	0.00252311	0.00426353	0.0509035
6330STDY9479159_AATAACACTAGAACAA-1	0.160174	0.00156745	1.1841	0.000146307	0.000531888	0.000274521	0.497159	6.24459e-05	0.00088946	1.27774	0.000808957	6.01305	0.000234822	0.000148732	0.00228112	0.00031939	0.00063132	0.00174145	0.00267845	0.0664253	0.000690015	0.00103784	0.00106668	1.38798e-05	0.00035253	0.0314898	2.64257	0.000990137	0.000268358	0.537139	0.000647209	0.0272308	0.275199	0.0163123	7.71392e-06	0.395675	1.17448e-05	0.00188195	0.0317558	0.000508774	5.45012e-05	0.0011567	0.795918	0.00301761	9.79373e-07	0.000178691	0.000763969	0.000857442	0.111286
6330STDY9479159_AATACCGGAGGGCTGT-1	0.0144974	0.000155063	0.000696812	0.00143338	0.00243502	0.00227115	0.0400637	6.65688e-05	0.00360626	0.00396891	0.00724671	0.316156	0.000156333	0.000130249	0.00036763	0.000638127	0.000103924	0.00140318	0.0116223	0.00606625	0.0136719	0.0019045	0.000155883	4.45557e-05	1.7084e-05	0.00498927	0.0661011	0.000456589	0.0003828	0.012428	0.000706974	7.43339e-05	0.00672032	0.00538253	3.95426e-05	0.0241902	0.00100439	0.012417	0.0498948	0.0145992	0.000803953	0.00183443	0.0199857	0.00375522	6.41376e-06	0.0224147	0.535231	0.000301953	0.0286575
6330STDY9479159_AATAGAACAGAGTGGC-1	0.0753127	0.0574513	0.212903	0.00459146	0.0131743	0.00867407	2.18473	0.0024391	0.0353163	0.536494	0.011439	10.4666	0.00358172	0.00449614	0.132436	0.0069832	0.0780298	0.0370569	0.0267587	0.392667	0.0159959	0.0116625	0.131935	0.000855016	0.0161466	0.255633	7.15481	0.00977215	0.0128508	1.78337	0.0102512	0.0291068	0.892205	0.0666795	0.000124276	0.64794	0.000808677	0.0292703	0.214882	0.0142251	0.00554596	0.0200119	1.67208	0.026198	4.39577e-05	0.00687019	0.0268674	0.0037804	0.0600692
6330STDY9479159_AATATCGAGGGTTCTC-1	0.135094	0.0347888	0.0992981	0.026489	0.00935768	0.0223235	0.344996	0.00361075	0.0180524	0.302523	0.0816627	5.41124	0.00655886	0.0196115	0.0396486	0.0159306	0.00970845	0.0183135	0.0345381	0.240415	0.209435	0.0221283	0.0090533	0.000422294	0.00146216	0.166372	3.78188	0.00612784	0.0384243	0.885461	0.0153835	0.0103354	0.30365	0.67682	0.000773512	0.916843	0.00651935	0.0753091	0.184868	0.0163935	0.0984327	0.0216834	0.941804	0.126746	0.000318037	0.07786	0.879393	0.00493271	0.178859
6330STDY9479159_AATCAGGTTTCATTTA-1	0.00265573	2.05885e-05	0.000165677	3.16398e-05	5.7044e-05	9.33557e-05	4.98169e-06	6.41954e-06	4.6627e-05	1.19964e-05	0.000257201	0.000144712	9.31494e-06	7.84968e-06	1.5239e-05	2.83169e-05	0.0305863	4.80686e-05	0.000210795	0.000523229	0.00120944	0.000420204	1.56146e-05	1.70162e-05	3.76733e-06	0.000568586	0.00417719	8.19075e-05	0.000128653	0.000255857	2.43888e-05	4.91487e-06	0.000359147	0.00311302	6.88003e-06	0.000385654	0.000941121	0.00331603	0.00269461	0.000292341	1.99778e-05	0.00388031	0.000394274	0.000145135	1.92679e-06	0.00251165	0.091754	6.13188e-06	0.000129339
6330STDY9479159_AATCGCCTCAGCGCCA-1	0.199623	0.0203736	0.0039756	0.0330604	0.0165661	0.0601484	0.000699574	0.00485697	0.0223347	0.0483003	0.693325	0.00742738	0.00429796	0.00103264	0.00713109	0.0106686	0.00292905	0.0251066	0.0811159	0.143488	0.27202	0.034794	0.0151982	0.00110446	0.000556139	0.286904	0.281636	0.776326	0.120072	0.965295	0.0165593	0.00317955	0.0678449	8.49428	0.00312584	0.167252	0.0749093	0.435455	0.244539	0.031852	0.00571859	0.0613255	0.0574558	0.252386	0.000331951	0.329476	4.22653	0.0147249	0.191784
6330STDY9479159_AATCTAGGTTTACTTG-1	0.0820615	0.00549732	0.223243	0.000143098	0.000398896	0.106485	0.0145298	0.000664327	0.00203575	0.0180835	0.00156783	0.993229	0.000341806	7.64523e-05	0.00159144	0.00137211	0.0664856	0.00291843	0.00663183	0.0264387	0.0106632	0.0033298	0.000249163	5.38042e-05	4.02407e-05	0.0164466	0.4973	0.0187715	0.0017438	0.143254	0.00155793	0.0150709	0.0321647	0.00940545	3.93728e-05	0.130446	0.00510309	0.0246262	0.0273635	0.00197817	0.00271909	0.0573159	0.0596333	0.0102946	1.47949e-06	0.0194198	0.151813	0.000646694	0.0936989
6330STDY9479159_AATCTATGCCGGAGCC-1	0.0992455	0.00372326	0.00368999	0.00263147	0.00571558	0.0501969	0.00218603	0.00153687	0.0342637	0.0194813	0.0165977	0.133612	0.00218031	0.00794172	0.00859189	0.00659072	0.00271094	0.00418753	0.0258571	0.0531159	0.519881	0.0153465	0.00219407	0.000258636	0.000221183	0.0711528	0.156829	0.00656278	0.0290512	0.191113	0.0143609	0.000843355	0.0274026	0.120561	0.000272016	0.493106	0.0192606	0.0788799	0.152171	0.0125816	0.0111176	0.0128462	0.0656962	0.0493977	0.00678741	0.08156	0.701728	0.00217487	0.0584541
6330STDY9479159_AATCTGCGTTGGGACG-1	0.133036	0.0468882	0.0202423	1.46772	1.44791	0.0374839	0.00780211	0.0716833	0.0257517	0.0683329	3.15297	0.151202	0.0090003	0.00438227	0.0124889	0.0348957	0.00751088	0.938168	0.0426609	0.060318	0.216447	0.0377947	0.00724098	0.00339448	0.000800956	0.0690672	0.18468	0.0422813	0.0472991	0.17575	0.0243427	0.0103903	0.122426	6.24805	0.00741284	0.125451	0.0854527	0.126598	0.166853	0.0998263	0.007942	0.0954947	0.107825	0.216491	0.000325223	0.24584	6.31156	1.35723	23.2416
6330STDY9479159_AATCTGGCTTTCTAGT-1	0.0376094	0.00367941	0.0469226	0.0201692	0.0138934	0.0267755	0.723731	0.00101832	0.0103531	0.0811118	0.0207446	5.21033	0.00135144	0.000639398	0.00749852	0.00227453	0.0157722	0.00948448	0.00976587	0.101907	0.00812931	0.00414566	0.000941492	0.00010028	0.0136488	0.057328	3.19288	0.00323956	0.00132614	0.625014	0.00456064	0.00826261	0.313973	0.0466564	8.23343e-05	0.478916	0.00153597	0.0176474	0.123146	0.00789207	0.00180101	0.00381841	0.615015	0.0213632	1.51987e-05	0.00835388	0.132981	0.00416231	0.136902
6330STDY9479159_AATGACAGCAATGTCT-1	0.143434	0.0173863	0.390058	0.00101897	0.00361231	0.0541897	0.939807	0.00765321	0.02801	0.214279	0.00955875	8.1776	0.00923175	0.00314389	0.142443	0.0122713	0.100535	0.0262154	0.0431209	0.277355	0.0379798	0.0262993	0.00898019	0.0018549	0.0245678	0.212393	5.66418	0.00944252	0.00975058	2.59593	0.0718555	0.019434	0.707871	0.0913672	0.000288485	0.631981	0.00659697	0.0705695	0.299698	0.0192825	0.00810832	0.0283598	1.34936	0.0679128	0.000160654	0.0244694	0.132202	0.0047646	0.047687
6330STDY9479159_AATGATGATACGCTAT-1	0.0236641	0.00431552	0.00953374	8.36347e-05	0.000166355	0.00342801	0.00241938	0.000308723	0.0512779	0.00802671	0.00189581	0.294127	0.000228114	2.47984e-05	0.00292236	0.00398896	0.000178471	0.00131329	0.00643868	0.00536696	0.0606715	0.00380937	0.00011583	0.000103733	2.32917e-05	0.00753791	0.111352	0.000214273	0.000522425	0.0240833	0.00113525	0.00113236	0.0113683	0.00203775	3.79297e-05	0.117542	0.00783515	0.0242795	0.0228025	0.00264998	0.00605628	0.00693075	0.0409804	0.00216907	0.050257	0.00702872	0.0698379	5.97546e-05	0.00343263
6330STDY9479159_AATGATGCGACTCCTG-1	0.0961923	0.000780208	0.0612344	0.000100205	0.000373073	0.0142714	0.00590469	0.00024761	0.00298707	0.00154531	0.00147582	0.391093	0.00082478	0.000146289	0.00364821	0.00197139	0.000454728	0.00222651	0.0121393	0.0394348	0.110604	0.0122517	0.00135955	0.000568367	0.000204618	0.0375314	0.276443	0.00117089	0.00378353	0.189133	0.00447432	0.00219843	0.0265642	0.0438623	0.000132536	0.144379	0.0167754	0.0336974	0.0623414	0.0037905	0.00281567	0.0157452	0.0486501	0.018879	0.082917	0.0572459	0.508985	0.000526911	0.0111031
6330STDY9479159_AATGCAACCGGGTACC-1	0.169248	0.023072	0.299903	0.00266278	0.0106827	0.0389967	2.29426	0.0054293	0.0238833	0.286734	0.0121227	19.0774	0.0164344	0.00475415	0.0250091	0.00822427	0.0233684	0.0367288	0.0528389	0.474547	0.0517896	0.0242293	0.0100584	0.00100787	0.00755496	0.244754	7.77786	0.0120166	0.0271456	1.71984	0.0251413	0.0123789	0.804837	0.0675381	0.000460614	0.714494	0.020287	0.0689165	0.284449	0.0260358	0.0286297	0.0162388	1.71649	0.0594491	0.000151702	0.0548998	0.260075	0.008114	0.188132
6330STDY9479159_AATGCACCAAGCAATG-1	0.0147635	0.00013357	0.00995722	1.84572e-05	5.75517e-05	0.00240934	0.229791	2.84417e-05	0.000293337	0.0195997	7.37079e-05	0.497032	9.26578e-05	3.16027e-05	0.000208636	0.000134443	8.26097e-05	0.000537154	0.00228924	0.0122377	0.0088923	0.00688285	0.000111689	0.000185077	0.00176004	0.0122471	0.240772	0.000257751	0.000203739	0.227846	0.00153716	0.0259911	0.0187327	0.0059488	6.75583e-05	0.0697117	0.000881426	0.0091745	0.0189092	0.000322702	0.00016834	0.00134343	0.352181	0.00609921	4.61516e-06	0.00914396	0.0789936	7.67651e-05	0.00113869
6330STDY9479159_AATGTGCCCGAGGTGT-1	3.48093e-05	2.56631e-07	1.09455e-06	3.00712e-07	5.02598e-07	2.94542e-06	1.23526e-07	2.8824e-07	9.84371e-07	1.42161e-07	2.71422e-06	9.95229e-07	7.73612e-07	2.67228e-07	6.21148e-07	7.43091e-07	2.69714e-07	1.09894e-06	6.07193e-06	4.10733e-06	3.804e-05	6.86219e-06	5.32311e-07	6.39443e-07	2.05029e-07	3.72311e-06	1.22581e-05	8.47935e-07	4.36388e-07	2.72353e-07	1.16096e-05	3.65632e-07	3.62567e-06	2.93191e-05	2.90747e-07	4.34369e-07	1.34253e-06	1.63616e-05	1.7328e-05	2.62102e-06	5.27211e-07	1.04063e-06	8.61258e-06	2.54669e-06	1.40584e-08	5.20899e-05	0.019642	1.91518e-07	6.33552e-06
6330STDY9479159_AATGTGCTAATCTGAG-1	0.00913452	0.000213131	0.000730742	4.41963e-05	0.000162387	0.00199623	0.0257889	0.0205878	0.00227999	0.0285875	0.00311816	0.439069	8.87659e-05	6.00672e-05	0.00108072	0.000336892	0.000694841	0.000888383	0.00111761	0.00810736	0.0082696	0.00378721	7.55568e-05	0.000130102	2.28501e-05	0.00373959	0.0899943	0.0388426	0.000679596	0.0222702	0.000422778	7.14839e-05	0.0136913	0.0110685	1.78267e-05	0.0128522	0.0620558	0.00787642	0.0098265	0.00645828	0.0107268	0.00178572	0.0154081	0.00434743	1.17351e-06	0.00884666	0.11914	0.000117997	0.00247403
6330STDY9479159_AATTAAAGGTCGGCGT-1	0.0131093	0.00235937	0.0948916	0.000308466	0.000603528	0.00369844	0.489086	0.000542107	0.00129686	0.0987279	0.0159924	3.45885	0.00294273	0.000188835	0.00171099	0.000292188	0.00430743	0.00211504	0.0022755	0.106453	0.00430804	0.0018864	0.000398049	7.35939e-05	0.00062472	0.040991	1.6545	0.000949041	0.000333003	0.321643	0.00160376	0.000789537	0.146398	0.0219018	1.26211e-05	0.0953067	0.000135831	0.00598248	0.0247671	0.0051845	0.000319574	0.00168538	0.365506	0.0119385	0.00239448	0.00433969	0.147018	0.0014155	0.123201
6330STDY9479159_AATTAGCGCTGCAGCG-1	0.128463	0.206346	0.0733224	9.38387	7.08543	0.0604319	0.290996	0.261177	0.124845	0.127276	8.32527	1.23352	0.0166452	0.128378	0.0307896	0.188062	0.10432	2.58477	0.0560993	0.0993671	0.183496	0.0969904	0.0236663	0.1246	0.003752	0.108768	0.710881	0.168353	0.0220801	0.1396	0.0423399	0.0135687	0.308497	1.27504	0.0197228	0.073508	0.0743863	0.0873544	0.139466	0.692383	0.0281201	0.0858632	0.18692	0.21832	0.0407744	0.337848	11.5535	5.01325	20.2187
6330STDY9479159_AATTCATAAGGGATCT-1	0.00851069	1.50726e-05	0.000693051	6.65355e-05	5.02499e-05	0.000621472	0.00235571	2.17771e-05	0.000135485	0.0177804	0.000237726	0.401474	7.87053e-05	1.04534e-05	9.54671e-05	5.03902e-05	8.33197e-05	0.000206916	0.000445881	0.00661823	0.00428668	0.000701389	1.50197e-05	3.64254e-06	3.89199e-06	0.00455489	0.144624	0.00014815	0.000451483	0.0612115	0.000115794	3.18985e-05	0.00661521	0.00836301	7.11837e-06	0.00467914	0.000144686	0.00361295	0.00687809	0.000158028	0.00011219	0.000753935	0.0360438	0.00141396	1.34721e-05	0.00408957	0.0672053	0.000234002	0.0172709
6330STDY9479159_AATTCTAGAGTTAGGC-1	0.108689	0.0999321	0.0032725	0.0220827	0.0126774	0.0389657	0.00941618	0.00950845	0.00807148	0.106809	0.989608	0.478843	0.0100129	0.00049708	0.00370358	0.0030792	0.00374996	0.0175624	0.0666373	0.0600569	0.0358273	0.0235324	0.136672	0.11648	0.08584	0.0421573	0.36609	0.0268728	0.0495132	0.110799	0.0118639	0.00315445	0.0699532	15.2942	0.000167625	0.0282824	0.0321096	0.0648607	0.0963195	0.0168078	0.00353488	0.160682	0.0637678	0.304568	0.000154742	0.116555	2.23725	0.000998466	0.15242
6330STDY9479159_AATTTGGGACATAGTA-1	0.00212041	1.53199e-06	7.50285e-05	1.67988e-06	4.80785e-06	5.31618e-05	5.1695e-05	3.64479e-06	4.01249e-05	1.31316e-05	3.7199e-05	0.131247	1.69521e-05	2.88228e-06	8.01935e-06	1.40526e-05	1.2243e-06	1.9039e-05	0.000453138	0.000649383	0.000635379	6.47202e-05	2.68639e-06	1.7931e-06	5.25402e-07	0.000583008	0.0182032	1.73909e-05	1.62405e-05	0.000450229	3.35353e-05	4.36875e-06	0.000216627	0.000370911	1.76935e-06	0.000784416	7.24056e-05	0.000846392	0.0436178	0.000136984	9.48365e-06	9.03291e-05	0.00108206	5.0548e-05	3.87409e-08	0.00153366	0.0729995	1.60703e-06	1.39804e-05
6330STDY9479159_ACAAACCATGCGTCCT-1	0.000999073	3.08299e-06	2.01446e-05	9.53393e-05	0.000140759	2.44145e-05	3.10872e-05	9.99848e-05	2.58669e-05	1.74302e-05	0.000731828	0.0443653	6.52698e-06	8.12655e-06	1.76834e-05	7.33792e-06	3.91577e-06	0.000488343	7.4216e-05	0.000138049	0.000377244	0.000128068	3.20989e-06	3.60117e-06	1.37159e-06	0.000130052	0.00321894	3.8016e-05	0.00226237	0.0200867	1.79365e-05	8.56685e-07	0.00046535	0.000902038	1.04321e-06	0.000103641	3.07416e-05	0.000317352	0.000560415	9.01557e-05	6.76857e-06	6.48538e-05	0.000521866	4.09785e-05	3.28482e-07	0.0014498	0.0636275	7.50987e-05	0.0234695
6330STDY9479159_ACAACAGCATGAGCTA-1	0.325246	0.00993678	1.21282	0.00279671	0.00994948	0.0347221	0.956301	0.00163104	0.0182295	0.177066	0.00889021	7.14742	0.00375496	0.00135598	0.0329997	0.00486521	0.0627418	0.0291286	0.0172237	0.182718	0.00927985	0.00874139	0.00505082	0.00030132	0.0105527	0.182892	4.39604	0.00237195	0.00413459	2.32393	0.00811521	0.0150271	0.616304	0.0329477	0.000482886	0.806093	0.00183076	0.0198203	0.100908	0.0107564	0.00625625	0.0457347	0.960079	0.0133537	0.0978694	0.00680184	0.0474127	0.00534858	0.113768
6330STDY9479159_ACAAGGGCAGGCTCTG-1	0.121412	0.361455	0.0199965	1.48362	1.11771	0.0256718	0.0856365	0.040582	0.0508031	0.0661346	1.60702	0.732833	0.00760572	0.0324129	0.0235909	0.0367755	0.032698	0.657769	0.0341844	0.0807879	0.150221	0.0459567	0.00643607	0.0328537	0.000987188	0.0789314	0.316912	0.312242	0.0364847	0.142267	0.0189027	0.00339669	0.131557	2.23272	0.251385	0.102214	0.0471865	0.0901421	0.177195	0.213147	0.0212316	0.0677552	0.0956559	0.0652732	0.01084	0.144364	3.92753	4.44698	5.8231
6330STDY9479159_ACAATGAATACGGAGA-1	0.000248783	4.92855e-06	1.64621e-05	5.68683e-06	0.000106458	5.89153e-05	1.07402e-06	2.60631e-05	1.45939e-05	0.00117662	9.91891e-06	0.000123342	1.58898e-06	6.56107e-07	2.32872e-05	4.11049e-05	1.09775e-06	6.34832e-06	1.29356e-05	4.04142e-05	0.000149945	0.000251394	1.36093e-06	7.84725e-06	2.14853e-06	2.14883e-05	0.000375342	5.09874e-06	1.13622e-05	1.37747e-05	7.84022e-06	4.43798e-06	3.09368e-05	4.26019e-05	1.06578e-06	3.28662e-05	8.5877e-06	0.000107569	0.000201089	0.000250559	1.27909e-06	0.00129946	0.0290723	9.06411e-05	8.36373e-08	9.58297e-05	0.00771561	6.91115e-07	1.33517e-05
6330STDY9479159_ACAATTTGAGCAGTGG-1	0.298564	0.0102451	0.0571887	0.00053142	0.00344389	0.101487	0.0368163	0.0119041	0.0320541	0.0400249	0.00424351	0.298324	0.0267857	0.00203418	0.014719	0.0153219	0.0885615	0.0299148	0.147407	0.130731	0.322069	0.0633071	0.0148681	0.00705597	0.00213614	0.139784	0.611968	0.0130899	0.0202484	0.457554	0.0269137	0.00842325	0.0949284	0.0477575	0.00266173	0.495528	0.016738	0.231944	0.307691	0.0433517	0.348331	0.0724366	0.136853	0.0622234	9.84757e-05	0.204596	1.00013	0.00394695	0.00967938
6330STDY9479159_ACACAAAGACGGGTGG-1	0.245362	0.0264899	0.0558579	0.00377711	0.00961413	0.15463	0.0668773	0.0067395	0.0574757	0.0514087	0.0462059	0.249276	0.011943	0.00159259	0.0189466	0.0410871	0.139039	0.0327477	0.056168	0.165446	0.211107	0.0480524	0.00592219	0.00117579	0.00243274	0.116608	0.582895	0.0289243	0.0402568	0.545229	0.0252009	0.0243132	0.125233	0.605265	0.00377063	0.400359	0.0382663	0.203299	0.277007	0.0581839	1.21254	0.0703905	0.181178	0.126771	0.000536557	0.140313	0.670384	0.00600955	0.0216072
6330STDY9479159_ACACATGATCAAATCT-1	3.00732e-05	1.72022e-07	2.45159e-06	1.30591e-05	5.94698e-07	1.4866e-06	1.30253e-07	3.04348e-07	1.74675e-06	6.39875e-07	9.03487e-06	1.40482e-05	4.11253e-07	4.12172e-07	5.72231e-07	2.4427e-06	2.02677e-07	1.26529e-06	3.82316e-06	1.018e-05	2.3903e-05	4.31096e-06	3.80596e-07	3.91003e-07	3.19448e-07	4.32265e-06	4.02308e-05	1.70807e-06	2.86908e-06	6.63142e-07	2.21658e-06	7.79656e-07	9.97389e-06	0.000268159	8.1062e-07	7.02207e-06	3.12643e-06	8.37812e-06	2.95487e-05	1.51397e-05	8.7006e-07	2.40034e-06	1.82363e-05	3.18025e-06	3.42853e-08	4.15651e-05	0.0297138	3.40853e-07	7.61058e-06
6330STDY9479159_ACACCCAGCATGCAGC-1	0.0130402	0.00712923	0.00251713	0.50974	0.429937	0.00458041	0.0488007	0.00740632	0.00665088	0.0044644	1.23213	0.667589	0.000232585	0.0271437	0.0017574	0.00955385	0.00843225	0.397978	0.00241255	0.010129	0.016333	0.0100708	0.000200015	0.0220141	3.58894e-05	0.00815094	0.152177	0.101778	0.00146084	0.0954025	0.0059357	0.000768682	0.0421298	0.774892	0.000563384	0.00357202	0.0348573	0.0082658	0.0165787	0.0809961	0.000204587	0.00562497	0.0306031	0.023514	0.00528328	0.0459121	3.50444	1.55624	7.90656
6330STDY9479159_ACACCGGTCTGACCGC-1	0.000355263	4.92101e-06	5.65509e-06	5.27403e-07	1.28029e-06	2.11687e-05	2.67704e-06	8.96172e-06	5.54781e-06	3.65681e-06	7.61083e-06	4.8169e-05	1.66267e-06	1.23718e-06	4.78357e-06	4.23231e-06	8.09541e-07	1.21505e-05	2.4318e-05	9.43889e-05	8.93595e-05	0.000287252	1.00328e-05	8.20501e-06	8.61075e-07	8.36358e-05	0.000686548	6.86948e-06	1.38802e-05	1.53615e-05	2.20542e-05	7.95602e-06	6.27183e-05	0.000102467	6.93768e-06	4.60519e-05	0.000156119	9.97538e-05	0.00033281	1.44329e-05	3.20883e-06	6.47114e-05	6.20061e-05	2.56527e-05	1.73341e-05	0.000250241	0.0119516	2.80783e-06	5.57632e-05
6330STDY9479159_ACACGAGACTCCTTCT-1	0.0281102	0.162294	0.0821995	0.00368129	0.00361645	0.00201776	0.56658	0.00187793	0.00425562	0.539188	0.00376499	5.4077	0.000757638	0.000447676	0.0089475	0.00123726	0.00211867	0.0125027	0.0107658	0.108735	0.003512	0.0027103	0.0010987	3.7487e-05	0.00584423	0.070202	3.09665	0.00322569	0.00046644	1.56496	0.00564089	0.0035363	0.342189	0.0153429	1.70359e-05	0.646203	6.51337e-05	0.00666474	0.0457613	0.00368267	0.000359748	0.00284697	0.954957	0.0103024	0.011939	0.00185371	0.0182227	0.00301845	0.10754
6330STDY9479159_ACACGGGAACTTAGGG-1	0.021291	0.0052135	0.193895	0.000763722	0.00315941	0.000925454	0.887381	0.00271755	0.00819535	0.327655	0.00284248	10.0653	0.000971878	0.000348032	0.0157512	0.00327148	0.00539395	0.0115605	0.00484366	0.1918	0.00267596	0.0039624	0.0175913	0.000134373	0.0110166	0.102742	4.12167	0.003918	0.00124947	1.96195	0.00264665	0.00295397	0.515759	0.013989	2.45379e-05	0.935304	4.82177e-05	0.00486589	0.0574661	0.00320009	0.00018725	0.0186582	0.94372	0.0101381	8.33936e-06	0.000571611	0.00100063	0.00284356	0.146554
6330STDY9479159_ACACTGATCAAGGTGT-1	0.179455	0.00850232	0.0352385	0.000271463	0.00130607	0.0287757	0.197213	0.00168929	0.0156128	0.0998686	0.0301108	1.99514	0.0104439	0.00338297	0.0126561	0.00741544	0.0166799	0.0158756	0.0969366	0.132211	0.111149	0.0470394	0.0149601	0.27779	0.11977	0.121257	1.57629	0.0232973	0.0336426	1.37582	0.0158537	0.00811432	0.123256	0.0184676	0.00153109	0.225144	0.0152101	0.141934	0.202111	0.0227684	0.00853724	0.0580085	0.465787	0.0478744	0.000138643	0.339961	5.7658	0.00276587	0.00762665
6330STDY9479159_ACAGAACTGAGAACAA-1	0.000908272	1.26194e-06	0.0153334	0.00421621	7.61984e-05	1.71406e-05	4.19573e-06	5.59133e-06	7.48927e-06	3.24383e-06	0.00100941	5.24874e-05	0.000103962	1.77165e-06	7.81596e-06	7.55561e-06	7.04017e-05	4.96308e-05	1.55616e-05	0.000106909	0.000168481	4.55321e-05	1.55065e-06	1.24954e-06	2.01376e-06	0.000154837	0.00105416	1.0646e-05	7.48049e-06	1.39049e-05	1.22474e-05	3.35132e-06	6.1533e-05	0.000786507	5.13688e-06	0.000386112	3.13121e-05	0.00015948	0.000335722	2.25989e-05	5.18828e-06	5.67436e-05	0.000179885	5.04129e-05	3.72397e-05	0.000372487	0.0337665	2.73911e-05	0.0104735
6330STDY9479159_ACAGGTGGAGGTGAGG-1	0.00959528	0.00296258	0.0312287	0.00632955	0.00200029	0.000666039	0.661908	0.000149335	0.00186553	0.554092	0.00536637	5.4538	0.000172006	0.000417897	0.00665658	0.00145953	0.00165038	0.00312673	0.00176979	0.092381	0.000664662	0.00148618	0.00161963	2.98396e-05	0.0437591	0.0467871	2.48767	0.000348948	0.00022245	1.03704	0.000821751	0.037431	0.276224	0.0407017	9.26632e-06	0.474452	1.22488e-05	0.00254372	0.0541212	0.00100943	5.26362e-05	0.000606636	0.707848	0.00775077	5.02745e-06	0.000165558	0.00352777	0.00704166	0.170089
6330STDY9479159_ACAGTAATACAACTTG-1	0.422286	0.0251557	1.45367	0.110649	0.043647	0.00847439	2.42574	0.0107571	0.0167021	0.273598	0.147175	11.5043	0.00375562	0.00178319	0.0250314	0.00764658	0.377283	0.0293096	0.0204848	0.27332	0.00930939	0.0151347	0.00478602	0.00107431	0.0055884	0.145554	7.20071	0.0156674	0.00276177	0.609828	0.00624093	0.0207684	0.583022	0.520245	0.000603796	0.961512	0.000918712	0.0369128	0.588896	0.0158109	0.0507478	0.0146172	0.983326	0.0431323	0.0001111	0.0083414	0.193523	0.0427845	0.49652
6330STDY9479159_ACATAATAAGGCGGTG-1	0.282699	2.00228	0.0244067	0.0699309	0.0496348	0.197569	0.19061	5.20536	0.0791056	0.056447	3.21809	0.876658	0.0227099	0.105407	0.0382058	0.0482524	0.0490878	0.0768168	0.129497	0.203691	0.354506	0.101318	0.0169233	0.0478585	0.00319216	0.150692	0.609986	0.498364	0.0384255	1.06732	0.19466	0.0272369	0.199598	13.0369	0.00996264	0.0610267	0.3034	0.300253	0.531651	0.458187	0.0192147	0.86233	0.228748	0.844038	2.12309	0.339293	8.25289	0.0475458	1.27002
6330STDY9479159_ACATCCCGGCCATACG-1	0.141196	0.168082	0.122845	0.314199	0.286645	0.0179025	0.0888127	0.0794569	0.0300838	0.111691	0.780628	0.774207	0.0082249	0.0456936	0.0133331	0.0190384	0.120392	0.266593	0.0276963	0.0603927	0.165046	0.0433174	0.00806243	0.062592	0.0023931	0.0494319	0.524833	0.302246	0.024648	0.30517	0.0178919	0.00581853	0.114269	2.63893	0.284398	0.583384	0.0218812	0.0630969	0.102331	0.193591	0.0132571	0.0566465	0.180713	0.0682669	0.0271563	0.0921454	3.43053	9.05211	4.8092
6330STDY9479159_ACATCGATCGTTTACC-1	0.0258534	0.0272649	0.0957959	0.00781894	0.0808102	0.00242992	0.670504	0.000656546	0.00412747	0.27855	0.00575587	8.841	0.000833441	0.000358952	0.0124367	0.00419994	0.00491956	0.0191509	0.00594165	0.117875	0.00209324	0.00484944	0.00693943	0.000213189	0.00240439	0.0807898	3.82212	0.00142738	0.0021173	0.858611	0.00349346	0.0218701	0.459556	0.0283663	8.62221e-06	0.790799	5.30273e-05	0.00797821	0.0732983	0.00260589	0.000195484	0.00294953	0.925841	0.0126361	5.87298e-06	0.000839604	0.00797461	0.0102021	0.08572
6330STDY9479159_ACATCGGTCAGCCGCG-1	0.0459685	0.00317473	0.375426	0.024343	0.0312934	0.00365431	1.19206	0.00113978	0.0107213	0.230695	0.00714195	10.7759	0.00320956	0.00156049	0.0190884	0.00687334	0.0549423	0.0495174	0.00838159	0.23257	0.00311149	0.0049881	0.0100111	0.000180449	0.00640227	0.131829	5.23842	0.00312547	0.00156998	0.960771	0.0303952	0.00426397	0.565405	0.0234639	2.15534e-05	0.867158	0.000174554	0.0131816	0.0855532	0.00563555	0.00129678	0.00642475	1.22664	0.0198732	2.8393e-05	0.000981962	0.00270596	0.00301479	0.111339
6330STDY9479159_ACATTAGTTTATATCC-1	0.0343113	0.146306	0.00357427	0.815729	0.199859	0.0334089	0.322683	0.0151486	0.0103849	0.0418366	2.29074	0.619206	0.00770747	0.00105229	0.00422636	0.00283295	0.0019425	0.119653	0.0194687	0.029999	0.0170687	0.0163819	0.0118237	0.00173359	0.00881105	0.0275739	0.371627	0.0364978	0.00275057	0.0397638	0.0139827	0.00292942	0.0949444	17.8875	0.000430011	0.0993337	0.26037	0.0364602	0.0581728	0.0290178	0.00363816	0.174186	0.0677103	0.502259	0.000431001	0.0834471	2.15095	0.115319	3.05078
6330STDY9479159_ACCAACGCTTATTTAT-1	0.134664	0.0445232	0.040827	0.00420048	0.00375264	0.0301986	0.117065	0.00210415	0.0178491	0.376741	0.00186926	1.09546	0.00724169	0.000878101	0.0117843	0.00744882	0.0290598	0.0185598	0.0671611	0.107906	0.088511	0.0281795	0.0105725	0.000523225	0.00128638	0.0724714	0.860977	0.0159648	0.024345	1.24311	0.0199715	0.00929938	0.107058	0.0197659	0.000892463	0.121582	0.0178022	0.109173	0.157443	0.0137983	0.0260275	0.0245613	0.197094	0.0390347	2.88839e-05	0.087455	0.399847	0.00159931	0.00646838
6330STDY9479159_ACCACAAGTTTCTATC-1	0.0210909	0.000471133	0.00983255	6.78215e-05	0.000208423	0.00172738	0.821293	7.488e-05	0.0015567	0.0973104	0.00450886	3.03499	0.000406888	7.66383e-05	0.000798223	0.000550069	0.0016889	0.000842231	0.00526437	0.0620673	0.00375045	0.00130163	6.76256e-05	7.22088e-06	7.4163e-05	0.0391642	1.6771	0.000602679	0.000551647	0.215376	0.00112191	0.000239257	0.0926019	0.0255379	1.16965e-05	0.0345463	0.000134756	0.0106887	0.0337772	0.00270451	0.000317392	0.00101015	0.225901	0.00678161	4.90777e-06	0.00665444	0.106323	0.000520426	0.0331332
6330STDY9479159_ACCATATCCGCAATAA-1	0.0331949	0.00102956	0.179955	0.00105199	0.00221576	0.00125739	0.852737	0.0056923	0.00653236	0.245662	0.00474865	9.00526	0.00136579	0.000409068	0.038356	0.00310208	0.00140058	0.0198368	0.00472696	0.180416	0.00202752	0.00272697	0.00178575	4.4947e-05	0.0411576	0.120734	5.80011	0.00169153	0.000368376	0.811304	0.00241217	0.136256	0.601332	0.0123717	1.38587e-05	0.887331	2.74226e-05	0.0101425	0.169662	0.00314294	0.000141933	0.00302347	0.993965	0.0146156	1.30835e-05	0.000587462	0.00116135	0.00556218	0.0585268
6330STDY9479159_ACCATCCGCCAACTAG-1	0.0987034	0.020003	0.202197	0.0351655	0.0220246	0.00630444	0.0139604	0.00198167	0.00192304	0.0195352	0.101057	0.638648	0.000471017	0.000132949	0.0012006	0.00214209	0.011943	0.00484345	0.00568444	0.0131037	0.0111865	0.00643362	0.000521459	0.000104819	5.30256e-05	0.0107303	0.189037	0.00425542	0.00101452	0.0539689	0.00306386	0.00088537	0.0139509	0.921992	7.9166e-05	0.093457	0.00445265	0.0517727	0.0661525	0.0033433	0.00237323	0.0171202	0.0159149	0.0128892	0.00522669	0.0231773	0.371747	0.00864315	0.758434
6330STDY9479159_ACCATCGTATATGGTA-1	0.0925333	0.0100587	0.385363	0.00742289	0.00629974	0.00517432	0.736641	0.00307658	0.00349403	0.23593	0.0146619	5.99348	0.00277803	0.00115947	0.00683682	0.00132039	0.00194619	0.0127961	0.00854563	0.141536	0.018346	0.0066496	0.00212977	0.000444052	0.00318608	0.0955422	3.67747	0.00161584	0.00170086	0.599326	0.00533505	0.00216657	0.382836	0.0316026	0.000254081	0.350508	0.00132217	0.0160046	0.08167	0.00648755	0.00289915	0.0176351	0.644149	0.0198763	0.00501661	0.0108633	0.254232	0.00875684	0.215822
6330STDY9479159_ACCCAACGCCCGTGGC-1	0.295284	0.25049	0.00357715	0.0199262	0.0151227	0.162964	0.00416865	0.0334487	0.0233808	0.00992714	0.689441	0.0208332	0.0100493	0.00586827	0.0100557	0.0115383	0.0127498	0.0196512	0.0583945	0.338684	0.250442	0.0438042	0.118318	0.00836139	0.00264905	0.262602	0.246603	0.0647872	0.425323	0.700265	0.0314013	0.0083298	0.0573439	5.73729	0.00135422	0.0353011	0.129715	0.315232	0.470092	0.0584189	0.0118783	0.0783276	0.104668	0.358497	0.00116924	0.522449	6.28058	0.00176544	0.0267031
6330STDY9479159_ACCCATCTTGAGGGTA-1	0.07844	0.00548332	0.169566	0.00849674	0.0020371	0.0350572	0.00104879	0.000959233	0.0187886	0.0560571	0.29757	0.00462163	0.00626204	0.000474594	0.00849254	0.0077841	0.0245789	0.00937804	0.021528	0.0473163	0.0626586	0.0217983	0.019313	0.000544117	0.000153919	0.0406409	0.0840672	0.0152534	0.0175311	0.181676	0.00894266	0.00857685	0.0269489	0.0162243	0.000473593	0.0230949	0.0412642	0.058541	0.0870915	0.0692719	0.0224721	0.125218	0.0464348	0.142297	0.000713554	0.177616	1.97493	0.00125354	0.0037796
6330STDY9479159_ACCCGAGCGAAATTAC-1	0.000572731	0.00415697	0.0197551	7.71983e-07	2.1284e-06	3.25295e-05	3.15602e-06	1.15529e-06	1.55858e-05	2.85591e-06	3.44137e-05	0.000549671	0.000206004	1.28302e-05	7.15922e-06	5.86327e-06	8.83104e-07	2.91799e-05	2.3445e-05	5.96213e-05	0.000645163	6.54492e-05	5.93874e-06	1.57247e-06	4.93353e-06	5.02369e-05	0.00155455	0.000100391	5.09989e-05	0.000208021	8.04605e-05	1.16398e-05	0.000630674	0.00101	2.80023e-06	0.00277491	2.47148e-05	0.000193612	0.00073664	5.90642e-05	5.3803e-06	7.21412e-05	0.000203735	7.75101e-05	1.38622e-07	0.000268462	0.0344819	7.06251e-07	6.37508e-06
6330STDY9479159_ACCCGATTGGTTCCGA-1	0.00394214	6.03449e-06	0.000784192	0.00494919	0.000180156	7.18996e-05	5.46431e-05	9.83584e-05	5.75063e-05	7.54527e-05	0.000521493	0.0046487	1.72208e-05	3.50136e-06	2.18855e-05	2.97331e-05	3.02301e-05	0.00010428	0.00383284	0.000567002	0.000857083	0.000330925	5.88926e-06	5.97996e-05	2.32495e-06	0.000632087	0.0310066	3.85893e-05	0.000107158	5.84351e-05	8.22645e-05	8.09745e-06	0.000480429	0.000826386	7.01234e-06	0.0003318	0.000881474	0.0022655	0.00546621	0.000157304	7.2657e-05	0.000249888	0.000725106	0.000288018	3.64393e-07	0.00603448	0.147072	0.000112023	0.0266636
6330STDY9479159_ACCCGGTTACACTTCC-1	0.00820716	0.00947032	0.0561083	0.00555337	0.00489335	0.000333246	0.559319	0.000338342	0.00157152	0.0580868	0.00404767	7.18121	0.000165938	0.000240616	0.0028857	0.000277754	0.00197913	0.00487831	0.00199188	0.0643687	0.000780038	0.00110269	0.000846675	1.28323e-05	0.0478427	0.0462384	2.57965	0.000462541	0.000206668	0.456756	0.000713751	0.0244624	0.25756	0.0168566	1.56176e-06	0.52175	2.05791e-05	0.00189855	0.0308495	0.00162578	0.000549362	0.00100583	0.735073	0.00469107	1.00894e-06	9.96092e-05	0.0021651	0.00155987	0.176173
6330STDY9479159_ACCCGTGTCATCAGTA-1	0.0247683	0.0431151	0.00822334	0.384236	0.0411385	0.00866225	0.135552	0.00462344	0.00324508	0.00324732	1.00752	0.0886359	0.000670795	0.000282996	0.00232058	0.00100302	0.010786	0.00833061	0.0258542	0.014683	0.0372001	0.00981128	0.00274119	0.194489	0.0535447	0.0143348	0.0890865	0.158474	0.0032845	0.270794	0.00483156	0.00999282	0.0350123	11.2755	6.67309e-05	0.0321189	0.0118565	0.0202203	0.0285192	0.0121476	0.000673325	0.116731	0.040084	0.223268	6.95785e-05	0.0412834	1.72559	0.00274214	0.566575
6330STDY9479159_ACCCTATGCCATATCG-1	0.016959	0.0220167	0.0722578	1.26466e-05	9.74694e-05	0.00207376	0.0311987	0.000346653	0.00173959	0.0741887	0.000973523	1.56726	8.7025e-05	2.08907e-05	0.000740802	0.000529966	0.00020694	0.000639474	0.00239617	0.0149338	0.00303968	0.00103865	0.000159813	1.35572e-05	2.39675e-05	0.0157271	0.637569	0.000269341	0.000323883	0.121089	0.000402593	0.000132099	0.0290197	0.00148565	4.82301e-05	0.0821959	0.000185482	0.00847394	0.0166307	0.00313313	0.00144168	0.00675275	0.0625964	0.00249207	3.28779e-07	0.0042435	0.0831766	5.82497e-05	0.00166782
6330STDY9479159_ACCCTTCATCTGCGAA-1	0.0265656	0.00280531	0.0149478	0.00181821	0.00115487	0.01553	0.193265	0.00164219	0.00195699	0.0311549	0.011794	4.24234	0.00145662	0.000287116	0.00129289	0.00177535	0.00104178	0.00269782	0.00797561	0.0751639	0.0175732	0.00665913	0.00195126	0.00328879	0.000704579	0.0328614	0.907476	0.00444888	0.00138276	0.130579	0.0194835	0.00150567	0.0943026	0.143019	0.000119092	0.121049	0.00315871	0.041352	0.0692768	0.00439298	0.00174903	0.0116218	0.157508	0.00903782	0.000177652	0.0221648	0.284413	0.000627525	0.0164206
6330STDY9479159_ACCGACTGAGTCCCAC-1	0.0137626	0.0073104	0.149795	0.0371162	0.00871289	0.000843216	0.81382	0.00111529	0.00445246	0.580281	0.00577987	8.40547	0.000547469	0.00133624	0.0111063	0.00112299	0.00103774	0.0142499	0.00453305	0.120681	0.00193407	0.00291035	0.00174748	4.97396e-05	0.0136976	0.0668278	3.51693	0.00115091	0.000773523	1.16212	0.00217334	0.0161394	0.557688	0.0641625	1.05125e-05	1.08218	4.52309e-05	0.00382954	0.045953	0.00480239	0.00012628	0.00573949	1.25349	0.00753775	1.10958e-05	0.000384291	0.00196314	0.00245487	0.096509
6330STDY9479159_ACCGGTCAGGTACACC-1	0.00578318	1.5376e-06	0.00796923	3.49961e-07	6.00992e-07	1.005e-05	1.86597e-05	4.40702e-07	2.16938e-06	7.24113e-06	3.30305e-05	0.0525999	2.24389e-06	1.38417e-06	6.66505e-06	2.13273e-06	5.97309e-06	4.71055e-06	2.02433e-05	5.20751e-05	0.000135551	3.29042e-05	7.27375e-07	1.42549e-06	5.43121e-07	5.34238e-05	0.00572729	6.94195e-06	2.68193e-06	4.21575e-05	2.60602e-05	8.44687e-06	6.40814e-05	0.0253383	1.06299e-06	0.000151349	1.05669e-05	0.000125213	0.000305278	1.30331e-05	4.14046e-06	1.64445e-05	0.000253499	2.1296e-05	0.000906089	0.000578073	0.0406219	6.65636e-07	7.19915e-06
6330STDY9479159_ACCGTGACCACGTGGG-1	0.000442928	8.59712e-07	2.47251e-05	4.3573e-07	2.18405e-06	2.1113e-05	3.75212e-07	8.3779e-07	6.25209e-06	1.96939e-06	9.60761e-06	4.09098e-06	1.63332e-06	5.72579e-07	2.26245e-06	2.86189e-06	8.1335e-07	3.5105e-06	2.70131e-05	6.00879e-05	0.00016941	1.69167e-05	5.95103e-07	5.00803e-07	1.97693e-07	2.52663e-05	0.000416743	7.63969e-06	3.7354e-06	1.56604e-05	4.50619e-06	4.95628e-07	3.00058e-05	0.00025905	1.05725e-06	9.24806e-06	0.0217551	0.000175817	0.000313057	1.27156e-05	2.0515e-06	1.80287e-05	5.6945e-05	2.08575e-05	1.16179e-08	0.00121827	0.0334458	7.55812e-07	3.56189e-05
6330STDY9479159_ACCTAAGTACCTTTCA-1	0.106336	0.32269	0.0581388	0.000939829	0.00344594	0.0101601	1.00533	0.00620174	0.0168405	0.154794	0.00729202	5.92968	0.00397137	0.00471473	0.0474747	0.0177509	0.00758955	0.0242225	0.0262451	0.286911	0.0335369	0.0227448	0.0279845	0.00146924	0.0064135	0.120797	4.63953	0.0156439	0.0137469	4.47624	0.0156191	0.00749721	0.47422	0.0383733	0.000376555	0.837043	0.00405727	0.0537732	0.145473	0.019845	0.0025938	0.213615	1.0992	0.0266034	0.192471	0.0352098	0.228817	0.0107767	0.0968661
6330STDY9479159_ACCTCGAACTTATGCT-1	0.000347215	1.58298e-06	0.00386805	0.0104421	6.23881e-06	2.71509e-05	5.07514e-07	1.48082e-06	2.25357e-05	1.51781e-05	3.72423e-05	6.4673e-06	1.11353e-06	2.48963e-05	3.74288e-06	8.68743e-06	2.59697e-06	1.10229e-05	1.28557e-05	5.29351e-05	0.0055851	3.50304e-05	4.72813e-07	2.24509e-06	2.14922e-07	3.40898e-05	0.000443461	5.00701e-06	3.14019e-06	3.51097e-06	6.04952e-06	3.42654e-06	2.44246e-05	0.000219499	3.35731e-07	5.51256e-06	1.41932e-05	9.89675e-05	0.00029707	7.91524e-05	1.71866e-06	2.31875e-05	4.06605e-05	4.05663e-05	2.51185e-08	0.000514033	0.236468	9.00373e-07	8.46462e-05
6330STDY9479159_ACCTGCGTGTCATGTT-1	0.0621598	0.00513	0.194797	0.07126	0.0220731	0.010315	0.919451	0.00299833	0.00665795	0.102818	0.02405	6.01305	0.00687775	0.000584003	0.00665289	0.00316647	0.0401464	0.014307	0.0311208	0.175411	0.0268554	0.0123326	0.0209083	0.000427034	0.00167343	0.165105	3.25918	0.00456282	0.00645541	0.978875	0.00867666	0.00246797	0.338617	0.124566	0.000166839	0.280026	0.000969898	0.0287353	0.106262	0.0161558	0.00738588	0.0088308	0.914827	0.0239208	3.46111e-05	0.022521	0.284277	0.00672558	0.185668
6330STDY9479159_ACGACTGGTCATACTC-1	0.00533994	7.59138e-06	0.00699034	1.36051e-05	1.13353e-05	0.000182799	2.79703e-06	7.64221e-06	0.000293988	9.31698e-06	0.00183006	0.000182522	2.02721e-05	6.32149e-06	8.0905e-05	5.88499e-05	1.55321e-05	0.000289066	0.000246102	0.000364416	0.00075942	0.000275138	5.66849e-06	7.14505e-06	3.22544e-06	0.000467929	0.00547961	3.52261e-05	2.55746e-05	6.37394e-05	9.91114e-05	2.10366e-05	0.000265996	0.00372856	3.63196e-06	0.000710358	0.000113478	0.00112298	0.0022325	0.000261334	0.0221955	9.19646e-05	0.000515989	0.00020934	2.42333e-05	0.00203017	0.0534436	4.91593e-06	8.55954e-05
6330STDY9479159_ACGAGGATACCACTCT-1	0.06649	0.00709319	0.397825	0.00429776	0.0149828	0.0129583	0.817582	0.00335939	0.0173766	0.566723	0.0391147	5.38512	0.00511219	0.00213935	0.0317587	0.00842771	0.115174	0.0190178	0.0191268	0.146478	0.0127412	0.0176821	0.0206706	0.00153705	0.00386638	0.0824307	3.95804	0.00844465	0.00469454	1.23723	0.00821318	0.00891212	0.502816	0.142035	8.23978e-05	0.327259	0.00923746	0.0301193	0.105086	0.014888	0.00470831	0.0634418	0.806222	0.0425029	0.000212549	0.0183886	0.14208	0.00180848	0.0296974
6330STDY9479159_ACGAGGTTTACAACGT-1	0.00410176	0.000325195	0.127443	0.00018435	0.000456504	0.000340807	0.345475	5.89503e-05	0.00194131	0.631691	0.00875974	2.62654	0.000132273	0.000335454	0.0132013	0.000564118	0.00255404	0.00115197	0.000699924	0.0314742	0.000254786	0.00106073	0.0112627	0.00010543	0.000229641	0.0152966	1.72749	0.000171716	6.30843e-05	0.28524	0.000184589	0.000127667	0.136596	0.126899	9.03257e-06	0.0867386	1.07751e-05	0.00104777	0.0111654	0.00140572	2.54873e-05	0.000363502	0.257721	0.00189359	0.00774563	0.000155998	0.00972685	0.000392154	0.0139755
6330STDY9479159_ACGAGTACGGATGCCC-1	0.920652	0.017075	1.87737	0.0209473	0.0156868	0.00735456	0.430586	0.00232987	0.013543	0.818245	0.0280026	10.6111	0.00234606	0.00700865	0.0184324	0.00470575	0.0243513	0.0302312	0.0228642	0.287059	0.0225111	0.0119628	0.0487128	0.000811237	0.00784341	0.209261	7.62437	0.00376069	0.00880538	1.55601	0.00801796	0.0787404	0.696511	0.100373	0.000266155	1.11039	0.00116009	0.0286117	0.132735	0.0191426	0.00564763	0.0468	1.54675	0.0304174	0.00310972	0.00533791	0.139437	0.0130759	0.236196
6330STDY9479159_ACGATACATAGAACTA-1	0.0316713	0.00638478	0.127332	0.0119076	0.00384168	0.00103221	0.929391	0.000274409	0.0040581	0.781021	0.0027856	7.92796	0.000293659	0.000465463	0.0150833	0.0022344	0.000628422	0.00413059	0.0079001	0.144187	0.00172358	0.00172955	0.00325064	4.32084e-05	0.00278127	0.0895492	5.04343	0.000555321	0.000830939	0.579315	0.0176654	0.0272601	0.329551	0.029028	1.19715e-05	0.460681	0.00608023	0.00637404	0.0769436	0.00427185	0.00010609	0.000816736	0.839056	0.00528921	3.2321e-06	0.000409855	0.00196269	0.00135588	0.0525489
6330STDY9479159_ACGATCATACATAGAG-1	0.0394627	0.0351338	0.1775	0.00764103	0.0178833	0.00339317	0.732064	0.000812459	0.0112078	0.288379	0.0137873	8.58168	0.00390631	0.000653009	0.0133467	0.00326045	0.0224922	0.00917432	0.00953119	0.18971	0.00550205	0.0065204	0.0210057	0.000724666	0.0100056	0.141871	4.77831	0.00217978	0.000937101	1.24319	0.003936	0.00686186	0.575637	0.0825913	3.2705e-05	0.78939	0.00761379	0.00972811	0.103183	0.0191068	0.110237	0.0060691	1.12389	0.0139492	0.00500693	0.00103538	0.00594635	0.00192078	0.0469609
6330STDY9479159_ACGATGCATATGTTAT-1	0.0191584	0.00184776	0.218173	0.000864717	0.00498609	0.00150175	0.536257	0.000543242	0.00413742	0.298757	0.0019125	5.24694	0.000603552	0.000193107	0.0131926	0.000841752	0.018711	0.00949011	0.00367265	0.136767	0.00179867	0.00231051	0.00756759	6.1731e-05	0.00405865	0.0719076	3.53321	0.000566691	0.000773602	1.46234	0.00178003	0.00308378	0.557971	0.0176808	9.33654e-06	0.728366	9.47123e-05	0.00600561	0.0580145	0.00295399	0.000813402	0.00306246	0.886684	0.00848136	3.4457e-06	0.000594773	0.00261851	0.003516	0.118056
6330STDY9479159_ACGCAAACTAATAGAT-1	0.00127095	7.07141e-06	1.55997e-05	1.02655e-06	1.33126e-06	7.24653e-05	2.52744e-06	1.255e-05	1.51683e-05	0.00121513	6.43464e-05	0.000127374	6.76501e-06	2.94945e-06	1.90582e-05	1.84022e-05	1.45812e-06	0.00982108	0.000111843	0.00038875	0.00814656	5.15857e-05	1.06156e-06	6.59052e-07	2.23996e-07	0.000629718	0.00464195	0.00171691	8.89308e-05	0.000196934	1.79716e-05	2.21588e-05	0.000181596	0.000837192	2.30629e-06	2.7901e-05	2.43885e-05	0.000420509	0.00137279	6.32972e-05	5.86121e-06	0.000378702	0.000469913	7.24059e-05	0.000321146	0.00126957	0.117026	7.93978e-06	6.08488e-05
6330STDY9479159_ACGCAATCACTACAGC-1	0.0475623	0.000500635	0.00202668	0.0014357	0.00430487	0.0710142	0.000910428	0.000263087	0.00315263	0.0145939	0.0061497	0.187363	0.000693609	6.69405e-05	0.000913857	0.00119581	0.000709415	0.00400432	0.0211704	0.100647	0.0899528	0.00730153	0.000270892	6.61805e-05	3.35851e-05	0.149978	0.225883	0.00213304	0.00378691	0.0400684	0.00256884	0.000527794	0.0174721	0.0274229	9.7847e-05	0.177285	0.00375829	0.0370362	0.0326924	0.00706169	0.0216177	0.00899947	0.0332693	0.0295392	0.0118611	0.0815122	0.627476	0.000875994	0.0383476
6330STDY9479159_ACGCATTCGTGAGTAC-1	0.00530558	5.59708e-05	0.0593997	7.78963e-05	0.000165895	0.000614692	0.297441	3.73902e-05	0.000490432	0.078997	0.000917619	3.00535	0.000125727	5.84678e-05	0.00201438	0.000138402	0.000218113	0.00357341	0.000710082	0.0763466	0.000568642	0.00042988	0.000212281	2.65892e-05	0.00029275	0.0260528	2.21837	0.000535738	0.000105877	0.460842	0.000353973	0.000212025	0.111971	0.00502759	3.18772e-06	0.233942	1.46301e-05	0.00135421	0.0116677	0.000246302	3.34803e-05	0.000507307	0.269056	0.0039701	7.30779e-06	0.000204413	0.00672594	0.000323813	0.10585
6330STDY9479159_ACGCCAGATGATTTCT-1	0.123423	1.87486	0.0670779	0.00371797	0.00488115	0.0118021	1.08097	0.0315211	0.0420438	0.233016	0.0189989	5.30036	0.00581416	0.00255604	0.413108	0.0283576	0.0152946	0.0453045	0.0265818	0.147333	0.0503929	0.028099	0.00451462	0.000729984	0.00633807	0.147753	4.43193	0.00815406	0.00965517	2.87864	0.0140744	0.0269149	0.38847	0.0242981	0.000553229	0.502805	0.00766627	0.107443	0.179931	0.0378055	0.00476853	0.402554	0.721214	0.0389077	0.669877	0.0592122	0.344026	0.00497329	0.0786426
6330STDY9479159_ACGCCGCTAGACGACC-1	0.386522	0.0340247	0.189011	0.000983654	0.00452874	0.17045	0.0292356	0.0119754	0.0451618	0.600836	0.00923325	0.25306	0.0251253	0.00416902	0.0270316	0.0338273	0.105443	0.0488841	0.137861	0.15997	0.258134	0.0692836	0.0101622	0.00210143	0.00179298	0.140703	0.442018	0.067067	0.0560563	1.07584	0.0648784	0.0238956	0.12538	0.077378	0.020586	0.239159	0.0851483	0.456384	0.476404	0.061299	0.104213	0.0799079	0.13964	0.194983	0.00041172	0.337631	1.3273	0.00670936	0.00951072
6330STDY9479159_ACGCGAAGTCAGACGA-1	0.317209	0.0066504	0.131374	0.00562214	0.0102435	0.120602	0.342989	0.0146876	0.0597588	0.093119	0.0246887	1.15803	0.0199388	0.00827597	0.0540219	0.0358819	0.147875	0.0529023	0.103489	0.298119	0.259099	0.0638658	0.00944808	0.00162694	0.00197969	0.165586	1.12875	0.029119	0.066148	0.78383	0.337624	0.0126463	0.225209	0.348529	0.00344497	0.548451	0.0479761	0.269373	0.353171	0.0460289	0.0380154	0.0637271	0.317695	0.164294	0.00157932	0.209425	0.971241	0.0168308	0.0830753
6330STDY9479159_ACGCGCTACACAGGGT-1	0.0372141	0.193996	0.00499831	0.625708	0.0903469	0.0102827	0.0144173	0.00589176	0.00371955	0.00129396	0.865092	0.171928	0.00119014	0.000302026	0.00176157	0.00141651	0.00881203	0.0204701	0.0195819	0.0449412	0.0213749	0.0109473	0.000723847	0.000232987	0.000263904	0.0343565	0.242275	0.130691	0.00181301	0.0717537	0.00412291	0.000363319	0.02768	6.95945	0.000414852	0.0636892	0.0211611	0.0761377	0.0916403	0.00762872	0.00147894	0.0623557	0.0378723	0.148507	3.52065e-05	0.0479451	0.94769	0.0137129	1.02519
6330STDY9479159_ACGCGGGCCAAGGACA-1	0.0182401	0.000269478	0.130321	0.000103753	0.000200043	0.00153943	0.222456	0.00400885	0.00113185	0.134464	0.00399259	3.20042	0.000177732	0.000110418	0.000832192	0.000264604	0.000175518	0.00241615	0.00276914	0.0618627	0.00647529	0.00185139	0.00790295	0.00171336	0.000631126	0.0357227	1.38771	0.0108993	0.000213632	0.151166	0.00117385	0.000295536	0.10822	0.0129293	2.15581e-05	0.125942	0.000165193	0.00680904	0.0257154	0.00229689	0.000148878	0.00128769	0.268285	0.00516987	2.755e-05	0.00353522	0.285482	0.00121347	0.0386687
6330STDY9479159_ACGCTAGTGATACACT-1	0.136969	0.0213892	0.113745	0.00184083	0.0113992	0.0308987	0.593625	0.00220438	0.0151238	0.300385	0.0171509	8.43921	0.0119151	0.00173931	0.0194922	0.00969718	0.0114437	0.0286153	0.046467	0.432854	0.500424	0.0265591	0.00951393	0.000758246	0.0297573	0.239417	4.72004	0.00652736	0.0123899	0.870507	0.0166714	0.0255246	0.657753	0.192228	0.00233244	0.610045	0.0451149	0.0825701	0.228226	0.0284219	0.0506429	0.0173558	1.37611	0.115268	9.65104e-05	0.0732469	0.559514	0.0159702	0.174691
6330STDY9479159_ACGGAGCGCAAATTAC-1	0.0169961	0.000357627	0.000586444	6.44842e-06	1.85301e-05	0.00141108	0.00509702	0.000525185	0.00142351	0.0198771	0.00104889	0.308113	0.0001102	8.12179e-05	0.00306646	0.00116136	0.000211132	0.000289749	0.00181292	0.0118088	0.0348717	0.00318933	0.000100165	5.95657e-05	1.15214e-05	0.0165676	0.050585	0.000397188	0.00222633	0.0120213	0.000570182	0.000443193	0.0116358	0.00398485	3.49954e-05	0.0230598	0.0162445	0.0126938	0.0317948	0.00105345	0.00104498	0.00697245	0.0148414	0.0067359	0.000582159	0.013893	0.281182	0.00010707	0.000725609
6330STDY9479159_ACGGCACTTGCTTGGG-1	0.0902809	0.117962	0.119203	0.87817	0.907491	0.0428934	0.0836182	0.072575	0.0344577	0.0149165	2.9791	0.760159	0.00486892	0.0111471	0.0136224	0.0299896	0.0907344	1.1448	0.0287412	0.0680639	0.131957	0.0400568	0.00758079	0.022111	0.00126862	0.0622578	0.359411	0.0865541	0.0442449	0.235762	0.0505454	0.00946042	0.150437	5.15067	0.11957	0.234995	0.0495494	0.0608068	0.0792213	0.141717	0.020638	0.0933852	0.119246	0.214662	0.00352531	0.17181	6.31199	1.78018	28.0991
6330STDY9479159_ACGGCCAACATGGACT-1	0.116769	0.391161	0.050418	0.0515273	0.029266	0.0280654	0.0775323	0.0163167	0.0231532	0.106426	1.1104	0.552122	0.00385617	0.0270154	0.0298514	0.00404383	0.178235	0.0289659	0.0446146	0.0613466	0.032968	0.0192821	0.18784	0.00150565	0.00638618	0.0909159	0.560012	0.044688	0.00559827	0.0786526	0.0736123	0.0143012	0.0757444	14.7182	0.000525229	0.099718	0.0192302	0.0697157	0.08637	0.030371	0.00529722	0.155129	0.0834364	0.276751	0.000152448	0.109163	1.84628	0.0012663	0.196758
6330STDY9479159_ACGGGAGTGTCGGCCC-1	0.475252	0.0188139	0.379254	0.00215139	0.0110172	0.111409	0.125214	0.00822834	0.0369081	0.274653	0.00817121	0.704079	0.0276847	0.00181784	0.0200483	0.0164838	0.264003	0.0438973	0.0839272	0.194052	0.110796	0.0615094	0.0106817	0.00156955	0.0028121	0.131106	1.29888	0.037381	0.0434918	0.751554	0.142667	0.108929	0.18184	0.107243	0.00356284	1.1109	0.0305128	0.293662	0.37205	0.044152	0.10406	0.0603353	0.375993	0.189289	0.000130765	0.146203	0.593514	0.0107944	0.0647967
6330STDY9479159_ACGTACTTTGGCACGG-1	0.00101367	0.000100748	0.00279165	1.29793e-06	3.05313e-06	1.31284e-05	4.63992e-07	1.33862e-06	6.59125e-06	4.65625e-05	2.05659e-05	8.56685e-06	6.04856e-06	1.06906e-06	2.81541e-06	1.98359e-06	3.94095e-06	4.63724e-06	2.929e-05	0.000107515	0.000325653	0.00013023	9.45641e-07	2.95579e-06	1.1392e-06	0.000179602	0.00035954	3.54523e-06	3.6542e-06	4.66179e-06	8.50119e-06	3.56513e-06	3.47419e-05	0.000143869	4.26941e-06	9.68036e-05	8.45247e-06	0.00022294	0.000598186	1.80447e-05	1.07721e-05	1.4473e-05	4.47267e-05	2.58791e-05	9.54794e-06	0.00207442	0.202803	3.45669e-06	8.35101e-05
6330STDY9479159_ACGTAGATTGCTGATG-1	0.020422	0.000776863	0.36392	0.00461099	0.0216693	0.023622	1.50114	0.000192449	0.00416569	0.47038	0.00338601	11.1465	0.000592067	0.001336	0.0108673	0.00536507	0.00149139	0.0051826	0.00434669	0.118982	0.00137022	0.00434431	0.00916768	0.000201329	0.0673516	0.070495	3.15232	0.000938364	0.000593099	0.570403	0.00183616	0.00163835	0.395525	0.0300081	0.000108209	0.561075	5.99319e-05	0.00590269	0.0533743	0.00764708	0.00021894	0.000711017	1.05937	0.0107963	2.3938e-05	0.000360426	0.00138836	0.00269255	0.0539094
6330STDY9479159_ACGTTAATGTCGAAGA-1	0.23051	0.0640992	0.448128	0.00437933	0.00813156	0.0551534	0.92588	0.00622291	0.0434834	0.544276	0.0154031	8.8768	0.0135425	0.00246239	0.0267282	0.0169065	0.0286518	0.0602014	0.0674506	0.299095	0.112102	0.053734	0.0365798	0.00438347	0.0236126	0.267881	6.04881	0.0101093	0.0208233	3.36382	0.0204963	0.00913362	0.624927	0.0494477	0.00124231	1.32885	0.019908	0.121941	0.302515	0.0372308	0.0236519	0.0587316	1.23845	0.0484313	0.000640518	0.0608546	0.43359	0.00615485	0.0427525
6330STDY9479159_ACGTTAGATTTGCCCG-1	0.396011	0.022352	1.13994	0.00546549	0.0114772	0.00613605	1.32103	0.00135249	0.0130111	0.34166	0.0100639	8.57714	0.00584792	0.000888433	0.0188211	0.00514556	0.186675	0.0161938	0.019956	0.179426	0.00895055	0.0122363	0.00771656	0.000224001	0.0050219	0.113846	6.22637	0.00580645	0.00465592	1.5395	0.00539954	0.0154162	0.578524	0.037649	0.000118604	1.01934	0.00116085	0.0177437	0.13641	0.00919103	0.00645979	0.0101684	1.16468	0.0505191	2.38701e-05	0.00571362	0.021772	0.00606688	0.113044
6330STDY9479159_ACGTTCGTTCAGGAAA-1	0.000154427	1.95815e-06	7.58962e-06	5.38444e-07	1.13178e-06	1.41714e-05	1.80059e-06	3.35269e-06	4.01505e-06	1.47015e-06	1.07963e-05	6.61693e-05	7.77772e-07	2.00771e-06	1.22931e-06	2.24569e-06	6.54424e-07	3.37942e-06	5.39602e-05	6.49052e-05	0.00011028	1.04951e-05	4.74948e-07	4.33282e-07	1.14445e-07	3.82946e-05	0.000407059	3.84443e-06	1.43591e-06	7.43527e-06	1.59006e-05	7.62898e-06	2.7943e-05	0.000126783	1.96797e-06	8.25207e-06	8.28634e-06	0.000163149	0.000254072	5.27871e-06	2.15899e-06	7.3659e-06	2.32295e-05	1.38077e-05	1.41501e-08	0.000297724	0.0520542	8.99739e-07	2.01795e-05
6330STDY9479159_ACGTTTAGTTGTGATC-1	0.00727118	0.000112802	0.0589944	0.000653254	0.000552884	0.000987836	0.434269	5.61439e-05	0.00113255	0.0189007	0.0169258	2.59918	0.000159597	0.000153717	0.00060556	0.000350558	0.000255806	0.00828681	0.00112607	0.0195079	0.00163334	0.00146077	0.000307506	0.0237638	0.000135654	0.0145938	1.30699	0.000439869	0.000380846	0.30682	0.000604069	0.000140765	0.119991	0.0995834	7.45411e-06	0.249304	3.56711e-05	0.00179627	0.0122067	0.00177307	0.000114433	0.000716775	0.200918	0.00371299	0.000128379	0.00103311	0.0435775	0.000233259	0.00858364
6330STDY9479159_ACTAATACGTCAGGCG-1	0.0108617	4.49965e-06	0.00744506	4.12823e-06	3.46952e-06	5.85627e-05	1.18295e-05	5.48672e-06	3.52136e-05	1.24246e-05	0.000102728	0.0869997	6.3994e-06	4.49288e-06	7.41587e-06	6.93801e-06	9.73502e-06	2.17611e-05	0.000149821	0.000155833	0.00124776	0.000124582	3.38649e-06	5.50632e-06	6.7323e-07	0.00017184	0.0106831	4.05989e-05	3.26843e-05	0.00028557	3.68459e-05	1.70766e-05	0.000222778	0.000302688	7.20187e-06	0.0494813	5.07393e-05	0.000594015	0.00109583	0.000131008	8.83152e-06	4.89792e-05	0.000446622	8.96876e-05	0.00472341	0.00257806	0.184574	9.35053e-06	0.000115961
6330STDY9479159_ACTACATCCCGACAAG-1	3.58551e-05	1.57263e-07	4.24203e-07	1.55095e-07	1.91466e-07	1.12921e-06	5.24811e-08	3.90089e-07	2.99677e-06	1.60291e-07	9.76651e-06	1.30549e-06	4.77204e-07	6.61808e-07	1.35124e-06	7.1117e-07	1.5985e-07	1.36737e-06	8.69699e-07	2.00404e-06	1.5386e-05	4.89078e-06	1.37084e-07	4.19927e-07	7.18688e-08	1.69842e-06	1.52296e-05	8.08133e-06	6.87737e-07	2.34391e-06	3.77258e-06	8.51602e-07	9.54641e-06	0.000346901	3.70996e-07	7.53951e-07	1.46535e-06	1.0509e-05	2.21393e-05	2.58762e-06	1.14201e-07	1.36907e-06	7.68252e-06	5.10364e-06	1.54552e-08	2.7734e-05	0.0171157	2.95468e-07	1.91606e-06
6330STDY9479159_ACTACGCGTTAGAATT-1	0.270538	2.61926	0.10124	0.0392736	0.0191117	0.0529934	0.274467	0.0266641	0.0902286	0.0814169	0.371595	0.647881	0.0177766	0.0130955	0.22793	0.11823	0.0554473	0.0778806	0.075577	0.107535	0.171533	0.0942147	0.0202977	0.0215033	0.111788	0.107841	0.645811	0.0263865	0.0517783	2.01066	0.0333215	0.0149483	0.124302	0.0500299	0.00968079	0.162418	0.0439241	0.166942	0.338105	0.108191	0.0204671	1.26255	0.216211	0.182823	0.344633	0.351129	2.53971	0.0330953	0.241733
6330STDY9479159_ACTATATGCTGTGTTC-1	0.00549352	9.68829e-06	0.000603579	6.94754e-06	5.08594e-06	0.000143558	0.000175166	2.35196e-05	7.5931e-05	8.58157e-05	6.84712e-05	0.215155	1.15811e-05	3.58201e-06	4.93331e-05	1.70063e-05	0.000177095	4.55184e-05	0.00408357	0.00153705	0.0354641	0.000540788	0.00528985	2.82561e-05	3.87363e-06	0.000803049	0.0229632	6.34494e-05	0.00013356	0.00389383	7.63614e-05	1.00104e-05	0.000992126	0.00763473	4.02584e-06	0.0228442	0.000280153	0.00558399	0.00444997	0.000200401	7.7091e-05	0.00025965	0.00358805	0.000214739	2.20205e-07	0.00697623	0.099243	3.03834e-06	4.71434e-05
6330STDY9479159_ACTATGTCCAGCTGCC-1	5.7105e-05	9.73963e-08	4.46142e-07	2.77822e-07	6.21448e-07	2.4346e-06	1.76405e-07	2.26427e-07	1.80787e-06	3.54957e-07	7.21242e-07	1.78172e-06	7.82781e-07	3.73608e-07	9.69184e-07	1.4018e-06	0.00147033	1.42806e-06	3.57154e-06	1.27263e-05	1.80006e-05	9.15444e-06	1.42111e-07	2.84243e-07	6.98591e-08	1.16472e-05	8.95689e-05	4.95555e-07	1.16775e-06	3.72492e-07	4.73883e-06	2.60172e-07	4.16669e-06	1.75592e-05	4.46195e-07	2.39414e-06	1.18749e-06	1.69485e-05	5.02399e-05	2.41085e-06	1.22322e-06	1.1762e-06	5.20474e-06	2.34191e-06	8.32187e-09	0.000109456	0.0102527	2.30352e-07	1.42328e-06
6330STDY9479159_ACTATTCGTCCGTGGT-1	0.00646583	0.0331157	0.034584	0.00161096	0.000674078	0.000183405	0.603916	7.16305e-05	0.000826909	0.0402016	0.0590851	4.16266	0.000144591	3.33902e-05	0.00178291	0.000242113	0.00226565	0.00340288	0.000728344	0.0626778	0.000283224	0.000504472	0.000209555	5.92357e-06	0.000298175	0.0291136	2.02622	0.000358876	6.4871e-05	0.434059	0.000303341	0.00759373	0.18691	0.275693	4.57877e-06	0.62589	8.79008e-06	0.00102588	0.0322531	0.000608428	0.000152229	0.000565046	0.473867	0.00622888	1.81112e-05	0.000118303	0.00666883	0.00046591	0.0283486
6330STDY9479159_ACTATTTCCGGGCCCA-1	0.000280189	9.22997e-07	2.40002e-06	1.98712e-06	4.29485e-06	1.74297e-05	2.67692e-07	3.70768e-06	6.84232e-06	1.09937e-06	5.3735e-05	2.93551e-06	0.000505597	6.4504e-07	2.25477e-06	3.87817e-06	6.21233e-07	8.51971e-06	3.23886e-05	0.000153226	0.00520954	1.27931e-05	5.62684e-07	5.24586e-07	1.8184e-07	0.000114494	0.00056754	4.3655e-06	1.25935e-05	3.21268e-06	2.46645e-05	1.06144e-06	4.89707e-05	0.000454558	8.24109e-07	8.38295e-06	9.67054e-06	0.000210584	0.000239922	5.90507e-05	9.39174e-06	3.64886e-05	5.0167e-05	1.7427e-05	5.7964e-07	0.000408066	0.0640116	1.13435e-06	2.22754e-05
6330STDY9479159_ACTCAATAAAGGCACG-1	0.244843	0.0772619	0.454036	0.0015246	0.00506941	0.00155996	0.783153	0.000535022	0.00567982	0.610159	0.00436689	6.17294	0.00118435	0.000532634	0.0126186	0.00179533	0.00935689	0.0149324	0.00815801	0.174504	0.00228705	0.00525179	0.00821376	0.000183469	0.0102434	0.110268	4.83148	0.00199513	0.00351133	1.88439	0.00331506	0.0455297	0.607349	0.0228945	0.000225385	0.746114	0.000159634	0.0148466	0.13443	0.00624272	0.000419406	0.00808081	1.12631	0.0119803	1.13155e-05	0.00108916	0.0050204	0.0052548	0.152153
6330STDY9479159_ACTCATGGCAGCCTTC-1	0.000938879	1.09972e-06	1.66046e-05	1.02554e-06	2.33614e-06	4.72726e-05	1.12008e-05	2.36517e-06	2.48617e-05	6.59151e-06	1.81797e-05	1.5096e-05	1.21017e-05	1.03309e-06	1.93789e-05	5.86034e-06	1.16265e-05	1.50747e-05	8.99805e-05	0.000403214	0.00937706	0.00586774	7.20034e-05	1.19668e-05	5.25889e-07	0.000390701	0.00152027	0.000117362	3.71266e-05	2.11358e-05	0.000138754	4.13694e-06	8.05105e-05	0.000200617	6.2977e-06	1.88393e-05	3.53986e-05	0.000372387	0.000843666	4.18106e-05	1.439e-05	1.92959e-05	0.000364195	0.00107021	1.7991e-07	0.00148711	0.0937924	7.86302e-07	8.75003e-06
6330STDY9479159_ACTCCAATATCATCAT-1	0.000922314	1.31785e-06	1.72572e-05	4.2428e-05	3.91522e-05	3.65362e-05	6.63138e-07	1.22268e-06	1.17528e-05	1.37722e-06	0.00780001	1.15944e-05	1.87596e-06	1.85257e-06	4.17271e-06	1.45847e-05	1.69066e-06	3.03776e-05	3.15545e-05	5.88279e-05	0.000230286	2.25666e-05	1.22646e-06	3.67868e-07	1.78394e-07	5.14392e-05	0.000404531	5.23009e-06	1.04386e-05	7.55703e-06	1.62172e-05	3.40969e-06	4.14379e-05	0.000695888	1.03813e-06	4.60172e-05	1.36052e-05	0.000297681	0.000846294	0.00013895	6.24098e-06	2.2444e-05	0.000637772	1.67651e-05	6.90693e-05	0.000993869	0.042239	2.41465e-05	0.00925036
6330STDY9479159_ACTCCCATTCCTAAAG-1	0.0454786	0.00183691	0.132342	0.0490297	0.034023	0.0724616	0.254751	0.00149548	0.00696626	1.19713	0.0839886	3.51095	0.00212648	0.000276288	0.015812	0.00412349	0.0667931	0.0531392	0.00885564	0.0770918	0.019257	0.00974881	0.00135308	0.000266378	0.000626736	0.0326555	1.8207	0.0010657	0.00231808	0.299642	0.00307741	0.0027164	0.239921	0.0398555	0.000101366	0.434123	0.00166338	0.0208514	0.0531592	0.00707887	0.0136548	0.00649346	0.391783	0.0449008	0.000277219	0.0162346	0.158039	0.0107386	0.236424
6330STDY9479159_ACTCCCGAATTCGTTT-1	0.336318	0.0156843	0.0152074	0.0125765	0.0283168	0.0954874	0.00423744	0.0182654	0.0662596	0.095766	0.059282	0.00916745	0.0586071	0.00384206	0.0253851	0.05575	0.0618227	0.0377398	0.0838019	0.201367	0.626208	0.146445	0.00937206	0.00335034	0.00757439	0.193271	0.361953	0.0833912	0.144682	0.308494	0.0511227	0.00845983	0.113459	0.10137	0.0104424	0.362318	0.0599176	0.243418	0.373642	0.105375	0.285422	0.0554321	0.177389	0.133203	0.00170467	0.662285	3.8444	0.0290527	0.254446
6330STDY9479159_ACTCCCTAGAATAGTA-1	0.0974486	0.0558218	0.117446	0.382335	0.344433	0.0229157	0.225869	0.0754282	0.0253903	0.0325582	1.16992	0.815567	0.00356539	0.0595639	0.0121876	0.0201436	0.0783791	0.160945	0.0272093	0.0563286	0.0709843	0.0208349	0.00383563	0.00620203	0.00109191	0.0429379	0.50942	0.0576968	0.00962554	0.162962	0.0663671	0.00293064	0.0904355	2.49849	0.216266	0.185044	0.0710071	0.0713563	0.0831382	0.12377	0.00425447	0.0659155	0.0884576	0.0749078	0.00660773	0.0989123	2.7676	7.39648	4.34736
6330STDY9479159_ACTCGTAACCCGTCCT-1	0.163104	0.171453	0.0674157	0.00411437	0.00881651	0.0227442	0.313979	0.00196238	0.0122303	0.182293	0.00568974	3.36939	0.00286137	0.00105051	0.00607262	0.00513684	0.0643503	0.0071588	0.0774776	0.107435	0.0526627	0.0253575	0.00780006	0.000699209	0.0163453	0.0931405	2.62753	0.00278543	0.0100221	0.805478	0.00999308	0.0495969	0.194295	0.0139299	0.000172747	0.377461	0.00345885	0.059753	0.113279	0.0208459	0.026251	0.0132262	0.565401	0.0315915	0.000100166	0.0638005	0.41023	0.00180534	0.0689719
6330STDY9479159_ACTCGTCAGTAATCCC-1	0.151303	0.00679809	0.00327276	0.000428466	0.00367589	0.0359158	0.00178	0.00151566	0.0206859	0.0442165	0.207081	0.0132622	0.00628773	0.000505163	0.00780507	0.0096323	0.00979869	0.00916913	0.0376256	0.0676774	0.942064	0.0281519	0.0159106	0.000588501	0.000361349	0.0704135	0.155371	0.0262411	0.0247554	0.580768	0.0126672	0.00169547	0.0328034	0.0171986	0.00071621	0.021491	0.018883	0.194026	0.199255	0.0741374	0.040081	0.120987	0.102982	0.321677	7.11937e-05	0.345526	3.00802	0.000911895	0.00151023
6330STDY9479159_ACTCTCTGACTTAGGT-1	0.128173	0.0573341	0.0463546	6.92307	4.02167	0.0403372	0.0284995	0.102519	0.0462193	0.0138631	2.38892	0.475828	0.0168248	0.042114	0.0135882	0.0457924	0.00526201	1.17328	0.0383857	0.120917	0.116024	0.0521494	0.0102012	0.0466826	0.00452611	0.103215	0.380156	0.0797634	0.102103	0.0668322	0.0278231	0.00545507	0.155113	1.64576	0.0853713	0.243834	0.0273359	0.0695429	0.121305	0.300529	0.00888435	0.049446	0.088953	0.0697649	0.0170168	0.237335	7.77404	4.8501	8.77291
6330STDY9479159_ACTCTTGTATAGTAAC-1	0.0365351	0.0280793	0.277361	0.000855984	0.00254813	0.00152647	0.829639	0.000517538	0.00773204	0.220036	0.00687537	6.64601	0.000788675	0.00116628	0.013334	0.00304531	0.0714143	0.00629592	0.00441068	0.102603	0.00262494	0.00266118	0.00496518	3.98728e-05	0.0645835	0.0707444	3.0651	0.00150086	0.00204602	1.43554	0.00197734	0.00195624	0.466865	0.0378301	1.57102e-05	0.495587	5.50281e-05	0.00440254	0.0815041	0.0033606	0.0012719	0.00470826	0.939565	0.00758222	4.78771e-06	0.00105395	0.0139934	0.0038184	0.182318
6330STDY9479159_ACTGCCCGCCATTCTC-1	0.000403566	0.00584162	4.83621e-05	0.000114567	2.23849e-05	0.000119752	0.00166074	3.26279e-05	2.98814e-05	4.75725e-06	0.00128889	0.0235462	5.90726e-06	5.51285e-06	1.00296e-05	9.65679e-06	1.00219e-05	2.99237e-05	2.93376e-05	0.000140611	0.000594643	7.73123e-05	4.42174e-06	5.82402e-06	2.18912e-06	7.10139e-05	0.0043961	0.000613398	4.65252e-06	3.97948e-05	1.81418e-05	2.09373e-06	0.000213714	0.00627891	1.88742e-06	4.32709e-05	1.6446e-05	0.000213373	0.000602455	0.000637484	2.00991e-05	0.00013935	0.000402585	5.29733e-05	0.000451269	0.000366397	0.031442	1.65114e-05	0.0108866
6330STDY9479159_ACTGCCGTCGTAACTC-1	0.408444	0.0077537	1.21861	0.000626294	0.00169816	0.00688327	0.525086	0.00245659	0.00396717	0.179462	0.00347951	6.60569	0.00170476	0.000283338	0.00667368	0.00378226	0.00143263	0.00433295	0.0182798	0.114202	0.0154838	0.00674727	0.000621202	8.05269e-05	0.000827685	0.0827984	2.77537	0.000881706	0.00390785	0.365642	0.00516927	0.0126562	0.202646	0.0165187	0.0011032	0.7727	0.00737597	0.0163024	0.0521712	0.00336053	0.00147658	0.0104043	0.421493	0.023693	0.000140037	0.0146544	0.156818	0.00783383	0.115528
6330STDY9479159_ACTGCTCGGAAGGATG-1	0.051662	0.0264741	0.0817173	0.000565434	0.0054068	0.00703684	0.171348	0.000661704	0.00291662	0.0916356	0.00186245	1.71392	0.00232465	0.00024109	0.00495283	0.000885457	0.0618328	0.005862	0.0174634	0.0700254	0.0351267	0.0107761	0.00169912	9.83925e-05	0.0112967	0.0212937	0.54963	0.00998785	0.00236862	0.241849	0.002283	0.000404453	0.0641817	0.00709376	0.000197615	0.066162	0.00289167	0.0207642	0.0450611	0.00381653	0.00370516	0.00834368	0.113839	0.0130158	8.92657e-05	0.0427814	0.246378	0.00132538	0.0427867
6330STDY9479159_ACTGTACGATACACAT-1	0.0586019	0.00280043	0.109213	0.000177317	0.000636125	0.0129953	0.321184	0.00150104	0.00731802	0.366332	0.0013115	4.4519	0.00942941	0.000245082	0.00801697	0.00184777	0.0204427	0.0059664	0.0148672	0.209142	0.0266952	0.00902233	0.00201401	0.000103538	0.0450509	0.100119	3.11652	0.00260059	0.00365061	0.821614	0.00379967	0.00371003	0.258029	0.0282977	4.91857e-05	0.642978	0.0016469	0.0300035	0.124391	0.00413668	0.0229716	0.0139345	0.747608	0.0206091	7.28547e-06	0.0124286	0.10967	0.00148606	0.0237265
6330STDY9479159_ACTGTCCAGGATTATA-1	0.00649265	0.0387593	0.102036	0.00197797	0.0150375	0.00022415	0.68212	0.000294865	0.000628554	0.225654	0.002597	4.62259	9.42713e-05	8.47856e-05	0.00202618	0.000211326	0.000570644	0.00318176	0.00122343	0.0636219	0.000223946	0.000623354	0.00146665	1.04043e-05	0.0397367	0.0273137	2.18523	0.000853435	0.000134847	0.566437	0.000534073	0.00428443	0.204141	0.0105338	3.53556e-06	0.317168	1.26171e-05	0.00105942	0.0174968	0.000617122	2.55497e-05	0.000291924	0.501882	0.00197873	1.28956e-06	5.55226e-05	0.000896675	0.00063147	0.112644
6330STDY9479159_ACTGTCTTCTTTAGAA-1	0.0265543	0.0040927	0.227906	0.0385893	0.00754962	0.00228307	1.26573	0.00208343	0.00590643	0.384634	0.0052878	11.1243	0.00192388	0.00113303	0.0293696	0.00203772	0.00507032	0.0204832	0.00750948	0.202361	0.00309731	0.00388148	0.00479894	9.77166e-05	0.183357	0.0974577	5.32081	0.00324705	0.000687762	0.708018	0.00385365	0.0359912	0.604887	0.0583372	4.68806e-05	1.12272	4.57173e-05	0.00602383	0.0807893	0.0031578	0.000771026	0.00232616	1.02698	0.00930105	8.92316e-05	0.000591303	0.00173044	0.00388257	0.151607
6330STDY9479159_ACTTACCGGGCGCGCA-1	0.00511741	4.84077e-05	0.00107194	3.2309e-06	8.15646e-06	0.00171541	0.00056034	6.02934e-06	5.26445e-05	0.00974822	2.91943e-05	0.211193	7.58422e-06	1.19597e-05	5.88636e-05	3.05451e-05	3.73602e-05	0.000282858	0.000167583	0.00095558	0.00109919	0.000413843	3.08518e-05	1.20919e-05	6.86039e-06	0.000488791	0.0709973	0.000166037	1.85778e-05	0.0127145	6.78883e-05	1.75193e-05	0.00142724	0.000224501	5.49037e-06	0.00163707	5.05178e-05	0.00195863	0.00684316	4.63801e-05	1.26845e-05	0.00270125	0.0128903	0.000114624	0.00170158	0.00131279	0.0765079	3.36391e-06	3.87157e-05
6330STDY9479159_ACTTATTAGGATCGGT-1	0.0191545	6.55412e-05	0.0771692	9.25563e-05	0.000123443	0.000864048	0.0416296	4.45337e-05	0.000913213	0.0130306	0.00531914	1.55894	0.000315177	2.7653e-05	0.000491017	0.00027304	0.00595362	0.000874172	0.00297722	0.0263619	0.00502639	0.00147328	0.00175543	1.57549e-05	8.09041e-05	0.00971005	0.600203	0.00104158	0.000520792	0.187028	0.000802773	0.0360795	0.0384619	0.0447311	5.59974e-05	0.07834	0.000168737	0.0101494	0.0264553	0.00113359	0.00127826	0.00101305	0.0722856	0.00257672	1.03214e-06	0.00537786	0.116106	0.000335148	0.0315054
6330STDY9479159_ACTTCGCCATACGCAC-1	0.336757	0.0294164	0.580289	0.00395781	0.00962979	0.0076998	0.930754	0.00446467	0.0192171	0.218082	0.0126975	12.8326	0.00497456	0.0042523	0.0630453	0.00876519	0.00853198	0.030885	0.0385683	0.47122	0.011003	0.0172251	0.0158207	0.000572225	0.129804	0.296455	8.94326	0.0114596	0.00766816	2.70493	0.0187835	0.0216933	0.994828	0.0526458	0.00018638	1.52488	0.00135477	0.028908	0.247161	0.00981024	0.0114776	0.0224786	1.87749	0.0370851	0.000111707	0.00867146	0.00652965	0.00659444	0.161444
6330STDY9479159_ACTTGACTCCCTCTTT-1	0.0907256	0.00618076	0.0148581	0.000966246	0.00696155	0.0239771	0.11936	0.000917578	0.0125271	0.181664	0.00219997	0.319262	0.013175	0.000249548	0.00907052	0.00434994	0.174029	0.00809658	0.0182954	0.0539977	0.047527	0.0216039	0.00567078	0.000353596	0.00083886	0.0379896	0.569829	0.00494686	0.016991	0.462311	0.0123644	0.00387187	0.0678318	0.0320416	0.000365229	0.13684	0.00548329	0.0430709	0.0858276	0.0147101	0.0393601	0.0256469	0.122192	0.0317059	7.36058e-06	0.04558	0.220129	0.00110171	0.00517042
6330STDY9479159_ACTTGGGACCCGGTGG-1	0.096866	0.0292613	0.40296	0.0210732	0.0150374	0.0156939	1.4147	0.00216636	0.0233547	0.588617	0.0108466	11.168	0.0099272	0.00187629	0.034977	0.00826391	0.0339862	0.0272178	0.0392703	0.410022	0.0301458	0.0338029	0.00817263	0.00621774	0.109907	0.235522	5.86779	0.00685789	0.00734613	1.42278	0.0162053	0.0139661	0.617649	0.0474638	0.000562657	0.487781	0.00353812	0.0560859	0.209283	0.0142617	0.0104662	0.0204052	1.48468	0.0548319	4.53385e-05	0.0280819	0.104684	0.00438009	0.039544
6330STDY9479159_ACTTTCCTATAGCTTC-1	0.0149301	0.000150346	0.00423849	2.014e-05	0.000147661	0.00137358	0.213502	4.69872e-05	0.000980671	0.0788678	0.00100628	2.58326	0.000243725	2.69602e-05	0.00205459	0.000567081	0.0367724	0.000646872	0.00181193	0.0275555	0.0119434	0.000637466	2.40346e-05	6.75104e-06	1.66374e-05	0.0172415	0.940697	0.000639094	0.000343278	0.285657	0.000326598	8.96127e-05	0.0615739	0.00360447	8.30615e-06	0.0180853	0.000125414	0.00583841	0.0180717	0.00256401	0.000115265	0.00174796	0.197863	0.00613621	6.49415e-06	0.00601924	0.126204	8.74539e-05	0.00344249
6330STDY9479159_ACTTTGGTCGTGCTCC-1	0.00051032	1.31748e-05	2.902e-05	4.04241e-05	0.000331422	2.24389e-05	1.54071e-05	2.96195e-06	4.18469e-05	0.01552	0.00338548	0.05804	9.21179e-06	1.27585e-06	1.08289e-05	1.78767e-05	7.46051e-06	4.94553e-05	3.87637e-05	0.000148225	0.109928	5.01673e-05	9.16254e-07	1.89506e-06	3.90451e-07	0.000110399	0.00653845	1.29257e-05	8.06332e-06	0.000198739	1.31827e-05	3.70584e-05	0.000324276	0.0117131	1.12038e-06	3.14105e-05	5.24247e-05	0.000152563	0.000692591	0.000194066	1.17225e-05	1.92319e-05	0.00226848	8.65768e-05	0.000453934	0.000367731	0.0199322	0.000135003	0.00666232
6330STDY9479159_AGAACGTGGTACATTC-1	0.498821	0.415132	1.21727	0.00385969	0.0346648	0.00264282	0.660619	0.00179243	0.0174219	0.311553	0.013311	6.24354	0.0037808	0.00316599	0.0692615	0.0138141	0.00384127	0.0298434	0.0157374	0.176852	0.0156847	0.00930485	0.132915	0.000516066	0.0087538	0.119946	4.47877	0.00413107	0.00662804	2.2924	0.00603948	0.0153794	0.439274	0.0306163	0.00248969	0.63121	0.000852906	0.0185617	0.133845	0.0233572	0.00681035	0.0501005	1.03935	0.0154122	0.0220605	0.00951773	0.14076	0.00314577	0.0320656
6330STDY9479159_AGAAGGTTGCCGAATT-1	0.0324374	0.00171917	0.106904	0.00347433	0.00507491	0.0100177	0.848402	0.000531781	0.00808623	0.420604	0.0186946	6.64329	0.000967851	0.000972327	0.0100482	0.00319886	0.00761529	0.0139556	0.0137558	0.203755	0.00390398	0.00506685	0.00324867	0.000222293	0.0018056	0.122662	4.59793	0.00188942	0.00116316	0.439243	0.00327767	0.00167923	0.448641	0.0208483	3.4909e-05	0.29342	0.000188529	0.0116861	0.0738295	0.018798	0.000433355	0.00210267	0.841384	0.0160127	0.000202637	0.0026361	0.0967054	0.001908	0.13642
6330STDY9479159_AGAAGTGATTCGTGAT-1	0.406743	0.0870323	0.365553	0.00645219	0.0206709	0.0873132	1.07914	0.0146643	0.10655	0.246252	0.0262717	8.0252	0.0314789	0.013601	0.106472	0.0520027	0.394709	0.0953185	0.10918	0.493615	0.24968	0.105502	0.0264867	0.00465537	0.0143552	0.388838	5.98975	0.0247311	0.0599557	2.95957	0.0702371	0.0884337	0.899772	0.201464	0.00361389	0.885075	0.0798782	0.225384	0.624481	0.0710462	0.0709873	0.0891778	1.68687	0.144891	0.284544	0.190757	0.758312	0.0153209	0.0741618
6330STDY9479159_AGAATTATGGATTCGA-1	0.221324	0.0248849	0.0073287	0.00156208	0.0111098	0.103477	0.00313746	0.0228639	0.0228933	0.00420279	0.682641	0.0463595	0.00706998	0.00183689	0.0112099	0.0107983	0.00879083	0.0215899	0.0570763	0.114136	0.270789	0.0405527	0.00699979	0.00128338	0.00126256	0.11506	0.239598	0.0166478	0.114269	0.750599	0.0343544	0.00664116	0.046697	0.0319606	0.00556722	0.0911497	0.046563	0.237538	0.385093	0.135658	0.0162357	1.24922	0.124477	1.24471	0.00124752	1.09714	7.24739	0.00539097	0.0228463
6330STDY9479159_AGACCCACCGCTGATC-1	0.0545191	0.116421	0.0245984	0.49929	0.264053	0.0261214	0.0321186	0.385008	0.00668758	0.0401548	1.49961	0.65734	0.00282996	0.000637566	0.00719522	0.00365622	0.0124319	0.0777752	0.0267681	0.0382746	0.0172199	0.0137154	0.00485391	0.0010174	0.0013554	0.0397083	0.324824	0.0618542	0.00272378	0.0691459	0.0107744	0.00131365	0.0669503	12.7048	0.000652281	0.107211	0.00873354	0.0575974	0.0551485	0.0321746	0.00313374	0.123157	0.0675407	0.489392	0.0960869	0.080809	2.19765	0.121819	4.44482
6330STDY9479159_AGACCCGCCCTCCTCG-1	0.0735722	0.0155834	0.187461	0.00525209	0.00798247	0.00454394	0.769779	0.00075365	0.0107535	1.10224	0.0151025	9.16039	0.00514169	0.00307945	0.03292	0.003732	0.241469	0.0129202	0.0148422	0.276587	0.00593915	0.00682519	0.00369655	0.000164909	0.0127092	0.147012	7.07963	0.00361477	0.0112328	1.29914	0.0112843	0.00564706	0.778312	0.0526661	4.30125e-05	0.935027	0.000447353	0.022076	0.172164	0.00704341	0.00273877	0.00535004	1.61432	0.0399633	4.95461e-05	0.00469806	0.0179697	0.00559279	0.216583
6330STDY9479159_AGACGACGATGCCGCT-1	0.00369002	0.0333222	0.00359643	0.00108319	0.000281518	0.000178316	0.141214	3.33163e-05	0.000351242	0.138462	0.00068987	1.36298	8.89832e-05	2.28441e-05	0.000450756	7.29578e-05	0.011743	0.000441472	0.000300345	0.0103619	0.000209345	0.000178795	6.44016e-05	1.11697e-05	0.00495477	0.00670708	0.960348	4.38244e-05	7.18257e-05	0.154027	4.72941e-05	7.47114e-05	0.0540502	0.00597413	3.3007e-06	0.17957	1.47059e-05	0.000907758	0.00602637	8.59745e-05	3.38169e-05	0.000123689	0.136414	0.000962472	2.61499e-07	0.000228473	0.0103335	0.000289778	0.0200967
6330STDY9479159_AGACTAGCCTTCCAGA-1	0.0198637	0.0146921	0.0216216	0.00093962	0.00136254	0.0212111	0.247855	0.00633539	0.0140593	0.0104624	1.1641	0.00998305	0.00269787	0.000445292	0.00246692	0.00588803	0.0111119	0.00717156	0.00401222	0.00955597	0.0383993	0.00671721	0.00215555	0.000538687	0.000223936	0.0064732	0.0228989	0.0112241	0.00504904	0.0538939	0.00958688	0.00068118	0.00851764	1.78255	0.000496268	0.00412411	0.0210126	0.0125189	0.023069	0.135423	0.00361683	0.714191	0.00972729	0.234113	0.732594	0.425914	6.87431	0.0223838	0.0386538
6330STDY9479159_AGACTGTTACCGGGTC-1	0.000840763	9.66963e-05	2.48173e-05	5.14591e-06	0.00751744	5.26038e-05	1.67014e-05	1.78573e-06	1.90859e-05	7.24293e-06	0.000135493	0.00204412	4.36201e-06	5.45607e-07	7.34978e-06	1.05792e-05	1.80496e-05	1.71143e-05	3.88459e-05	0.00040257	0.000677772	0.0010485	3.12504e-06	3.59726e-06	1.18672e-06	0.000249686	0.00177515	2.28368e-05	1.5883e-05	4.81089e-05	6.60644e-05	7.83119e-06	6.11752e-05	0.000476013	1.78437e-06	3.43915e-05	6.02616e-05	0.00021855	0.000979515	0.000153421	7.13141e-06	7.12897e-05	0.000307316	0.000286102	1.37765e-07	0.00130154	0.0612655	3.90082e-06	0.000190965
6330STDY9479159_AGAGAAACACCAGAAA-1	0.0203615	0.000603418	0.0196588	9.60601e-05	0.000502223	0.00148439	0.0010533	0.000383718	0.00185573	0.0492461	0.00255313	0.29446	0.000137069	2.9851e-05	0.000425949	0.000604104	0.00540658	0.000577779	0.0020384	0.0174263	0.0121953	0.00375192	0.000130162	8.30137e-05	0.00019423	0.00692099	0.165071	0.00128487	0.000624516	0.0356762	0.000610762	0.00438291	0.0103841	0.0551024	0.000243069	0.00709039	0.00173602	0.033995	0.0179855	0.00455477	0.00143208	0.00263914	0.0166824	0.00256216	1.04058e-06	0.00968015	0.119655	0.000126744	0.00640963
6330STDY9479159_AGAGAACCGTCTAGGA-1	0.812222	0.0162628	0.0715137	0.00165988	0.0076555	0.125427	0.0650592	0.0125903	0.0577513	0.0660318	0.00662251	0.848894	0.0191676	0.0132782	0.0784368	0.038724	0.0180964	0.0513132	0.253825	1.14391	2.8712	0.0979487	0.0294841	0.00320732	0.00420246	2.17269	2.31724	0.0347134	0.45664	1.63229	0.0791789	0.0197839	0.24681	0.0723329	0.0272815	1.23443	0.195305	0.853347	0.743455	0.0522531	0.0506039	0.10803	0.516874	0.1731	0.000933716	0.651519	2.81522	0.0180325	0.0509026
6330STDY9479159_AGAGAAGGAGTACAAT-1	0.000155298	2.4833e-07	1.52586e-05	1.17114e-06	1.33866e-06	2.64343e-06	8.49208e-07	3.48416e-06	2.57953e-06	6.67436e-07	1.00182e-05	3.10299e-05	0.00081909	2.56151e-06	1.72305e-06	1.28194e-06	8.65267e-06	1.0402e-05	7.43298e-06	2.65528e-05	4.20951e-05	7.93728e-06	1.6424e-06	6.5894e-07	1.38406e-06	2.50489e-05	0.000250329	1.32398e-06	1.0863e-06	5.07473e-07	0.0128085	4.90024e-07	2.18453e-05	0.000180974	7.19403e-07	9.55401e-06	4.08049e-06	1.98176e-05	4.75774e-05	2.84005e-06	4.08605e-06	4.80006e-06	1.45032e-05	3.13416e-06	2.73834e-06	9.0146e-05	0.0129226	8.83302e-06	0.00195183
6330STDY9479159_AGAGCGGGCTAATCAT-1	0.256766	0.0490781	0.0284244	0.00103081	0.0033133	0.0711719	0.0351981	0.00916984	0.0753049	0.0375564	0.0267843	0.312949	0.015603	0.0160945	0.0914613	0.0381648	0.197829	0.0359154	0.0759042	0.132173	0.172938	0.11337	0.017118	0.0258771	0.00852335	0.113124	0.409472	0.0382217	0.0336079	0.660016	0.0390822	0.0201446	0.151405	0.153456	0.00323816	0.189319	0.0306044	0.262725	0.316424	0.0429857	0.0423406	0.102445	0.174205	0.0960627	0.000671922	0.203787	0.820582	0.0101075	0.0347272
6330STDY9479159_AGATAACTTCAGGGCC-1	0.863449	0.0026494	3.18238	0.00223477	0.00217595	0.00582565	0.466069	0.00141722	0.00186219	0.162555	0.00871004	7.20761	0.000871729	0.000703297	0.00388219	0.000728206	0.00845376	0.00474394	0.0106425	0.146332	0.00241432	0.00617259	0.0039975	8.3888e-05	0.00138125	0.0680903	3.71955	0.000709548	0.0022621	0.214874	0.00341825	0.0406241	0.19438	0.323099	4.91063e-05	1.78104	0.00118015	0.00747785	0.0460248	0.00173809	0.00251927	0.0171069	0.421277	0.0139958	2.4715e-05	0.00227786	0.0250992	0.0014027	0.0705675
6330STDY9479159_AGATACCGGTGTTCAC-1	0.703672	0.031115	2.54778	0.00291063	0.00789376	0.019326	1.63809	0.00486776	0.0349438	0.702442	0.0116657	15.1879	0.0101005	0.00995562	0.041416	0.0162399	0.0178315	0.0335341	0.0326054	0.378066	0.0421146	0.0293188	0.0337642	0.00193937	0.0156691	0.223389	8.44448	0.0109128	0.0183861	2.66924	0.0130537	0.0530745	0.943875	0.102601	0.000412865	0.957722	0.00363812	0.0461618	0.215096	0.0190227	0.021775	0.0478007	2.01675	0.048331	0.000136459	0.0143195	0.0621731	0.0110331	0.207612
6330STDY9479159_AGATCGTGCATAAGAT-1	0.0261221	8.44499e-05	0.00369905	2.17084e-05	0.000102587	0.00343356	0.0225341	0.000144511	0.00085518	0.0675239	0.000757158	0.338505	0.00180755	3.95449e-05	0.000396474	0.000300066	0.00195381	0.00205501	0.00570357	0.0161197	0.0688838	0.00418384	0.000588869	5.03141e-05	5.36873e-05	0.0226069	0.338966	0.000906636	0.00195456	0.108356	0.000985523	8.91643e-05	0.0120825	0.00938422	2.20037e-05	0.296821	0.001442	0.0232379	0.0277627	0.0014909	0.00099991	0.00238692	0.0491223	0.00469791	1.74206e-05	0.0237714	0.229345	0.000498899	0.0224288
6330STDY9479159_AGATCTCAGGTGTGAT-1	0.0863695	0.052962	0.0942581	0.00124846	0.00579839	0.0117797	0.843059	0.00130614	0.0588393	0.188266	0.0159894	12.5807	0.0154219	0.00280375	0.0517981	0.0148206	0.00735573	0.0555906	0.0320979	0.302502	0.0175087	0.0242628	0.00937755	0.0140783	0.0240048	0.165371	6.21569	0.0111016	0.00514372	1.56145	0.0168927	0.0217304	0.636943	0.0332713	0.000286239	0.451815	0.000982598	0.0537897	0.162041	0.0315691	0.00331492	0.00687165	1.35429	0.0437012	5.00196e-05	0.0196894	0.244811	0.00364907	0.0679919
6330STDY9479159_AGATGACTCGCCCACG-1	0.0474908	0.0417228	0.0133889	0.135834	0.0324956	0.00745034	0.00655693	0.00120105	0.00653929	0.0402953	0.259695	0.380911	0.0173145	0.000655509	0.00282448	0.00182395	0.0127871	0.0112196	0.00666709	0.016661	0.0315851	0.00578311	0.000665906	0.00016221	0.00235189	0.0204865	0.403918	0.00749539	0.0225822	0.205577	0.00330099	0.00128329	0.0370885	1.15025	0.000165273	0.207654	0.0221824	0.0144335	0.0283688	0.00922247	0.0016988	0.026601	0.0435203	0.0279807	2.40944e-05	0.0192811	0.344112	0.0105685	0.531044
6330STDY9479159_AGATGAGGGTTGCGAT-1	0.00381828	4.28e-06	0.000686267	3.01501e-06	7.23741e-06	0.000170982	5.49906e-05	1.00239e-05	2.38924e-05	7.14267e-05	6.8303e-05	0.098843	1.38289e-05	5.63677e-06	1.25e-05	7.78911e-06	3.21797e-06	0.000228852	0.000474432	0.000650686	0.00288705	9.7117e-05	2.78459e-06	2.30385e-06	1.58919e-06	0.000634595	0.0299137	0.0358407	0.000420673	0.00489453	0.000590682	5.67847e-06	0.00161227	0.00203327	2.04032e-06	0.000382064	0.00054692	0.00214886	0.00799858	0.000101114	1.70011e-05	0.000102555	0.00148246	0.000109964	2.63133e-07	0.00169564	0.093238	0.000143538	0.00256411
6330STDY9479159_AGATGCAAGACGTGCA-1	0.000719281	0.000133344	0.0113993	8.44971e-07	7.70525e-07	1.19771e-06	1.76337e-07	4.30833e-07	1.1871e-06	3.98949e-07	3.79267e-06	9.67429e-06	3.97466e-07	4.69652e-07	8.63179e-07	4.37937e-07	4.15997e-07	2.70127e-06	3.03279e-06	7.75796e-06	1.51722e-05	1.17243e-05	1.12602e-07	2.46354e-07	1.33418e-07	8.73884e-06	0.000185557	2.87298e-06	2.80951e-07	3.04318e-06	2.02386e-06	8.32823e-07	5.47045e-06	2.2802e-05	6.41895e-07	4.38326e-06	1.12778e-06	2.4273e-05	5.49521e-05	1.16385e-06	3.45498e-07	2.83095e-06	3.91805e-05	3.36233e-06	2.05323e-08	0.000146206	0.0128831	1.91e-06	0.00237284
6330STDY9479159_AGATTATAGGACGTTT-1	0.0124192	0.00141462	0.0111546	0.0309558	0.00224763	0.00117265	0.153648	0.00962144	0.00171668	0.0520805	0.00376431	1.5547	0.000854317	0.000101079	0.00203729	0.000369955	0.00133288	0.00314396	0.00407348	0.0348828	0.00632763	0.00179645	0.000195062	7.45995e-05	0.000116706	0.0316501	0.506743	0.00120674	0.000462826	0.0765496	0.00095072	9.44126e-05	0.0440878	0.00733024	0.00482535	0.0145055	0.000427646	0.00419057	0.0161171	0.00198068	0.00911929	0.00363185	0.114516	0.00343261	1.284e-05	0.0066508	0.0914244	0.000531235	0.0203181
6330STDY9479159_AGCAACCGAAAGTAAT-1	0.000256339	3.04136e-07	0.00167025	1.65349e-06	1.42941e-06	7.14373e-06	1.35432e-06	1.14821e-06	6.71844e-06	1.74623e-06	6.306e-06	4.92881e-05	3.62938e-06	2.26209e-06	3.64443e-06	1.85026e-05	2.60628e-05	4.24026e-06	1.48779e-05	2.80453e-05	6.84612e-05	9.15097e-06	2.32268e-07	7.27253e-07	1.74955e-07	3.0162e-05	0.00120345	1.94817e-06	2.34078e-06	2.09087e-06	6.83828e-06	2.53665e-05	2.57949e-05	0.00027229	3.03869e-06	2.00004e-05	1.65996e-06	6.25766e-05	0.000105883	8.6366e-06	1.62273e-06	2.04207e-05	3.52796e-05	6.70647e-06	3.7636e-08	0.000101234	0.0178995	1.60283e-06	4.18724e-05
6330STDY9479159_AGCACACGTTTAGACT-1	0.00173085	1.56641e-05	2.81503e-05	1.03752e-05	1.72445e-05	7.42017e-05	7.24203e-06	2.3542e-05	2.26309e-05	1.19454e-05	0.000122658	0.0203724	3.16637e-06	2.71602e-06	7.44175e-06	1.70043e-05	6.93745e-06	0.00543263	0.000260534	0.000343079	0.00161402	0.000135777	2.19572e-06	7.29923e-06	2.5583e-06	0.000211302	0.00323735	0.000361931	1.17481e-05	0.000331777	5.74652e-05	9.52494e-06	0.000283734	0.000887669	1.76075e-06	0.000281283	5.21606e-05	0.000751514	0.00290516	8.74332e-05	9.4133e-06	0.000217525	0.000568598	0.000133594	3.03039e-07	0.00440473	0.118296	4.53268e-05	0.00279122
6330STDY9479159_AGCACCAGTACTCACG-1	0.0154432	0.0035973	0.133505	0.00328468	0.00309839	0.00105896	1.05596	0.000587477	0.00252915	0.202225	0.0022743	9.93597	0.000520025	0.000583925	0.0113644	0.000776345	0.00371583	0.0138795	0.00404058	0.163778	0.00152616	0.00420269	0.00401504	9.0289e-05	0.102017	0.0973878	4.51788	0.00211855	0.000503521	1.00847	0.00230659	0.00209634	0.48275	0.0261067	0.000105806	1.31615	4.14512e-05	0.00430787	0.0636731	0.00164957	0.000122085	0.00404526	1.00934	0.00782818	6.21875e-06	0.000397975	0.00051479	0.00634637	0.230572
6330STDY9479159_AGCATCATTTCGAAAG-1	0.000879487	3.53257e-05	0.000218761	8.66357e-07	4.46823e-06	3.56234e-05	1.21648e-06	3.0442e-06	4.45281e-05	3.2658e-06	4.00711e-05	4.57054e-05	0.000211539	6.52631e-06	1.47724e-05	1.49241e-05	0.000119175	1.137e-05	5.66466e-05	0.000101411	0.000311536	4.8219e-05	2.21624e-06	3.04776e-06	1.13012e-06	7.82979e-05	0.00126924	3.66634e-06	1.79279e-05	9.84376e-06	4.13149e-05	1.08693e-06	7.28034e-05	0.000889738	1.84111e-06	3.06137e-05	2.18002e-05	0.000260669	0.000542781	0.000151797	9.15295e-06	9.33539e-05	0.00012294	2.74408e-05	5.07282e-07	0.000576301	0.0579905	5.61018e-06	6.8105e-05
6330STDY9479159_AGCCACTCCCGTGCTT-1	0.00918363	0.000301833	0.0295167	0.000333686	0.00085016	0.000519056	0.626424	0.000117687	0.00106285	0.125855	0.000818733	6.3142	0.000227715	0.00014643	0.00267503	0.000324517	0.000325484	0.0111659	0.00138818	0.100244	0.000596171	0.0014006	0.00169752	2.64238e-05	0.000582123	0.0495778	3.21552	0.000324158	0.000311483	0.62481	0.000821022	0.0107701	0.364139	0.0110618	9.77881e-06	0.293801	8.51842e-06	0.00151678	0.021837	0.000598824	1.81718e-05	0.000374273	0.658605	0.00377729	6.19611e-05	7.83662e-05	0.00125945	0.00136835	0.0175867
6330STDY9479159_AGCCCATACATGTAAG-1	0.0689773	0.0490371	0.0130772	0.256011	0.0410596	0.0201591	0.33773	0.0255235	0.03035	0.0271357	0.429878	0.947629	0.00700003	0.0244436	0.017655	0.017901	0.116302	0.0460183	0.0175824	0.0503534	0.0663876	0.0292513	0.00262166	0.013312	0.00178293	0.0491133	0.595535	0.438817	0.0116432	0.0547023	0.0120622	0.00446972	0.0996925	1.71254	0.644475	0.103429	0.0110663	0.0556113	0.100031	0.103085	0.00746046	0.0362125	0.0966158	0.0559373	0.415651	0.0762038	1.60659	0.0913689	0.74643
6330STDY9479159_AGCCCGGCATTAGAGG-1	0.000356417	3.95609e-07	6.1349e-06	3.2037e-07	3.33971e-07	8.94293e-06	8.76777e-07	7.36941e-07	3.9959e-06	1.29413e-06	1.20148e-05	0.000160037	7.1948e-07	1.90248e-06	1.18522e-06	1.47829e-06	1.09258e-06	3.648e-06	2.19501e-05	5.64707e-05	0.000134408	8.84744e-06	1.8227e-07	3.55154e-07	7.29944e-08	7.3437e-05	0.00102917	1.29332e-05	1.83441e-06	5.17329e-06	6.39292e-06	9.29009e-07	4.20597e-05	0.00238158	2.08342e-07	4.02082e-06	4.15092e-06	0.000121939	0.000301369	1.18269e-05	6.53423e-06	1.71784e-05	7.46052e-05	1.11469e-05	2.45328e-07	0.000205443	0.0352222	3.38462e-07	4.59991e-06
6330STDY9479159_AGCCCGGTAGCCTGTA-1	0.00201103	3.50388e-05	6.06991e-05	0.00423959	0.00124872	0.000124617	0.000125142	2.62986e-05	9.8488e-05	2.85038e-05	0.0127155	0.0331433	7.01503e-05	6.58375e-05	2.28665e-05	3.88342e-05	1.0973e-05	0.000114183	0.000126611	0.00108646	0.00140306	0.000356389	4.60599e-05	7.27678e-06	3.01713e-06	0.000791766	0.0221978	0.0211872	3.55446e-05	0.00393987	5.41203e-05	6.97644e-06	0.00211427	0.00896185	3.71565e-06	0.000235546	5.18903e-05	0.000827565	0.00198014	0.000411117	1.91941e-05	0.0008854	0.00108802	0.000212503	2.57217e-07	0.0011338	0.0512455	0.0024939	0.0345021
6330STDY9479159_AGCCCTAAGCGAAGTT-1	0.041707	0.00223453	0.076774	0.00250831	0.00782083	0.00550655	0.556594	0.00131012	0.00398482	0.0744382	0.00388109	3.47774	0.00101849	0.000309739	0.00671052	0.00164546	0.456806	0.00643084	0.00731561	0.1067	0.0113098	0.0132845	0.00201709	0.000346336	0.00225589	0.070541	3.12452	0.00302465	0.00216757	0.417635	0.00333863	0.00476501	0.277066	0.101023	5.72225e-05	1.13513	0.00178259	0.0333979	0.082919	0.0034157	0.0027809	0.00888144	0.351396	0.0187854	3.23196e-05	0.0101509	0.0638788	0.00589486	0.054566
6330STDY9479159_AGCCCTCCCTGGTGGC-1	0.00779392	0.000146926	0.000260601	7.77797e-05	0.00608309	0.000732389	0.036736	6.23804e-06	0.000123872	0.00050885	0.00133433	0.0282478	3.21125e-05	3.64704e-06	3.7678e-05	5.05539e-05	0.0238396	0.000170324	0.000651892	0.00467831	0.00553173	0.000548046	6.49183e-06	1.34358e-05	5.06495e-06	0.0031235	0.0249497	0.000142836	5.53251e-05	0.00863797	9.75529e-05	2.27243e-05	0.00145669	0.0434218	7.30902e-06	0.0024515	0.00258128	0.00308182	0.010468	0.000312434	0.000157484	0.000361311	0.00484661	0.00142059	1.07104e-07	0.00451907	0.0801126	8.04024e-06	0.000643718
6330STDY9479159_AGCCCTTCTAATCCGA-1	0.0175465	3.22891e-05	0.000793936	7.27156e-06	1.72507e-05	0.000834978	0.00357939	0.0416048	0.00017678	0.0342726	0.000222783	0.230856	7.41551e-05	1.45908e-05	9.04326e-05	6.1477e-05	3.89487e-05	0.00129886	0.00172339	0.00359031	0.10228	0.00117913	0.000150797	1.89787e-05	6.74134e-06	0.0027141	0.0698032	0.00280593	0.00272879	0.00909257	0.000808211	0.00173452	0.00476037	0.0308941	4.8478e-05	0.0502908	0.000686434	0.00962062	0.0170733	0.000341334	0.000237408	0.00367024	0.00578538	0.000702395	2.31126e-06	0.00697391	0.0923731	4.85863e-05	0.000135273
6330STDY9479159_AGCCGTGGCTAAATGT-1	0.00132976	3.04601e-05	0.0201233	3.97441e-07	1.69034e-06	2.89577e-05	2.45802e-06	1.80045e-06	8.25163e-06	3.8827e-06	1.67635e-05	8.3729e-05	2.14897e-06	6.95294e-07	1.06086e-05	9.86211e-06	0.00262423	7.7118e-06	5.07778e-05	0.000308857	0.000500821	5.14384e-05	2.17799e-06	1.77993e-06	9.64147e-07	0.00016386	0.00195735	8.67789e-06	7.56825e-06	4.09034e-05	2.73651e-05	4.25421e-06	7.39384e-05	0.000614261	3.12267e-06	0.000348373	2.56775e-05	0.000293558	0.000474799	1.25411e-05	7.10134e-06	4.91437e-05	9.49944e-05	3.42174e-05	4.16326e-08	0.000382173	0.0307382	2.88707e-06	3.18255e-05
6330STDY9479159_AGCCTAATACCCACGT-1	0.049735	0.0118046	0.236067	0.0182909	0.0223682	0.0192084	2.38445	0.00254885	0.0272638	0.74937	0.0358817	15.3351	0.00185523	0.00334145	0.12126	0.00742043	0.121143	0.0304089	0.0150129	0.255733	0.00521735	0.0150195	0.00967117	0.00108746	0.0132005	0.172857	5.69196	0.00680293	0.0049782	1.51572	0.00707238	0.00536739	0.835336	0.0884754	0.000124628	0.772871	0.00267772	0.0147068	0.147303	0.0192694	0.00253113	0.00650411	1.58819	0.022943	5.5727e-05	0.0023051	0.0126162	0.0144782	0.328313
6330STDY9479159_AGCGACAGGAACGGTC-1	0.0131898	0.0374398	0.0645012	0.0213812	0.00311388	0.000835842	0.604402	0.00136727	0.00362924	0.675152	0.0143022	8.07205	0.000494636	0.000223753	0.0128412	0.0036063	0.00147402	0.00806146	0.0035343	0.106734	0.00116899	0.00234048	0.0071294	0.000108541	0.0334327	0.0903642	3.61909	0.00117119	0.00024198	0.694834	0.0012515	0.00219132	0.382263	0.0174937	7.30599e-06	0.453638	1.52339e-05	0.00384532	0.0526447	0.00218018	0.00108572	0.000956842	0.758284	0.00794208	2.73625e-06	0.00035966	0.0023456	0.00285422	0.0998439
6330STDY9479159_AGCGACCAACGATATT-1	0.154384	0.00519478	0.296165	0.000105867	0.000649763	0.0240199	0.257958	0.000733305	0.030494	0.0983305	0.000871183	2.12356	0.0291195	0.000293838	0.0130654	0.00321694	0.0150392	0.00598473	0.0121318	0.0909394	0.0365687	0.0199963	0.0121377	0.000436667	0.00159472	0.0637656	1.40282	0.00813199	0.00966488	0.153994	0.00621007	0.00863719	0.116512	0.00869032	0.000147052	0.971903	0.0132538	0.0557063	0.144168	0.00899442	0.0370912	0.0120849	0.234097	0.0295208	9.56346e-06	0.0277538	0.157116	0.00248728	0.0972239
6330STDY9479159_AGCGAGACGTGAAGGC-1	0.000686723	2.0872e-06	8.97701e-05	1.47688e-06	4.32554e-06	0.00011901	0.0386258	1.56849e-06	1.90972e-05	1.7332e-05	8.34266e-05	0.00213957	7.20578e-06	1.53162e-06	1.51413e-05	4.98743e-06	3.86157e-06	1.01735e-05	2.33701e-05	0.000235152	0.000419931	8.47324e-05	2.87671e-06	4.99353e-06	9.33296e-07	0.000126575	0.00271479	1.52089e-05	1.99106e-05	7.65456e-05	1.46188e-05	2.8242e-06	0.000133488	0.0239492	1.03035e-06	0.00040082	0.000145235	0.000186577	0.00105838	0.000100229	4.53217e-06	4.93018e-05	0.0002155	3.36472e-05	7.24148e-08	0.000776874	0.0531177	1.90617e-06	2.65876e-05
6330STDY9479159_AGCGCATAATGAATCG-1	0.103381	1.74634	0.0990757	0.93678	0.889304	0.0273822	0.052269	0.273543	0.0303374	0.020056	2.26492	0.272528	0.00475378	0.0578218	0.0187992	0.0290854	0.00858646	1.85065	0.0239331	0.0321565	0.115261	0.0301319	0.00316087	0.0321884	0.00111394	0.0384976	0.181691	1.3639	0.0161101	0.0415603	0.0257675	0.00402889	0.0994606	4.23295	0.00380366	0.0644013	0.0219426	0.0569426	0.0878938	0.273873	0.00683157	0.127642	0.0756828	0.157762	0.0593101	0.159671	6.30173	2.11887	16.9454
6330STDY9479159_AGCGCGGGTGCCAATG-1	0.234625	0.0067079	0.269556	0.000209063	0.000985816	0.0108608	0.266723	0.00241644	0.00629899	0.422126	0.00196778	2.47325	0.00325281	0.00042452	0.00578183	0.00244947	0.0488295	0.00854363	0.0254628	0.0960084	0.0551688	0.0191755	0.000978248	0.000398916	0.0596581	0.0796436	2.3073	0.00824625	0.00428384	0.766924	0.00972659	0.0056106	0.216457	0.0192015	0.00025557	0.62192	0.00811615	0.0585741	0.174341	0.00786168	0.0293415	0.0366993	0.662271	0.0362835	0.200972	0.0358008	0.224313	0.0819968	0.0193448
6330STDY9479159_AGCGCTTATGGGCAAG-1	0.00134442	1.39933e-05	0.000115929	4.08253e-07	9.40192e-07	0.000155083	2.65609e-05	3.72287e-06	1.40997e-05	4.78557e-05	1.01037e-05	0.236028	8.3708e-06	3.54236e-06	4.49294e-05	7.76468e-06	4.90752e-06	9.00687e-06	5.75028e-05	0.000289592	0.00164835	0.000155182	2.43758e-06	4.37884e-06	5.42411e-06	0.00037451	0.0333557	8.51532e-06	1.06619e-05	0.00202218	2.43774e-05	3.45954e-06	0.000194782	5.85967e-05	1.34785e-06	0.000832643	4.48026e-05	0.000529023	0.00109554	2.30475e-05	8.22053e-06	1.67302e-05	0.00193998	0.000157645	0.00171133	0.00377843	0.0721264	1.00753e-06	9.7631e-06
6330STDY9479159_AGCGTGGTATTCTACT-1	0.0445604	0.289195	0.00206614	0.103366	0.029008	0.0271429	0.000804297	0.0105058	0.00375335	0.0146062	1.51097	0.193904	0.000798971	0.000531441	0.00234879	0.00190456	0.0145034	0.013087	0.0130138	0.0162143	0.0777642	0.00572096	0.0140028	0.000318574	0.000327223	0.0156676	0.0953073	0.422167	0.00178292	0.0280407	0.00642237	0.000821801	0.0346164	13.4412	8.01949e-05	0.115534	0.0282346	0.043191	0.0408345	0.015924	0.000893854	0.295036	0.078842	0.494394	0.00488797	0.0774076	1.97111	0.000523808	0.111133
6330STDY9479159_AGCTAACAAGCAATGT-1	0.000713299	0.00753006	1.68321e-05	7.40816e-07	1.21034e-06	2.14031e-05	1.97079e-06	1.17641e-05	5.41734e-06	2.59548e-06	1.3395e-05	0.000207267	1.51683e-06	1.0383e-06	3.91187e-06	4.18864e-06	3.22928e-06	1.54402e-05	1.66859e-05	6.87407e-05	0.00029234	4.70432e-05	8.02288e-07	2.75902e-06	1.05991e-06	3.39531e-05	0.00156213	6.87792e-06	4.5547e-06	2.229e-05	8.40613e-06	1.26652e-06	0.000108057	0.000750078	2.37802e-06	4.11901e-05	2.81763e-05	0.00014574	0.000337293	8.31592e-06	7.76159e-06	3.28331e-05	7.0168e-05	7.83736e-06	1.01909e-06	0.000412474	0.0133682	5.22674e-06	0.000595925
6330STDY9479159_AGCTAGAAGCAGAAGT-1	0.0233884	0.000797347	0.0321097	0.00919637	0.0010363	0.0019278	0.0449962	0.000375709	0.00328026	0.0785194	0.0183878	1.15692	0.000257042	0.0004792	0.00267683	0.00201148	0.0123329	0.00125459	0.00431713	0.0234657	0.0451508	0.00543945	0.00178155	0.00186752	0.000190474	0.0225066	0.780958	0.000985805	0.00144321	0.363547	0.000763519	0.00238734	0.0537732	0.104331	4.19218e-05	0.291984	0.00129576	0.016016	0.0289371	0.00458487	0.0030707	0.00226646	0.123398	0.00403384	0.00022612	0.0098181	0.215273	0.000471826	0.0105891
6330STDY9479159_AGCTATTTAATCCAAC-1	0.0425244	0.0732386	0.252273	0.00119138	0.00329617	0.00126	0.608931	0.0191255	0.00281249	1.01939	0.00589542	5.3074	0.000683825	0.000256868	0.00854283	0.00101933	0.00133327	0.00853998	0.00208924	0.0969439	0.00149008	0.00205045	0.00162615	6.01105e-05	0.0683667	0.072733	3.10668	0.00317546	0.000552089	1.24404	0.00161155	0.14282	0.425234	0.0269853	5.56793e-05	0.813955	3.95048e-05	0.00329816	0.106674	0.00264612	0.000114729	0.0454298	0.657606	0.00902237	0.0898238	0.000303967	0.00383191	0.000839092	0.0606079
6330STDY9479159_AGCTCTAGACGTTCCA-1	0.288623	0.0162038	0.0573103	0.000452644	0.00332198	0.117451	0.0309356	0.00650507	0.0427618	0.117827	0.00455328	0.04184	0.0360012	0.0033005	0.0291024	0.0213251	0.0101307	0.0255647	0.146805	0.18848	0.59626	0.0661938	0.0131012	0.00217312	0.00254176	0.12885	0.303679	0.0198476	0.0940012	0.336641	0.0371028	0.00729132	0.0722223	0.0435328	0.00369819	0.269241	0.0460843	0.194245	0.244047	0.0372862	0.270449	0.0521359	0.206723	0.149578	0.000270105	0.281501	1.35906	0.00474999	0.0134695
6330STDY9479159_AGCTCTTCCCAGTGCA-1	0.00118532	5.40693e-06	0.000423674	4.42271e-06	1.27319e-05	3.64821e-05	0.0403743	1.05214e-05	0.000163119	0.00202312	0.00015366	0.428599	1.70801e-05	5.00263e-06	0.000259045	0.00151717	4.0171e-06	3.87451e-05	5.33843e-05	0.00114927	0.000197431	0.000210887	4.94728e-06	1.5729e-06	3.09334e-06	0.000887441	0.0991052	8.83926e-05	1.06488e-05	0.0854172	3.94768e-05	1.18441e-05	0.00700335	0.000833353	1.26783e-05	0.0519619	1.66021e-05	0.000370165	0.00185004	5.61601e-05	6.35917e-06	0.000117328	0.0539764	0.000553908	0.0017188	0.000229033	0.0152581	0.013846	0.00299853
6330STDY9479159_AGCTCTTTACTCAGTT-1	0.0112981	0.0123233	0.0265623	0.0315648	0.00868728	0.000320712	0.665105	0.000310023	0.00248185	0.109585	0.0080893	4.64237	0.000320853	0.000228642	0.0222295	0.0010285	0.000796955	0.00557571	0.00307443	0.0858228	0.000795766	0.00126747	0.0037747	0.000145691	0.204937	0.0634152	3.1118	0.0012074	0.000224968	0.896498	0.000969641	0.0100554	0.313223	0.0122949	1.95735e-05	0.745881	8.84229e-06	0.0022345	0.0425087	0.00201065	4.11515e-05	0.000716688	0.530367	0.00355696	1.07039e-05	0.00034947	0.00819292	0.00204989	0.145636
6330STDY9479159_AGCTGAAGTAAACCAA-1	0.00451584	0.0135838	0.00400272	1.10986e-05	5.57127e-05	0.000380704	0.0206961	2.3479e-05	0.000339016	0.0459894	0.000381031	0.775665	4.41449e-05	1.58521e-05	0.000147247	9.76754e-05	3.00788e-05	0.00153766	0.000270498	0.00695506	0.00151751	0.000270679	1.3398e-05	5.65474e-06	0.0354561	0.00422854	0.328519	0.000195247	0.000101297	0.107474	0.00011474	0.000132074	0.0199083	0.00133799	1.42126e-05	0.0160091	0.000253042	0.00202792	0.0122484	0.000362818	0.000102227	0.000945674	0.0740655	0.000557931	7.25903e-06	0.00112041	0.0222279	9.58768e-05	0.00681967
6330STDY9479159_AGCTGTAACCTCAATC-1	0.0012873	1.19807e-05	7.99387e-05	7.0631e-07	1.68118e-06	1.49653e-05	0.000278687	2.48239e-06	1.27214e-05	1.9301e-05	6.76449e-05	0.11731	6.36997e-06	0.000886059	0.00214191	5.98544e-06	1.45099e-06	3.71782e-05	7.45589e-05	0.000201401	0.000347766	2.68498e-05	3.77244e-07	2.38341e-06	3.8582e-07	0.00091822	0.0345095	2.26159e-05	3.74524e-05	0.00036524	1.13133e-05	1.25531e-06	0.000273047	0.000270008	1.76136e-06	0.00159484	1.74443e-05	0.000200739	0.000577754	6.97967e-05	3.52076e-06	1.61369e-05	0.000894953	6.18281e-05	1.63006e-06	0.000690561	0.0552871	1.60115e-06	1.22972e-05
6330STDY9479159_AGGACGACCCATTAGA-1	0.0353017	0.000895281	0.0660826	0.0310473	0.0177881	0.00892168	0.937661	0.00215417	0.00652219	0.0622241	0.0320873	4.44331	0.00113297	0.00020949	0.00565282	0.00430502	0.0429313	0.00737301	0.00755965	0.065511	0.0452563	0.0125276	0.00133512	0.00392292	0.000396181	0.0524161	1.60234	0.00476652	0.00206654	0.660278	0.00244582	0.00148089	0.136721	0.0166999	7.23542e-05	0.122205	0.00185994	0.0192343	0.0498106	0.00952921	0.021698	0.00723318	0.397291	0.0188805	1.27141e-05	0.0212878	0.353344	0.00450696	0.248466
6330STDY9479159_AGGACGCTCGATGTTG-1	0.00867169	0.000101156	0.00198458	7.25033e-06	2.336e-05	0.00343168	0.00142681	2.67889e-05	0.000295544	0.000332142	0.000280789	0.151764	3.88073e-05	7.56088e-06	7.72801e-05	0.00683014	0.0309389	0.000191358	0.000998542	0.00326403	0.139338	0.00150399	0.00534308	1.09468e-05	3.69502e-05	0.00251001	0.0285317	0.000604637	0.000561699	0.0933803	0.000257895	0.000157342	0.00198646	0.000360291	4.47922e-06	0.0756415	0.000413377	0.00421095	0.00821834	0.000229416	0.00103195	0.00066191	0.00901439	0.00205421	0.000358345	0.00417933	0.0425632	4.69962e-05	0.0053273
6330STDY9479159_AGGATCACGCGATCTG-1	0.000837493	2.29268e-05	7.68774e-05	0.000374259	0.000570728	5.3691e-05	3.06069e-05	4.35205e-06	0.000138219	1.38695e-05	0.00717349	0.0014881	1.21928e-05	4.0415e-06	4.53432e-05	4.96037e-05	3.74795e-06	0.000163562	6.52642e-05	0.000247656	0.000759839	0.00131972	0.000244599	0.000475489	3.07514e-06	0.000120294	0.00294597	6.82553e-05	6.56688e-06	0.000126849	0.000119121	3.89486e-05	0.000300149	0.00491181	4.31892e-06	7.97691e-05	7.6371e-05	0.000339428	0.00120217	0.000292568	1.17683e-05	0.00012254	0.000390893	0.000146634	2.7708e-07	0.00115168	0.032389	3.5448e-05	0.0308957
6330STDY9479159_AGGCAGATGCGTAAAC-1	0.902543	0.0108817	0.442093	0.000593386	0.00236406	0.0245071	0.187299	0.00362115	0.0121009	0.102411	0.0029298	1.98807	0.0102006	0.0009154	0.0116127	0.00676668	0.00486134	0.0113912	0.0706216	0.39765	0.312204	0.0249458	0.00233021	0.000409091	0.000455655	0.533654	4.85188	0.00599261	0.0770247	0.662314	0.0225464	0.0129773	0.156948	0.0627318	0.00204721	3.53558	0.0187586	0.112557	0.226186	0.00961632	0.0136175	0.0518478	0.51042	0.0750067	9.50477e-05	0.265581	1.40132	0.0017294	0.0137841
6330STDY9479159_AGGCAGGGAGCGTACT-1	0.502968	0.0521349	0.336237	0.00716608	0.0243877	0.134847	0.673162	0.0185096	0.0985171	0.379502	0.0170758	4.28789	0.0442645	0.00962519	0.0630191	0.0508511	0.155935	0.107367	0.128112	0.672719	0.279948	0.172567	0.164814	0.0676336	0.0229508	0.395358	4.49238	0.0508721	0.0616938	3.31038	0.15126	0.033731	0.71567	0.112348	0.00692422	1.20611	0.0443747	0.340886	0.594676	0.104889	0.172915	0.130903	0.922581	0.175994	0.000710895	0.250058	1.21314	0.0552672	0.144421
6330STDY9479159_AGGCCCTAGAACGCCA-1	0.0468178	0.0701981	0.00267937	0.375871	0.304546	0.0215249	0.0138455	0.057813	0.00901437	0.00169668	1.40145	0.249556	0.002562	0.000399259	0.00347737	0.00586395	0.000683511	0.267299	0.0168229	0.0280436	0.0304011	0.0143588	0.00204492	0.00194527	0.00117946	0.0370933	0.166939	0.00461823	0.0024699	0.00810491	0.0070446	0.00213741	0.0464179	9.88296	0.00100502	0.0565433	0.00716086	0.0327777	0.0374275	0.0328738	0.00193281	0.149039	0.0324645	0.232982	0.000167919	0.0951706	2.69096	0.655866	5.90243
6330STDY9479159_AGGCGGTTTGTCCCGC-1	3.86622e-06	4.00838e-08	1.46419e-07	3.62937e-08	1.5934e-07	2.39388e-07	9.01648e-08	1.23559e-07	5.94547e-07	1.98229e-08	8.10085e-07	2.47129e-07	1.33643e-07	2.88095e-07	1.79331e-07	3.92395e-07	5.93934e-08	1.90951e-07	3.8793e-07	1.13277e-06	4.60257e-06	1.20883e-06	5.49606e-08	6.74155e-08	2.86225e-08	4.4787e-07	4.28332e-06	5.30064e-07	3.1001e-07	1.52131e-07	6.3254e-07	1.1408e-07	5.12632e-06	0.00011992	5.18137e-07	1.40855e-07	1.8151e-07	8.43252e-07	3.91078e-06	5.12461e-07	3.26469e-08	1.09606e-06	4.44375e-06	5.66326e-07	1.39756e-08	3.42758e-06	0.0122506	1.44688e-07	1.02477e-06
6330STDY9479159_AGGCTTCCCGAAGAAG-1	0.0435161	0.00271192	0.206016	0.00103116	0.010941	0.00707551	1.14547	0.000533151	0.00682651	0.855287	0.00758287	9.03741	0.00242504	0.000416351	0.02181	0.00262633	0.0720615	0.0120565	0.0134493	0.215246	0.0085198	0.00430877	0.00203168	7.63189e-05	0.0026673	0.150445	5.14574	0.0131672	0.00399026	1.06406	0.00730661	0.00198366	0.445222	0.0147547	4.20449e-05	0.391298	0.000327941	0.019603	0.096046	0.0188429	0.00239491	0.00278735	0.793248	0.0158592	0.000532529	0.00721978	0.123041	0.00282364	0.0459499
6330STDY9479159_AGGGAAACGAGGTACT-1	0.000633775	9.27456e-07	3.43661e-05	4.80069e-07	1.29464e-06	1.3427e-05	7.01191e-06	1.48932e-06	9.18271e-06	1.63715e-05	2.21572e-05	0.0363587	3.76793e-06	3.47751e-06	6.06836e-06	3.60602e-06	4.68295e-06	6.78556e-06	3.75844e-05	6.78682e-05	0.000256919	0.000195186	3.77694e-06	0.000175261	1.60418e-06	5.84835e-05	0.00397688	6.43777e-06	3.88295e-06	3.86978e-05	1.01485e-05	3.46118e-05	0.000101403	0.000241098	6.63721e-07	0.000279651	9.63793e-06	0.000212993	0.000740111	1.36103e-05	5.71328e-06	3.15196e-05	0.000302064	2.98232e-05	0.000278276	0.000292416	0.0266745	1.77918e-06	5.38944e-05
6330STDY9479159_AGGGACTCTACGCGAC-1	0.101736	0.0362984	0.00429779	0.350599	0.0272401	0.0207662	0.0143539	0.0043758	0.00536213	0.0680476	1.17541	0.0789667	0.00198893	0.0176406	0.0184158	0.00191671	0.0206044	0.00876702	0.0263098	0.0362961	0.0164311	0.0131767	0.035024	0.00987134	0.0781411	0.0371523	0.212618	0.0772256	0.00601195	0.0276804	0.305215	0.00157052	0.0317336	11.7309	0.000224166	0.166536	0.0749666	0.082056	0.154125	0.0115665	0.0136417	0.0833534	0.0323756	0.437496	9.65138e-05	0.0836478	1.34893	0.00121724	0.327249
6330STDY9479159_AGGGAGACATACTTCG-1	0.105051	0.0245439	0.010315	0.0407173	0.0229269	0.0261319	0.00560735	0.0024615	0.0131543	0.00938014	0.200779	0.344003	0.00201341	0.000368412	0.0136898	0.00368276	0.00879847	0.0164501	0.0173646	0.0568345	0.253735	0.0202061	0.00136149	0.000774623	0.000170121	0.077626	0.461863	0.00340334	0.204516	0.179992	0.00680378	0.00118125	0.0339751	1.09774	0.00149746	0.475898	0.0169953	0.0548801	0.0789889	0.0136611	0.0159816	0.0228902	0.0951626	0.0412944	0.00454077	0.0736244	1.12628	0.0158867	0.451596
6330STDY9479159_AGGGCTGCAGTTACAG-1	0.0221709	0.00648929	0.0751136	0.0373197	0.0058798	0.000910685	0.791433	0.00044818	0.00197924	0.337214	0.00741152	4.63263	0.000360099	6.5499e-05	0.0023294	0.000576438	0.0179898	0.00743533	0.00284926	0.0810679	0.00652741	0.00277621	0.0121888	0.000104745	0.00123951	0.0664043	2.65125	0.0051504	0.0014126	0.771023	0.00114943	0.00621743	0.264085	0.00855238	6.40322e-05	0.318534	0.000142743	0.00770149	0.0536697	0.00177009	0.000413952	0.00159974	0.453338	0.00359739	3.09188e-06	0.0024452	0.0607636	0.016771	0.217769
6330STDY9479159_AGGGTGCCGTTCTTTA-1	0.00127598	4.02938e-06	2.8601e-05	1.97733e-06	2.37105e-06	2.76465e-05	8.57021e-06	2.19441e-06	1.22955e-05	4.19337e-06	5.16654e-05	0.0153204	8.26818e-06	3.43606e-06	1.57079e-05	8.5038e-06	1.57646e-06	1.06676e-05	8.33378e-05	0.000240201	0.000273025	0.000150936	1.00946e-05	5.01378e-06	3.94459e-06	0.000169758	0.00413908	8.1291e-06	1.22865e-05	3.11485e-05	7.82758e-06	2.16057e-06	0.00015291	0.000761019	7.80708e-07	0.000336955	8.52329e-06	0.00100007	0.000857234	3.51784e-05	8.20748e-06	7.31061e-05	0.000282143	8.68531e-05	1.50722e-07	0.00116081	0.0305141	6.44018e-06	0.00498033
6330STDY9479159_AGGGTGCTCTCGAGGG-1	0.098978	0.0255868	0.130374	1.79601	1.12951	0.0405656	0.00210244	0.0457859	0.0403957	0.0025777	2.39639	0.146974	0.00427737	0.0562493	0.0115458	0.0554198	0.00214059	1.18455	0.0158799	0.0298502	0.380602	0.0253563	0.00110712	0.0156074	0.000469437	0.0274119	0.110434	0.366825	0.0084703	0.0404106	0.0140989	0.00306589	0.0782165	0.401337	0.116978	0.0995923	0.113108	0.0959554	0.172672	0.328158	0.00436743	0.0168966	0.0661207	0.0558278	0.0155103	0.139848	6.44603	12.6359	8.27988
6330STDY9479159_AGGGTTCCCTTTGGTT-1	0.409302	0.105738	0.00382405	0.00500811	0.00646165	0.273953	0.00510119	0.652392	0.0374793	0.0131995	0.663603	0.00951449	0.00752047	0.0201963	0.0283916	0.0213422	0.0020181	0.0214755	0.114205	0.135196	0.652166	0.0718437	0.0164099	0.0253316	0.00309041	0.2122	0.26481	0.136234	0.184419	0.274769	0.0361984	0.00765146	0.0640893	2.49483	0.00240528	0.0275647	0.0345445	0.553892	0.400682	0.134413	0.00828546	0.701523	0.546192	0.22368	0.0051814	0.541808	4.59065	0.00283517	0.0181529
6330STDY9479159_AGGGTTTAGTTCGGGA-1	0.011996	0.000655431	0.129017	0.00786307	0.00453552	0.000487101	0.81478	0.000515699	0.00132606	0.209225	0.00197487	6.64671	0.000186507	0.000188116	0.00576496	0.000624847	0.000309325	0.00305148	0.00456203	0.077146	0.000499651	0.000839659	0.00186973	1.36985e-05	0.000964005	0.0301414	2.77532	0.0161505	7.32539e-05	0.488386	0.0171218	0.00717158	0.251368	0.00766932	0.002757	0.508162	4.56991e-05	0.00131754	0.0275643	0.000990553	1.94028e-05	0.000550111	0.556165	0.00285213	3.18986e-06	9.00209e-05	0.0020009	0.0572759	0.0725991
6330STDY9479159_AGGTACGATATTGCCA-1	0.0417874	0.000556481	0.0634668	2.72802e-06	9.76822e-06	0.00041606	0.014689	1.22012e-05	0.000193749	0.0193994	0.00040972	0.599757	7.2829e-05	1.59145e-05	0.000157627	5.99369e-05	8.96856e-05	0.00018968	0.000605816	0.00767013	0.00458405	0.00129948	2.25503e-05	4.86104e-05	1.12002e-05	0.00395802	0.174486	0.000341379	0.000390653	0.0431774	0.000178456	0.00154771	0.00518707	0.0240392	4.71617e-06	0.00947627	0.000293044	0.00397781	0.0121219	0.000210299	0.000143303	0.00101902	0.0137238	0.00115476	0.00729765	0.00368415	0.0579491	5.39846e-06	0.000103126
6330STDY9479159_AGGTAGATCGAGATAT-1	0.000353009	7.41174e-07	4.4785e-06	1.53e-07	6.98408e-07	1.43151e-05	9.8923e-07	4.95296e-07	2.46242e-06	1.59562e-06	1.21229e-06	6.27491e-06	7.27227e-06	2.68415e-07	1.95925e-06	1.57235e-06	2.43529e-06	1.82946e-06	2.4994e-05	5.6812e-05	0.000259659	3.72737e-05	4.28855e-07	9.88109e-07	2.64513e-07	3.80251e-05	0.000357972	0.000367531	2.78084e-06	0.000101447	3.36657e-05	8.34535e-06	1.05679e-05	1.69668e-05	6.20979e-07	3.88314e-06	0.000101937	0.000145658	0.0107172	2.66254e-06	8.14457e-06	1.06808e-05	6.72738e-05	3.95362e-05	1.70707e-08	0.000375816	0.031963	2.5291e-07	2.80501e-06
6330STDY9479159_AGGTCAGGTGAGAGTG-1	0.134187	0.0100968	0.139909	0.0108508	0.0222789	0.036316	1.36781	0.00469917	0.0382268	0.254657	0.0531379	10.8964	0.0194182	0.00970133	0.0755438	0.0274715	0.359737	0.0473521	0.0793034	0.346033	0.0540989	0.0345861	0.0161928	0.00136846	0.0981915	0.208372	5.09857	0.0113349	0.0204728	1.70785	0.022558	0.0104438	0.647213	0.364522	0.000828445	1.05249	0.0246112	0.0769451	0.227751	0.0561687	0.0338264	0.0216989	1.22909	0.0713351	0.000150752	0.0614127	0.406958	0.032029	0.153041
6330STDY9479159_AGGTCGCGGAGTTACT-1	0.1001	0.00435363	0.0171388	0.000376697	0.000896782	0.017606	0.00814595	0.000960683	0.00515323	0.0332728	0.00212328	0.664934	0.00386119	0.000135207	0.00338617	0.0028302	0.0257443	0.00863806	0.0225995	0.0540645	0.722405	0.0130144	0.00124203	0.000173471	0.000289895	0.051069	0.50255	0.00602307	0.0239942	0.287245	0.0060043	0.00205939	0.0458893	0.0123639	0.000343169	0.303735	0.00785373	0.13364	0.135195	0.00708989	0.0178316	0.014278	0.17132	0.0250161	0.0236337	0.107965	0.962778	0.00131996	0.0851923
6330STDY9479159_AGGTTGAGGCACGCTT-1	0.420785	2.67637	0.343674	0.0212716	0.00746972	0.0240149	0.0585836	0.0113135	0.0706921	0.056877	0.00313334	1.286	0.00829208	0.00556436	1.25226	0.0465783	0.00720817	0.0322227	0.0569828	0.128995	0.124425	0.0550397	0.0109069	0.00403637	0.0604888	0.152922	1.53371	0.0173499	0.0157563	2.9452	0.0319755	0.0134061	0.122685	0.0234487	0.00139847	0.271147	0.0213154	0.140822	0.381047	0.0205564	0.00682991	1.96404	0.281633	0.0278485	0.112441	0.10648	0.532745	0.00538651	0.0171821
6330STDY9479159_AGGTTTCACACACCTT-1	0.0667155	0.0326896	0.374707	0.00575671	0.00568281	0.00450906	0.856836	0.00142982	0.0157635	0.152322	0.00659352	8.78651	0.00283264	0.00101171	0.0137151	0.00855881	0.00629322	0.0105806	0.0151014	0.24607	0.0112996	0.00684444	0.0078025	0.000217858	0.021425	0.128507	5.16107	0.00418161	0.00214932	0.983527	0.00444513	0.00279128	0.407216	0.0339313	6.98254e-05	0.33752	0.000316507	0.0164838	0.0960985	0.00825162	0.000890676	0.0638893	1.09834	0.0140197	2.29657e-05	0.00490564	0.0618117	0.00343463	0.0488511
6330STDY9479159_AGTACATCATTTATCA-1	0.055441	0.00612352	0.0214726	0.00335459	0.0118522	0.0184919	0.00677263	0.000763691	0.0107539	0.0439332	0.0831891	0.680791	0.00549889	0.000201879	0.00387904	0.0151688	0.00248313	0.00673256	0.0115626	0.0337565	0.375729	0.00836962	0.000413931	0.000120559	0.00472259	0.0222056	0.239804	0.00196029	0.00965288	0.421174	0.0050768	0.000566741	0.0428031	0.289766	0.000249716	0.209577	0.0052787	0.0468718	0.101792	0.018467	0.0129149	0.0167652	0.122932	0.0373895	6.79443e-05	0.0454976	0.539821	0.00213395	0.112415
6330STDY9479159_AGTACGGGCACCTGGC-1	0.642848	0.0154937	1.9444	0.00616381	0.00663692	0.00244962	0.519506	0.00103361	0.0043288	0.225401	0.00433769	9.87877	0.00159869	0.000551939	0.010609	0.00194602	0.00157535	0.00912574	0.0168605	0.224743	0.00250359	0.0100251	0.00779053	0.000981504	0.00546069	0.143461	6.23106	0.00178382	0.02809	1.2366	0.00506169	0.0305561	0.499471	0.0266772	0.000131622	1.01904	0.000242968	0.0123649	0.120994	0.00541204	0.000631195	0.010363	1.1442	0.0131169	0.000162108	0.0021454	0.0068019	0.0056747	0.124702
6330STDY9479159_AGTAGGAAGGAAGTTG-1	0.0207268	0.000208166	0.0393236	9.17388e-06	1.35508e-05	0.000114653	9.61895e-05	2.41035e-05	0.000161625	0.000557395	0.000210764	0.153775	4.89659e-05	8.38619e-06	6.57041e-05	3.01761e-05	2.38243e-05	0.000102862	0.00025461	0.00185903	0.00185465	0.00030552	7.1113e-06	2.8686e-06	9.19804e-07	0.00952937	0.0519497	2.70435e-05	0.155944	0.000697931	0.000109016	0.0170588	0.000600115	0.000124101	2.39153e-06	0.00117088	0.00343121	0.00243217	0.0119912	0.000135341	0.000351786	0.000261091	0.00285247	0.000315924	7.98043e-07	0.0035784	0.0532624	9.11191e-06	0.000167883
6330STDY9479159_AGTATACACAGCGACA-1	0.0433196	0.0030232	0.00947461	0.0626726	0.0227763	0.0112607	0.137718	0.00176041	0.00517082	0.284669	0.143294	2.55968	0.000994383	0.000285078	0.00298233	0.00207327	0.00206821	0.0183654	0.00884907	0.0576902	0.0539065	0.0100088	0.000315914	0.000393273	0.000178126	0.0252383	0.807397	0.00214239	0.00204533	0.100703	0.00553339	0.000479665	0.0628871	0.902593	6.78741e-05	0.0539721	0.00339724	0.0289886	0.0597422	0.0136114	0.00710794	0.00922468	0.187649	0.072595	4.36565e-05	0.0422973	1.01807	0.00589818	0.180699
6330STDY9479159_AGTATGCTGGAGACCA-1	0.000354058	2.47633e-06	8.94988e-05	1.25265e-07	8.54882e-07	6.05642e-06	1.33609e-06	8.5925e-07	3.36668e-06	1.34076e-06	3.0329e-06	0.0043865	4.3877e-05	2.48917e-07	1.06489e-06	2.18424e-06	1.37264e-06	3.76268e-06	3.04418e-05	2.60101e-05	7.33994e-05	2.51613e-05	9.55074e-08	3.54713e-07	3.39143e-08	3.01755e-05	0.00163413	4.13683e-06	1.47894e-05	4.50071e-06	8.35408e-06	9.61729e-07	3.76405e-05	5.88854e-05	2.35261e-07	1.12955e-05	2.97598e-06	9.14481e-05	0.000216386	2.6872e-06	1.7692e-06	1.08348e-05	2.32423e-05	3.17584e-06	3.1484e-08	0.000172009	0.017792	4.16984e-07	5.67159e-06
6330STDY9479159_AGTATTTGGCACGACC-1	0.055686	0.0325102	0.00357443	0.0327472	0.0171404	0.0231034	0.00281765	0.00839694	0.0247612	0.00590743	1.05668	0.028493	0.0647365	0.000679435	0.00773113	0.00517977	0.00187319	0.0317684	0.0200344	0.0285111	0.0720945	0.0188118	0.00408626	0.199932	0.00323003	0.0248876	0.0599675	0.106575	0.012174	0.0189231	0.0145593	0.00138073	0.0366051	7.48592	0.000473262	0.0202241	0.0214197	0.0478697	0.0639239	0.0290092	0.0115407	0.123646	0.0394553	0.212506	0.00128732	0.162697	2.51688	0.00154005	0.131173
6330STDY9479159_AGTCAAATGATGTGAT-1	0.0115402	0.00211836	0.00390687	0.00241467	0.001302	0.00459231	0.171267	0.000753065	0.000701169	0.0473613	0.00619108	0.233389	0.000239217	1.22457e-05	0.000418983	0.000301152	0.00107564	0.0028851	0.00201576	0.0067184	0.00592171	0.00275511	0.000146479	2.36697e-05	0.00314099	0.00425823	0.154291	0.0595375	0.000226784	0.10302	0.00106958	7.16261e-05	0.015176	0.0172842	1.24789e-05	0.00649571	0.000512744	0.00759536	0.0102897	0.00234267	0.00211991	0.0288891	0.0149419	0.00211821	1.35884e-06	0.0129162	0.164597	0.00196024	0.15316
6330STDY9479159_AGTCAACACCACCATC-1	0.118714	0.00139209	0.803257	0.00127213	0.00251393	0.00083717	0.702128	0.000674378	0.00283311	0.944745	0.00304279	7.22403	0.000442409	0.000217563	0.00498545	0.00114718	0.00143658	0.0150714	0.0028616	0.0959225	0.000684902	0.00309301	0.00172255	3.68532e-05	0.0111446	0.0394062	3.08008	0.00126649	0.000597616	0.652227	0.00122133	0.0122097	0.526764	0.0164111	3.7479e-05	0.913602	3.25329e-05	0.00407001	0.0584034	0.00161083	0.000151476	0.00298139	0.856457	0.00960356	6.82957e-06	0.000346654	0.00315373	0.0217922	0.183559
6330STDY9479159_AGTCCCGCCTTTAATT-1	0.0145261	4.84633e-06	0.000552198	1.97936e-05	2.09118e-05	0.000196007	0.000410329	9.25298e-07	2.54842e-05	0.000929934	8.69076e-06	0.164175	1.22605e-05	9.34632e-07	1.49524e-05	1.07798e-05	1.06803e-05	3.24745e-05	0.000466132	0.00111313	0.00303046	0.00180923	1.37023e-05	5.38116e-06	3.14379e-06	0.000955447	0.051683	7.60056e-05	0.000201476	0.00264904	0.000166363	0.0132996	0.000691197	0.000168512	2.26986e-06	0.00239051	0.000295616	0.00323978	0.0088794	3.82705e-05	5.19192e-05	9.45167e-05	0.0032401	0.000539527	1.69418e-07	0.00369599	0.0579464	9.22373e-07	1.30073e-05
6330STDY9479159_AGTCGGCTCAACTTTA-1	0.427871	1.5747	0.0999097	0.00535309	0.0147437	0.123422	0.56849	0.0188744	0.149715	0.225804	0.0146314	5.28187	0.0318128	0.0114105	0.0920803	0.114087	0.249881	0.119287	0.143793	0.316568	0.211288	0.162616	0.0697319	0.00989003	0.137988	0.276336	2.86933	0.0663635	0.0976683	1.55391	0.0813202	0.0190446	0.52423	0.0926761	0.00506852	0.517652	0.0565321	0.38762	0.666834	0.0816103	0.122232	0.303474	0.917061	0.138673	0.000575244	0.296658	1.27147	0.0177365	0.0703891
6330STDY9479159_AGTCGTGGGCATTACG-1	0.0308058	0.0805245	0.248211	0.0208852	0.000929573	0.000398724	0.209796	0.000240156	0.000995996	0.0715805	0.00426745	3.20133	0.000103224	0.000112326	0.0594718	0.000395375	0.0132143	0.00150965	0.00103615	0.0488349	0.000279767	0.000640103	0.000351208	1.66273e-05	0.0137709	0.0289092	2.13916	0.000197363	7.84191e-05	0.539319	0.000528491	0.00145597	0.138444	0.0854265	5.55164e-06	0.495147	1.13224e-05	0.00100845	0.0163297	0.000611148	7.37492e-05	0.00305407	0.476383	0.006105	0.00630983	0.00013812	0.00463666	0.00045907	0.029472
6330STDY9479159_AGTCTAAAGTATACTC-1	0.054588	0.000778419	0.0104936	0.0388036	0.00560365	0.0164013	0.00125197	0.00214431	0.00519869	0.00142113	0.0246838	0.238404	0.000368648	0.000336437	0.00293041	0.00191306	0.00116158	0.0065587	0.0103957	0.020168	0.0822932	0.0121267	0.000713563	0.00120813	0.000286376	0.0207799	0.201031	0.00207427	0.00707317	0.131806	0.00215459	0.0013459	0.018986	0.0256381	0.000190804	0.247014	0.010759	0.0365454	0.0601651	0.0105778	0.00441191	0.00622647	0.0700985	0.0186187	0.00011849	0.0353178	1.0438	0.00645339	0.250861
6330STDY9479159_AGTCTCACAAGACTAC-1	0.00177986	2.79425e-06	0.000109751	3.00722e-06	8.97048e-06	5.11931e-05	1.17297e-05	1.05571e-06	3.28644e-05	7.21488e-06	4.84761e-05	0.0695371	0.00220504	4.19465e-06	1.24428e-05	2.52675e-05	1.86112e-05	1.39231e-05	0.000150212	0.000242953	0.000315118	7.69008e-05	4.10824e-06	4.10133e-06	1.65954e-06	0.000269228	0.0219205	0.000168988	2.53154e-05	0.000977842	3.99435e-05	0.000341432	0.000207287	0.00776242	1.85623e-06	0.000146666	2.22139e-05	0.000288883	0.00108029	9.3861e-05	0.00110638	1.81217e-05	0.00152289	5.19815e-05	4.78694e-06	0.000447384	0.0193304	3.54211e-06	3.48484e-05
6330STDY9479159_AGTCTTCTCCTCAAAT-1	0.0330244	0.00337633	0.179416	0.000618978	0.00457993	0.00440364	1.44556	0.00122044	0.013874	0.271583	0.0131389	11.8487	0.00165215	0.00099732	0.08845	0.00272585	0.031037	0.0142723	0.0086407	0.200837	0.0045455	0.00912462	0.00347457	0.000497512	0.0104736	0.13855	4.35767	0.0020551	0.00120649	1.01406	0.00429712	0.0359754	0.515243	0.0960229	2.37613e-05	1.09199	0.000106431	0.0163782	0.112869	0.0107185	0.00706727	0.00383525	0.937135	0.0199449	7.69029e-06	0.00199445	0.013992	0.00314291	0.0896513
6330STDY9479159_AGTGACCTACTTTACG-1	0.0215399	0.0283299	0.358158	0.0131185	0.00184091	0.000506542	0.480561	0.000399273	0.00271844	0.391379	0.00302359	7.01165	0.00044667	0.000390673	0.0142194	0.000842675	0.00152352	0.00746923	0.00192965	0.10597	0.000811156	0.00113943	0.000541492	2.85826e-05	0.0472826	0.0763556	3.89187	0.000640268	0.000307475	0.537191	0.00113864	0.00272116	0.359713	0.0822942	5.20147e-06	0.791282	1.3485e-05	0.00281016	0.0379478	0.00120849	5.55729e-05	0.00116447	0.666136	0.00513683	4.46656e-06	0.000147005	0.00128134	0.00201622	0.104425
6330STDY9479159_AGTGACTGTGACACAA-1	0.0132465	7.92594e-05	0.000574728	1.9595e-06	5.99056e-06	0.000271424	0.0453841	2.53259e-05	0.000103278	0.00657148	3.56561e-05	0.314537	1.79504e-05	2.96769e-06	4.19381e-05	5.13822e-05	8.91826e-05	7.432e-05	0.00652294	0.00707861	0.0057871	0.000814752	1.66638e-05	1.5294e-05	4.16133e-06	0.00541143	0.124557	0.00208184	6.87215e-05	0.0203409	0.000134194	1.6336e-05	0.00353331	0.000961348	0.000940125	0.00345222	0.00231624	0.00480388	0.00752883	0.000146478	5.79757e-05	0.0002663	0.00765174	0.000372089	2.2039e-05	0.00528207	0.0724463	5.65659e-05	0.00173661
6330STDY9479159_AGTGAGCCTCGCCGCC-1	0.108659	0.00426989	0.444127	0.00297311	0.00755099	0.0530203	0.708114	0.00484231	0.0150042	0.884549	0.0475323	7.91228	0.00509861	0.00120219	0.0110521	0.0121621	0.0235348	0.0191771	0.033639	0.423793	0.13874	0.0286717	0.00340054	0.00135877	0.0248428	0.265691	5.2454	0.00573909	0.018684	1.14517	0.028036	0.00295156	0.511496	0.31739	0.000587521	0.572353	0.0474853	0.060848	0.144596	0.046655	0.159625	0.012735	1.53573	0.0597965	0.000134934	0.059959	1.10817	0.0078853	0.0824494
6330STDY9479159_AGTGATATGAGTAGTT-1	0.059185	0.0438427	0.294467	0.00143614	0.00227982	0.000947728	0.628411	0.000369228	0.00468717	0.594819	0.00515289	6.16521	0.000369237	0.0320916	0.0336631	0.00264968	0.0131073	0.00738182	0.00365286	0.106043	0.00455421	0.00240025	0.00143211	5.27638e-05	0.00711033	0.05145	3.59038	0.00369427	0.000346255	2.54236	0.00370389	0.00446504	0.406689	0.0264812	1.96149e-05	0.575764	0.000112411	0.00492233	0.0701437	0.00293242	0.000225932	0.00273906	0.893688	0.00861963	0.0192641	0.000574922	0.00767532	0.00112006	0.0225474
6330STDY9479159_AGTGATTCAAGCAGGA-1	0.0423646	0.00490538	0.00610838	2.43656	1.48129	0.016109	0.00819038	0.0398777	0.0225606	0.00426438	2.11716	0.300555	0.00243526	0.0369105	0.00496463	0.0250531	0.00209716	0.979503	0.0113994	0.0229213	0.0766869	0.0344192	0.00349456	0.08142	0.000617326	0.0209215	0.0916927	0.319612	0.00922893	0.0305954	0.0109424	0.00321701	0.0795838	0.360244	0.0240769	0.0516613	0.0119308	0.0425543	0.0555096	0.224746	0.00449293	0.0146661	0.035054	0.0829054	0.0173922	0.180536	6.65345	10.9177	8.3698
6330STDY9479159_AGTGCGTAGCTCGTAA-1	0.0287488	0.00284462	0.29002	0.0074848	0.00332459	0.00089668	1.16233	0.000262858	0.00264711	0.453882	0.00767281	8.63992	0.000400604	0.000309585	0.00508982	0.00093594	0.00318814	0.0151875	0.00378108	0.106084	0.00190672	0.00441624	0.00660368	0.000106565	0.00315694	0.0593718	3.53936	0.00126929	0.00058503	1.5021	0.00166346	0.00402948	0.535476	0.0636399	4.51055e-05	0.594705	3.34388e-05	0.00592955	0.0924452	0.00197818	0.00119028	0.00145557	0.794867	0.0087186	7.80754e-06	0.000482126	0.004242	0.00520671	0.187112
6330STDY9479159_AGTGGCGGCAATTTGA-1	0.189838	0.0150421	0.206358	0.00232549	0.00501724	0.0101496	0.123407	0.000879951	0.0107081	0.0594065	0.0136658	1.18627	0.0279356	0.000196955	0.011828	0.00456071	0.0031105	0.0117067	0.0110046	0.0376446	0.0318978	0.015297	0.00642371	0.000483873	0.00086976	0.0336359	0.829778	0.00217401	0.0112565	0.297984	0.00390132	0.00279498	0.0701145	0.0099764	0.000149874	0.312608	0.0032854	0.0450374	0.181224	0.0102018	0.0042009	0.0166565	0.113358	0.0110133	0.192146	0.0506572	0.366929	0.00258545	0.0609648
6330STDY9479159_AGTGTATTGCGCATTG-1	0.00721129	3.51132e-06	0.00014943	1.02901e-06	1.41362e-06	6.48962e-05	0.0555438	3.13452e-06	1.77144e-05	3.76358e-05	8.57749e-05	0.119265	1.27155e-05	1.51433e-06	1.0991e-05	1.05122e-05	7.16964e-06	3.28361e-05	0.000560268	0.000605527	0.00114525	0.000704267	0.0101727	0.000115182	1.31528e-05	0.000450325	0.0277178	8.81649e-05	0.000123484	0.107938	6.03109e-05	4.40733e-06	0.00114464	0.0236126	9.40797e-07	0.00130811	6.95209e-05	0.000827312	0.00382123	4.36804e-05	1.91902e-05	0.000129436	0.0032564	0.000197575	8.35488e-05	0.0027138	0.0510012	1.32014e-06	1.21522e-05
6330STDY9479159_AGTTAAACACTTGCGA-1	0.108279	0.0135503	0.574468	0.0846688	0.0218272	0.00245057	0.721927	0.00858796	0.00716191	0.456622	0.0120079	8.99421	0.000557148	0.000618504	0.00623411	0.00190117	0.00408553	0.00723784	0.00627495	0.145786	0.00225868	0.00238143	0.00174918	7.80947e-05	0.00850776	0.078621	3.90587	0.00163323	0.000745126	1.17459	0.00521626	0.0150091	0.380616	0.0756114	4.43268e-05	0.424228	6.10342e-05	0.00500131	0.0605127	0.00287698	0.000527813	0.00382119	0.722248	0.00743771	1.43576e-05	0.00153489	0.0360388	0.00352566	0.171481
6330STDY9479159_AGTTAAGCGGTCCCGG-1	0.00439106	0.00739963	0.00472096	6.16361e-06	2.32137e-05	0.000320774	0.0107241	1.36379e-05	0.000326269	0.0103362	0.000139936	0.229264	0.000144901	8.40461e-06	0.000134855	0.000119902	6.10108e-05	0.0129512	0.000592873	0.00792739	0.0017167	0.000349703	1.55218e-05	3.18426e-06	1.65918e-05	0.00160584	0.133827	5.51266e-05	0.000177375	0.0315897	0.000190619	3.61369e-05	0.00783068	0.000815425	0.00010625	0.0468953	8.50592e-05	0.00266163	0.00686878	0.000447176	0.0532263	0.000286425	0.0783901	0.000511626	6.35459e-07	0.00111784	0.0183696	0.000162608	0.000651172
6330STDY9479159_AGTTAAGTCAACCGCT-1	0.0124077	0.00180595	0.0133089	5.12207e-06	1.42589e-05	0.000478173	0.00071993	1.13354e-05	7.23806e-05	0.000619343	3.15473e-05	0.171589	0.000128003	4.7295e-06	3.43033e-05	3.33557e-05	3.60366e-05	8.81611e-05	0.0011678	0.001574	0.00524373	0.00122252	3.72106e-05	0.00186918	1.22413e-05	0.0007695	0.0397896	0.000503952	5.22917e-05	0.0855613	0.000237395	0.000204718	0.00183158	0.000383298	1.99432e-05	0.00487412	0.00298489	0.00213406	0.00709545	8.36647e-05	0.000125003	0.000269176	0.00630121	0.000416846	9.79813e-07	0.00320818	0.0373736	1.56194e-05	0.000496331
6330STDY9479159_AGTTACTCTATCGTGG-1	0.00329686	6.52702e-06	0.017528	1.83036e-05	3.13765e-05	5.5156e-05	0.000368189	1.57548e-05	2.36031e-05	7.62943e-05	0.000120441	0.250886	1.11256e-05	2.07484e-06	1.24904e-05	2.28096e-05	0.0180907	6.22796e-05	0.000103132	0.000529669	0.000627957	0.00017092	0.00127419	2.28215e-06	2.05229e-06	0.000721587	0.0355507	0.0127368	2.86091e-05	0.00419819	3.63965e-05	1.09569e-05	0.00096038	0.00656903	9.54995e-06	0.00154158	0.017161	0.000863478	0.00140419	0.000109069	4.70713e-05	0.000101173	0.0022634	0.000102813	2.35139e-06	0.00113196	0.0815667	6.84934e-05	0.00224121
6330STDY9479159_AGTTCCTACAGAATTA-1	0.0669527	0.076697	0.840957	0.00026365	0.00120732	0.00116459	1.18922	0.00235196	0.00299688	0.404447	0.00210679	8.90059	0.000713214	0.000394518	0.00543299	0.00160687	0.0599225	0.00793153	0.00545423	0.163667	0.00202386	0.00636047	0.00659474	0.000218676	0.0230991	0.145771	4.04936	0.00179094	0.00245818	1.27164	0.00364095	0.0054118	0.889902	0.0720196	0.000201264	0.929529	5.07031e-05	0.00793537	0.106957	0.00248669	0.000296912	0.00516698	0.92192	0.012098	0.00160196	0.000564325	0.00319475	0.0022592	0.0962827
6330STDY9479159_AGTTCCTATTTATGTT-1	0.0467533	0.0858737	0.253135	0.0016187	0.00493645	0.00335045	0.651303	0.135214	0.0144503	1.77743	0.00736678	10.0224	0.00176714	0.00227979	0.0551638	0.0054789	0.0030568	0.00647051	0.0131007	0.157137	0.00685988	0.00839741	0.00548386	0.00142099	0.0105143	0.106555	3.93662	0.00448308	0.00137277	1.55703	0.00487685	0.00520393	0.499452	0.0303486	0.000127002	0.735382	0.000434108	0.0111223	0.0876978	0.00916222	0.000839112	0.0171063	1.04459	0.0130455	5.17925e-05	0.00222419	0.017239	0.00463928	0.0591685
6330STDY9479159_AGTTTGGCCAGACCTA-1	0.107023	0.0169526	0.0928626	0.0026618	0.00554599	0.0211435	0.806154	0.0127063	0.02605	0.43621	0.0137613	6.45642	0.00545208	0.00215866	0.0361528	0.0109636	0.316074	0.0349335	0.0573167	0.202438	0.037992	0.0238649	0.0041278	0.000583519	0.00290414	0.120363	3.64917	0.00548842	0.0256768	1.12538	0.0160488	0.0238738	0.454742	0.054339	0.000290886	0.763924	0.00707108	0.0501422	0.167776	0.0203708	0.0248946	0.061141	0.890156	0.0506556	3.99322e-05	0.0423828	0.174233	0.00582603	0.0664336
6330STDY9479159_ATAAACGGACCCGTAA-1	0.129599	0.0190665	0.69216	0.00178504	0.00596661	0.0172134	0.700239	0.00491206	0.0158582	1.4467	0.00629323	8.3488	0.00793865	0.00247159	0.0263583	0.00496381	0.311044	0.0232847	0.0224782	0.293499	0.025914	0.0224527	0.057427	0.000968191	0.00851726	0.19019	6.1631	0.00492221	0.00700011	1.15706	0.0106863	0.0058175	0.570969	0.0539791	0.00017768	1.47472	0.00165768	0.0321308	0.169906	0.0131324	0.00872577	0.0122847	1.60025	0.0425026	0.000105805	0.0149593	0.053531	0.0040271	0.149247
6330STDY9479159_ATAAAGGCTCGGTCGT-1	0.0418424	0.0196959	0.354221	0.00482605	0.00372826	0.00143262	0.847511	0.000727946	0.00662423	0.241472	0.00433974	7.17349	0.000819197	0.00169386	0.0159068	0.00205671	0.00497138	0.00891074	0.00504386	0.148268	0.00271166	0.00420004	0.00666933	0.000206945	0.0104534	0.0964943	4.43094	0.00160212	0.000829205	1.66203	0.0122797	0.00181557	0.534945	0.0211596	2.85883e-05	0.37326	5.52436e-05	0.00649869	0.110907	0.00464103	0.000263448	0.00504262	0.748105	0.0083778	0.0150377	0.00101068	0.0292473	0.0102462	0.105461
6330STDY9479159_ATAACGCCGGAGGGTC-1	0.358404	0.453321	0.00629952	0.0107465	0.0145014	0.151619	0.0025354	0.275877	0.038248	0.0189498	0.727443	0.0125804	0.015089	0.0265608	0.0241865	0.0225537	0.00209602	0.0288811	0.0986876	0.272561	0.316076	0.0840853	0.134337	0.0149036	0.00571953	0.190413	0.316074	0.0818669	0.090482	0.425068	0.0653599	0.0146481	0.083513	3.39685	0.00778235	0.0424357	0.0351646	0.313396	0.349482	0.141826	0.00870617	0.878211	0.139326	0.412172	0.00427	0.332438	4.04146	0.00557683	0.0643729
6330STDY9479159_ATAACGGAGTCCAACG-1	0.0289888	0.00223295	0.459143	0.000353601	0.00126807	0.00140529	1.18288	0.00059862	0.00591991	0.644607	0.00174054	11.6303	0.007264	0.000683585	0.0292753	0.00153297	0.00166191	0.0105977	0.00671223	0.141888	0.00204344	0.00475545	0.0184909	0.000134757	0.00996281	0.0897222	4.20748	0.0022178	0.000514354	0.892449	0.00192448	0.00460376	0.487817	0.0126699	1.19132e-05	0.746579	4.33944e-05	0.0074174	0.0701208	0.00238408	0.000186833	0.00222488	1.13586	0.00830585	4.99016e-05	0.00056974	0.000541502	0.00364947	0.147556
6330STDY9479159_ATAAGTAGGATTCAGA-1	0.142949	0.00522035	0.120213	0.0034264	0.024257	0.0148576	0.0604154	0.0062319	0.0459733	0.0877263	0.0121753	1.84378	0.0122059	0.000812124	0.0173349	0.0103036	0.0209444	0.0229013	0.0311928	0.180551	0.232281	0.0232486	0.00407707	0.000536345	0.00335776	0.0995595	1.29147	0.0107607	0.0142484	0.470153	0.0226286	0.00195777	0.159656	0.0385082	0.000831593	0.577288	0.013933	0.106846	0.142097	0.0310997	0.0214685	0.0338908	0.803819	0.138393	0.0104821	0.0890997	0.567014	0.0045834	0.0565162
6330STDY9479159_ATAAGTTACCGCGACG-1	0.0172447	0.00218533	0.217394	0.00175776	0.00302547	0.00154635	1.0653	0.000331307	0.00389903	0.330651	0.00294911	7.84568	0.000510485	0.000247611	0.00635484	0.00199729	0.0027772	0.00451583	0.00229085	0.125759	0.00101952	0.0016164	0.000709078	1.93926e-05	0.0699445	0.095215	3.2589	0.00188056	0.00043526	1.02615	0.0566161	0.0253965	0.39537	0.0166254	1.50976e-05	0.689907	3.32268e-05	0.00373366	0.0574459	0.00191884	0.000106808	0.000991006	0.881081	0.00856272	4.0755e-06	0.000394171	0.000701263	0.00155901	0.0660558
6330STDY9479159_ATAATAGCTGTTGAAT-1	0.289131	0.0307468	0.0335947	0.00444839	0.0179327	0.143559	0.186231	0.00967393	0.0587897	0.0609105	0.0162835	0.533265	0.0360418	0.00620273	0.0434535	0.0264282	0.0267356	0.0405638	0.112802	0.195998	0.233186	0.114623	0.0173216	0.00538242	0.013079	0.126713	0.675383	0.0260947	0.0353604	1.00735	0.0467299	0.0104719	0.16721	0.0606993	0.00414812	0.36247	0.0484048	0.235456	0.373059	0.0700142	0.138984	0.177729	0.354598	0.241452	0.000281048	0.235133	1.21665	0.0136335	0.107039
6330STDY9479159_ATACGCCGGCGAAACC-1	0.759429	0.0991831	0.060119	0.427168	0.0973738	0.230608	0.0423791	0.0339322	0.0605348	0.048987	1.46516	0.202482	0.0401459	0.00668578	0.0289511	0.0371395	0.0127515	0.108873	0.185486	0.402127	0.727208	0.141773	0.40421	0.0115249	0.00690729	0.483551	0.686398	0.213554	0.224588	0.578339	0.0640001	0.0300613	0.201189	14.9267	0.00963953	0.269823	0.607743	0.87909	0.936421	0.0949727	0.0347909	0.226291	0.33581	0.837613	0.0018548	1.04589	6.94507	0.0273554	0.35865
6330STDY9479159_ATACGGAACGTCGTTT-1	1.49614e-05	3.32888e-07	2.48004e-07	5.65415e-07	8.69463e-07	4.49109e-07	2.64959e-08	1.46213e-06	2.24416e-06	8.16175e-08	5.64167e-06	6.09611e-07	1.50913e-07	3.13923e-07	4.75318e-07	1.0329e-06	1.22941e-07	1.69792e-06	1.82095e-06	2.90074e-06	2.07433e-05	5.07251e-06	6.0792e-08	2.14061e-07	1.74234e-07	2.59378e-06	1.02231e-05	7.5853e-07	2.159e-07	3.69105e-07	4.40709e-06	1.06719e-07	7.26804e-06	3.59642e-05	2.07073e-07	5.63839e-07	9.50149e-07	5.45377e-06	9.68982e-06	4.04359e-06	9.31235e-08	2.91996e-05	8.39881e-06	3.77346e-06	1.04352e-08	2.21451e-05	0.0256015	1.29339e-07	4.34795e-06
6330STDY9479159_ATACGGGTTTCGATTG-1	0.00919354	9.70376e-05	0.219334	0.00429622	0.00111032	0.000179128	0.387769	3.58428e-05	0.000452	0.0674418	0.00105303	3.73822	0.000103468	7.08307e-05	0.00243332	0.000164519	0.000141819	0.00142458	0.000765692	0.0417695	0.000434307	0.000383523	0.000101326	3.3117e-06	0.00267124	0.0301661	2.17016	0.00214764	0.000157422	0.441655	0.000315535	0.00137452	0.11206	0.0151982	7.3072e-06	0.37144	7.637e-06	0.00211697	0.0394478	0.000297557	1.6639e-05	0.000261209	0.622741	0.00221806	9.01761e-06	6.32148e-05	0.00223725	0.000575838	0.0426209
6330STDY9479159_ATACTAGCATGACCCT-1	0.185069	0.126558	0.188306	0.473573	0.356034	0.0398872	0.191628	0.233154	0.0137075	0.027807	1.72771	0.243168	0.00374785	0.00528012	0.0126453	0.00974986	0.00605541	0.279878	0.0307236	0.0393233	0.0390645	0.0383903	0.0051459	0.00845124	0.000708094	0.0379871	0.258216	0.0365225	0.00700762	0.029032	0.0183924	0.00276835	0.0696444	9.0553	0.00467147	0.222493	0.0837631	0.046005	0.0761244	0.0557834	0.00438054	0.197966	0.0327485	0.191875	0.00238373	0.138409	4.24034	0.387345	9.42981
6330STDY9479159_ATAGACAACGGGACCT-1	0.585881	0.0147505	0.024322	0.00781008	0.0182973	0.223448	0.00701194	0.00642994	0.0566445	0.250013	0.0146141	0.0212439	0.146949	0.0035711	0.0288872	0.0354985	0.0295061	0.0595006	0.200566	0.418229	1.30445	0.102009	0.0442895	0.00327992	0.00689597	0.358717	0.579753	0.0369983	0.140116	0.143862	0.0755967	0.0131224	0.126815	0.0583043	0.00782094	2.18188	0.0808952	0.358199	0.457	0.119299	0.558244	0.0612224	0.430024	0.223122	0.00426213	0.448989	1.95767	0.012831	0.0527567
6330STDY9479159_ATAGACGAAGAGAAAG-1	0.572238	0.105394	1.43735	0.0116739	0.0376042	0.0469202	2.01312	0.0211631	0.0490746	1.29827	0.0338587	20.0069	0.0312492	0.00478667	0.0484278	0.0240953	0.46698	0.104352	0.101413	0.477516	0.065641	0.0450436	0.0194967	0.00114524	0.0254301	0.346474	11.259	0.0181853	0.0548176	3.24815	0.0539473	0.0511442	1.41192	0.0817089	0.000910846	1.24007	0.0149247	0.0857892	0.392592	0.0675849	0.0543314	0.0505568	2.50846	0.0732789	0.00904805	0.0366717	0.0880383	0.0146652	0.113113
6330STDY9479159_ATAGAGTACTGGGACA-1	0.0307486	0.0279045	0.0194327	0.671731	0.259036	0.0155747	0.0673272	0.0393865	0.0094731	0.00899774	1.68662	0.00966029	0.000797729	0.000397555	0.00286982	0.00431471	0.0205575	0.0174992	0.0107529	0.0260706	0.0245618	0.00616031	0.00143936	0.000255707	0.0010384	0.0150493	0.0383633	0.15245	0.00137501	0.00884177	0.00783713	0.000888545	0.0221099	10.174	9.21843e-05	0.00943765	0.0112724	0.0209532	0.0258689	0.0314297	0.00109313	0.137431	0.03027	0.359075	0.000174324	0.0480976	1.2892	0.00596961	0.561072
6330STDY9479159_ATAGAGTTATCAACTT-1	1.59306	0.0417128	1.53528	0.0058915	0.00917684	0.0743005	0.277836	0.00926274	0.0558735	0.152422	0.0114846	7.34698	0.0207808	0.00520322	0.0403462	0.0330416	0.0118467	0.0366748	0.176657	0.3407	1.01336	0.0883559	0.0125254	0.0035443	0.00519966	0.263818	4.07668	0.0240686	0.114861	1.24742	0.0547427	0.0856563	0.295479	0.080781	0.00893253	5.37077	0.137401	0.383134	0.457796	0.0517482	0.0676058	0.0673759	0.870079	0.081899	0.0019019	0.442122	2.33808	0.0139301	0.117483
6330STDY9479159_ATAGGCGGCTATAGAA-1	0.162817	0.00666802	0.0178813	0.0023502	0.00802287	0.0376545	0.125655	0.00306054	0.0137565	0.163807	0.00162602	0.25492	0.0284019	0.0008958	0.0123061	0.0110096	0.82682	0.045296	0.0429886	0.0759233	0.0542384	0.0287176	0.00556248	0.00082976	0.00141708	0.0652101	0.571886	0.0131823	0.0140951	0.0928726	0.0144296	0.0406072	0.0660437	0.0202066	0.000707142	0.388855	0.0088097	0.113216	0.171074	0.00998102	0.454665	0.0200294	0.145617	0.0472119	2.19105e-05	0.0853373	0.39734	0.0111333	0.0538591
6330STDY9479159_ATAGGCTAGCTTCGCA-1	0.055635	0.0717215	0.0707731	0.00112148	0.00345392	0.00950433	0.601112	0.00362182	0.0116803	0.295364	0.122481	6.70057	0.00252374	0.00260432	0.0208591	0.00461914	0.0104857	0.0440632	0.0106029	0.185692	0.0190086	0.0078214	0.0054376	0.000446215	0.00891859	0.109481	4.11535	0.0116958	0.00166251	2.0535	0.00720879	0.0335811	0.579115	0.471798	0.000162028	1.20042	0.000874135	0.0223958	0.173041	0.0171188	0.00486478	0.0120236	1.58047	0.0551376	0.105353	0.00859267	0.204391	0.00908919	0.093779
6330STDY9479159_ATAGGGATATCCTTGA-1	0.41691	0.169919	0.0846287	0.00239486	0.0112355	0.0974874	0.409554	0.0331969	0.0917799	0.186974	0.0273512	3.12102	0.0464218	0.00605754	0.171534	0.0509072	0.0132818	0.0609883	0.16202	0.224372	0.196784	0.102784	0.0172083	0.00465418	0.00506412	0.198779	2.01019	0.0519296	0.0729935	3.67601	0.0721184	0.012843	0.321701	0.0603144	0.00648584	0.243533	0.0727148	0.348943	0.526145	0.0559599	0.0285698	0.139269	0.620471	0.160471	0.22676	0.355644	1.47602	0.00847257	0.0235012
6330STDY9479159_ATAGGTTGGGCAGATG-1	0.00592598	0.00487482	0.0794383	0.00652164	0.0020887	0.000254092	0.37815	4.86841e-05	0.000713621	0.0348195	0.00538674	4.00246	0.000274738	7.61764e-05	0.00330207	0.000154679	0.000348857	0.00291866	0.000761014	0.0475594	0.000355396	0.000441639	0.000295411	1.0694e-05	0.000405824	0.0416531	2.34251	0.0014473	8.49867e-05	0.528583	0.000378559	0.000243642	0.251606	0.0483364	7.9929e-06	0.382858	2.70376e-06	0.00109998	0.0162678	0.000674442	1.71492e-05	0.000289948	0.296469	0.00328749	4.624e-06	0.000130908	0.00758204	0.00139921	0.141125
6330STDY9479159_ATAGTGAAGCGTTCTC-1	0.0158274	0.000645833	0.170687	0.000528696	0.00135577	0.0207902	1.02127	0.0105387	0.00180811	0.621045	0.00140688	6.97902	0.000369083	0.000167278	0.00432487	0.000616866	0.00269901	0.0150895	0.00283612	0.0863573	0.00116546	0.00160106	0.00111946	2.33988e-05	0.00138557	0.0642678	3.79448	0.000500725	0.000233307	0.740158	0.00144726	0.00157444	0.471952	0.0570664	4.95011e-06	1.06545	3.89764e-05	0.00530682	0.0649323	0.00198215	8.96788e-05	0.00135332	0.877736	0.0068687	1.53807e-06	0.000185505	0.0011265	0.000748491	0.0731735
6330STDY9479159_ATATCTCCCTCGTTAA-1	0.0414824	0.000621607	0.113178	2.48429e-06	8.08932e-06	0.000309867	0.000141975	4.00589e-06	0.00012748	0.0123664	0.00350345	0.225922	0.000118646	2.79465e-05	0.00428649	6.35855e-05	1.32918e-05	4.19873e-05	0.00204435	0.00369328	0.000402359	0.000180197	1.6868e-05	1.01558e-05	0.000342162	0.00123785	0.118174	0.00620571	8.67735e-05	0.00770783	7.46786e-05	0.000411095	0.0014869	0.0270122	2.22408e-05	0.0784997	6.89627e-05	0.000618025	0.00225528	0.000466155	1.74912e-05	0.000313239	0.00401863	0.000976638	3.36283e-05	0.0011141	0.0606069	2.12493e-06	2.29631e-05
6330STDY9479159_ATATCTTAGGGCCTTC-1	0.00505473	0.000153948	0.0580093	0.00226456	0.00167031	0.000283265	0.564791	0.000237981	0.000852732	0.112768	0.0151486	3.73677	0.000112009	5.31678e-05	0.000949559	0.000216746	0.000211664	0.0019676	0.00165671	0.0421441	0.00118095	0.000552602	0.00160596	3.36261e-05	0.0213662	0.0272099	1.99155	0.000160186	0.000119153	0.402705	0.000507991	0.000269854	0.141543	0.0695414	7.01396e-06	0.109788	7.89521e-06	0.00130611	0.0187638	0.0013788	2.89658e-05	0.00110183	0.49838	0.00936506	2.09424e-06	0.000296997	0.0343066	0.00123119	0.210427
6330STDY9479159_ATATGTCTCCCTAGCC-1	0.25178	0.403164	0.00939406	0.000996829	0.00384567	0.0969617	0.00613524	0.00135808	0.00927069	0.00571451	0.0135832	0.0235759	0.0069655	0.000521499	0.0134134	0.0037257	0.0016725	0.012367	0.0258548	0.0908558	0.0812495	0.0287223	0.161643	0.000389565	0.0778366	0.0794454	1.09397	0.00319872	0.117937	0.442199	0.0103264	0.00665976	0.0348357	0.255766	0.000248284	0.140111	0.0194086	0.207696	0.193721	0.00705337	0.0215343	0.0419852	0.199665	0.0985287	2.27877e-05	0.0642256	0.369994	0.0018355	0.164568
6330STDY9479159_ATATTCAGTTAAACCT-1	0.145526	0.0169585	1.03276	0.0114992	0.00633892	0.0012643	0.688275	0.000244881	0.00281021	1.45315	0.031282	5.16106	0.00111486	0.000727287	0.0081204	0.00117985	0.00519681	0.00881787	0.0028451	0.0897975	0.000555531	0.00124689	0.000735898	3.62678e-05	0.00194041	0.0571928	2.99198	0.000768374	0.000384129	0.84846	0.0015358	0.0349308	0.317179	0.120148	0.00197509	0.584601	5.81265e-05	0.00301726	0.0392039	0.00302295	0.000851906	0.00761224	0.563227	0.00955097	5.62087e-06	0.000399341	0.011003	0.00328832	0.149731
6330STDY9479159_ATATTTAACCCTCAAG-1	0.00966201	0.000637445	0.00504774	0.000504519	0.00125695	0.00107161	0.147639	6.82368e-05	0.00128168	0.0761706	0.0116665	2.67479	0.000373651	3.79915e-05	0.000904617	0.000285925	0.0221956	0.0013284	0.00238328	0.0886682	0.0032469	0.000819861	8.44989e-05	6.12785e-06	6.1979e-05	0.0227268	1.27004	0.000363728	0.000267273	0.202534	0.000447812	0.00028108	0.0830384	0.0046092	2.95162e-05	0.028208	0.000233133	0.00258606	0.0198433	0.00348104	0.0202917	0.000445718	0.333636	0.00259413	1.56529e-06	0.00205542	0.0495255	0.00396578	0.0805185
6330STDY9479159_ATCAAACGAAGGTTTG-1	0.1048	0.123399	0.161406	0.00113872	0.00605558	0.00974422	0.487775	0.00215558	0.0221625	0.19389	0.00528019	5.76641	0.00653263	0.066565	0.101322	0.0190111	0.0172049	0.0136697	0.0207029	0.139449	0.0424926	0.0274795	0.0199137	0.00442266	0.0055706	0.129296	3.42873	0.00798462	0.0119672	3.99845	0.0112105	0.00742306	0.323116	0.0207433	0.000462174	0.315801	0.0269467	0.0514004	0.157581	0.0187197	0.00462083	0.0228232	0.882359	0.0193468	0.000110089	0.0355568	0.252906	0.00137786	0.00953669
6330STDY9479159_ATCAATCTGGGCTGCA-1	0.0238916	0.00301582	0.110877	0.00110895	0.00413046	0.00326094	0.630904	0.000392607	0.00865528	0.540901	0.00938211	9.53348	0.00225189	0.00719641	0.023279	0.00421389	0.00133259	0.017457	0.0120424	0.198955	0.00377616	0.00503485	0.00299484	0.000313111	0.00358854	0.133218	4.32564	0.00163553	0.000960339	0.941788	0.00385673	0.00635744	0.46229	0.0270317	1.96311e-05	0.582604	4.42661e-05	0.00983359	0.0883977	0.0044456	0.000556838	0.00156419	0.793196	0.0123568	1.94399e-05	0.00104481	0.0103962	0.0150363	0.0762282
6330STDY9479159_ATCAATGCCGTGGCTG-1	5.42729e-05	5.90896e-06	2.84438e-06	2.88873e-07	4.23917e-07	1.99321e-06	2.015e-07	1.15974e-07	1.89374e-06	1.69299e-07	2.85047e-06	1.36986e-05	7.15005e-07	1.67743e-07	5.09528e-07	9.07966e-07	1.60103e-07	6.96049e-07	4.82874e-06	7.50769e-06	9.58248e-05	5.41219e-06	3.93664e-07	2.37734e-07	6.8759e-08	6.60436e-06	0.000152463	1.47672e-06	3.4925e-07	2.76576e-07	1.764e-06	1.49583e-07	5.81846e-06	0.000331515	4.92509e-07	1.93003e-06	1.22549e-06	2.54956e-05	4.1224e-05	3.84376e-06	1.4438e-07	1.58251e-06	5.74262e-06	2.65248e-06	1.54369e-08	8.49206e-05	0.0447918	1.622e-07	1.54673e-06
6330STDY9479159_ATCACATTAGAATATC-1	0.00709675	8.1055e-05	0.00964501	0.00038829	0.000570776	0.000301272	0.00497855	5.34406e-05	0.000237503	0.0235666	0.0230049	0.865738	3.21509e-05	1.52148e-05	0.00017202	5.30448e-05	9.37093e-06	0.000221658	0.000233454	0.011492	0.00416883	0.000301028	0.000305976	1.05564e-05	1.85604e-05	0.00622043	0.206218	7.48622e-05	0.00133528	0.0130887	0.000130972	1.60037e-05	0.00966275	0.0292231	7.35804e-06	0.0203871	6.29949e-05	0.00334005	0.0048916	0.00210913	3.92631e-05	0.000855468	0.0290769	0.00122183	1.13637e-05	0.00199259	0.0977197	0.00263	0.0226271
6330STDY9479159_ATCACGTGCTAATTAA-1	0.849692	0.0058306	0.719527	0.00295679	0.00693482	0.00642025	0.868727	0.00101407	0.00696133	0.531191	0.0137483	10.3404	0.00292505	0.00148595	0.0101221	0.00397773	0.0154924	0.010344	0.0312726	0.233789	0.0102137	0.00686049	0.00198459	0.000127206	0.00155812	0.146372	5.80635	0.00262063	0.0190165	0.923801	0.0071005	0.0676604	0.476375	0.0399584	0.000343214	1.59436	0.000703035	0.0140704	0.208921	0.0063828	0.0017544	0.00791474	1.98528	0.0584067	7.24879e-05	0.00552977	0.0270593	0.00384869	0.151686
6330STDY9479159_ATCACTTCATCCTCGC-1	0.0287422	0.00206547	0.000387061	6.21559e-05	0.000330596	0.0379381	0.000515819	0.00178881	0.00604182	0.00366939	0.504486	0.00166431	0.00128716	0.000730893	0.0176858	0.0026521	0.00148731	0.00388569	0.0102347	0.0189992	0.0126287	0.00763575	0.00313416	0.000210356	0.0821938	0.0175638	0.0336715	0.0035761	0.00735109	0.143312	0.00382868	0.00142155	0.00744168	0.0116081	0.000169935	0.0118337	0.00260187	0.0131034	0.0300717	0.0228993	0.000717199	0.74104	0.0260239	0.54185	2.20729	0.107424	0.996045	0.000308176	0.000654446
6330STDY9479159_ATCAGACGGCACGCCG-1	0.0385174	0.019028	0.32375	0.000216423	0.000749179	0.00105381	0.606035	0.0028821	0.00427476	0.411691	0.00386003	8.6176	0.000510044	0.00142534	0.0162226	0.00152212	0.00777917	0.00411909	0.00444518	0.124197	0.00114381	0.00265575	0.0355759	0.000122797	0.0342723	0.069067	4.88051	0.00119358	0.00144565	0.57663	0.00162985	0.00308299	0.45816	0.0284138	0.000215528	0.828442	4.3652e-05	0.00483707	0.0545374	0.00302988	0.00159363	0.00521233	0.7524	0.0106686	1.33028e-05	0.000446357	0.00822505	0.00624974	0.183003
6330STDY9479159_ATCAGCTCGTCCACTA-1	0.0454043	0.0131948	0.0326084	0.0162407	0.0103467	0.0117641	0.501582	0.00704199	0.00679787	0.248484	0.0222235	3.63274	0.00460291	0.000264703	0.00924659	0.0069817	0.0359032	0.0100894	0.0273238	0.0779333	0.0164477	0.00800764	0.00230972	0.000357855	0.0244016	0.0665051	1.91354	0.00127669	0.00222234	0.243832	0.00417221	0.00582357	0.136998	0.20415	6.73513e-05	0.646545	0.00185641	0.025763	0.0730911	0.00793124	0.00939795	0.0515538	0.319226	0.0172652	0.000136918	0.0195844	0.166637	0.00371417	0.306617
6330STDY9479159_ATCAGGTCGCCATTGC-1	0.00115582	1.4045e-05	0.0016226	1.82632e-06	3.45503e-06	2.44589e-05	0.000245492	1.76593e-05	8.96084e-06	0.000796694	3.13477e-05	0.196214	9.41671e-06	2.88525e-06	2.72713e-06	3.65026e-06	2.98314e-06	0.00108844	2.35369e-05	0.000644064	0.000489306	9.95761e-05	8.75387e-06	9.21369e-06	1.24869e-06	0.000369165	0.0181866	5.25034e-06	7.14416e-06	0.000141005	1.13412e-05	1.30746e-05	0.00439932	0.00074669	2.00414e-06	0.000221063	1.03677e-05	0.000300691	0.00105749	1.39176e-05	9.28897e-06	5.8039e-05	0.00120695	4.77489e-05	5.02675e-05	0.000506667	0.0151234	0.000121082	0.00106695
6330STDY9479159_ATCAGTAGGCAGGGAT-1	0.0460939	0.000546585	0.190153	0.00172363	0.0044816	0.0002281	0.283683	4.57198e-05	0.000413582	0.143819	0.00713404	2.32016	0.000885015	0.000120418	0.00474624	0.000125575	0.000135993	0.00169568	0.00123486	0.0452754	0.000462746	0.000517721	0.000814	1.20528e-05	0.00973196	0.0191741	1.69014	0.000334543	0.00166593	0.275305	0.000698203	0.00491191	0.125275	0.130648	8.7343e-06	0.453352	1.97816e-05	0.00129444	0.0242509	0.000584817	3.03862e-05	0.00466832	0.186772	0.0033486	1.32628e-06	0.000187923	0.0128258	0.00292559	0.0734236
6330STDY9479159_ATCATCCAATATTTGT-1	0.00792648	0.0827864	0.110704	0.0570203	0.00578295	0.000211056	0.245985	3.97333e-05	0.000456031	0.0540041	0.00814721	3.52309	0.000171732	4.73083e-05	0.00112039	0.000126802	0.000177144	0.00242726	0.000719882	0.0267869	0.000292659	0.000697744	0.000128729	1.78065e-05	0.000247034	0.0129971	1.6287	0.000223243	6.9739e-05	0.407627	0.000232764	0.000281954	0.144877	0.0325483	6.18243e-06	0.664453	1.25807e-05	0.00083473	0.0144877	0.000536219	1.70043e-05	0.000489242	0.300493	0.00169363	5.68475e-07	0.000149635	0.0103347	0.00148572	0.073243
6330STDY9479159_ATCCAATGGAGGGTCC-1	0.042103	0.152099	0.0212656	0.671087	0.755976	0.0218709	0.208763	0.0235922	0.0156728	0.00557107	1.21783	0.403243	0.0018496	0.0130313	0.00367297	0.0170117	0.0412369	1.07792	0.0119116	0.0227709	0.0500457	0.0193986	0.00238843	0.0188148	0.000267384	0.0205761	0.157818	0.0203416	0.00670499	0.0550374	0.00876412	0.000984131	0.0714346	0.540868	0.00172797	0.0498115	0.261525	0.0237498	0.0470219	0.152021	0.0107396	0.0169081	0.0423242	0.0207456	0.0167781	0.0841079	3.97021	9.25957	8.2043
6330STDY9479159_ATCCAGAGCAACAACC-1	0.205929	0.0113432	0.122001	0.00219917	0.0105285	0.0754255	0.686262	0.00329091	0.0542215	0.280396	0.0109291	8.01301	0.0319065	0.00331444	0.0544664	0.0245765	0.32739	0.0630175	0.107795	0.328807	0.122868	0.0463104	0.0425836	0.00191449	0.0137474	0.236422	5.19745	0.0210461	0.0175709	1.62276	0.0413876	0.0170235	0.600941	0.134926	0.00119165	0.669582	0.0226266	0.171871	0.411667	0.0340835	0.0336797	0.0341664	1.2086	0.103319	0.00017953	0.107834	0.426043	0.00721237	0.0656038
6330STDY9479159_ATCCAGGATTCGTGAA-1	0.0206557	0.0100072	0.15328	0.00785088	0.033576	0.00121127	1.1176	0.00177109	0.00479126	0.148239	0.00779237	7.79947	0.000555554	0.00048871	0.0167274	0.00184585	0.0471176	0.026192	0.00290146	0.111781	0.00125068	0.0041961	0.00245332	4.80828e-05	0.00896906	0.0805938	4.37395	0.00319851	0.00113741	0.6813	0.00175567	0.0859346	0.686296	0.0269672	1.79529e-05	1.0685	2.0207e-05	0.00531989	0.0558123	0.00300995	0.000330332	0.0023984	1.07225	0.00907017	4.60941e-06	0.000329565	0.00233011	0.00614489	0.162371
6330STDY9479159_ATCCCATCCACAGCGC-1	0.00284267	1.9334e-06	0.000130053	1.33097e-06	3.41774e-06	7.14874e-05	0.000626929	4.59395e-06	0.000127029	2.8206e-05	6.09544e-05	0.0765894	3.14705e-06	0.00039746	2.63151e-05	5.83837e-05	4.86922e-06	2.46833e-05	8.42934e-05	0.000689507	0.000418813	4.50749e-05	3.46383e-05	6.95026e-06	2.4739e-06	0.000304188	0.0493531	1.9938e-05	4.93284e-06	0.000347358	3.96919e-05	4.11585e-05	0.000277721	0.000185141	3.77168e-06	0.000210121	1.91421e-05	0.000580212	0.00133637	9.9338e-05	1.88912e-05	0.000203237	0.000765155	4.29337e-05	0.000208685	0.00212273	0.073165	3.04736e-06	4.51705e-05
6330STDY9479159_ATCCTACCTAAGCTCT-1	0.016766	0.00599498	0.142939	0.00434879	0.00296448	0.000795708	0.582852	0.0151023	0.00232466	0.458923	0.00222495	5.45824	0.000311928	0.000225291	0.0094908	0.000618983	0.000648393	0.00506511	0.00411206	0.159186	0.000938446	0.0013889	0.00111782	1.69089e-05	0.00136339	0.0532525	3.52264	0.000576926	0.000680878	0.512878	0.00110912	0.000914959	0.269581	0.015898	2.97339e-05	0.527827	1.90731e-05	0.00473732	0.0403854	0.0021508	4.85193e-05	0.000753153	0.684185	0.00505544	7.76753e-06	0.000261632	0.00519159	0.00304198	0.0714612
6330STDY9479159_ATCCTGCGTGGAATGG-1	0.133485	0.00349506	0.971663	0.000579264	0.00221785	0.000786787	1.35349	0.0141323	0.00737327	0.208364	0.00262297	10.0595	0.000522312	0.00128994	0.0624558	0.00211673	0.00403677	0.00749864	0.00673334	0.09826	0.00232907	0.0068798	0.00485883	0.000350829	0.0579763	0.091227	3.86736	0.00147478	0.00122341	0.951583	0.0017982	0.0241471	0.428378	0.0162701	2.69428e-05	0.637843	8.55905e-05	0.00768068	0.0647038	0.00228699	0.000314896	0.0285217	0.965004	0.00820098	8.01259e-06	0.000557774	0.00135687	0.00510319	0.0797508
6330STDY9479159_ATCGACCCAATACAGA-1	0.0923938	0.110197	0.153626	0.00173394	0.00738026	0.0103604	1.81728	0.00237859	0.0312222	0.28498	0.0138437	11.4657	0.0145511	0.0022216	0.0495184	0.0102529	0.00816471	0.0362391	0.0240452	0.327966	0.0311713	0.0187636	0.0381939	0.0582284	0.0138459	0.244209	6.32793	0.00398035	0.00419726	2.80357	0.0124679	0.00967499	0.754355	0.0700325	0.000279608	0.500477	0.00171514	0.0579998	0.526284	0.0156939	0.00900134	0.0174868	1.44387	0.0362813	8.46211e-05	0.017004	0.143794	0.00795969	0.0999267
6330STDY9479159_ATCGACTCTTTCCGTT-1	0.0962339	0.00275892	0.0178061	0.00010509	0.000636271	0.0272379	0.101377	0.00179528	0.0114933	0.215745	0.000935102	0.843988	0.00948186	0.000481959	0.0188407	0.00575865	0.116505	0.0138017	0.0186128	0.110149	0.0449795	0.018045	0.00315391	0.000320381	0.00115871	0.103148	1.13087	0.00307627	0.00628334	0.0871602	0.0127074	0.00584753	0.138556	0.0109018	0.000274906	0.749788	0.00355472	0.157446	0.170771	0.00980659	0.143202	0.0142757	0.216813	0.0310967	1.41333e-05	0.0319679	0.19982	0.00167195	0.00841713
6330STDY9479159_ATCGCACGCCGGGAGA-1	0.156503	0.0296517	0.189931	0.00794416	0.0163208	0.0311862	2.0061	0.00407949	0.0298519	0.32837	0.0159363	12.9935	0.0117179	0.00556393	0.0440244	0.0121078	0.109297	0.0279964	0.052907	0.623663	0.0382386	0.0213282	0.00815992	0.000908632	0.0149105	0.340585	8.74522	0.0097587	0.0056251	1.33264	0.0167493	0.0243133	0.96252	0.0581474	0.000366828	1.38953	0.00313251	0.112707	0.444653	0.0207327	0.0427111	0.0341581	2.3789	0.103612	0.000112732	0.0290073	0.108957	0.00992708	0.193511
6330STDY9479159_ATCGCTGCGTGCAGCA-1	0.0865496	0.0490293	0.00296164	0.014989	0.00388991	0.00985973	0.00338627	0.00154771	0.00635434	0.0110849	0.0156294	0.305512	0.00179455	0.000355544	0.0060774	0.00660963	0.00136023	0.00331715	0.0370999	0.0358726	0.38133	0.016208	0.00167261	0.000256025	0.000467262	0.0439298	0.248269	0.00469208	0.0290727	0.0849384	0.00502996	0.000477266	0.0230602	0.0365358	0.000178123	0.276278	0.0104203	0.18561	0.0826579	0.00739611	0.00662072	0.0139338	0.039789	0.0195817	2.75903e-05	0.0956684	0.79769	0.00267174	0.0849753
6330STDY9479159_ATCGGCAAGCAGTCCA-1	0.0129797	0.000224297	0.00128946	0.000816762	0.00365976	0.00129514	0.00355706	0.000150199	0.000842636	0.000711383	0.000528805	0.293342	0.000107613	4.92133e-06	0.000196757	0.000541856	0.00139721	0.000378296	0.00591503	0.0150021	0.0301276	0.00155108	0.000406505	3.36985e-05	0.000150874	0.00883269	0.152478	0.000231579	0.000444871	0.046693	0.000729885	9.94504e-05	0.00527147	0.00163903	1.55662e-05	0.0823799	0.008781	0.00614833	0.00828618	0.0011303	0.000329795	0.00778706	0.0129023	0.00162561	3.40984e-07	0.00841784	0.152784	7.13074e-05	0.00538626
6330STDY9479159_ATCGTGGAAAGTCTGG-1	3.38243e-05	6.2025e-08	2.74559e-06	4.02795e-07	9.31188e-07	1.53002e-06	9.53229e-07	1.93506e-07	3.09257e-06	2.39164e-07	3.87533e-06	4.1142e-05	4.42903e-07	4.62758e-07	4.84463e-07	2.04723e-06	2.82208e-07	1.30616e-06	3.01467e-06	7.95791e-06	1.24649e-05	5.15284e-06	1.78511e-07	2.18692e-07	9.25686e-08	3.8935e-06	4.97681e-05	1.19322e-06	6.05961e-07	3.85023e-07	4.8051e-06	1.12239e-06	6.01661e-06	0.000167531	2.4325e-07	4.12798e-06	2.9169e-06	7.85687e-06	2.96615e-05	5.94465e-06	4.95922e-07	1.53502e-06	1.47554e-05	6.95936e-06	2.875e-08	6.57993e-05	0.0307523	2.47744e-07	3.33261e-06
6330STDY9479159_ATCGTTCACTTTCGCC-1	0.0550623	4.55065e-06	0.0630119	5.03866e-07	8.50308e-07	6.30868e-05	1.68696e-05	1.29759e-06	1.05522e-05	0.000118538	1.05307e-05	0.0834935	3.33047e-06	2.0001e-06	4.7217e-06	8.35268e-06	7.45172e-06	6.54171e-06	0.00296052	0.000379523	0.00891557	0.000160426	4.32775e-06	2.9458e-06	2.26783e-06	0.000743537	0.0277997	1.65306e-05	4.73299e-05	8.28416e-05	2.75259e-05	2.6446e-05	0.000116939	0.000440108	7.43173e-07	0.00363701	0.000101328	0.00084295	0.00156226	3.23992e-05	6.50347e-06	8.11308e-05	0.00170576	0.00016036	1.34471e-05	0.00238089	0.0490926	7.65332e-07	3.92757e-06
6330STDY9479159_ATCTCCCTGCAATCTA-1	0.0994996	0.360071	0.157385	0.000874441	0.00254052	0.00727314	1.06929	0.00265174	0.0103059	0.219154	0.00607268	6.08721	0.00186973	0.00301608	0.0152164	0.00376373	0.00342978	0.0184521	0.0344987	0.146159	0.0144032	0.00888488	0.00596857	0.000256067	0.00193557	0.0921637	3.3121	0.00334383	0.00468856	0.891	0.00639845	0.00422246	0.379506	0.0380927	0.000762917	0.47432	0.00164517	0.0413225	0.20124	0.00633751	0.00438233	0.0229729	1.21459	0.136149	0.110398	0.0245574	0.134409	0.00235102	0.0687574
6330STDY9479159_ATCTGACATGGAAGGA-1	0.0362233	0.00610331	0.00203196	0.0594913	0.00128809	0.00762475	0.0289397	0.00352601	0.00248437	0.0861603	0.00326051	0.506974	0.000617637	0.000109133	0.0034695	0.00144327	0.00271743	0.0115087	0.0060314	0.0189668	0.0300422	0.00495288	0.00124517	0.000117619	0.00462867	0.0155741	0.269492	0.00102056	0.00461372	0.0378414	0.00188217	0.000376672	0.0356579	0.0170566	3.96217e-05	0.022794	0.00274293	0.0194892	0.028699	0.00272938	0.00706783	0.00930926	0.0661028	0.00641247	2.93044e-06	0.0213451	0.163775	0.0434292	0.0140688
6330STDY9479159_ATCTGCACCTCTGCGA-1	0.215242	0.00468439	0.133567	0.0179945	0.0131776	0.0552675	0.354011	0.00274486	0.0211368	0.33209	0.0351468	6.89313	0.00843609	0.00149972	0.0236919	0.0115016	0.00577867	0.0216026	0.046136	0.281069	0.205221	0.0333746	0.0205108	0.00101183	0.00936991	0.217289	4.04504	0.00745448	0.0175564	1.0724	0.030192	0.0123535	0.408974	0.45373	0.00118707	1.16239	0.0093211	0.110267	0.292358	0.0337248	0.0217406	0.0168522	1.01381	0.0943797	9.6569e-05	0.0953485	0.605033	0.00658637	0.230688
6330STDY9479159_ATCTGGTTAAGACTGT-1	0.11787	0.00308852	0.736171	0.000335842	0.000966333	0.0295399	0.485661	0.00921821	0.00298785	0.21336	0.00212798	8.56902	0.000379866	0.000302494	0.00556453	0.000965874	0.00329989	0.00481598	0.00910113	0.173874	0.00356816	0.00301486	0.00234137	9.16592e-05	0.0104697	0.133001	4.49285	0.000992208	0.000656145	1.03747	0.00173864	0.00866436	0.288351	0.021447	1.91137e-05	0.560539	0.000191773	0.00556632	0.0531887	0.00353844	0.000302551	0.00325934	0.96176	0.010243	7.38674e-06	0.000857921	0.0020441	0.000849213	0.0319292
6330STDY9479159_ATCTTGACTTGTCCAA-1	0.105431	0.0102016	0.00504261	0.00209118	0.0236883	0.0962167	0.0040753	0.00206819	0.0129974	0.0347418	0.0108685	0.500332	0.005558	0.00466368	0.0104435	0.00719273	0.0191145	0.0130089	0.0590423	0.0578288	0.258886	0.0239404	0.0089061	0.00184219	0.00210121	0.0660405	0.310942	0.0397969	0.015439	0.214314	0.00872881	0.00221126	0.044835	0.0721338	0.00241501	0.458991	0.0123344	0.101628	0.120267	0.0192868	0.00795753	0.0198676	0.0953115	0.0447725	0.000136357	0.0858784	0.60798	0.00507522	0.0689853
6330STDY9479159_ATGACGCGTTCTATCC-1	0.00754014	0.000499518	0.036132	2.41612e-05	0.000123231	0.0516001	0.299751	7.24662e-05	0.00504113	0.0737995	0.00115998	2.03438	0.000121544	7.45192e-05	0.00271389	0.0233381	0.000240759	0.001192	0.00068419	0.0354307	0.00107303	0.00113634	0.000320716	1.46529e-05	0.0455721	0.0172043	1.00488	0.00170713	0.00423728	0.514616	0.000339033	0.00108598	0.084281	0.00305599	4.52833e-06	0.286315	7.7053e-05	0.00133529	0.0134035	0.000571011	5.5454e-05	0.000382401	0.263538	0.00367959	1.89005e-06	0.000570166	0.0112353	7.06357e-05	0.00204222
6330STDY9479159_ATGACTATCAGCTGTG-1	0.00920349	0.000181743	0.0016675	1.77041e-05	1.80787e-05	0.000349645	4.75879e-06	0.000102439	5.84763e-05	2.40039e-05	0.00083872	0.000329345	1.63488e-05	2.23272e-05	4.40518e-05	2.78875e-05	0.000412234	0.0259217	0.000201253	0.0017413	0.00219693	0.000362969	6.56249e-06	8.41593e-06	1.38378e-06	0.00101098	0.0119058	0.00136642	8.09056e-05	0.000140118	0.000279684	1.35892e-05	0.000584704	0.0131643	6.9511e-06	0.000636797	0.000361223	0.00308599	0.00293101	0.000248035	2.30525e-05	0.000490052	0.00100489	0.000160912	3.77763e-06	0.00743752	0.14184	6.84081e-05	0.00806856
6330STDY9479159_ATGATGCAATGGTACA-1	0.0141246	0.000874795	0.195553	0.00446404	0.00505755	0.000415095	0.653676	0.0006829	0.00196954	0.148215	0.00490268	7.27499	0.000331581	0.00077338	0.022449	0.000973753	0.00175818	0.00564845	0.00282334	0.088184	0.000733026	0.00175356	0.0488038	1.70779e-05	0.00165419	0.0501758	3.24483	0.00298389	0.000385853	0.876035	0.0013221	0.0215699	0.423168	0.017283	1.89723e-05	0.78287	1.61163e-05	0.00237163	0.0432782	0.00116375	0.000102619	0.00278539	0.818134	0.00616205	0.00355589	0.000165631	0.00149591	0.00203858	0.101515
6330STDY9479159_ATGCACTACCGCATTG-1	0.0617133	0.204152	0.0331109	2.55638	1.55286	0.023983	0.0107064	0.0380995	0.015934	0.0116156	3.1844	0.584861	0.00174838	0.00979664	0.00618069	0.0221613	0.00235434	0.760976	0.00941926	0.0267614	0.0434074	0.0163698	0.00104497	0.00516018	0.000921288	0.0165379	0.177772	0.0988563	0.00171024	0.0212018	0.00823804	0.00202363	0.0699631	4.56269	0.0034125	0.196497	0.00699232	0.0305716	0.0453466	0.119952	0.00402229	0.0332977	0.038164	0.141723	0.00191199	0.10877	4.83098	1.24015	15.838
6330STDY9479159_ATGCATGATCCAGGAT-1	0.0669582	0.0999156	0.34156	0.00241717	0.00312424	0.00422255	1.24831	0.00627064	0.0129584	0.309191	0.00671753	8.2218	0.00209948	0.00299486	0.0417083	0.00623948	0.107957	0.0172563	0.016884	0.205914	0.0059433	0.00788477	0.0103163	0.000221171	0.0298904	0.135412	6.02985	0.00252114	0.00261352	1.77122	0.00714512	0.00704578	0.639333	0.0378806	0.000145034	0.602384	0.0178543	0.0147545	0.143802	0.0103583	0.0013046	0.0238929	1.46383	0.0263149	0.0656601	0.00252202	0.0149664	0.0126116	0.12517
6330STDY9479159_ATGCCAATCGCTCTGC-1	0.00740896	1.85454e-05	0.00027829	6.2443e-06	7.91174e-06	0.000174273	1.12923e-05	6.08728e-06	6.8045e-05	0.00554849	0.000407845	0.074632	2.7148e-05	1.0663e-05	2.34492e-05	4.70185e-05	4.58822e-06	0.000175805	0.000422295	0.00126104	0.00824175	0.00220852	8.57428e-05	7.09976e-05	7.25763e-06	0.000905134	0.0110499	9.09138e-05	0.000346174	0.00148053	4.7502e-05	1.74757e-05	0.00174625	0.0126534	3.87542e-06	0.0176413	0.00015716	0.00479852	0.00570147	0.000325342	9.78945e-05	0.000452357	0.00251475	0.000496692	2.6713e-06	0.00413213	0.0503273	3.52444e-05	0.000778582
6330STDY9479159_ATGCCGGTCTTGCATA-1	0.385098	0.447947	0.425651	0.000411067	0.00220017	0.0681407	0.137002	0.00691994	0.0249089	0.118965	0.0030838	2.54784	0.00637107	0.000978183	0.0721043	0.00950041	0.0120394	0.028935	0.0316838	0.116093	0.0588288	0.0338911	0.0130209	0.000739009	0.00484594	0.0724622	1.54988	0.00905499	0.0646279	1.4771	0.0149398	0.0196327	0.192445	0.0150095	0.00116684	0.449604	0.0174903	0.0610629	0.148292	0.0160892	0.0163266	0.0969772	0.370839	0.0644768	0.000138109	0.0828667	0.463177	0.00120564	0.00438228
6330STDY9479159_ATGCCGGTTGATGGGA-1	0.0016011	5.83901e-05	0.00038798	4.1404e-05	3.3932e-05	0.000168387	0.000472234	2.87068e-05	9.0507e-05	0.00986134	0.00373743	0.448231	9.80097e-05	2.50218e-05	9.78151e-05	5.19347e-05	1.13393e-05	0.000185071	0.000137884	0.00117062	0.000653301	0.000398546	1.22403e-05	2.94566e-05	4.14347e-06	0.000653897	0.0745985	0.00320683	3.59671e-05	0.0161266	7.53617e-05	1.50078e-05	0.00199495	0.00568371	2.87907e-05	0.00437489	4.07297e-05	0.000456112	0.00132051	0.00031189	1.60957e-05	7.49644e-05	0.0163994	0.00802051	6.55735e-06	0.000526079	0.0492292	9.20625e-05	0.0135689
6330STDY9479159_ATGCGACAGTCCCATT-1	0.0824833	0.253495	0.131535	0.00225298	0.00576258	0.00719102	0.868801	0.00261952	0.0130942	0.168027	0.00622374	5.59164	0.00386132	0.000870659	0.0281173	0.00522454	0.0610155	0.0355254	0.0194069	0.193833	0.0399092	0.0139303	0.00755355	0.000475939	0.00707259	0.122516	4.29386	0.00554681	0.0080738	3.35194	0.00589509	0.00485755	0.48497	0.0387346	0.000347636	0.223193	0.00282339	0.0440345	0.179849	0.0124751	0.00327863	0.019453	1.29567	0.0194345	7.40397e-05	0.0255599	0.270285	0.0100951	0.0831481
6330STDY9479159_ATGGAGCAGGCCGTGA-1	0.0264882	0.00209661	0.27992	0.00666044	0.00762923	0.000918073	0.714422	0.000376666	0.00254751	0.236649	0.0267103	6.68775	0.000712468	0.000191458	0.00642426	0.0017025	0.00482898	0.0132708	0.00345088	0.0914121	0.00144683	0.00312579	0.00355	7.91801e-05	0.009121	0.0756346	3.91788	0.00186733	0.0022982	0.729836	0.00198084	0.00438224	0.422715	0.0622881	1.18694e-05	0.589076	3.49719e-05	0.00574597	0.0804204	0.0024153	0.000193332	0.00150973	0.922771	0.00962434	8.49738e-05	0.000583373	0.0174344	0.0058745	0.28137
6330STDY9479159_ATGGATCCGGCGTCCG-1	0.00273978	2.45768e-05	0.0105202	9.17702e-05	1.05079e-05	0.000108214	0.0211402	3.03683e-05	5.2011e-05	0.077722	0.000195766	0.789863	5.60325e-05	2.07366e-06	5.23016e-05	3.64139e-05	8.05972e-06	7.71201e-05	0.000201274	0.00664338	0.000378909	0.000188268	1.06376e-05	5.497e-06	1.14905e-05	0.00682857	0.898248	0.000136325	4.21408e-05	0.113934	5.82451e-05	3.8164e-05	0.0356672	0.020355	1.92454e-06	0.088974	2.24713e-05	0.000936963	0.00464919	0.000119141	0.000808552	0.000210118	0.0738855	0.00107699	1.57341e-07	0.000247339	0.0123279	2.24656e-05	0.00030878
6330STDY9479159_ATGGATTGACCAAACG-1	0.0419378	0.00880689	0.294134	0.00375544	0.00705321	0.00234562	0.940177	0.00149886	0.00749987	0.208744	0.0109714	10.4027	0.00439166	0.00113332	0.0198716	0.0030463	0.140453	0.0235255	0.00917545	0.276303	0.00603417	0.00652215	0.0216858	0.000427524	0.0220385	0.147452	5.40598	0.00622771	0.00104499	1.41069	0.0126043	0.0478639	0.664229	0.0680375	0.000143473	0.540458	0.000196862	0.0102682	0.0834647	0.0110262	0.00084895	0.00679432	1.54403	0.0205767	7.07678e-05	0.00193395	0.0169834	0.00857645	0.174878
6330STDY9479159_ATGGCAGCATTACGAT-1	0.000523441	6.71615e-06	9.09343e-06	3.36575e-06	4.30215e-06	2.69936e-05	1.73589e-06	7.33846e-06	1.86278e-05	1.11222e-05	5.95654e-05	7.77385e-05	3.55268e-06	1.11858e-06	8.02168e-06	7.59086e-06	0.00177741	3.08518e-05	3.53774e-05	8.93702e-05	0.000480558	5.62178e-05	1.76413e-06	1.78771e-06	4.13151e-07	0.000176972	0.00146522	9.55796e-06	3.75616e-06	1.00681e-05	2.27439e-05	3.21239e-06	0.000102954	0.00117799	1.75945e-06	9.89029e-06	2.28216e-05	0.000395397	0.00709878	2.972e-05	6.8229e-06	8.89208e-05	9.98523e-05	2.26706e-05	2.21933e-07	0.000469861	0.04211	2.97512e-06	0.000193314
6330STDY9479159_ATGGCTGGAAATGGCC-1	0.00332666	3.6953e-05	0.00102401	0.000342406	0.00349035	7.259e-05	0.00349328	9.10945e-06	2.44176e-05	0.00280857	7.73744e-05	0.322181	7.66504e-06	7.21296e-06	1.18871e-05	2.15744e-05	3.58435e-06	6.93213e-05	0.000125399	0.000514713	0.000551056	0.000255444	1.33181e-05	2.43361e-05	9.39009e-06	0.000368315	0.027651	3.73002e-05	0.000258077	0.00452096	0.000118661	2.89785e-05	0.002359	0.000587038	1.26672e-06	0.00239648	0.00119558	0.00061087	0.00224856	5.24383e-05	1.86362e-05	0.000540596	0.00319828	6.75589e-05	0.000654362	0.000864449	0.0445405	8.48802e-05	0.00392472
6330STDY9479159_ATGGGACCTGCTGAAC-1	0.000686298	9.45043e-07	3.74055e-06	2.73802e-06	3.60051e-06	0.000225804	4.71237e-07	4.74655e-06	1.05502e-05	1.71634e-06	5.63634e-05	1.44794e-05	2.99743e-06	9.27989e-07	4.89012e-06	5.49401e-06	0.00481197	9.97486e-06	0.000892682	0.000854749	0.00038088	4.45632e-05	1.22076e-06	2.66434e-06	1.56484e-06	0.000422989	0.00751258	9.19285e-06	8.37758e-06	1.32453e-05	0.000281974	0.000900406	7.89587e-05	0.0130992	4.63674e-06	7.52891e-06	3.50952e-05	0.00130613	0.00202847	4.76252e-05	1.80997e-05	0.000137798	0.000138343	4.23299e-05	5.82268e-07	0.000873301	0.0952959	6.11489e-06	2.31861e-05
6330STDY9479159_ATGGGTGTATACCTCC-1	5.15208e-05	8.6869e-07	1.74609e-06	2.30776e-07	5.4469e-07	2.0446e-06	2.48479e-07	1.77027e-06	9.54722e-06	9.07e-07	1.97098e-05	5.52549e-05	1.46653e-06	1.46649e-06	1.53674e-06	5.90782e-06	4.6883e-07	2.13944e-06	2.19088e-06	8.12031e-06	0.000131593	1.93057e-05	4.45657e-07	3.15916e-07	1.53067e-07	5.97018e-06	6.9557e-05	1.30943e-06	1.71396e-06	1.76964e-06	4.2726e-06	3.61384e-07	1.55099e-05	0.00010782	3.13337e-06	1.9248e-06	2.87e-06	1.4958e-05	5.32512e-05	8.8722e-06	6.62956e-07	5.55509e-06	2.62388e-05	6.39377e-06	2.39071e-08	7.27799e-05	0.0391225	3.013e-07	3.93314e-06
6330STDY9479159_ATGTGAAAGCCTAATG-1	0.39925	0.399741	0.040383	0.016584	0.0845793	0.122443	0.324597	0.0441943	0.0682706	0.415635	0.125	2.03083	0.057107	0.00564863	0.0480264	0.0431473	0.126636	0.0642402	0.131418	0.289161	0.399685	0.124208	0.0523791	0.00822874	0.00905265	0.240072	1.3167	0.09042	0.0899217	1.09163	0.0636217	0.0226996	0.249048	0.0652905	0.0104041	0.180171	0.0670875	0.331632	0.43408	0.130518	0.107046	1.09202	0.525308	0.195255	0.00101787	0.42555	2.99313	0.0140383	0.0389603
6330STDY9479159_ATGTGCATCCGACGCA-1	0.00761262	0.000847516	0.000210575	0.000691606	0.000197999	0.00878994	0.00184125	0.0696873	0.00123715	0.000115956	0.454661	0.00414599	0.000171864	2.50764e-05	0.000172829	0.00043303	0.012715	0.000624736	0.00414172	0.00387723	0.00855438	0.00131883	4.61227e-05	1.96797e-05	6.8043e-06	0.00229299	0.0103935	0.000480508	0.00161347	0.00844746	0.0982611	6.48043e-05	0.00293614	0.845622	4.51247e-05	0.000527538	0.311736	0.00751852	0.01536	0.0404742	0.000485172	0.253234	0.00281454	0.0834322	8.54101e-05	0.265799	3.53719	0.000151148	0.00177014
6330STDY9479159_ATGTGGACATCTTGAT-1	0.106485	0.174286	0.0739895	0.773676	0.813171	0.0318524	0.104378	0.0500275	0.043225	0.0515936	1.84186	0.815685	0.00661336	0.15035	0.0187543	0.0313714	0.08997	0.82175	0.0380763	0.0716581	0.120756	0.0554239	0.036696	0.0947024	0.0015609	0.0459896	0.47569	0.507844	0.0114652	0.194972	0.0274813	0.0129886	0.126556	0.419284	0.11457	0.302047	0.0310237	0.0695403	0.0901195	0.312285	0.0107488	0.0304333	0.154361	0.0775833	0.067116	0.144745	5.89954	8.79958	9.06692
6330STDY9479159_ATTAAACATGCGGACC-1	0.0247691	0.0442387	0.142743	0.0162072	0.00409561	0.00389482	1.38661	0.0025537	0.00634033	0.264531	0.0150886	10.2305	0.00311825	0.00228983	0.0161632	0.00251416	0.00883524	0.0274842	0.00525692	0.194745	0.00293396	0.00353799	0.0166274	0.000110528	0.0154847	0.102312	4.25307	0.00270862	0.000774179	1.04327	0.00250884	0.00621786	0.604766	0.0502957	3.67382e-05	0.754531	7.74618e-05	0.00630211	0.0926198	0.00485552	0.000363653	0.00453597	1.18966	0.0303714	1.40146e-05	0.000664306	0.00359211	0.0105365	0.0754503
6330STDY9479159_ATTAATACTACGCGGG-1	0.319279	0.0209074	0.23675	0.00104906	0.00456886	0.203501	0.0316199	0.0144798	0.0358632	0.164536	0.0056529	0.020069	0.0631532	0.00237628	0.0254349	0.0247162	0.100211	0.0267855	0.067926	0.172975	0.218165	0.0985652	0.0395507	0.00451802	0.00439135	0.139381	0.285399	0.0278238	0.0692559	0.392996	0.0434447	0.0872021	0.0958289	0.0552843	0.00320504	0.15663	0.0353835	0.31008	0.378318	0.0518184	0.157399	0.0942849	0.13479	0.137154	0.00179366	0.358356	1.59723	0.00736274	0.0234321
6330STDY9479159_ATTAATGAACCAGTCG-1	0.0198504	0.000758041	0.269926	0.00492398	0.00931888	0.000645061	0.9097	0.00025601	0.0014243	0.249932	0.00152255	8.77915	0.00055561	0.000187322	0.00617455	0.000485377	0.000767214	0.0054209	0.00330813	0.0839184	0.00107283	0.00111391	0.000923923	2.65681e-05	0.0220773	0.0674948	3.15136	0.000786427	0.00026388	0.467681	0.00130323	0.171819	0.479976	0.028221	5.594e-06	0.473483	1.09945e-05	0.00298735	0.0425837	0.00119297	5.0106e-05	0.000679756	0.743698	0.00612938	6.70327e-06	0.000206393	0.00172248	0.00351553	0.111547
6330STDY9479159_ATTAATTCGGTCACTC-1	0.074697	0.00178353	0.103613	0.00184181	0.0036449	0.029368	0.881277	0.00249193	0.0180606	0.131065	0.00263696	5.04913	0.00228697	0.000988228	0.0838145	0.00587516	0.274378	0.010212	0.0182352	0.111104	0.0396586	0.00856225	0.000756423	0.000145163	0.000548444	0.0752538	3.04075	0.00232049	0.00871131	0.538872	0.0133322	0.00628211	0.225386	0.0211795	0.000155268	0.288167	0.00266088	0.0448348	0.103466	0.00531502	0.00923293	0.00931368	0.384196	0.0186395	3.04337e-05	0.0315376	0.156101	0.00259024	0.0198542
6330STDY9479159_ATTACAACTACCGGCC-1	0.00314959	8.15806e-07	0.00298249	6.31317e-07	1.29427e-06	5.28731e-05	3.5425e-05	1.77489e-06	9.08711e-06	3.77841e-06	6.99308e-06	0.00618383	1.99402e-05	9.445e-07	3.8133e-06	4.94271e-06	2.97548e-05	1.51244e-05	3.16629e-05	0.000241956	0.000342059	5.56556e-05	1.73263e-06	8.78335e-07	9.66415e-07	0.000142221	0.0111588	1.87074e-05	6.30665e-06	6.791e-05	4.90311e-05	0.0173483	9.29316e-05	0.000152715	1.63568e-06	0.000489716	1.65549e-05	0.000280756	0.00137042	1.13008e-05	2.0668e-05	3.96817e-05	0.00285062	9.79232e-05	1.13016e-07	0.000794503	0.0264028	7.42094e-07	1.11979e-05
6330STDY9479159_ATTACGCGCTGGCAGG-1	0.0594867	0.0886207	0.00972416	4.96337	1.43011	0.0189601	0.44871	0.0327031	0.0165377	0.0067129	2.29689	0.623686	0.00191586	0.0233183	0.00454639	0.0283159	0.0152264	1.86324	0.0128654	0.0570845	0.0852875	0.0525387	0.00552124	0.0858263	0.000646397	0.0510892	0.255269	0.0332781	0.00465055	0.0282355	0.0345142	0.00276405	0.108134	0.528693	0.00699438	0.0336571	0.124273	0.0420929	0.0618137	0.168544	0.00582677	0.0190228	0.0686204	0.0736176	0.00809817	0.163544	5.37388	6.91365	11.9455
6330STDY9479159_ATTACTTACTGGGCAT-1	0.0116338	0.00915921	0.0177098	0.0020921	0.00101302	0.000537662	0.312332	4.17172e-05	0.00106218	0.109371	0.00104458	3.05676	0.00256876	5.34172e-05	0.00156635	0.000270254	0.000286592	0.00416947	0.00181664	0.146048	0.000838375	0.00126333	0.00955678	8.57289e-05	0.00731443	0.0730022	3.16838	0.00210992	0.000108751	0.407533	0.000394023	0.00136731	0.175796	0.0135855	1.1174e-05	0.221966	2.26446e-05	0.00661875	0.0850922	0.000483354	0.000150603	0.000345735	0.421182	0.00266847	2.70022e-06	0.000306263	0.00509817	0.000273398	0.01882
6330STDY9479159_ATTAGATTCCTCAGCA-1	0.00672523	0.00018061	9.55827e-05	1.1374e-05	2.18481e-05	0.000478388	6.79919e-06	3.10543e-05	0.000208344	5.62811e-05	0.000701786	6.20993e-05	0.000173874	2.37829e-05	9.29975e-05	0.000189893	5.8424e-05	0.000110811	0.00117121	0.00183346	0.0208519	0.00261485	1.6372e-05	5.44123e-05	5.31978e-06	0.00325137	0.00853226	0.000111683	0.000202252	0.000766829	0.000250659	6.14142e-05	0.000601004	0.0032277	3.40136e-05	0.0154915	0.0451136	0.0134482	0.0272794	0.000433703	0.000169059	0.000419413	0.00302883	0.000836874	2.42735e-05	0.00522366	0.148006	6.6333e-05	0.0038332
6330STDY9479159_ATTAGGCGATGCTTTC-1	0.0317873	0.0087929	0.0938383	0.00235554	0.0178446	0.0021117	0.61811	0.000762429	0.00767937	0.281867	0.00919389	6.92809	0.000951919	0.0067944	0.0357637	0.00301595	0.0145269	0.0113475	0.00983452	0.172501	0.00528675	0.00406036	0.00253138	0.000133486	0.00735904	0.124436	3.62159	0.00132565	0.000981144	0.716889	0.00471535	0.00426833	0.467848	0.0851894	6.32536e-05	0.50053	0.000117259	0.0151224	0.20475	0.00452477	0.00289804	0.00856352	1.16798	0.0174796	9.78082e-06	0.00270072	0.0190778	0.00350422	0.0433423
6330STDY9479159_ATTATACTTTGCTCGT-1	0.00243592	0.00022274	0.00561766	0.000830399	0.00094599	3.1051e-05	0.0101107	1.54268e-05	6.46266e-05	0.00307665	0.000268169	0.568716	4.09415e-06	3.33114e-05	0.000187507	4.7386e-05	0.00312037	9.51455e-05	0.000130876	0.00201827	0.000379132	0.00166881	0.00857134	9.92886e-05	7.54167e-05	0.00242269	0.153741	0.000912345	1.08347e-05	0.0849012	3.56062e-05	1.37169e-05	0.00588854	0.0122764	1.81434e-06	0.0264521	2.00446e-05	0.000504309	0.00368797	4.10322e-05	1.24163e-05	0.105864	0.0174171	0.00017088	3.19822e-05	0.000265679	0.0163526	1.05075e-05	0.000680605
6330STDY9479159_ATTATGAGACCCAATT-1	0.000603448	4.55163e-07	2.17718e-05	5.98874e-06	6.63863e-06	1.59121e-05	4.94169e-07	2.17953e-06	5.92847e-06	6.38375e-07	5.73974e-05	5.5683e-06	3.63738e-06	6.97214e-07	3.32288e-06	5.80753e-06	3.11782e-06	1.9107e-05	1.85573e-05	4.56413e-05	0.000229705	3.257e-05	7.35497e-07	1.10871e-06	5.28985e-07	3.10776e-05	0.000411512	1.30485e-05	9.50149e-06	6.32836e-06	4.07913e-05	1.35934e-06	8.10541e-05	0.000430162	1.62533e-06	8.97322e-06	6.00424e-06	0.000107117	0.000361304	1.12112e-05	3.08826e-06	1.5242e-05	5.05497e-05	1.57136e-05	0.000134079	0.000488051	0.0829866	0.0212344	0.00246009
6330STDY9479159_ATTATTATGTCCGTCA-1	7.32225e-05	3.02345e-06	3.03817e-06	1.90174e-06	4.25193e-06	2.74958e-06	5.14406e-07	2.01255e-06	6.60815e-06	1.75625e-06	1.01637e-05	5.00919e-06	2.34673e-06	2.19257e-06	2.93845e-06	3.86866e-06	1.33897e-06	1.27661e-05	1.04277e-05	1.3415e-05	5.96978e-05	0.000903362	8.71479e-06	0.00146485	3.43906e-07	1.05469e-05	9.89359e-05	3.45855e-06	3.52126e-06	1.52543e-06	2.96991e-06	1.25948e-06	1.8956e-05	3.29679e-05	0.000164823	2.00289e-05	3.86286e-06	3.03385e-05	6.36504e-05	1.33727e-05	1.11828e-06	1.5871e-05	1.12928e-05	1.64035e-06	2.61667e-08	6.90414e-05	0.0124	2.83805e-06	0.00150959
6330STDY9479159_ATTCAGGACCTATTTC-1	0.0275774	0.0010569	0.0283012	0.00153507	0.000551617	0.00179758	0.000128091	0.000118272	0.000902184	0.0085356	0.00436671	0.0837559	3.3316e-05	4.84082e-06	0.000256844	0.000576643	0.000119336	0.000483758	0.00128132	0.00514003	0.0107131	0.00115593	2.84765e-05	8.6063e-06	1.62673e-05	0.00799204	0.100028	0.000147468	0.000561724	0.0714544	0.000254402	0.000234473	0.00286015	0.000968437	4.3921e-06	0.0588489	0.00748998	0.00499157	0.0137937	0.00111183	0.000720449	0.00204824	0.00510657	0.00173513	1.24781e-06	0.0109126	0.105277	3.27322e-05	0.00112703
6330STDY9479159_ATTCATATACTGTCCA-1	0.047992	0.0215092	0.278944	0.000348804	0.00116283	0.0111465	0.681759	0.000748778	0.0221259	0.110314	0.0054317	5.8957	0.0171464	0.00100897	0.0295967	0.00690067	0.0329953	0.0132545	0.0140643	0.192195	0.00881622	0.008181	0.00434681	0.000164855	0.00294262	0.119131	4.75444	0.00752857	0.00184212	2.34565	0.0170559	0.00806118	0.414462	0.0385169	6.05351e-05	0.591679	0.00103806	0.0242177	0.11914	0.0059157	0.00138875	0.00780111	0.88418	0.02593	0.00493027	0.00549074	0.035561	0.00119089	0.0126784
6330STDY9479159_ATTGAAGATCTTAGTG-1	0.551375	0.00828359	3.08829	0.00142018	0.00260314	0.00135599	1.2617	0.000543404	0.00842666	0.662454	0.0039787	11.5731	0.00087435	0.0036609	0.0186448	0.00350693	0.0613958	0.00898863	0.0103226	0.117354	0.00185896	0.00449892	0.00126116	8.32555e-05	0.00554028	0.0861813	4.42608	0.00184253	0.00195367	0.643784	0.00243748	0.0209429	0.488071	0.0198518	9.66242e-05	1.35355	0.000281035	0.00744768	0.0814766	0.00354627	0.00452318	0.0163798	0.816676	0.00671042	1.71188e-05	0.000981332	0.00151334	0.0056017	0.0976031
6330STDY9479159_ATTGATGAGTCCTAAC-1	0.457574	0.0225562	0.0393161	0.00871745	0.0147366	0.217119	0.017107	0.0174842	0.099282	0.0255892	0.539417	0.102605	0.0135983	0.0037963	0.0473399	0.0382283	0.0109975	0.0788402	0.132261	0.241057	0.558726	0.105271	0.13856	0.0049136	0.00215705	0.161867	0.361171	0.0307583	0.421158	0.125244	0.0420388	0.0110888	0.104631	0.0407255	0.00548834	0.103388	0.118135	0.576031	0.960474	0.15124	0.0325333	0.278951	0.263452	0.702235	0.0018417	0.854283	5.74907	0.0425807	0.190942
6330STDY9479159_ATTGCCTATTAGACCG-1	0.00144202	5.13989e-06	3.3025e-05	2.31383e-06	2.69936e-06	7.51815e-05	0.05399	8.47733e-07	2.82496e-05	3.38231e-05	0.000116887	0.0115085	8.77263e-06	1.28579e-05	1.75995e-05	6.23614e-06	7.04603e-06	2.82141e-05	5.29752e-05	0.000496566	0.000725873	6.95164e-05	2.27245e-06	2.4433e-06	1.27436e-06	0.000309321	0.00762765	4.1971e-05	3.06895e-05	0.000287002	2.52963e-05	7.87712e-05	0.000297598	0.0247254	2.50065e-06	0.000298238	2.00294e-05	0.000413629	0.00122653	6.18699e-05	3.23305e-05	0.000120346	0.00087313	0.000124766	4.77784e-08	0.00122761	0.208774	6.51425e-07	7.82107e-06
6330STDY9479159_ATTGCTGCTCCTCCAT-1	0.141628	0.00694412	0.193715	0.00515254	0.00490402	0.0250989	1.28141	0.00201768	0.0445037	0.245695	0.010867	8.90317	0.0112061	0.00258934	0.0305431	0.0112259	0.0390565	0.0343554	0.0424894	0.269123	0.0794225	0.0242791	0.00522646	0.000793847	0.00323187	0.194543	4.01592	0.0179332	0.0122524	2.09697	0.0190522	0.00802761	0.373765	0.0316241	0.000431353	0.273631	0.00809192	0.0797629	0.219647	0.0256142	0.0317765	0.0298685	1.24141	0.0478562	0.000341809	0.0738295	0.432734	0.00646907	0.12586
6330STDY9479159_ATTGTCGCAATACCTT-1	0.00491559	1.47261e-05	0.0701213	1.06968e-05	9.23234e-05	8.86551e-05	0.025682	8.86089e-06	4.11511e-05	0.0145964	0.000408601	0.178934	1.18313e-05	6.95939e-06	3.63643e-05	3.49254e-05	9.42163e-06	2.55599e-05	0.000157405	0.00462881	0.000498166	0.000207613	8.7816e-06	5.94811e-06	1.2736e-05	0.00069567	0.0392926	0.000476908	1.11689e-05	0.0174895	3.75815e-05	3.19393e-05	0.000885124	0.000912579	1.4998e-06	0.00242	7.25624e-05	0.000710401	0.00222236	0.000256506	1.19238e-05	0.000122802	0.00918735	0.000155235	3.69103e-07	0.00109629	0.0785436	9.33553e-06	0.00178429
6330STDY9479159_ATTTCATTATTTCGCG-1	0.0049776	0.00295689	0.000859429	9.38041e-06	1.57635e-05	0.000201766	0.00350552	8.39875e-05	5.91457e-05	0.0218038	0.000191989	0.387101	3.45422e-05	2.83825e-06	6.61089e-05	3.72056e-05	4.90909e-05	0.000120718	0.000286971	0.00265011	0.0021418	0.000963477	0.00306688	1.95719e-05	4.84999e-05	0.00154342	0.139493	4.55805e-05	6.18087e-05	0.0189861	4.28159e-05	2.33071e-05	0.00813789	0.00384077	1.83134e-05	0.0175888	3.35123e-05	0.00241448	0.00956427	0.000247728	5.0086e-05	0.00503926	0.0241593	0.000234971	4.76842e-05	0.00143669	0.0187663	3.65534e-05	0.00110655
6330STDY9479159_ATTTCCGGGTTCTGCG-1	0.00945651	1.14483e-05	0.0473475	1.04403e-05	1.30556e-05	2.89711e-05	0.0010896	5.24074e-06	1.34385e-05	0.000285346	6.8798e-05	0.276709	1.22186e-05	2.4145e-06	6.35005e-06	6.86838e-06	4.30072e-06	0.00177519	0.000100596	0.000880777	0.000264318	0.000123803	3.4934e-06	1.4046e-05	3.21332e-05	0.000617101	0.0597118	2.81997e-05	9.63271e-06	0.00130589	4.94062e-05	6.77808e-05	0.000756346	0.000439976	9.51115e-07	0.00329953	2.73609e-05	0.000631999	0.00153426	1.33371e-05	1.02028e-05	8.4311e-05	0.00282422	0.000151451	2.93367e-07	0.000935879	0.038797	1.51726e-05	0.0203644
6330STDY9479159_ATTTGCGCGAGTAGCT-1	0.0139208	0.000226559	0.129871	1.17433e-05	6.46177e-05	6.50595e-05	0.0149638	1.04547e-05	7.21927e-05	0.00202172	0.000116581	1.07373	0.000163114	2.62352e-05	0.000124626	3.71827e-05	0.000591535	0.000257705	0.000158559	0.00601529	0.000334499	0.00050865	0.00101037	0.000721396	0.000584255	0.0020165	0.608677	6.85492e-05	2.82907e-05	0.148895	5.50571e-05	0.000712929	0.0238216	0.00214406	6.68538e-06	0.0417488	1.80807e-05	0.00110137	0.00388704	0.000100868	1.51141e-05	0.000166777	0.0571896	0.000609769	7.44347e-07	0.000327386	0.0144609	1.13922e-05	0.000495102
6330STDY9479159_ATTTGTTCCAGGGCTC-1	0.329848	0.056035	0.0822474	0.0008445	0.00542192	0.163075	0.253013	0.0172642	0.0727413	0.0530046	0.0075034	3.33722	0.0212382	0.00456856	0.299787	0.0291914	0.0614053	0.0311923	0.103143	0.252837	0.226936	0.0767975	0.0110253	0.00239856	0.00387678	0.185774	1.23353	0.0440467	0.0575131	1.18229	0.0770009	0.0150897	0.202399	0.035853	0.00340519	0.133912	0.0693085	0.218616	0.575035	0.0552861	0.0409805	0.112691	0.43623	0.122544	0.0664354	0.322569	2.0161	0.0108832	0.0326006
6330STDY9479159_CAAACGAGTATCGCAG-1	0.037979	0.0273762	0.558552	0.000330172	0.00187528	0.0020029	1.26028	0.00067853	0.00256089	0.405444	0.00138496	9.55739	0.000982981	0.000354435	0.00526259	0.000701785	0.00618683	0.0162386	0.0059451	0.177197	0.00179791	0.00240792	0.0028005	4.06972e-05	0.0725635	0.101912	4.31347	0.0044274	0.00269941	0.963971	0.00245457	0.00292788	0.613675	0.0110739	3.68001e-05	0.834541	0.000125566	0.0058821	0.0837297	0.00207612	0.000883856	0.00162705	0.827491	0.00875829	1.52567e-05	0.00045194	0.000433376	0.00464942	0.158595
6330STDY9479159_CAAACGGTCGCACTTT-1	0.0771203	0.00302718	0.187604	0.657121	0.700088	0.0216367	0.0334221	0.0364234	0.0127091	0.0109464	1.53737	0.835947	0.00264996	0.015854	0.00539734	0.0150985	0.042152	1.5938	0.0177905	0.0356648	0.0473321	0.0241898	0.000760512	0.00499961	0.000154076	0.0318036	0.334076	0.0115267	0.00763397	0.0595888	0.0102677	0.00206175	0.0872354	0.691286	0.0022364	0.108117	0.013189	0.0358234	0.0496246	0.0965854	0.0073991	0.0148142	0.057725	0.0359092	0.0109643	0.12942	4.98838	1.99336	20.5994
6330STDY9479159_CAAACTACGATAGAGA-1	0.012461	0.000121061	0.106566	1.74855e-05	7.78391e-05	9.0334e-05	7.59953e-05	3.96163e-06	3.54726e-05	0.000528166	9.29307e-05	0.0760717	9.89071e-06	3.3964e-06	2.02788e-05	1.21024e-05	2.01331e-05	5.5602e-06	0.000114882	0.000134132	0.000449275	0.000240292	1.1932e-06	2.42386e-06	1.13878e-06	0.000184027	0.0139741	6.11656e-05	0.000205884	4.59239e-05	2.95869e-05	8.30996e-06	0.00011659	0.000526568	5.83553e-07	0.0165012	2.62426e-05	0.000736459	0.00202916	0.00108917	3.39263e-05	0.00024363	0.000475786	0.000231693	0.00191376	0.0015023	0.130067	6.72592e-07	2.17246e-05
6330STDY9479159_CAAAGATTATTGGGCC-1	0.000124307	1.5847e-06	3.11338e-06	0.000925933	1.33277e-05	1.14763e-05	4.01799e-07	5.69043e-07	1.27347e-05	2.11971e-06	6.96421e-05	4.70139e-06	6.00776e-06	1.87204e-06	2.64072e-06	9.70321e-06	1.97152e-06	2.93374e-06	2.76791e-05	2.5781e-05	0.000151661	2.1286e-05	3.06428e-07	3.03068e-07	1.53808e-07	4.55131e-05	0.000541541	6.41399e-06	1.12755e-05	9.49316e-06	1.28539e-05	1.31356e-06	1.30962e-05	6.84039e-05	6.00495e-06	5.42567e-06	6.90362e-06	0.000123679	0.000268437	0.000149733	2.07132e-06	5.14767e-06	7.45469e-05	1.99026e-05	7.0099e-07	9.88851e-05	0.0124332	3.86797e-07	2.99156e-05
6330STDY9479159_CAAATCTCTCACAAGG-1	0.0674561	0.0892297	0.0112437	5.25863	2.64075	0.0385597	0.0284742	0.046015	0.0229512	0.0528267	3.18556	0.79919	0.00404429	0.00371872	0.00884726	0.0251221	0.0290795	0.838424	0.016861	0.0447	0.0505912	0.0294375	0.00686732	0.00215493	0.000875819	0.0348445	0.23848	0.0328855	0.0174479	0.0954369	0.016783	0.00532623	0.131532	4.59375	0.00472547	0.217567	0.0143755	0.0662186	0.0752586	0.0998895	0.0135625	0.0599784	0.0879904	0.177502	0.000266069	0.179411	5.16796	1.43408	19.3329
6330STDY9479159_CAAATGTCCTTCCGTG-1	0.02964	0.117097	0.151693	0.000803167	0.00160456	0.00228952	1.01749	0.00183223	0.00633019	0.273809	0.00396397	6.8011	0.00080985	0.00168306	0.0350042	0.00323082	0.0747717	0.0109559	0.0076013	0.149059	0.00296002	0.00387396	0.00881491	0.000163021	0.00532195	0.117996	4.28141	0.00253685	0.00185589	0.945387	0.00277165	0.00660824	0.52153	0.0334832	3.44374e-05	0.612742	0.000147988	0.00729424	0.0607291	0.00337095	0.00131154	0.0106166	0.974464	0.0122253	0.10477	0.00106142	0.00788787	0.00310077	0.0915031
6330STDY9479159_CAAATTGTCAGCAAGC-1	0.028177	0.000547904	0.0216729	0.000675137	0.0134689	0.00233027	0.086585	0.000123101	0.0016241	0.0934574	0.00361673	2.66855	0.000400055	4.39037e-05	0.00174367	0.000429649	0.0100715	0.0111342	0.00323994	0.0409881	0.0129328	0.00413706	0.000420111	0.000157631	0.000261079	0.0292314	1.96831	0.00104395	0.00257869	0.33059	0.00162168	0.00176762	0.165081	0.0372981	1.14536e-05	0.180498	0.000504724	0.0134725	0.0277065	0.00194109	0.000975113	0.00402898	0.472141	0.00965989	2.91647e-05	0.00851496	0.0876687	0.000868084	0.0458239
6330STDY9479159_CAACTATATCGAATGC-1	0.00703763	3.7917e-05	0.000747329	5.88913e-06	1.2313e-05	0.000684553	0.00914614	5.58683e-05	0.000133772	0.000935072	0.000209034	0.612626	3.85435e-05	3.18239e-05	0.000137811	4.3144e-05	0.0230377	0.00400182	0.000938815	0.00259543	0.00216677	0.000620645	1.27929e-05	2.78321e-05	2.1316e-05	0.00227011	0.157585	5.27686e-05	3.76444e-05	0.00523153	8.83936e-05	0.0494417	0.00620752	0.00207611	5.38863e-06	0.00292632	0.000187807	0.00395709	0.0059801	0.000166783	0.000142851	0.00164485	0.0207752	0.000675663	1.27835e-05	0.00410483	0.0696697	5.6459e-05	0.00432736
6330STDY9479159_CAACTGCTCATCCGAT-1	0.121616	0.128121	0.00583406	0.0298719	0.0284813	0.0510209	0.0868093	0.00918311	0.02601	0.0213647	0.374866	0.431944	0.00856412	0.00170226	0.0133078	0.0265035	0.024579	0.0177488	0.0315093	0.0676564	0.101668	0.0446526	0.0765122	0.0070506	0.00368291	0.0517639	0.221569	0.0299104	0.0160621	0.406451	0.0368444	0.00257972	0.0448424	0.251008	0.00656125	0.0182605	0.0403366	0.0878258	0.144636	0.0830634	0.0126593	0.611466	0.0859403	0.181477	0.0699413	0.357818	3.5713	0.0121402	0.169791
6330STDY9479159_CAAGCAACGTCGGAGT-1	0.0842029	0.0187842	0.0542175	0.560271	0.739912	0.0465898	0.188132	0.0272213	0.0268088	0.00809967	2.70742	1.15605	0.00506592	0.00327	0.00801896	0.0242054	0.0520871	0.745169	0.0335082	0.0576754	0.096599	0.0381585	0.00334524	0.00388854	0.000296583	0.0593492	0.397357	0.0115992	0.0083412	0.101214	0.0663339	0.00350463	0.117867	4.66406	0.0312439	0.0371771	0.03141	0.079077	0.138063	0.0926009	0.0171239	0.0429771	0.0860114	0.152913	0.000658775	0.211314	5.91958	2.99454	27.9739
6330STDY9479159_CAAGCACCAAATGCCT-1	0.0612699	0.27454	0.00535117	0.0463031	0.026291	0.0494607	0.00605654	0.0169732	0.00703256	0.035737	1.85332	0.0485665	0.007817	0.00289395	0.00605206	0.00330766	0.0101711	0.114532	0.0239429	0.0300353	0.0591044	0.014908	0.00718107	0.00140311	0.00144887	0.0484617	0.140806	0.470962	0.00731182	0.0289303	0.0092148	0.00190647	0.0542967	11.7806	0.000201006	0.0361177	0.115309	0.0803613	0.0647489	0.0219355	0.00145804	0.214267	0.0516762	0.408152	0.00141445	0.0914032	2.28074	0.00256795	0.398836
6330STDY9479159_CAAGGATCGCATGTTC-1	0.0408223	0.0052047	0.281925	0.00589556	0.00560823	0.00353373	0.811556	0.00256759	0.00678365	0.68368	0.0264259	8.54573	0.00177799	0.000467386	0.0174731	0.0022322	0.00750504	0.0176889	0.00733134	0.260486	0.00297211	0.00425091	0.00386217	0.000122467	0.00544902	0.179704	5.05805	0.00118303	0.00083177	0.828624	0.00377009	0.00637861	0.671805	0.245921	8.82011e-05	0.801621	0.000156795	0.0116117	0.0963714	0.00736258	0.000761554	0.0095971	0.968687	0.0195107	2.21741e-05	0.0014642	0.0184876	0.00362565	0.0871831
6330STDY9479159_CAATAAACCTTGGCCC-1	0.0360697	0.00708523	0.494921	0.00350512	0.00496802	0.0021823	1.45659	0.000674826	0.00478321	0.580886	0.00360661	12.0056	0.00155271	0.00104221	0.0109234	0.00215905	0.00404981	0.0113869	0.0071074	0.197966	0.00215466	0.00736799	0.0170966	0.000199804	0.0450927	0.13215	5.14194	0.0047563	0.00321194	1.10616	0.00536697	0.00384277	0.677122	0.037689	2.14188e-05	1.06835	8.29825e-05	0.00825536	0.0804292	0.00366142	0.000505373	0.0082658	1.29293	0.0117471	8.72219e-06	0.00110527	0.000561257	0.00438868	0.137856
6330STDY9479159_CAATATTCTTGACCTA-1	0.0119278	0.000669375	0.119123	0.000891095	0.001218	0.00122713	0.4521	0.000253754	0.00106082	0.136215	0.000612989	5.33154	0.000122091	5.84575e-05	0.00211994	0.000525115	0.000425517	0.00225715	0.00296756	0.0687408	0.0005746	0.0016641	0.00112255	3.66119e-05	0.00310632	0.0396842	3.18588	0.000342836	0.000104127	0.511304	0.00145497	0.10064	0.301887	0.00973859	3.29425e-06	0.668507	7.05153e-06	0.00179151	0.034767	0.00110807	1.91625e-05	0.000692978	0.833867	0.00611522	1.94415e-06	0.000105313	0.000441712	0.000497418	0.0103795
6330STDY9479159_CAATCCCTATACCAGC-1	0.000118339	6.35923e-07	2.57481e-05	1.32064e-06	1.83722e-06	7.67479e-06	1.07749e-06	8.35934e-07	1.00417e-05	8.96231e-07	3.25304e-05	0.000458148	5.97963e-06	7.73612e-07	1.16129e-06	2.012e-06	5.46908e-07	4.77161e-06	6.24536e-06	1.9013e-05	7.74153e-05	3.65898e-05	5.15771e-07	1.38177e-06	6.57783e-07	2.71143e-05	0.000711393	0.00651252	2.20944e-05	0.000780411	5.83191e-06	8.66169e-07	5.5216e-05	0.0223297	8.48193e-07	1.12696e-05	7.11953e-06	4.06985e-05	0.000123602	1.33026e-05	2.39266e-06	6.83582e-06	5.90794e-05	1.13006e-05	2.94055e-08	0.000131969	0.0126242	1.77212e-06	4.8317e-05
6330STDY9479159_CAATGGAATCTACATA-1	0.00197052	1.21322e-06	0.000133845	4.85365e-06	2.13249e-05	5.46313e-05	2.20499e-05	3.85273e-06	2.15002e-05	0.0149257	7.13117e-05	0.0781483	1.49659e-05	1.12741e-06	4.36706e-06	1.38909e-05	2.90775e-06	2.94797e-05	5.6868e-05	0.000155192	0.000453213	0.000193396	2.02432e-06	7.71034e-06	1.13986e-06	0.000470064	0.0165896	1.49499e-05	1.24631e-05	0.000156199	3.59202e-05	5.16133e-06	0.000191459	0.00141961	1.13701e-06	0.000122474	0.000115524	0.000718045	0.00370456	0.00038203	7.52198e-06	5.64556e-05	0.000593932	3.95876e-05	0.00119416	0.00089757	0.0423371	4.247e-06	0.000139056
6330STDY9479159_CAATGGATCTCTACCA-1	0.273751	0.00534013	0.125212	0.000274549	0.00173535	0.0616031	0.00205909	0.00357797	0.0177237	0.0415774	0.00226608	0.0711365	0.0158515	0.00102802	0.00843513	0.0097429	0.00545097	0.013335	0.0590254	0.135583	0.136214	0.0378162	0.00302519	0.000642066	0.000339826	0.10326	0.436689	0.0132009	0.0414758	0.0414392	0.0374318	0.0059096	0.0557642	0.0259692	0.00110221	0.714774	0.020985	0.147214	0.263349	0.0185385	1.34502	0.0241947	0.0729136	0.0793036	4.49378e-05	0.215903	1.33546	0.00811749	0.0263522
6330STDY9479159_CAATTAAGGGTGATGA-1	0.0100777	0.000668765	0.0134134	0.00023356	0.000458153	0.000788323	0.273992	7.89176e-05	0.000819577	0.233784	0.0093894	3.50356	0.000178142	4.64738e-05	0.00176387	0.000209414	0.000235687	0.000635072	0.00283107	0.0624569	0.00198909	0.000819259	9.62907e-05	9.85681e-06	0.000342376	0.0343855	1.81486	0.000617356	0.000333404	0.269789	0.00045475	0.000385862	0.141305	0.162599	6.13451e-06	0.290925	8.40532e-05	0.00400098	0.0182291	0.000937924	0.000162845	0.0010273	0.311316	0.00602326	1.68704e-06	0.00141815	0.03068	0.000414442	0.0418579
6330STDY9479159_CAATTTCGTATAAGGG-1	0.0133504	0.0319197	0.170533	0.00118601	0.00193081	0.000588141	0.995411	0.00239499	0.0028669	0.108758	0.00331938	7.80065	0.000247496	0.000449372	0.0080803	0.00137167	0.00133576	0.00644071	0.00222462	0.0891095	0.00136319	0.00133163	0.0101657	4.47913e-05	0.0017106	0.0503808	3.1559	0.000917971	0.000350081	1.01562	0.00106235	0.00654455	0.462743	0.0672352	3.99092e-05	0.764908	2.2657e-05	0.00272489	0.0366958	0.00224125	4.68952e-05	0.0016296	0.874469	0.00697578	5.15499e-06	0.000234701	0.00692375	0.00335568	0.148346
6330STDY9479159_CACAAGCTAAGAAAGG-1	0.000637418	3.92273e-06	0.000364664	2.21184e-06	5.62323e-06	7.01471e-05	3.72724e-06	1.66536e-05	2.4439e-05	4.19664e-06	4.97822e-05	0.00402537	4.33731e-06	1.1264e-05	2.76786e-05	1.64172e-05	1.06867e-05	0.000196396	3.46793e-05	9.58132e-05	0.000323578	0.000198387	8.87394e-06	0.000143441	0.000224474	6.26836e-05	0.00142298	2.77657e-05	0.00654887	5.22263e-05	1.85636e-05	4.95159e-06	0.000245342	0.000154828	4.88693e-06	0.000194922	7.77708e-05	0.000438942	0.00100327	2.03424e-05	7.99503e-06	0.000292963	0.000213034	0.000110615	4.82422e-08	0.000615257	0.0407282	3.12896e-05	0.00157211
6330STDY9479159_CACAATGAGCTGCTAT-1	0.00731479	0.000425462	0.02838	0.000202808	0.000686717	0.000606826	0.640881	0.000103296	0.00196149	0.148689	0.00503246	5.39543	0.000263473	0.000405856	0.00504267	0.000578867	0.000428318	0.00341395	0.00132044	0.0904568	0.000414496	0.00112615	0.000650004	9.64217e-05	0.066897	0.0421328	2.86706	0.000767724	8.69886e-05	0.284363	0.0005945	0.00106765	0.363614	0.190721	1.53392e-05	0.513539	1.17723e-05	0.00176411	0.0334841	0.000773313	1.83074e-05	0.00060589	0.515413	0.00805193	2.65048e-06	0.000102383	0.00616708	0.00205536	0.0845116
6330STDY9479159_CACACGCGCTGTCTTA-1	0.120115	0.00745044	0.0376967	0.432266	0.114297	0.0124227	0.102143	0.016577	0.0104206	0.00179811	0.198222	0.0143003	0.00127962	0.0211142	0.00255252	0.00476669	0.00682474	0.0381719	0.0180152	0.0357752	0.057015	0.0162703	0.00111473	0.0084247	0.000307189	0.0354693	0.11927	0.404198	0.0105927	0.0205861	0.00732206	0.00275254	0.0217412	0.514244	3.10353	0.348572	0.0262915	0.058104	0.0922962	0.078718	0.00184693	0.0125896	0.0321482	0.0369694	0.00847762	0.0373372	1.7402	1.64417	0.728382
6330STDY9479159_CACAGAGACGAGGACG-1	3.22304e-05	2.8024e-07	5.91605e-07	1.70241e-07	2.15808e-07	6.31879e-07	3.99999e-08	1.79011e-07	3.01113e-07	1.28591e-07	1.14698e-06	1.67617e-06	2.11986e-07	2.12787e-07	4.43801e-07	2.8364e-07	8.87814e-08	1.59661e-06	8.42391e-06	6.01746e-06	2.10626e-05	1.20626e-05	2.13119e-07	1.24147e-06	2.67608e-07	2.36714e-06	6.11252e-05	2.16528e-06	1.74981e-07	3.77842e-07	1.73634e-06	3.83588e-07	3.73172e-06	6.06645e-05	3.50417e-07	3.52712e-07	5.51095e-07	2.84932e-05	1.61188e-05	7.6466e-07	8.117e-08	1.66573e-06	6.78144e-06	1.89649e-06	9.40161e-09	1.18563e-05	0.00774314	1.29336e-07	2.88476e-06
6330STDY9479159_CACAGCACCCACGGCA-1	0.00457343	0.00226962	0.078225	0.00739131	0.00605032	9.99639e-05	0.688879	0.000211197	0.000357901	0.0518033	0.00302239	4.12617	5.19474e-05	0.000225888	0.00531772	0.000155274	0.00230881	0.00604958	0.000483045	0.0397554	0.000262256	0.000943606	0.000180254	2.37728e-05	0.00449756	0.0191803	1.79455	0.000147368	9.15715e-05	0.388215	0.000363364	0.000279615	0.178037	0.0344724	1.75455e-06	0.204061	9.85248e-06	0.000805255	0.0153578	0.000330291	2.14444e-05	0.00133948	0.446943	0.00215374	1.67916e-06	4.85558e-05	0.00418353	0.000642207	0.0961203
6330STDY9479159_CACAGCTAGGGAGTGA-1	0.0493801	0.00843885	0.0815237	0.513839	0.190469	0.0134904	0.0355256	0.0452061	0.0123289	0.0101879	0.464704	0.582452	0.00179077	0.0229247	0.00512877	0.00709878	0.00900213	0.19786	0.00954539	0.0214275	0.0483762	0.0175127	0.00265491	0.0198547	0.000241223	0.0288268	0.257097	0.1724	0.00257633	0.142549	0.164801	0.0135078	0.0651865	0.205522	0.000605781	0.0694	0.00590206	0.0275217	0.0493239	0.0956046	0.0127567	0.0142139	0.0681524	0.0196576	0.2262	0.052601	1.72805	2.09396	3.92707
6330STDY9479159_CACATCGTGCACGCGC-1	0.000265607	9.26634e-07	1.7932e-05	7.34677e-07	2.765e-06	4.06152e-05	9.27246e-06	2.52762e-06	6.98621e-05	1.1931e-06	0.000114624	0.000227531	3.70678e-06	2.62327e-06	1.45237e-05	0.000458394	2.00963e-06	6.65046e-06	3.01503e-05	0.00010118	0.000147515	9.11005e-05	1.88004e-06	1.69063e-06	4.33274e-07	8.26389e-05	0.000695208	6.80826e-06	6.99264e-05	1.32426e-05	3.97589e-05	3.432e-06	6.28374e-05	0.000306552	6.53593e-06	0.000123658	1.33723e-05	8.7602e-05	0.00427505	9.86915e-05	1.43415e-05	4.6528e-05	6.73718e-05	2.2256e-05	7.58908e-07	0.000237467	0.0172489	9.35361e-07	2.89835e-05
6330STDY9479159_CACATGATTCAGCAAC-1	0.0228119	0.0215065	0.408792	0.000452728	0.00153543	0.000694974	0.82386	0.000425174	0.00447419	0.105496	0.00154102	8.59341	0.000496479	0.00159039	0.00785812	0.0031651	0.00117918	0.0129608	0.0034209	0.121773	0.0014419	0.00344691	0.00657503	0.000111251	0.0377518	0.0915048	3.34846	0.00139194	0.000388855	1.1712	0.00179273	0.00855216	0.382247	0.0230668	7.62212e-06	0.693605	2.31323e-05	0.00376318	0.0453986	0.00193143	8.87173e-05	0.0019523	0.673583	0.00454395	3.04826e-06	0.000315975	0.00103165	0.00130593	0.176004
6330STDY9479159_CACATTCTTTCGATGG-1	0.0032498	2.42342e-05	0.00334229	8.01963e-07	7.49714e-07	9.06545e-05	0.00172259	3.77856e-06	5.32009e-05	0.0606038	1.95807e-05	0.211799	2.2872e-05	5.23855e-05	2.69017e-05	1.25604e-05	0.00972767	1.75566e-05	0.00242195	0.00146503	0.000989644	0.000122497	6.33522e-06	6.05614e-06	8.41497e-06	0.000755533	0.0532111	0.000161631	3.2439e-05	0.0413928	0.000119376	1.7635e-05	0.00194325	0.00189686	3.61871e-06	0.00105113	9.05149e-05	0.00117777	0.0023012	2.41099e-05	2.66984e-05	8.92051e-05	0.00513397	0.000140056	3.60204e-07	0.00122683	0.0386275	3.15564e-06	1.07545e-05
6330STDY9479159_CACCAGTCAGCATGCA-1	7.41154e-06	2.5593e-08	8.2151e-06	6.01109e-08	1.63333e-07	2.08913e-07	2.50628e-07	9.75641e-08	1.6988e-07	9.83478e-08	6.40669e-07	0.0028393	1.15032e-07	5.53585e-08	1.88485e-07	1.37729e-07	1.04992e-07	2.55073e-07	2.56432e-07	7.06002e-07	1.46834e-06	9.04574e-07	3.38447e-08	8.72239e-08	3.04524e-08	6.85735e-07	1.52573e-05	2.33011e-07	1.06941e-07	9.01397e-08	5.09495e-07	1.88707e-07	4.27427e-06	0.000204197	6.26962e-08	2.38753e-06	2.23966e-07	9.04126e-07	5.06616e-06	2.05694e-07	5.60236e-08	4.03562e-07	2.9559e-06	2.73636e-07	6.32768e-05	1.99404e-06	0.0015933	1.78919e-07	2.68716e-06
6330STDY9479159_CACCCACGAGGCAATT-1	0.00616933	0.0059465	0.0268375	0.000688	0.00107031	3.7933e-05	0.00765612	2.90751e-05	0.000252423	0.0738678	0.00384178	0.470965	2.97905e-05	2.29559e-05	0.000557321	0.000139415	0.000350116	0.000154263	9.4584e-05	0.00126651	0.000331885	0.000138641	5.64323e-05	7.47306e-06	6.72219e-06	0.00128603	0.28308	6.69849e-05	2.68757e-05	0.0674668	0.000142811	0.00012449	0.00806713	0.00321651	5.06867e-06	0.0823238	1.25072e-05	0.000371705	0.00229793	0.000590079	1.25964e-05	0.000358904	0.0229044	0.000222588	8.50688e-06	0.00031618	0.038637	5.9212e-05	0.0145959
6330STDY9479159_CACCCGGTTTGTGACT-1	0.00737736	0.00789153	0.0332836	0.00202795	0.00193739	0.000241416	0.276015	3.05834e-05	0.000775053	0.150195	0.00237833	5.91779	9.98476e-05	0.000144774	0.0022207	0.00033852	0.000417497	0.00464263	0.000736161	0.0614546	0.000248529	0.000750401	0.00145227	7.58604e-06	0.00132328	0.0328774	2.55602	0.000397721	8.7805e-05	0.574133	0.000598331	0.00101072	0.353206	0.0314036	5.20473e-06	0.718732	2.50176e-06	0.00151448	0.0291258	0.000638586	0.000421169	0.000259508	0.645923	0.00261262	1.53044e-06	6.98493e-05	0.000989603	0.000737941	0.0918567
6330STDY9479159_CACCCTTGGTGAGACC-1	0.0427929	0.00524113	0.0496934	0.00148216	0.00331489	0.0159925	0.54415	0.00029225	0.00791873	0.0488583	0.0112899	2.01415	0.0041807	0.000157117	0.00400137	0.00134491	0.00378507	0.0067375	0.00554896	0.0509997	0.0158193	0.0055819	0.000308449	6.90158e-05	8.78359e-05	0.0330688	1.55121	0.005318	0.00353624	0.334894	0.0741367	0.00514263	0.131576	0.0270197	3.57211e-05	0.117203	0.00212383	0.0271164	0.0604754	0.00777433	0.00150356	0.00805564	0.212151	0.0292561	3.71955e-06	0.0214209	0.151406	0.0035797	0.125621
6330STDY9479159_CACCGATACACCGAGC-1	0.00345652	4.28413e-05	0.000223226	5.91109e-06	7.02812e-05	0.000294522	0.000680904	2.4073e-05	0.000506611	0.000172747	0.000734918	0.245372	4.37256e-05	1.82345e-05	7.9479e-05	0.000264342	1.02102e-05	0.000364629	0.000401605	0.00129427	0.024799	0.000235508	5.04866e-06	2.76628e-06	2.83609e-06	0.00134776	0.0398408	2.72496e-05	0.000292664	0.00124924	7.05925e-05	2.1225e-05	0.00128214	0.000563958	4.84033e-06	0.00214395	7.35247e-05	0.00153311	0.00258387	0.000213371	8.19192e-05	0.000664386	0.00594105	0.00026788	0.00157674	0.00154797	0.0340836	7.82779e-05	0.000586805
6330STDY9479159_CACCGCCAGAAGGTTT-1	0.0441143	0.00892756	0.0823463	0.00646166	0.0053567	0.0138401	0.848891	0.00120756	0.0153796	0.145118	0.0382896	6.57484	0.00151419	0.000632389	0.0112945	0.00497363	0.0148178	0.0127345	0.0186141	0.145792	0.0237838	0.00755588	0.00130034	0.000235248	0.00994635	0.0715969	2.34298	0.00230311	0.00454008	0.653011	0.00831185	0.00200777	0.240862	0.040421	0.000114199	0.156004	0.00280613	0.0304437	0.0985284	0.0155566	0.00169435	0.0330044	0.477255	0.0311614	0.0364481	0.0418569	1.43625	0.00351926	0.0543726
6330STDY9479159_CACCGCGTCCACTCTA-1	0.0106045	0.000164583	0.000653951	0.00956735	0.00252847	0.000484557	0.0002849	0.000188157	0.000173685	0.00800378	0.000710315	0.0381197	3.53636e-05	1.11873e-05	0.000156146	0.00017478	0.000605496	0.00183787	0.000893514	0.00300054	0.0172546	0.00100916	2.40363e-05	1.23804e-05	7.64286e-06	0.00290854	0.0241737	6.8853e-05	0.000587187	0.169136	0.000482389	5.73758e-05	0.00174607	0.00109574	2.01868e-05	0.0463165	0.000764636	0.00595842	0.00906342	0.000724906	0.000209134	0.000874792	0.00996368	0.000512637	6.42286e-06	0.0150056	0.196198	0.00015845	0.0128492
6330STDY9479159_CACCGGAGATATCTCC-1	0.00185399	1.54959e-05	0.000136324	1.2415e-06	2.71189e-06	4.22057e-05	0.000122328	0.00174274	2.40797e-05	0.000128713	1.68503e-05	0.299973	4.0969e-06	4.23257e-06	1.75159e-05	2.12666e-05	2.90168e-05	1.6297e-05	0.000140205	0.000762306	0.00131223	0.000179669	2.91886e-05	4.54205e-06	1.18442e-05	0.00124549	0.0323228	8.41062e-06	0.000578879	0.000747859	6.31604e-05	7.91965e-06	0.000744906	0.000222195	1.70444e-06	0.000398595	3.28342e-05	0.000670287	0.00234306	2.64415e-05	0.000875116	7.7577e-05	0.00740607	0.00010456	0.0006361	0.0011679	0.0772689	1.15345e-06	4.93469e-05
6330STDY9479159_CACCGGTAGAGACATT-1	0.000782911	1.94206e-06	6.66406e-06	8.70296e-06	1.78861e-05	2.62444e-05	1.33878e-06	3.3682e-05	0.000727954	1.08816e-05	0.000454734	1.83578e-05	1.81732e-05	0.0020312	0.000109587	4.15311e-05	0.0125641	5.12192e-05	6.54438e-05	7.5805e-05	0.000528216	4.20665e-05	7.25564e-07	1.12363e-06	4.46184e-07	8.916e-05	0.000376861	9.90354e-06	5.31106e-05	6.9296e-06	1.54966e-05	2.72565e-06	0.000121944	0.000185319	2.09758e-05	9.95021e-06	4.53286e-05	0.000233184	0.000533197	0.000225701	0.000393479	0.000221605	0.00014292	4.91255e-05	1.42539e-06	0.0021688	0.188154	2.80824e-05	0.00270972
6330STDY9479159_CACCGTTAGGGATCAC-1	0.0279458	0.000103702	0.21553	0.00254328	0.0105882	5.08733e-05	0.138992	1.68752e-05	0.000273945	0.129475	0.00487674	1.62926	2.23177e-05	2.02337e-05	0.00485994	8.75626e-05	0.000246059	0.000669064	0.000322204	0.0074417	0.000245859	0.000186398	3.4239e-05	3.92934e-06	0.000111398	0.00415069	0.987112	0.000304557	0.00021851	0.135363	9.30943e-05	0.00016399	0.0494767	0.0207819	2.29377e-06	0.179751	7.7134e-06	0.000576323	0.00758464	0.000282444	7.36069e-06	0.000484633	0.11118	0.000420499	2.35101e-07	0.000131195	0.0099872	0.000115101	0.0212905
6330STDY9479159_CACCGTTGCGCGATAT-1	0.122724	0.0106163	0.0815271	0.0022993	0.00374075	0.0341136	0.206535	0.00183947	0.0125136	0.530738	0.00128483	1.82221	0.00774073	0.000667991	0.00641463	0.00379887	0.255086	0.0220489	0.0358991	0.15225	0.0356545	0.0365255	0.00370125	0.000777773	0.0611884	0.200927	1.99384	0.00661471	0.00892198	0.165237	0.0135641	0.010513	0.177617	0.0198264	0.000816174	0.500187	0.00834412	0.0635541	0.143068	0.0110377	0.0306864	0.0278455	0.289716	0.0247889	6.56095e-05	0.0540719	0.25849	0.0086689	0.0524025
6330STDY9479159_CACCTAATCAGTTTAC-1	0.232702	0.00390301	1.4226	0.0193863	0.00712092	0.00419911	0.918677	0.00220873	0.0076781	0.477876	0.00401575	10.3964	0.00489671	0.00134375	0.0117037	0.00147662	0.100973	0.00755456	0.0123302	0.202964	0.00597906	0.00836456	0.0139513	0.000147041	0.00638719	0.0980709	5.21232	0.00205564	0.00180048	0.761831	0.0056492	0.00956263	0.47079	0.0181916	4.29117e-05	0.857283	0.000276848	0.0155607	0.095333	0.00542158	0.00847034	0.0100462	1.13957	0.0155339	1.57493e-05	0.00232027	0.00751288	0.00337025	0.0453358
6330STDY9479159_CACCTCGATGGTGGAC-1	0.0907068	0.00183944	0.127284	0.0103792	0.00181101	0.014187	0.534589	0.00103828	0.0132602	0.44227	0.00167144	2.55612	0.00205787	0.000337196	0.00676537	0.00391862	0.0259761	0.026754	0.0239142	0.123014	0.0440423	0.0223007	0.00210943	0.00276927	0.00676952	0.0650371	2.4479	0.00355383	0.00546546	0.288291	0.00634825	0.00186307	0.199763	0.0277569	0.000134111	0.663574	0.00490906	0.0456765	0.119112	0.00784491	0.00890146	0.0151977	0.394587	0.0213078	5.24891e-05	0.0390541	0.198785	0.00182029	0.0345367
6330STDY9479159_CACCTTGCGAAACTCG-1	0.0212183	0.00167178	0.166889	0.00119064	0.00182077	0.00169942	1.04885	0.000376408	0.00269598	0.162295	0.0130768	9.34868	0.000895702	0.000476195	0.00515921	0.001051	0.00174867	0.00631236	0.00435188	0.239303	0.00187726	0.00211317	0.00511647	7.16481e-05	0.0106514	0.0788609	3.78689	0.00131083	0.00195901	0.880684	0.00209845	0.00225648	0.537336	0.374378	8.16916e-06	0.931529	8.76703e-05	0.00441028	0.0559822	0.00258467	0.00136816	0.00373876	0.879919	0.0110204	5.85468e-06	0.000687623	0.0100731	0.00149142	0.0325044
6330STDY9479159_CACGCACAGCGCAGCT-1	0.404664	0.15788	0.663676	0.00119852	0.00332181	0.00328573	0.456543	0.00946676	0.00837918	0.198848	0.00687005	5.78699	0.00127768	0.000637484	0.0165858	0.00297153	0.0348202	0.061395	0.033986	0.195927	0.0179756	0.00779497	0.0564597	0.00113323	0.0549305	0.15774	5.01889	0.00670494	0.00385693	2.52967	0.00522766	0.00862493	0.476618	0.0272623	9.41611e-05	0.551863	0.000925749	0.022309	0.104501	0.00478406	0.00405615	0.0577756	0.988066	0.0141342	1.99225e-05	0.00718702	0.0577419	0.00390899	0.152812
6330STDY9479159_CACGCAGCGAGGCTTT-1	0.257416	0.0151421	0.0709108	0.00216851	0.00652155	0.0796765	0.0131253	0.00819379	0.033185	0.110699	0.0047665	0.106097	0.0131322	0.000953517	0.0175471	0.0148034	0.0372163	0.0133874	0.0537893	0.109943	0.150247	0.0551657	0.00316538	0.000830326	0.000361623	0.111647	0.299218	0.0115321	0.0419271	0.342181	0.0366493	0.00499491	0.0637229	0.0187189	0.00109026	0.118669	0.0402374	0.158383	0.23112	0.0412015	0.253652	0.0357768	0.120458	0.0788893	0.000295007	0.218269	0.902488	0.0056352	0.0679466
6330STDY9479159_CACGGCGCGCCAAAGG-1	0.0136263	4.27428e-05	0.00308058	1.69666e-05	2.21989e-05	0.00140381	0.0244448	0.000122004	0.000197161	0.0256704	0.000134554	0.175052	3.62113e-05	1.20416e-05	0.000196675	6.04297e-05	0.000205766	0.000142392	0.00106162	0.00416366	0.0179396	0.000636329	1.1198e-05	5.81919e-06	2.42335e-06	0.00221756	0.0597732	7.07217e-05	0.000156519	0.0364827	0.000324412	3.06925e-05	0.00398497	0.00409903	8.41922e-06	0.0813792	0.0852349	0.00476278	0.0171116	0.000370671	0.000273284	0.00108562	0.0115732	0.000801995	0.000874107	0.00777575	0.0740568	3.35623e-05	0.00119225
6330STDY9479159_CACGTCGGCAACCTCT-1	0.0232643	0.00168263	0.189335	0.0149314	0.0127984	0.000707398	0.34051	0.00056008	0.00208794	0.251702	0.00493843	6.15705	0.000703699	0.000216113	0.0119507	0.000554851	0.00495272	0.00787987	0.00565934	0.0984613	0.00127091	0.00303253	0.00736069	8.13909e-05	0.010859	0.073176	3.31176	0.000920277	0.00593823	0.892731	0.00263106	0.00416621	0.283649	0.0133274	8.9784e-06	0.679083	3.33531e-05	0.00237762	0.0465568	0.00153633	0.000128332	0.00278016	0.567782	0.00450927	6.0611e-05	0.000322486	0.00878691	0.00656467	0.171604
6330STDY9479159_CACGTCTATGATGTGG-1	0.0016521	5.12885e-06	0.00506682	3.70463e-06	1.1623e-05	4.52727e-05	0.0929299	8.14838e-06	2.38684e-05	5.39315e-05	0.000391925	0.0701559	9.80934e-06	5.69454e-06	1.39643e-05	1.79998e-05	2.41979e-06	3.47881e-05	7.13337e-05	0.00039254	0.3492	0.000156184	2.61487e-06	6.89729e-06	5.24483e-06	0.000504959	0.0214587	0.000147091	7.61592e-05	0.00233574	0.000294738	6.03279e-06	0.000579248	0.0153198	1.26924e-05	0.000151794	0.000520383	0.000543317	0.00112454	0.00012025	8.86716e-06	0.000158249	0.040317	0.000392081	0.00021757	0.00119607	0.0700085	4.56515e-06	0.000102948
6330STDY9479159_CACGTTCGTGCTCTAG-1	0.288294	0.0749303	0.00653971	0.348618	0.318915	0.11189	0.010585	0.0569756	0.0355891	0.0724459	1.57084	0.073076	0.0229646	0.00564923	0.0278149	0.0183364	0.024813	0.170825	0.109325	0.159465	0.239363	0.0629111	0.0155987	0.00286729	0.00201959	0.12684	0.350889	0.71008	0.0976515	0.173304	0.0392811	0.011818	0.119714	11.9268	0.00419445	0.120589	0.111748	0.516593	0.409362	0.06588	0.0352834	0.158376	0.129813	0.640345	0.00124227	0.394021	5.16783	0.240704	6.39143
6330STDY9479159_CACTAAAGTTGCCTAT-1	0.0127183	0.0206427	0.173513	0.000354583	0.000691632	0.0009954	0.552085	0.000133768	0.00145559	0.186931	0.0171087	4.33506	0.000207372	0.000145557	0.00289278	0.00141642	0.0194776	0.00311675	0.0031857	0.0709111	0.00206951	0.00107145	0.000255761	5.63567e-05	0.00221969	0.0520884	3.11191	0.0132317	0.000387857	0.631331	0.00104381	0.00193385	0.264989	0.155013	6.06577e-06	0.442874	5.54474e-05	0.00310551	0.0235067	0.00146325	0.000335759	0.00137623	0.581822	0.00554333	6.73881e-05	0.000334977	0.0134534	0.00185664	0.224419
6330STDY9479159_CACTCAAGAGCTATGG-1	0.0106652	0.00393774	0.0617364	0.00900446	0.00370518	0.0188465	0.735452	0.000192691	0.00121991	0.146178	0.00746665	5.94223	0.000272898	0.000101409	0.00325292	0.00040838	0.000618732	0.00722438	0.00155481	0.088432	0.000569917	0.00105942	0.0590128	3.0272e-05	0.0246314	0.0360266	3.37525	0.001084	0.000287817	0.519884	0.00079645	0.00176592	0.390921	0.310138	5.25043e-06	0.832164	1.53133e-05	0.00224305	0.0298771	0.000825042	2.82092e-05	0.000818523	0.79915	0.0122137	3.77934e-06	0.000161869	0.0039968	0.00150699	0.0574844
6330STDY9479159_CACTCAGCTCTTGAGG-1	0.0441972	0.00173698	0.19207	2.50905e-05	7.50333e-05	0.0159119	0.129267	0.000209847	0.00132067	0.135429	0.000429919	2.04375	0.0959196	5.19909e-05	0.00307422	0.00031187	0.0063056	0.00361135	0.00420202	0.0341535	0.020363	0.00520838	0.000577771	8.30096e-05	0.00031347	0.0235365	0.912804	0.00055202	0.00100909	0.193626	0.00201898	0.00222912	0.0637699	0.00328794	2.52881e-05	0.25149	0.000856829	0.0128644	0.034213	0.00136272	0.00106659	0.00433722	0.202105	0.00780678	8.7592e-05	0.00960877	0.0655651	0.000218648	0.00289856
6330STDY9479159_CACTCCTATGTAAGAT-1	4.6322e-05	2.75834e-07	2.09481e-06	8.84271e-07	1.19065e-06	2.59427e-06	1.64416e-07	1.16527e-06	3.1287e-06	4.08596e-07	8.18954e-06	1.1147e-05	7.0071e-07	3.21963e-07	8.90418e-07	3.54813e-06	2.67317e-07	4.16201e-06	2.88138e-06	1.16266e-05	3.02337e-05	1.36235e-05	1.06264e-07	3.01053e-07	1.83589e-07	5.14933e-06	4.93675e-05	2.38491e-06	2.17276e-06	1.45441e-06	3.96057e-06	1.9815e-07	9.3902e-06	0.000285421	6.8601e-07	3.72533e-06	1.67332e-06	1.13401e-05	5.2099e-05	5.78533e-06	4.63482e-07	3.88132e-06	6.44308e-06	2.28208e-06	1.76276e-08	0.000121038	0.00913054	4.03697e-07	2.01131e-05
6330STDY9479159_CACTCCTCTCGGTCGG-1	0.00867348	7.3711e-06	0.0544222	1.50755e-06	4.63004e-06	0.00021849	2.25273e-05	1.71873e-06	9.44182e-05	1.96489e-05	0.000197832	0.0715143	6.5498e-06	8.79733e-06	3.45647e-05	6.16574e-05	6.39996e-05	2.89952e-05	0.00014005	0.000262909	0.00147378	7.0587e-05	1.08685e-06	7.38302e-07	4.97481e-07	0.000182635	0.0112489	1.58719e-05	0.000166524	0.00015326	5.50199e-05	1.66065e-05	0.00015665	0.00123585	2.39999e-06	0.0196184	0.000208258	0.000476124	0.00151106	0.000141752	2.70157e-05	0.000105189	0.00106993	0.000151649	8.77154e-08	0.000930282	0.0260599	6.71179e-07	8.53374e-06
6330STDY9479159_CACTTAATCAGACGGA-1	0.0577408	0.0156608	0.239208	0.00589804	0.00938471	0.00231199	1.50352	0.00131458	0.0086761	0.223838	0.00577698	9.49724	0.00128662	0.000769833	0.0240168	0.00331989	0.128134	0.0230057	0.0088559	0.16989	0.00506916	0.00541361	0.00390019	0.000110534	0.00820313	0.136824	6.49179	0.0170262	0.00356597	1.23666	0.00349284	0.00506425	0.673943	0.0454893	3.67849e-05	1.23175	0.000137689	0.0123577	0.155521	0.00524642	0.000835721	0.00768393	1.63765	0.0135896	0.000984659	0.00119383	0.00157201	0.00336642	0.138603
6330STDY9479159_CAGACACCGATCGCTG-1	0.174768	0.0102249	0.00738409	0.00186699	0.0487733	0.167223	0.0146205	0.00236003	0.0393575	0.0768735	0.0252291	0.0826058	0.0100108	0.00111291	0.0141822	0.0190878	0.169952	0.0131559	0.063449	0.166846	0.142544	0.039347	0.00276106	0.000614955	0.000573983	0.102862	0.303047	0.00831289	0.0295406	0.0528688	0.0315806	0.00518875	0.0606639	0.358612	0.000906212	0.118521	0.0172274	0.171097	0.331756	0.0325292	0.82897	0.0337837	0.0978826	0.148841	6.26256e-05	0.137024	0.680122	0.00340675	0.0140902
6330STDY9479159_CAGACCTGTAAGTGTT-1	0.397175	0.0162886	0.0361418	0.000973564	0.00512603	0.120038	0.0188833	0.0124859	0.0530063	0.0506123	0.0789452	0.0607381	0.0145377	0.00392409	0.0245002	0.0324885	0.0173682	0.0308522	0.123413	0.176644	1.50977	0.113355	0.0204891	0.00452789	0.00168886	0.201202	0.493117	0.0257697	0.0956223	0.458944	0.0452645	0.0294873	0.106116	0.0512421	0.00748117	0.258812	0.0873133	0.594903	0.486146	0.0808113	0.0384392	0.127645	0.263957	0.389361	0.00102406	0.850619	6.10169	0.0176228	0.0717534
6330STDY9479159_CAGACGAACCTGATAC-1	0.128876	0.0178027	0.428834	0.00101648	0.00555973	0.0138421	0.632456	0.000903002	0.015924	0.964363	0.0288618	6.93375	0.00331221	0.000748884	0.0126952	0.00414208	0.00317719	0.0261072	0.0177504	0.183028	0.0242984	0.0111471	0.0149683	0.00025491	0.00255734	0.101772	4.11703	0.00208649	0.00293766	0.825958	0.0103842	0.0112475	0.507646	0.263385	8.72526e-05	0.740413	0.00186244	0.0362471	0.192439	0.0315081	0.0166087	0.00713373	0.763148	0.0232894	1.97314e-05	0.0152544	0.113539	0.00292357	0.0281188
6330STDY9479159_CAGAGACGGTCACCCA-1	0.0335475	0.0421902	0.0140231	0.0035732	0.00145939	0.0464443	0.000550812	0.00134122	0.0291307	0.0573977	0.636148	0.103779	0.0291209	0.000196909	0.00281783	0.00273758	0.00582943	0.00413991	0.00734302	0.0151157	0.0246687	0.00815338	0.00390688	0.000343509	0.0010269	0.0100626	0.0550223	0.0164143	0.0596926	0.0164064	0.0118526	0.0396961	0.0124611	0.975658	0.000204115	0.00761711	0.00805725	0.0267896	0.042132	0.0696983	0.00542291	0.220811	0.0144185	0.104286	0.000223706	0.182724	2.39858	0.00151887	0.049175
6330STDY9479159_CAGAGCATGAGCTTGC-1	0.0114528	0.00121657	0.0650761	0.000344092	0.00137222	0.000653374	0.717223	7.61268e-05	0.00109723	0.191803	0.00149096	7.05752	0.00039287	0.00018962	0.0033137	0.000437597	0.00505016	0.00381206	0.00144616	0.0905806	0.000715013	0.00098032	0.00173255	1.3038e-05	0.00186367	0.0497429	3.08376	0.00344329	0.000278039	1.1814	0.0011526	0.00176487	0.375649	0.0254645	6.79381e-06	0.966287	2.24659e-05	0.00225497	0.0628355	0.0009679	0.000385027	0.000534674	0.63518	0.00514315	2.8314e-06	0.000157921	0.00113637	0.000856558	0.11475
6330STDY9479159_CAGAGGCGATGCATGA-1	0.293266	0.0435188	0.031418	0.0044519	0.0306157	0.0508109	0.1084	0.0131487	0.104398	0.535405	0.0116198	1.05419	0.0155547	0.0100456	0.0996917	0.0437919	0.0627262	0.115909	0.0860032	0.162055	0.227971	0.128394	0.0322334	0.226473	0.0201598	0.141742	0.983515	0.0485	0.038499	1.33015	0.0394258	0.0249163	0.190879	0.0545342	0.00233115	0.207652	0.409873	0.245176	0.353623	0.0559277	0.0291046	0.191179	0.318116	0.0736113	0.000187605	0.206967	0.848949	0.00823231	0.0194758
6330STDY9479159_CAGATACTAACATAGT-1	0.0947334	0.0116962	0.179944	13.5354	4.50972	0.0315602	0.178845	0.0550053	0.0353725	0.0246373	3.0306	0.770807	0.0027097	0.0449087	0.0225337	0.125493	0.00277655	1.79098	0.0219187	0.0450694	0.0659286	0.0199271	0.00128855	0.00251607	0.000834006	0.0366913	0.439741	0.00636097	0.00664904	0.0842288	0.0909169	0.00794827	0.130262	0.655624	0.0123293	0.176772	0.0112842	0.0370838	0.0577032	0.128021	0.00622463	0.0177014	0.117913	0.0855893	0.00263795	0.126588	4.86256	2.08253	10.0119
6330STDY9479159_CAGATATGAAGATGAC-1	0.000624852	9.6217e-07	0.000689269	6.2562e-07	3.23712e-06	1.56708e-05	1.0219e-06	8.40308e-07	1.36873e-05	1.29672e-06	4.42396e-06	4.10862e-05	4.15542e-06	1.02229e-06	4.31072e-06	3.83355e-06	1.92105e-06	5.0775e-06	3.68494e-05	6.45587e-05	0.000234829	5.06484e-05	3.42707e-06	3.24657e-06	6.31382e-07	7.6881e-05	0.000534441	1.51908e-05	6.25431e-06	8.83039e-06	6.71189e-06	1.15123e-06	4.27543e-05	7.08129e-05	4.12703e-07	2.4502e-05	3.10326e-05	5.44834e-05	0.000336062	8.84843e-06	1.12934e-05	1.61078e-05	0.000112528	1.08146e-05	0.00565456	0.000333497	0.0322113	9.8515e-07	9.42136e-06
6330STDY9479159_CAGATCATTTAAAGTC-1	0.105782	0.00257808	0.0201474	0.00409164	0.00041407	0.0250727	0.00381769	0.00164524	0.0147732	0.0308813	0.00453577	0.186259	0.00108981	0.0001401	0.0115086	0.00490936	0.00105235	0.00820415	0.0146266	0.0593743	0.0567418	0.0189079	0.0129832	0.000417132	0.00015069	0.0733799	0.283581	0.00647348	0.0198316	0.282889	0.00745277	0.00159085	0.0307459	0.0269856	0.000196802	0.282332	0.00786664	0.068732	0.0765671	0.00764563	0.00435029	0.0185177	0.056363	0.0148229	0.00214139	0.0715282	0.741878	0.000605564	0.0078394
6330STDY9479159_CAGATCCTGGTTTGAA-1	0.0128915	0.000446061	0.0851938	0.00671	0.00106247	0.00188921	0.0431334	1.44822e-05	0.00282592	0.0378609	0.000328645	1.07891	0.000712553	1.59821e-05	0.00108634	0.000441838	0.000446158	0.000321987	0.0020251	0.0204776	0.00704161	0.00239244	0.00017606	6.74094e-05	2.80939e-05	0.0198067	0.406057	0.0017258	0.000420709	0.160317	0.000337006	0.00266761	0.0207837	0.00138329	2.77215e-05	0.0918275	0.000993078	0.00567268	0.0124497	0.00130917	0.000332569	0.00086431	0.0746015	0.00335739	0.00117735	0.00350118	0.0395557	4.29318e-05	0.00259422
6330STDY9479159_CAGCAGCCCGTTCCTT-1	0.0875335	0.00214832	0.193427	0.000288679	0.00108067	0.00225234	0.549616	0.000297032	0.00219374	0.574825	0.00180036	7.83861	0.000673588	0.000184196	0.00484819	0.000625183	0.00234971	0.00524353	0.00797986	0.152794	0.00151574	0.00430716	0.0227473	0.000141709	0.0186992	0.0888476	4.47935	0.000675533	0.00114807	1.17706	0.00227328	0.00582058	0.323203	0.0103368	3.07585e-05	1.10891	0.000238323	0.00872935	0.0960785	0.00208208	0.000214545	0.00208815	0.968492	0.0172848	6.15926e-06	0.000566277	0.00190657	0.00235942	0.0335313
6330STDY9479159_CAGCCGGGCCCTCTAT-1	0.00734384	1.2535e-05	0.0938008	0.000376804	2.75634e-05	4.41525e-05	0.000493708	1.51628e-05	3.25954e-05	0.0149036	0.000204492	0.192714	7.80292e-06	2.28768e-06	3.85121e-05	2.48877e-05	0.0138571	4.77394e-05	5.99805e-05	0.000407417	0.000466227	9.91505e-05	3.2466e-06	3.52913e-06	0.0158027	0.000256872	0.0254295	0.00200741	3.50703e-05	0.0152013	1.86234e-05	2.56836e-05	0.00059137	0.000264073	2.07001e-06	0.00176527	7.49864e-05	0.000399875	0.00458372	5.91065e-05	1.15341e-05	0.000126541	0.00346447	9.80429e-05	1.84694e-06	0.00093403	0.0400312	4.23079e-05	0.0112569
6330STDY9479159_CAGCCTCCTGCAGAGG-1	0.0291646	0.00109141	0.6222	0.00068272	0.00629608	0.000298094	0.625898	0.000117092	0.00155477	0.318634	0.00161792	7.18971	9.88521e-05	0.000174913	0.0302962	0.000718355	0.000430289	0.0221757	0.00141077	0.0673755	0.000452057	0.000881471	0.000288944	1.34658e-05	0.00227809	0.0504666	2.81571	0.000381777	0.000152447	0.537744	0.000638042	0.00230922	0.327443	0.034171	1.37859e-05	0.515351	8.26034e-06	0.00139428	0.025292	0.00169419	3.31428e-05	0.00155705	0.484702	0.00239725	3.13054e-06	8.71513e-05	0.00107396	0.000603755	0.00758009
6330STDY9479159_CAGCCTCTCCTCAAGA-1	0.00376001	6.86346e-05	0.000291907	3.66631e-06	2.75851e-05	0.000144088	0.0321495	3.34538e-05	0.0126114	0.00111613	0.000168522	0.296085	5.13092e-05	6.20572e-05	0.000843851	0.0106591	0.00293799	0.000204817	0.000281521	0.00117747	0.000780521	0.0114821	6.42194e-05	0.000379999	1.3997e-05	0.00093459	0.0921585	8.94352e-05	0.000117184	0.0587704	0.000142682	1.12907e-05	0.00373517	0.000354866	1.09914e-05	0.0207877	0.000114079	0.000755175	0.002669	0.000271219	2.47546e-05	0.000127051	0.00561749	0.000150305	1.59925e-06	0.00136566	0.0294388	2.68152e-05	0.000885405
6330STDY9479159_CAGCGATTCCCTTCAA-1	0.0387972	0.00699728	0.195408	0.000611862	0.00171874	0.00215714	0.989484	0.000938494	0.011272	0.334087	0.00634309	8.25646	0.00128127	0.000947454	0.0335136	0.00380032	0.0140373	0.0178816	0.0126914	0.2083	0.00469312	0.00425426	0.00538918	0.000139033	0.00784771	0.156062	5.04054	0.003105	0.00117325	1.89197	0.00377839	0.00588339	0.530568	0.0369857	2.46898e-05	0.958361	9.39126e-05	0.0120307	0.0970861	0.00594606	0.000984783	0.00318808	1.09555	0.0115487	7.36603e-06	0.00136311	0.00267758	0.00347715	0.138493
6330STDY9479159_CAGCTCACTGAGACAT-1	0.0122034	0.000304391	0.00329028	0.00472858	7.22786e-05	0.0016443	0.0502786	7.61286e-05	0.000913139	0.11521	0.00109915	2.16951	0.000291307	0.000108119	0.00253291	0.000222137	0.000113456	0.000798801	0.00160231	0.045552	0.00261129	0.00103269	0.0105138	2.22704e-05	0.000782303	0.0366901	1.07281	0.000858722	0.000160945	0.390295	0.000541962	0.0416144	0.0557872	0.00637796	6.24724e-06	0.0787941	7.82258e-05	0.00464793	0.0134661	0.001133	0.000161145	0.00511278	0.157563	0.00357994	9.17258e-06	0.00376779	0.0776391	2.73114e-05	0.000633024
6330STDY9479159_CAGCTCGACAAGTTAA-1	0.463022	0.0290577	0.0124289	0.00139391	0.00727168	0.145731	0.0379753	0.00753272	0.0586802	0.0773353	0.769706	0.058696	0.0117139	0.00377259	0.0261278	0.0288658	0.00964594	0.0488136	0.0907842	0.180727	0.301283	0.170534	0.888963	0.0795701	0.00364366	0.257479	0.49082	0.0196985	0.0623832	0.49993	0.0473003	0.0241322	0.0857138	0.0460846	0.00235336	0.220825	0.109058	0.350073	0.456786	0.128426	0.0394056	0.395714	0.176804	0.774259	0.00148688	0.964119	5.05433	0.00591357	0.00585588
6330STDY9479159_CAGCTGGCGTAACCGT-1	0.19204	0.0701569	0.354048	0.00614219	0.0209794	0.0977168	2.05056	0.0110387	0.077902	0.842929	0.0454551	16.027	0.0299888	0.00841086	0.0664489	0.0356135	0.054	0.0580783	0.0729996	0.623154	0.0876704	0.0513319	0.0757291	0.00502358	0.0421848	0.393573	10.0919	0.0326663	0.0206126	3.00046	0.103895	0.0202941	1.34156	0.107408	0.00411652	1.43545	0.0599697	0.109688	0.364824	0.0575978	0.0602699	0.0626064	2.25842	0.0921417	0.000277956	0.0688386	0.293902	0.0224544	0.159354
6330STDY9479159_CAGGAAGACTTTATAT-1	0.000644618	3.01432e-06	5.66018e-05	2.09457e-06	2.22276e-06	9.20974e-05	0.000480806	6.36872e-06	2.30181e-05	1.76596e-05	0.000197947	0.0978038	0.000255763	6.02348e-06	1.45694e-05	1.30494e-05	2.99344e-06	3.41487e-05	3.59615e-05	0.00193653	0.000299277	0.000384878	1.08338e-05	2.90285e-05	2.11344e-06	0.000823363	0.017965	7.72812e-05	1.00295e-05	0.000186695	5.17098e-05	1.49524e-05	0.000194663	0.0318446	3.05885e-06	0.000131302	5.93243e-05	0.00012169	0.000762022	2.62932e-05	8.53752e-06	0.000540918	0.000434527	8.14467e-05	2.5073e-07	0.000377977	0.049606	1.35298e-06	1.41904e-05
6330STDY9479159_CAGGATATATCGTTGT-1	0.0270896	0.105638	0.147754	0.000891414	0.00194154	0.00212676	0.647982	0.000669334	0.0102528	0.173272	0.0103079	6.33694	0.000923481	0.0186699	0.0144393	0.00229254	0.00210887	0.0103798	0.0120103	0.150738	0.00217284	0.00359835	0.0874437	0.00014647	0.0387927	0.0928692	3.48571	0.00183704	0.00274335	0.953757	0.00300617	0.0738652	0.350551	0.0204161	0.0001308	0.518233	0.0129942	0.00897723	0.0652044	0.00358614	0.00345561	0.00349126	0.70741	0.0114298	6.54523e-06	0.00143828	0.0127367	0.0036058	0.329949
6330STDY9479159_CAGGCCGTTTGGGTGT-1	0.104052	0.0111533	0.967256	0.0342002	0.0159449	0.00103512	0.649396	0.000616911	0.00240348	0.265504	0.0102905	8.98946	0.000524377	0.000256563	0.00580539	0.000628366	0.088656	0.00791054	0.00300048	0.0985156	0.000958742	0.00299782	0.000722857	4.51575e-05	0.00140184	0.058009	3.63038	0.00052318	0.000821233	0.510667	0.00206983	0.00652876	0.459739	0.0703128	1.00378e-05	0.910067	4.08419e-05	0.0034334	0.0423293	0.00194943	0.000279551	0.00263193	0.689767	0.00890293	3.99392e-06	0.00045313	0.00680498	0.00898661	0.17401
6330STDY9479159_CAGGCGCACGGTGGTC-1	0.000193616	3.14435e-07	5.62713e-06	2.03695e-07	5.42955e-07	7.711e-06	5.82335e-07	4.28096e-07	1.7133e-06	8.58863e-07	2.56911e-06	0.000932715	1.26446e-06	1.46521e-07	6.37647e-07	9.55428e-07	1.19606e-06	1.07819e-06	6.93811e-06	1.79402e-05	0.000172063	9.14646e-06	4.31301e-07	3.93546e-07	3.86385e-07	2.59157e-05	0.000729154	5.69967e-06	0.00192073	4.90838e-06	9.6471e-06	1.16292e-05	1.33581e-05	3.86204e-05	5.77599e-07	6.57757e-06	3.8821e-06	6.8339e-05	0.000142616	5.839e-06	1.01909e-06	3.59441e-06	3.02595e-05	5.21733e-06	0.000309869	0.000154734	0.0253954	1.57475e-06	3.67484e-06
6330STDY9479159_CAGTAACTATTTATTG-1	0.00745795	0.000315385	0.000413638	2.00361e-06	1.31179e-05	0.000224054	0.0146006	1.21221e-05	0.000200086	0.000327369	0.000310411	0.15154	7.35442e-05	1.0258e-05	6.13239e-05	8.25056e-05	0.000338927	0.00267848	0.000726708	0.00173191	0.00451009	0.00173308	1.8752e-05	3.9547e-05	3.41036e-06	0.00126324	0.0360195	0.000162948	0.0010107	0.0334218	0.000189659	6.71412e-05	0.00685092	0.00799106	8.39904e-06	0.00427912	0.000386761	0.00208545	0.00463962	0.000442275	8.11985e-05	0.00132424	0.00678679	0.000652079	1.35909e-05	0.00358768	0.0680603	1.41814e-05	5.01624e-05
6330STDY9479159_CAGTACATTCTCTAAA-1	0.0726163	0.000171875	0.00211805	6.51036e-05	0.000139154	0.00191831	0.00274968	9.60244e-05	0.00062671	0.0542899	0.000164006	0.183723	0.000605842	1.23174e-05	0.00034718	0.000234266	0.0012575	0.0379863	0.0101628	0.0243507	0.392146	0.00524484	0.0373835	5.71837e-05	4.50584e-05	0.0112946	0.174759	0.000540042	0.00385224	0.0553074	0.00205425	0.000199887	0.00968851	0.0020935	0.000174297	0.0776283	0.0137925	0.0201685	0.0591655	0.000802715	0.00362458	0.00189057	0.0792122	0.0111862	0.000415692	0.0404186	0.287699	8.67221e-05	0.000333124
6330STDY9479159_CAGTACCAGTTTACGT-1	0.0130741	0.000265407	0.0146805	2.57953e-05	3.51433e-05	0.00250099	0.000342382	0.000162443	0.00161165	0.00061796	0.000361232	0.000945611	0.000173608	1.95036e-05	0.00041633	0.000834574	0.006853	0.00101331	0.00130523	0.00370366	0.0163929	0.00130332	3.47021e-05	9.01398e-06	1.18683e-05	0.00305016	0.0149103	0.00095203	0.00991938	0.0428312	0.000234453	0.0210891	0.00618299	0.00372345	1.69115e-05	0.127029	0.000781144	0.0105653	0.0169345	0.00121122	0.00174847	0.115951	0.00593274	0.00246248	3.28176e-07	0.0056598	0.0582376	0.00430804	0.00376523
6330STDY9479159_CAGTAGCCCACGCGGT-1	0.0589063	0.0028442	0.0856994	0.00429316	0.0131936	0.0709165	0.297575	0.00201116	0.0235448	0.198019	0.0408492	5.8666	0.00203541	0.00273442	0.0283803	0.0141751	0.0510453	0.00854758	0.0127366	0.183095	0.0409058	0.013605	0.0370209	0.000773796	0.00706901	0.14202	4.04217	0.00489596	0.00204128	1.19659	0.00520697	0.00207293	0.266068	0.0185379	0.000118613	1.14594	0.0130405	0.0187595	0.114169	0.0275914	0.0588794	0.00767894	0.772887	0.0279947	0.170311	0.0103939	0.133935	0.00300749	0.0805388
6330STDY9479159_CAGTCGAGGATGCAAT-1	0.121668	0.0372808	0.0564362	0.00198901	0.00619961	0.0819002	0.276661	0.00693821	0.0176118	0.12861	0.0250591	4.34021	0.00669806	0.000978891	0.0216123	0.00850247	0.00492522	0.0254614	0.0468906	0.196305	0.256757	0.0233987	0.00412661	0.000608865	0.00785682	0.135186	3.16439	0.0109966	0.0619273	0.862504	0.0146233	0.010015	0.250448	0.159913	0.000977806	0.702776	0.0056742	0.11979	0.201068	0.0180238	0.22022	0.0321993	0.685057	0.0595053	0.0498933	0.0692335	0.404185	0.00974695	0.224183
6330STDY9479159_CAGTCTGTATACTGGG-1	0.0363966	0.0304801	0.417532	0.00228921	0.00627869	0.00373182	0.763544	0.000719803	0.00474794	0.128108	0.00837596	9.84337	0.0076212	0.000954464	0.00960329	0.0017231	0.00696772	0.0118376	0.0129095	0.171168	0.00301531	0.00420451	0.0102582	0.000369039	0.0347314	0.116558	5.24917	0.00135962	0.00141757	1.00929	0.0046526	0.0061602	0.548801	0.0389694	3.74863e-05	0.537868	0.000101225	0.0105244	0.0834937	0.00379939	0.00085594	0.00294601	0.981805	0.0168906	3.78227e-05	0.000893941	0.00489047	0.00376226	0.109736
6330STDY9479159_CAGTGAATAAATGACT-1	0.0402493	0.0110777	0.208573	0.0112109	0.00490537	0.0138264	0.776762	0.00132254	0.00623226	0.119686	0.00785062	7.83167	0.00097186	0.00135481	0.0167929	0.00138704	0.00969831	0.0245932	0.00882511	0.16891	0.00215837	0.00436329	0.00265712	0.000206192	0.0268609	0.114251	4.45594	0.000903827	0.00256629	1.8696	0.00346596	0.0102708	0.646403	0.0515568	2.97985e-05	1.30898	0.000122628	0.00756279	0.0972874	0.00374624	0.000195232	0.00444307	0.96886	0.0115359	1.20227e-05	0.000567814	0.00459182	0.00286095	0.0761658
6330STDY9479159_CAGTTCAAATTGACAC-1	0.0915539	0.0334632	0.163237	0.00541239	0.0104557	0.0124664	0.804022	0.00183826	0.0226808	0.178611	0.00897022	10.1651	0.00694852	0.00169401	0.023256	0.0102092	0.180557	0.0182469	0.0233628	0.228595	0.0454946	0.0182086	0.0072212	0.00140711	0.0227321	0.1129	3.82981	0.00675509	0.0151721	1.07389	0.0136643	0.00555782	0.434353	0.0594392	0.00212044	0.679865	0.00303615	0.0884611	0.178194	0.00971547	0.00687384	0.011138	0.827586	0.0306097	8.9763e-05	0.0327782	0.25706	0.00461897	0.0470208
6330STDY9479159_CATACACGGTTCCCAC-1	0.0849267	0.00557676	0.0144441	0.00225874	0.00275506	0.019314	0.00676114	0.00174405	0.00840705	0.123007	0.00886929	0.0359303	0.00381096	0.000510773	0.00377926	0.00390329	0.254155	0.059385	0.0219228	0.063164	0.39994	0.0243791	0.00167339	0.00108266	0.000192185	0.0602247	0.113456	0.0324309	0.015388	0.0535289	0.0128037	0.00173573	0.0433157	0.030755	0.0111924	0.00862281	0.00679861	0.0820087	0.0955003	0.00998404	0.0642585	0.021213	0.0659835	0.0387416	0.0522015	0.143308	1.23984	0.0166796	0.310205
6330STDY9479159_CATACGAACTAGCTGG-1	0.00498235	5.63024e-06	0.000211759	6.07345e-05	6.86338e-05	0.000229076	2.45124e-06	1.78498e-05	0.000157034	1.52041e-05	0.000113888	6.75723e-05	1.92076e-05	7.18972e-06	3.67131e-05	6.01266e-05	4.44702e-06	4.35764e-05	0.000242719	0.000872278	0.00222604	0.000474553	1.54389e-05	3.52078e-06	3.37883e-06	0.000667505	0.00345213	4.89103e-05	0.000104131	0.000175091	0.000105712	0.0360291	0.000196569	0.000158778	6.76163e-06	0.00956268	0.000216805	0.00136952	0.00212585	0.00292245	0.00298955	0.000129938	0.00045484	0.000143895	1.24244e-07	0.00377446	0.059992	8.16885e-06	0.000864807
6330STDY9479159_CATACGGCGTCTGGGC-1	0.0192354	0.000611608	0.22302	0.0203115	0.00467789	0.000605922	0.871989	0.000250568	0.00245654	0.341137	0.00275925	8.46129	0.000835862	0.000335597	0.0144962	0.00133986	0.00244192	0.00708067	0.00386065	0.115521	0.00139924	0.00279598	0.00419475	9.18747e-05	0.0879802	0.0843337	3.75423	0.000493354	0.000511619	0.780544	0.00160076	0.000710922	0.387819	0.0337441	1.54146e-05	0.5523	2.39705e-05	0.00396191	0.059463	0.00219818	0.000886768	0.000713895	0.772223	0.00624651	9.15572e-06	0.000374653	0.00285889	0.00300135	0.0607193
6330STDY9479159_CATACTATGTAATTGT-1	0.00828067	0.005942	0.125451	0.000287745	0.000555354	0.000321099	0.644729	0.000107964	0.00112201	0.115167	0.0170932	5.94458	0.00028144	0.000148388	0.00388664	0.000414808	0.0259588	0.00541594	0.00163377	0.0887375	0.000571285	0.000708601	0.000461632	1.29986e-05	0.0082888	0.0471931	2.42772	0.000411649	0.000162548	0.521915	0.000627773	0.00127198	0.295915	0.349467	5.98331e-06	0.587191	7.88628e-06	0.00149421	0.0277577	0.000965508	0.000308556	0.000575996	0.541289	0.0074562	4.17993e-05	0.000183892	0.0039745	0.000801747	0.0299518
6330STDY9479159_CATAGCGTTGCCCACC-1	0.0260445	0.00139417	0.118604	0.000376222	0.00128782	0.00348108	1.24244	0.000342163	0.00334394	1.38444	0.00182668	8.17659	0.000658391	0.000151338	0.00309974	0.00071062	0.0133968	0.00478476	0.00661127	0.138922	0.00451016	0.00289185	0.00421086	0.000102612	0.0735441	0.0895474	4.21848	0.00439899	0.000788101	0.818966	0.00280653	0.0173753	0.391104	0.0191418	1.34014e-05	0.513382	3.64537e-05	0.00595738	0.0634362	0.0022445	0.000425043	0.00126254	0.974092	0.0104186	1.31638e-05	0.000785458	0.00325741	0.00694194	0.136944
6330STDY9479159_CATAGTACATTGAGAG-1	0.0112097	0.000441601	0.00767058	6.4858e-05	0.000174312	0.000554325	0.0376411	8.28927e-06	0.000359627	0.0329535	0.000208673	0.567813	8.64423e-05	2.79959e-05	0.000344369	7.94084e-05	0.000509501	0.000698101	0.000683094	0.0127302	0.00202408	0.0011633	4.87917e-05	9.11856e-05	0.000128394	0.00665259	0.316939	0.000168241	0.000115106	0.0890079	0.000324977	0.0336027	0.0175296	0.0116826	9.21428e-06	0.0948959	0.00180591	0.00441849	0.00783394	0.000488988	0.00183674	0.000865397	0.0556477	0.00110599	1.84717e-05	0.00276189	0.0327262	6.4495e-05	0.00124579
6330STDY9479159_CATAGTCCACAAGAAC-1	0.227166	0.01042	0.012479	0.00333106	0.0123066	0.16205	0.0230899	0.00761771	0.0534989	0.103819	0.298838	0.0189437	0.0280058	0.00282985	0.0183937	0.0422869	0.104627	0.0439081	0.0909761	0.190951	0.202061	0.065894	0.00935317	0.00225101	0.00142012	0.121046	0.317264	0.0141607	0.100953	0.291443	0.0386284	0.0455722	0.0801133	0.0472728	0.00327376	0.034	0.0429318	0.250514	0.432192	0.0948074	0.0432954	0.186565	0.127524	0.243648	0.000431496	0.396468	2.62503	0.00263171	0.00295201
6330STDY9479159_CATATACTACTGATAA-1	0.0526628	7.41458e-05	0.0366769	0.000222885	0.000235116	0.00131398	0.0260327	3.88837e-05	0.000205204	0.00289396	0.000542446	0.0818952	3.7451e-05	7.50417e-06	0.000106653	0.000155741	0.000153011	0.000167774	0.00213772	0.00551053	0.0161199	0.00724707	0.000239444	0.000156301	0.000203004	0.00489437	0.0794987	0.00101368	0.00137005	0.126681	0.000447894	0.000274341	0.00334867	0.00199637	1.25081e-05	0.118557	0.00194977	0.00769433	0.01946	0.00038286	0.000292953	0.00187762	0.0486001	0.00279287	9.21276e-06	0.0183877	0.194009	8.84073e-05	0.0106559
6330STDY9479159_CATATAGGTACAGTCA-1	0.0357457	0.130878	0.0628696	0.000526744	0.000968007	0.000921392	0.16598	0.000875403	0.00479051	1.04686	0.00341211	2.94529	0.000523082	0.000193797	0.133492	0.000926313	0.000633241	0.00265039	0.00339703	0.0548987	0.00344329	0.00501871	0.00173029	0.000139332	0.0476338	0.0435471	2.66561	0.000933867	0.000583369	0.806377	0.00188225	0.00613432	0.287698	0.0462113	1.66772e-05	0.334905	7.81816e-05	0.00571441	0.040983	0.00304649	0.000313686	0.00781902	0.452025	0.00823303	0.00162828	0.00288543	0.0363502	0.00127577	0.0417905
6330STDY9479159_CATATGTCAGGCTACG-1	0.522424	0.479628	0.786824	0.0111338	0.0118709	0.0302976	1.04945	0.0374961	0.0396146	0.869025	0.0164921	7.57522	0.0146934	0.0367047	0.0665796	0.0183818	0.0983891	0.108721	0.0955591	0.328499	0.0780786	0.0542552	0.0286897	0.00338688	0.102873	0.264023	7.16648	0.105567	0.0211806	4.87244	0.0855729	0.0611782	0.995976	0.122957	0.00224847	1.12606	0.0151205	0.108878	0.529458	0.0262876	0.0148727	0.152718	2.13045	0.0976466	0.000230253	0.0874672	0.286106	0.0175763	0.122988
6330STDY9479159_CATCCAATATAGTTTG-1	0.00116725	1.10017e-06	0.000336601	3.02021e-07	5.89327e-07	7.61513e-05	0.00039003	1.32605e-06	9.78372e-06	2.34226e-05	1.67502e-05	0.00285926	2.50881e-05	3.04078e-06	9.86185e-06	5.5927e-06	1.93855e-06	0.000427734	8.34246e-05	0.000305929	0.000507929	9.74501e-05	7.52378e-07	1.43951e-06	9.35901e-07	0.00012213	0.00238934	3.94971e-05	2.559e-05	0.000382928	3.59358e-05	0.00309632	0.000111595	0.000737912	1.86079e-06	0.000307487	0.000153424	0.000476201	0.000707488	2.23783e-05	4.74627e-06	4.21014e-05	0.000148483	5.80751e-05	6.07407e-08	0.00323608	0.0943713	7.74154e-07	6.22615e-06
6330STDY9479159_CATCGGACGGGTTAAT-1	0.0126875	0.0014945	0.137469	0.00729221	0.0164383	0.000630612	1.07361	0.000204599	0.0108307	0.418092	0.00321456	8.77139	0.000441645	0.000369573	0.0227685	0.00137979	0.00145765	0.00497982	0.00327833	0.110366	0.00078896	0.00156391	0.00143861	3.4816e-05	0.00508178	0.0619796	3.65137	0.00166899	0.000202887	1.21125	0.00114472	0.00227724	0.39138	0.0251305	1.14208e-05	0.714032	2.47912e-05	0.00437426	0.105589	0.00389576	8.14231e-05	0.00195035	1.02156	0.005352	1.58105e-06	0.000216336	0.000657002	0.00159995	0.0739405
6330STDY9479159_CATCTATCCCGTGTCT-1	0.0280204	0.000287076	0.0107885	3.49309e-05	0.000379322	0.000406459	8.48706e-05	2.29555e-05	0.000131182	0.00727205	0.000104759	0.0876287	5.21661e-05	6.91968e-06	0.000169278	6.18567e-05	0.000132714	9.81415e-05	0.00149078	0.0026545	0.00802133	0.00253462	6.01224e-05	2.27544e-05	3.47453e-06	0.00275075	0.0896723	5.93899e-05	0.000354165	0.0275021	0.000203	4.47265e-05	0.00147022	0.000685178	3.65517e-06	0.0338073	0.000368958	0.00775695	0.0130654	0.000178193	0.000143052	0.00402944	0.0054321	0.00219453	4.39954e-07	0.00977184	0.0915955	3.23732e-05	0.00910612
6330STDY9479159_CATGATGCACAATTCT-1	0.19155	0.00284179	0.433445	0.00800227	0.00313074	0.0220664	0.121209	0.00194407	0.00822565	0.185259	0.00254005	1.27313	0.00354172	0.000278133	0.00686513	0.00371652	0.55495	0.011669	0.0256273	0.215913	0.0319782	0.0302626	0.00337105	0.000361978	0.00199515	0.0768643	1.55695	0.0131411	0.00536968	0.459218	0.0117357	0.0108974	0.132092	0.0289885	0.000144552	1.01631	0.00507453	0.0502521	0.125181	0.00855036	0.0349788	0.0153599	0.317646	0.0377682	0.000214142	0.0368441	0.219863	0.00189743	0.00787619
6330STDY9479159_CATGCCAACTCGCAAA-1	0.0672789	0.0341962	0.0233876	0.18223	0.0279303	0.0183258	0.0752381	0.00158228	0.00759572	0.0204136	0.388038	0.504936	0.00168085	0.000534296	0.0051295	0.00318183	0.00864055	0.0516503	0.0133443	0.0273383	0.028962	0.0163377	0.00123993	0.00037	0.000500697	0.0242643	0.292938	0.012856	0.00555018	0.381121	0.0452961	0.0112347	0.0932635	2.93622	0.000148998	0.0608622	0.0203551	0.0261194	0.0515179	0.00844781	0.00349516	0.0944051	0.0802313	0.087294	0.00407729	0.0566123	0.501588	0.0143485	0.496674
6330STDY9479159_CATGCGACCAGTTTAA-1	0.177022	0.00296432	0.309149	0.000257831	0.000913499	0.059422	0.0967886	0.000589649	0.011325	0.146348	0.0120659	1.97398	0.0117998	0.000377131	0.00660457	0.00363284	0.0147085	0.00931423	0.0251842	0.0970545	0.0680089	0.00996572	0.0016518	0.000169447	0.00034934	0.0909538	1.31803	0.0027191	0.028665	0.318383	0.0071588	0.00567886	0.11288	0.187962	0.0015765	0.340792	0.0356349	0.0645945	0.121025	0.0109903	0.00761602	0.0179998	0.213301	0.026017	0.0475435	0.0571124	0.657691	0.00221148	0.0595652
6330STDY9479159_CATGCGTTAGACAGAA-1	0.118522	0.0267504	0.0276638	0.0060089	0.00387833	0.0278202	0.189205	0.00582792	0.0408357	0.10751	0.0105495	0.803038	0.00433784	0.00211494	0.0416963	0.0199694	0.00699586	0.0209061	0.0331353	0.0760616	0.123014	0.040995	0.00848468	0.00132288	0.00115717	0.104164	0.759769	0.0140854	0.0369728	0.289704	0.0138743	0.00425542	0.115053	0.0656032	0.000666633	0.14415	0.01538	0.104262	0.158865	0.020592	0.0087358	0.057139	0.167984	0.0354081	0.0610492	0.0864141	0.437232	0.0104115	0.102492
6330STDY9479159_CATGGGTCGGGTGTGG-1	0.0129183	0.000471293	0.0135854	0.00953841	0.0162223	0.000767287	0.0891664	9.28252e-05	0.000373814	0.0107468	0.0286828	0.797275	2.51784e-05	8.12909e-06	0.000236436	0.00183374	8.36396e-05	0.00149666	0.00058458	0.0150163	0.00257961	0.000709894	1.88231e-05	1.38441e-05	2.37566e-05	0.00930726	0.600703	0.000285199	0.000157776	0.0674692	0.0359806	0.000581283	0.0133423	0.00290941	4.82615e-06	0.009016	7.66189e-05	0.00276534	0.00695224	0.000512684	0.00220839	0.000949509	0.0767902	0.00125992	3.27935e-06	0.00606905	0.164993	0.000576386	0.0757042
6330STDY9479159_CATGGTAAGTAGCGTT-1	0.0577264	0.0140944	0.0246069	1.30477	1.6763	0.0284877	0.186967	0.0517021	0.0294116	0.0101362	2.90241	0.82946	0.00450832	0.0352569	0.00914267	0.0341516	0.212715	1.00952	0.0187476	0.0439346	0.100494	0.0399385	0.00206602	0.0404791	0.00264458	0.0335741	0.348922	0.0295016	0.00619155	0.0257991	0.0139463	0.00401485	0.121569	1.1454	0.153057	0.144704	2.13403	0.0461589	0.0668667	0.297744	0.00787472	0.0277449	0.0838763	0.0632265	0.018882	0.173626	8.18866	3.17509	29.789
6330STDY9479159_CATGGTCTAGATACCG-1	0.0165024	0.00283259	0.184258	0.00239816	0.0039365	0.00119191	1.39835	0.000609852	0.00349485	0.928374	0.00216948	9.93205	0.0006703	0.000302317	0.00844958	0.00142957	0.0413417	0.0087438	0.00634706	0.118437	0.00304115	0.00257977	0.00143007	3.8495e-05	0.0354758	0.084292	4.05223	0.00201558	0.00135816	1.10116	0.00245464	0.00285357	0.620117	0.0260354	1.636e-05	0.839542	5.01601e-05	0.00621082	0.0762158	0.00279995	0.000282235	0.00169751	1.00274	0.00663444	1.09917e-05	0.000432069	0.000743881	0.00357122	0.109272
6330STDY9479159_CATTACGTCGGCCCGT-1	0.0174225	0.102911	0.000873859	1.61126	1.13488	0.00857992	0.109589	0.017786	0.0141223	0.00113484	1.98965	0.279581	0.000634038	0.0279254	0.00292602	0.0145883	0.000355804	0.847799	0.0102708	0.0160973	0.0229189	0.017347	0.000640743	0.013154	0.00130326	0.0118841	0.0897231	0.241061	0.00247673	0.0411795	0.00620365	0.00158031	0.0507408	0.352849	0.00130887	0.00683291	0.0111518	0.017839	0.0613487	0.143187	0.000612655	0.00642558	0.0198991	0.101652	0.00916849	0.0663446	4.08938	1.74194	12.1094
6330STDY9479159_CATTATCCCATTAACG-1	0.00961498	0.000262636	0.000562028	1.92614e-05	5.37399e-05	0.00122443	0.0001949	0.000204322	0.000983258	0.0037328	0.000297281	0.255416	5.07692e-05	2.54351e-05	0.000388598	0.000118637	3.55684e-05	0.000232518	0.0017812	0.00269087	0.0141475	0.00106191	0.000121417	3.6093e-05	4.35012e-05	0.00219499	0.0643625	0.000141834	0.00088275	0.00497529	0.000160518	0.000321626	0.002975	0.00295283	0.000165599	0.00311061	0.00510798	0.00724366	0.0106424	0.000883271	0.000485621	0.00103743	0.00704813	0.000667849	3.6038e-07	0.00658714	0.150574	0.000171863	0.00953568
6330STDY9479159_CATTATGCTTGTTGTG-1	0.109235	0.00499622	0.195851	0.00956988	0.000998932	0.0192061	0.214656	0.000968092	0.0225368	0.0927396	0.00192851	0.980984	0.00727493	0.000420752	0.0134187	0.00977423	0.108787	0.0091558	0.0312517	0.0877847	0.0981497	0.0152129	0.00136581	0.000190986	0.000791884	0.0713257	0.694616	0.00559792	0.00622722	0.194558	0.0126333	0.0483099	0.084075	0.0387779	0.000326392	0.394835	0.00420148	0.0768829	0.161609	0.013603	0.0479032	0.0146278	0.220066	0.0277014	1.63891e-05	0.0571585	0.264778	0.00175308	0.0161228
6330STDY9479159_CATTTAGCGGACCATG-1	0.0140202	0.00095067	0.0390034	9.99029e-05	0.000264805	0.00140352	0.323899	0.000226287	0.00172556	0.19689	0.00611752	3.47525	0.000586092	0.000218852	0.00324364	0.0010596	0.0316032	0.00206391	0.00173866	0.0866037	0.00297156	0.00249686	0.000696969	0.00553575	0.00281521	0.0404697	2.09267	0.00151098	0.000361647	1.94381	0.00179903	0.000305565	0.198541	0.222161	0.000121002	0.213989	4.6732e-05	0.00375968	0.0350475	0.0013538	0.000581579	0.00125022	0.432725	0.00802976	5.68848e-05	0.00158068	0.0418805	0.00130743	0.069495
6330STDY9479159_CATTTGAGTGGTACGT-1	0.0593812	0.0319317	0.10987	0.00120135	0.00757556	0.00782636	1.43134	0.000709594	0.00703466	0.185564	0.00647192	10.6698	0.00552405	0.00279917	0.0113961	0.0034588	0.0107083	0.00679671	0.0154077	0.200618	0.012896	0.0102822	0.00444856	0.000375495	0.00666208	0.124386	3.73446	0.00165871	0.00194903	0.749677	0.0532054	0.00710145	0.390192	0.0170152	0.000140544	0.458207	0.000724235	0.0156046	0.0923064	0.00839672	0.00351738	0.00565718	0.908766	0.0163463	4.43079e-05	0.00778471	0.0732644	0.00275482	0.0924146
6330STDY9479159_CCAACGCTTGCCAGGG-1	0.00113296	0.0160134	0.00165932	2.12962e-07	1.115e-06	1.6456e-05	0.000313699	3.7059e-06	9.19339e-06	0.000812682	2.57995e-05	0.250676	0.000101793	2.86716e-06	4.86628e-06	3.71347e-06	5.2827e-05	1.31393e-05	3.31615e-05	0.000269272	0.000279446	4.26986e-05	1.32281e-06	9.80872e-07	7.15238e-07	0.000452889	0.0291022	9.47218e-05	1.11622e-05	0.000780051	1.58575e-05	1.02074e-05	0.000368034	0.0162456	3.8363e-06	0.000389564	1.28312e-05	0.000131307	0.000692327	2.29414e-05	1.01305e-05	8.0377e-05	0.000843581	3.49957e-05	0.00351036	0.000294382	0.021242	4.96161e-07	1.17297e-05
6330STDY9479159_CCAAGAAAGTGGGCGA-1	0.265972	0.0311394	0.0295549	0.00164487	0.00628617	0.133342	0.334476	0.00683342	0.0502115	0.287855	0.00604226	0.179341	0.0402336	0.00342904	0.0264976	0.0182638	0.147784	0.0370474	0.0975687	0.192195	0.161505	0.0768203	0.0221189	0.00427746	0.0156623	0.195137	0.64962	0.068171	0.0446955	0.322251	0.0341721	0.0370383	0.1779	0.0740288	0.00205974	0.306632	0.0190293	0.268957	0.298672	0.0605831	0.779283	0.0564376	0.300138	0.170854	0.000302924	0.18105	0.858254	0.0185033	0.0615214
6330STDY9479159_CCAAGACTTCTGCGAA-1	0.0479577	0.0361596	0.00409958	0.850584	0.806008	0.0374402	0.0285933	0.0480218	0.036162	0.00744023	2.26451	0.555129	0.00197897	0.0472653	0.00658883	0.0258197	0.00643189	2.04496	0.0128456	0.0438369	0.0856377	0.0373438	0.00230338	0.0775663	0.000469454	0.0443294	0.233905	0.151475	0.00954218	0.0344025	0.0142182	0.00331051	0.0690061	0.642387	0.0094832	0.0593489	0.198162	0.0463891	0.0572943	0.254001	0.0115254	0.0190534	0.0619024	0.0515962	0.27488	0.0983302	4.76889	1.76718	10.7099
6330STDY9479159_CCAAGCGTAACTCGTA-1	0.0595898	0.0153846	0.162784	0.00198501	0.00327274	0.00676485	0.611298	0.00540496	0.00776131	0.237034	0.0131804	6.1821	0.00420563	0.000670696	0.00713955	0.0028786	0.168796	0.00828548	0.0113497	0.1829	0.0383598	0.00564359	0.0013981	0.000101039	0.001745	0.0958361	2.73299	0.00232925	0.00502307	0.663297	0.00465054	0.0146335	0.34433	0.154025	0.000129548	0.354107	0.00282302	0.0242058	0.0941448	0.00854284	0.0393065	0.0110612	0.688694	0.0266598	0.0017131	0.024385	0.255523	0.00183173	0.0434304
6330STDY9479159_CCAATAGTGCCGTCGA-1	1.12028	0.0247225	2.99109	0.00183777	0.00739268	0.0330629	0.577658	0.00593168	0.0164443	0.840472	0.00861849	5.2821	0.00869004	0.00282247	0.0218712	0.00979498	0.0658238	0.0249804	0.0347329	0.237999	0.029106	0.0380602	0.00555041	0.00128282	0.00652976	0.207564	4.49208	0.00785157	0.0103106	1.42147	0.0186252	0.0707816	0.411825	0.0630327	0.000447386	1.24712	0.00773993	0.0589139	0.262239	0.0125182	0.0254346	0.0400968	0.961458	0.0669209	0.000240561	0.0393545	0.151552	0.0119816	0.123485
6330STDY9479159_CCAATCGGTAGATCGA-1	0.00855626	1.41849e-05	0.00934752	0.000134528	8.33336e-05	4.67521e-05	2.07341e-05	2.53109e-06	1.5173e-05	6.82059e-05	9.19988e-05	0.11958	3.35092e-06	1.54076e-06	1.26893e-05	8.32123e-06	2.32811e-06	2.85077e-05	4.96971e-05	0.000190222	0.00731081	0.000362081	4.57194e-06	3.59278e-06	3.21159e-06	0.000210309	0.0370702	2.77066e-05	6.62556e-06	0.00102136	0.000109618	7.13412e-06	0.000476233	0.000577556	2.1429e-06	0.00164148	2.59969e-05	0.000268998	0.000607846	4.08645e-05	1.96416e-06	3.46954e-05	0.00359824	8.05662e-05	4.95923e-06	0.000356627	0.0236568	1.81577e-05	0.00276333
6330STDY9479159_CCAATGTCACAGCAAG-1	0.0148641	0.00112141	0.0492273	0.00278998	0.0075999	0.00488433	0.621779	0.000165241	0.00414986	0.245932	0.0305896	3.96771	0.000774304	0.000129534	0.00520997	0.00147332	0.00129636	0.0042358	0.00214386	0.0816626	0.00231785	0.000971162	0.000190434	1.55309e-05	0.000454656	0.0432822	1.60535	0.00027643	0.00023427	0.420545	0.0402684	0.00163785	0.177321	0.0455761	1.01777e-05	0.124298	0.000108799	0.00422058	0.0298754	0.00603013	0.0120047	0.000799468	0.436592	0.00867412	3.12584e-05	0.00380898	0.0755238	0.00166032	0.134098
6330STDY9479159_CCAATTACGGGTCGAG-1	0.00501339	7.89805e-05	0.0120268	0.00655819	0.00324417	0.00243589	0.00193433	5.5655e-05	0.000133466	0.00902625	0.00116765	0.522395	4.79322e-05	5.27874e-06	7.82133e-05	3.84287e-05	0.000149126	0.000212002	0.000775683	0.00933669	0.00258932	0.000861636	1.54372e-05	6.52676e-06	9.83478e-06	0.00873971	0.14394	0.000329376	0.000126462	0.134287	0.000229124	8.4764e-05	0.00990352	0.000854074	1.75117e-05	0.014111	0.000656593	0.00309726	0.00568697	0.00032122	0.000203614	0.000972548	0.0168362	0.000908764	8.56885e-07	0.00340639	0.056062	0.000610011	0.0694538
6330STDY9479159_CCACAATGTACGTCTT-1	0.196985	0.0109962	0.01566	0.0170656	0.0136848	0.0739778	0.00286044	0.00291725	0.0143337	0.0139719	0.290921	0.00581841	0.00466827	0.00203711	0.00538786	0.00868754	0.00758737	0.0510701	0.0590062	0.105141	0.15367	0.025752	0.184481	0.00102034	0.000482062	1.59228	0.178147	0.0030845	0.362149	0.0201712	0.0154114	0.00220032	0.0286262	0.02103	0.00159943	0.0382304	0.0278001	0.139497	0.156187	0.0577404	0.0237525	0.110195	0.0590093	0.166395	0.00320939	0.915946	6.20534	0.0282182	0.471509
6330STDY9479159_CCACACTGAGATATTA-1	0.013235	0.00205449	0.291364	0.0250054	0.00971647	0.000347713	0.507732	0.000426245	0.00094553	0.0525699	0.0155425	5.29718	0.000117531	0.000218191	0.0101944	0.000312211	0.000762494	0.0237848	0.00134286	0.0668644	0.000265956	0.000805063	0.0027107	2.23697e-05	0.0240181	0.0248635	2.36486	0.000935069	0.000128263	0.531951	0.00110866	0.264653	0.308896	0.24968	4.33273e-06	0.826468	1.78398e-05	0.00132568	0.0337236	0.000776669	2.58794e-05	0.000706822	0.45308	0.00644372	2.22661e-06	0.000125383	0.00489199	0.00157393	0.0799047
6330STDY9479159_CCACCAACTTTACTGT-1	0.200527	0.000880736	1.91999	0.000287205	0.000721877	0.000297816	0.542335	0.000156173	0.000922152	0.202577	0.000782187	6.18219	0.00010762	0.000213651	0.00415752	0.000566573	0.00170724	0.00253538	0.00238854	0.0774344	0.000428678	0.00142349	0.00090883	1.36528e-05	0.112058	0.0566081	2.70483	0.000507401	0.000461492	0.590466	0.000819249	0.00790795	0.428455	0.0109151	1.42491e-05	0.749907	1.30805e-05	0.00213781	0.0576871	0.000632712	4.66942e-05	0.00264589	0.466514	0.00343256	1.59569e-06	0.000126667	0.000385967	0.00179559	0.0716769
6330STDY9479159_CCACCCAAGGAAAGTG-1	0.293065	0.0329093	0.202197	0.00299388	0.0119517	0.110925	0.216761	0.00772034	0.0580598	0.14523	0.0118367	3.70088	0.0193794	0.00288364	0.0381407	0.0309346	0.152701	0.0763719	0.0753962	0.357001	0.13464	0.0732679	0.0236327	0.00298447	0.0206968	0.229418	3.12868	0.0129635	0.0597022	1.80155	0.0440414	0.0593603	0.476453	0.133524	0.00187507	0.82973	0.0298276	0.210153	0.470629	0.0413871	0.0606552	0.0821296	0.808501	0.122166	0.000239982	0.14718	0.556531	0.0251162	0.0551658
6330STDY9479159_CCACGAGAAGAGAATC-1	0.0133098	0.00156664	0.0738844	0.0336062	0.0394314	0.000845452	0.654196	0.00189012	0.00224283	0.174295	0.0106919	6.73344	0.000532551	0.000371955	0.00475962	0.000679538	0.0025774	0.0190444	0.00299431	0.137296	0.000911752	0.00131949	0.00241782	2.82824e-05	0.0185374	0.0855855	2.95044	0.00155432	0.0003577	1.72526	0.00165575	0.0185133	0.446518	0.0353716	3.32309e-05	0.601461	0.000101997	0.00321078	0.0502314	0.00575246	0.00014446	0.00241476	0.778725	0.0078186	7.39721e-06	0.000198962	0.00686562	0.00800646	0.12029
6330STDY9479159_CCACGGAGCCATAAGA-1	0.345105	0.00520711	0.609444	0.0184218	0.00568586	0.0480602	0.195109	0.0621173	0.0197507	0.108877	0.00411562	1.0602	0.0142453	0.000650278	0.023143	0.00507718	0.180503	0.0192937	0.020704	0.2012	0.0409565	0.0262918	0.0242316	0.000567097	0.00224151	0.116031	1.33065	0.006049	0.00834754	0.1868	0.00990883	0.0164122	0.121422	0.0155129	0.000634011	1.21983	0.0116903	0.0748127	0.202067	0.0154826	0.119268	0.0314352	0.199945	0.0674437	3.46137e-05	0.0535414	0.261319	0.00270644	0.086794
6330STDY9479159_CCAGAAAGCAACTCAT-1	0.00369741	6.83583e-05	0.021015	0.000662952	0.000832014	9.73316e-05	0.283078	1.64849e-05	0.000282137	0.218513	0.000450653	2.37369	3.4342e-05	3.79186e-05	0.000966833	0.000125861	0.000791449	0.00360671	0.000244598	0.0279873	0.000113855	0.000320897	0.0107574	8.71695e-06	0.00562415	0.0117902	1.2936	5.94773e-05	5.97753e-05	0.304544	0.00022205	0.000124031	0.159525	0.00374501	1.43818e-06	0.281495	5.64511e-06	0.000742249	0.0125524	0.000255541	3.43668e-05	9.96396e-05	0.35519	0.00105625	4.44195e-07	5.73725e-05	0.00196538	0.000104775	0.00503462
6330STDY9479159_CCAGATAGTTGAGTGA-1	0.179497	0.00226693	0.00336812	0.00010472	0.000836258	0.0716932	0.000916107	0.00146572	0.0152566	0.707719	0.00162882	0.00255533	0.0130347	0.000348965	0.00591788	0.00633406	0.0104405	0.00679685	0.0618378	0.0968792	0.154865	0.0257516	0.00111765	0.000326948	0.000241688	0.0922124	0.222097	0.00512788	0.0499127	0.0437173	0.0117661	0.00472288	0.0384416	0.0378771	0.00116878	0.363696	0.0170888	0.15433	0.260802	0.0158222	0.906211	0.0158358	0.0840715	0.0729762	2.80159e-05	0.162472	1.54306	0.00196459	0.0118194
6330STDY9479159_CCAGCCTGGACCAATA-1	0.0175282	0.00181339	0.210897	0.0216153	0.00620362	0.00140412	0.920116	0.000326206	0.00260679	1.16083	0.00411497	6.46308	0.00150712	0.000209388	0.00547703	0.00104394	0.00113652	0.00983774	0.00579052	0.123614	0.00133725	0.00204806	0.00296169	2.21841e-05	0.113285	0.0644907	3.99579	0.00198591	0.000450458	0.996294	0.0022506	0.00311253	0.559228	0.0684088	1.56149e-05	0.838406	3.188e-05	0.00642493	0.0695304	0.0031103	0.000145078	0.00160663	0.776296	0.00999014	5.05713e-06	0.00037367	0.00238134	0.00200575	0.0398333
6330STDY9479159_CCAGGGACGTGGCCTC-1	0.612566	0.00654596	2.24558	0.00416445	0.014003	0.00202058	0.688056	0.000602986	0.00300554	0.235826	0.00470329	9.87138	0.00273068	0.00354702	0.00694163	0.00105839	0.0387114	0.00539398	0.00832469	0.159999	0.00187426	0.00708179	0.00247396	0.000321417	0.00305846	0.0744722	5.03568	0.00069381	0.00185225	0.263991	0.00256025	0.0184034	0.37955	0.0249078	8.84713e-05	1.38506	0.000207885	0.00805723	0.0696459	0.00426944	0.0262619	0.0379713	0.854956	0.0252721	1.39347e-05	0.00115692	0.00312422	0.00555259	0.126992
6330STDY9479159_CCAGTAGTCTGATCCA-1	0.209925	0.00940966	0.0571594	0.00387483	0.0194326	0.0472473	0.215944	0.00374262	0.0654901	0.220923	0.00989164	3.40182	0.0298897	0.00313761	0.0314561	0.0211166	0.0600185	0.019408	0.045133	0.192211	0.116463	0.0440989	0.0366837	0.00143778	0.00255335	0.151476	2.74353	0.0151116	0.0602401	0.936547	0.0261806	0.0351623	0.351936	0.121773	0.00139812	1.33729	0.0154082	0.144918	0.237968	0.0235104	0.998707	0.0364823	0.903694	0.077038	0.000140169	0.108669	0.495882	0.0289439	0.064453
6330STDY9479159_CCAGTCTAGACGGCGC-1	0.0448673	0.000196357	0.146983	0.00226112	0.0185343	0.000564551	0.303728	0.0414361	0.00202723	0.60635	0.00514113	3.92178	0.000282825	9.8264e-05	0.00285697	0.000604414	0.00101176	0.00430113	0.00492543	0.0445419	0.00315013	0.00154571	0.00159895	5.54902e-05	0.00246188	0.0399131	2.66946	0.000387849	0.000311581	0.393073	0.00100113	0.00199111	0.182378	0.0105977	1.16922e-05	0.340018	3.64438e-05	0.00381356	0.0404644	0.0020649	0.000101506	0.00128413	0.364038	0.00407106	2.31914e-06	0.000911434	0.0279379	0.000750297	0.0402811
6330STDY9479159_CCATAAACAACCCGAC-1	0.00576505	0.000216856	0.00744442	0.000169061	2.44768e-05	0.000493038	0.0746185	1.17943e-05	0.000142006	0.0572232	0.00168042	0.365042	2.89363e-05	1.09399e-05	0.000106139	8.19456e-05	0.00687732	0.000278738	0.000366192	0.00561058	0.0223078	0.00372874	5.09715e-05	3.11324e-05	1.20431e-05	0.00385289	0.131159	0.00012784	0.000111881	0.0922088	0.000157125	9.97226e-05	0.00647233	0.104901	8.91762e-06	0.0198188	0.000132318	0.00185039	0.00668974	0.000198202	0.000386161	0.000453001	0.0233849	0.00202839	0.0118803	0.00286606	0.0496105	6.95924e-05	0.00772621
6330STDY9479159_CCATACCTTTACTTGT-1	0.0873749	0.00102906	0.077368	0.000862011	0.00173752	0.00862348	0.0323809	0.00114251	0.00758682	0.0903517	0.00528488	1.88819	0.00158783	0.000661954	0.00340277	0.00748062	0.00368075	0.00416704	0.0266357	0.0700395	0.146254	0.00944552	0.000758606	9.4654e-05	9.83782e-05	0.0435376	0.54167	0.00150901	0.0386288	0.0917963	0.0158945	0.00107264	0.0517581	0.0558781	0.000212304	0.453072	0.00546767	0.0824279	0.117601	0.00677732	0.00499305	0.00812899	0.134189	0.0123255	4.27164e-06	0.114115	1.38351	0.00116383	0.064701
6330STDY9479159_CCATAGGTTGGCGTGG-1	0.0592495	0.0489471	0.00893031	0.361906	0.212066	0.0120593	0.169952	0.00792474	0.0162229	0.0303266	0.708184	0.60773	0.00159417	0.0137563	0.0136619	0.00543041	0.00562916	0.0620855	0.0136677	0.0450017	0.0732023	0.0151268	0.00759616	0.0081696	0.000663997	0.0365898	0.707131	0.0787279	0.0046201	0.310328	0.0100681	0.1195	0.0943895	3.0358	0.0969322	0.479711	0.00390147	0.0511884	0.0741603	0.0503277	0.00727928	0.0373993	0.214513	0.116986	0.00552237	0.0338893	0.805241	0.0518967	0.967483
6330STDY9479159_CCATCGCAGTTAAACT-1	0.0911817	0.506538	0.0494893	0.233028	0.053749	0.0423272	0.162145	0.0908788	0.0199873	0.071679	1.90331	0.889674	0.0180983	0.00194402	0.0145603	0.00587062	0.0511331	0.045474	0.0336417	0.0841313	0.0384137	0.0410586	0.0390638	0.388679	0.0242209	0.0535666	0.41625	0.0800042	0.00943111	0.186454	0.0257114	0.00351934	0.140134	21.763	0.000855831	0.193876	0.092441	0.0739788	0.145132	0.0518722	0.08174	0.245364	0.13265	0.438763	0.000917183	0.117906	2.81929	0.00404045	0.271791
6330STDY9479159_CCATGCCTGTTTAGTA-1	0.00812498	0.00868028	0.0386712	0.00558871	0.000444021	0.000266268	0.292733	0.000102791	0.00829428	0.144466	0.00879335	2.85155	0.000153982	0.000150057	0.0023427	0.0369895	0.00245912	0.00257578	0.000638744	0.034908	0.00366309	0.000772988	0.000246808	4.41135e-05	0.00031326	0.0231672	1.53081	0.000350346	0.0359295	0.215482	0.000341528	0.000126223	0.127535	0.00690113	0.00023064	0.352596	3.81073e-05	0.00145612	0.0118539	0.0016765	6.92601e-05	0.00838065	0.337502	0.00162472	0.000204117	0.000568128	0.0272333	0.000568505	0.0256811
6330STDY9479159_CCATGTTCATCTATAT-1	0.000611915	1.67205e-06	0.000309755	1.78514e-05	2.21759e-05	1.73665e-05	0.0638193	5.02284e-06	6.45379e-05	6.33475e-05	0.00956608	0.00132862	2.77559e-05	4.91607e-05	1.11292e-05	4.33631e-05	6.04151e-06	2.89739e-05	3.49381e-05	9.2102e-05	0.000361254	5.49511e-05	1.4753e-06	2.86825e-06	4.2224e-07	5.97191e-05	0.00194298	3.17702e-05	8.77291e-06	3.59362e-05	3.17031e-05	1.57782e-06	0.000115531	0.00171106	3.22942e-06	3.49114e-05	2.27845e-05	0.000195601	0.000693164	0.000519388	1.78003e-05	2.91586e-05	0.000224177	3.90166e-05	6.21485e-06	0.000948571	0.129609	8.36768e-06	0.00111552
6330STDY9479159_CCATTAGCGATAATCC-1	0.319781	0.0142475	0.4045	0.00117413	0.00413643	0.10425	0.257407	0.00903667	0.0253815	0.0797153	0.111513	0.205371	0.0199588	0.00170348	0.0127615	0.0125317	0.0295887	0.0249708	0.0557609	0.128322	0.149483	0.0701248	0.00581716	0.00225397	0.000888014	0.0850138	0.292859	0.0460303	0.029239	0.895654	0.0322054	0.0407193	0.084538	0.0400577	0.00448828	0.287941	0.0388205	0.152462	0.238367	0.0518821	0.0602597	0.225559	0.111779	0.201123	0.37983	0.381385	2.758	0.00980021	0.0195131
6330STDY9479159_CCATTCCCTGCCCACA-1	0.0599588	0.125713	0.00280463	0.00611521	0.00427822	0.0140254	0.000222359	0.0056538	0.00834532	0.00249606	0.664489	0.00115741	0.000857331	0.000386411	0.00255277	0.00193855	0.0753124	0.00707596	0.00757843	0.0132286	0.0458501	0.0237326	0.00147501	0.124496	0.00468581	0.0152833	0.0527983	0.0225573	0.00311986	0.0176138	0.0167054	0.000630331	0.0182952	3.69727	0.000205697	0.0492483	0.012383	0.0385276	0.0438175	0.0317301	0.00232006	0.711898	0.0311438	0.125777	0.100795	0.145814	2.38435	0.00128609	0.0711504
6330STDY9479159_CCCAACATACGTCGCG-1	0.106131	0.00935443	0.208196	0.00195203	0.0063618	0.0318519	1.50921	0.00370969	0.0476848	0.559747	0.00954793	7.75164	0.0091103	0.00552324	0.0379298	0.0258197	0.196877	0.0200175	0.0445499	0.279131	0.043825	0.0249716	0.00472019	0.000454167	0.0185572	0.20354	4.46044	0.0045948	0.00706851	0.702529	0.0197552	0.00517275	0.567678	0.0515262	0.000218017	0.98762	0.00461103	0.0645434	0.220023	0.0375804	0.0317124	0.046048	1.04059	0.0316937	5.46137e-05	0.0319168	0.190172	0.0057116	0.0984911
6330STDY9479159_CCCAATGAGATTTGCA-1	6.74223e-05	3.42188e-07	1.49528e-06	1.21098e-07	4.1785e-07	2.93621e-06	1.92991e-07	5.26425e-07	4.80231e-07	1.42869e-07	5.2617e-06	1.29828e-06	4.56935e-06	2.30841e-07	5.97686e-07	8.63096e-07	7.55481e-07	9.2388e-07	1.60578e-06	1.66692e-05	4.77591e-05	4.5622e-06	1.07379e-07	1.57188e-07	5.73064e-08	9.68594e-06	0.000118009	7.54137e-07	7.28771e-07	6.90072e-07	1.5105e-06	1.11241e-07	7.21014e-06	0.00722778	7.9846e-07	2.11227e-06	1.60531e-06	2.9426e-05	3.88767e-05	2.07732e-06	4.94042e-07	8.75129e-06	1.59762e-05	6.60283e-06	9.06246e-09	7.57874e-05	0.0215809	2.84317e-07	3.80722e-06
6330STDY9479159_CCCAATTTCACAACTT-1	0.0465152	0.158305	0.00608984	0.0369349	0.0189757	0.0161666	0.0768197	0.00288765	0.00368956	0.00156221	1.15285	0.139356	0.0307847	0.000235746	0.00169664	0.00142046	0.011208	0.00618535	0.019193	0.0290444	0.0161572	0.00909924	0.0033228	0.000448583	0.0108325	0.0131097	0.17697	0.139712	0.00186044	0.0268121	0.0108697	0.00268307	0.0334599	8.78671	0.000229741	0.0709319	0.402114	0.0514091	0.0791952	0.00828849	0.00194832	0.0545943	0.0385207	0.220994	5.86214e-05	0.0520809	0.886271	0.000478811	0.106594
6330STDY9479159_CCCAGAGGAGGGCGTA-1	0.0277437	0.00135603	0.00233734	8.53902e-05	0.000206135	0.00433342	0.0950267	0.000201804	0.00206394	0.000747323	0.0119478	0.0483624	0.000587308	0.000258385	0.000757535	0.000871771	0.00020682	0.000897952	0.00617962	0.00834946	0.109058	0.0106426	0.000591396	0.000166922	4.97734e-05	0.00764748	0.0631722	0.000581695	0.001752	0.0158417	0.00151128	0.000322249	0.00787204	0.0102544	5.8446e-05	0.135817	0.00187504	0.0186362	0.0446726	0.0047104	0.00189551	0.00643516	0.016443	0.023539	0.000332394	0.0221144	0.35439	0.000321555	0.00613155
6330STDY9479159_CCCGACCATAGTCCGC-1	0.0382526	0.00906098	0.785144	0.0294213	0.00725209	0.00326806	1.59048	0.000805083	0.0102368	0.135996	0.00877965	9.17746	0.000629198	0.000403361	0.0290755	0.0034506	0.0433282	0.0205684	0.006974	0.163432	0.00389387	0.00311193	0.00109453	2.7243e-05	0.00557246	0.0869237	3.50767	0.00244408	0.00247588	2.2997	0.00316103	0.00179019	0.464053	0.0181067	0.00011465	0.396386	0.000103518	0.0102105	0.132962	0.00590132	0.000680285	0.00180068	1.08311	0.0137162	1.03478e-05	0.00117955	0.0067268	0.00329965	0.130404
6330STDY9479159_CCCGCAGCGCGAACTA-1	0.0641197	0.131523	0.0292868	2.21085	2.17045	0.0395868	0.364275	0.0906816	0.0391338	0.0261899	3.26277	1.27818	0.0053654	0.04734	0.0115079	0.0496295	0.142841	1.16658	0.0249038	0.0618614	0.195881	0.0372045	0.00208873	0.0329182	0.00106675	0.0436532	0.401364	0.0587185	0.0266203	0.260019	0.031552	0.0157863	0.171843	0.538167	0.0337109	0.0881997	0.03821	0.0493288	0.0733709	0.350261	0.0100561	0.0294973	0.179856	0.110995	0.11466	0.161464	7.47479	4.81611	14.6245
6330STDY9479159_CCCGGTGTATCGGAAT-1	0.0310322	0.0231275	0.0859741	0.000107462	0.000245857	0.00139928	0.195798	0.000759559	0.00179218	0.0193391	0.000356021	0.902883	0.000252075	0.000159592	0.00139422	0.000957124	0.0206714	0.00126541	0.00330113	0.0199875	0.0143004	0.00429966	0.000315323	0.000387663	0.00224601	0.0150159	0.560934	0.000435062	0.00127759	0.151089	0.00100429	0.00028035	0.0368924	0.0145633	4.05803e-05	0.301865	0.00105155	0.0277237	0.0347973	0.00100868	0.00100054	0.027206	0.0810752	0.0029223	1.37563e-05	0.0142913	0.113084	0.000408882	0.00619469
6330STDY9479159_CCCGTAGCTGGGAAGA-1	0.00143997	9.1211e-06	4.86469e-05	9.07739e-06	9.23112e-06	0.000171041	1.00887e-05	0.00120697	9.38393e-05	2.86238e-05	0.000441271	0.0272044	0.000147771	5.53254e-06	1.4423e-05	2.35722e-05	2.14638e-06	2.94507e-05	5.27335e-05	0.000294739	0.000656834	0.00030515	6.85671e-06	3.75753e-05	1.67331e-06	0.000287576	0.00457653	0.00586753	8.84766e-05	0.000165065	4.28634e-05	9.24378e-06	0.000203581	0.000209108	2.1615e-06	0.000263056	5.24268e-05	0.000529145	0.00186838	0.0002248	3.26147e-05	0.00158874	0.000767354	0.000114177	9.41742e-07	0.0010282	0.0837461	2.35622e-05	0.00146507
6330STDY9479159_CCCGTCAGCGTCTGAC-1	0.0484525	0.00555194	0.0700304	0.0793161	0.0264592	0.012884	0.307027	0.00382355	0.00799418	0.0142516	0.278903	0.49961	0.0013758	0.00133527	0.00398986	0.00756061	0.00151953	0.277831	0.0119235	0.0395665	0.0408173	0.0140304	0.00320062	0.000972688	0.000274736	0.0234146	0.487822	0.00833999	0.0114057	0.199931	0.00722538	0.00113508	0.0626318	2.39938	0.000492756	0.079894	0.00453388	0.0336433	0.0481809	0.0157525	0.042582	0.0431639	0.135029	0.0751783	6.31555e-05	0.0257154	0.538478	0.457238	0.821057
6330STDY9479159_CCCTATGTAGAGCAGA-1	4.17217e-05	2.74467e-07	3.7124e-06	1.7394e-06	4.06546e-06	7.29751e-06	4.52525e-07	8.9488e-07	4.1845e-06	3.66545e-07	6.58007e-05	0.00100551	7.10058e-07	6.87877e-07	2.44328e-06	3.08739e-06	2.88229e-07	1.67697e-06	5.30845e-06	4.96773e-06	1.67256e-05	2.06116e-05	4.21444e-07	4.94802e-07	4.37401e-07	2.90312e-06	0.00014713	5.75129e-07	6.142e-07	4.63733e-07	2.57451e-06	7.81622e-07	2.05303e-05	0.000151584	2.11495e-07	2.75601e-06	2.67416e-06	1.98601e-05	3.77286e-05	6.39604e-06	6.33344e-07	2.54141e-06	1.00433e-05	4.71341e-06	2.35966e-08	6.33196e-05	0.0141576	2.09624e-06	0.000991607
6330STDY9479159_CCCTCGATAATACACA-1	0.00123465	0.00985374	8.86286e-05	0.00035671	0.000163332	2.86223e-05	3.72528e-05	1.86368e-05	6.84315e-05	9.67692e-06	0.000674613	0.00197835	6.73646e-06	0.000232324	2.45065e-05	2.7023e-05	1.91672e-05	3.09957e-05	4.11793e-05	9.71606e-05	0.000713898	7.5669e-05	2.32641e-06	5.92104e-06	6.1622e-06	9.16024e-05	0.00225382	0.0295353	6.6893e-05	7.73395e-05	1.55094e-05	0.00300386	0.000124035	0.000270209	1.25929e-06	0.000119287	5.62992e-05	0.000416534	0.00158531	0.000352899	2.26668e-05	7.86596e-05	0.000109176	2.97015e-05	4.09015e-07	0.00139051	0.0746583	1.72381e-05	0.00246615
6330STDY9479159_CCCTGAAATGAGTTGA-1	0.117009	0.36986	0.147976	3.2058	2.63869	0.0468262	0.0586989	0.0622324	0.0251591	0.00952305	3.54463	1.1002	0.00410833	0.00332942	0.00863849	0.0377256	0.030972	2.19817	0.0359874	0.0570567	0.0821056	0.0437761	0.00702554	0.00460065	0.00149814	0.052144	0.382504	0.139235	0.0099226	0.235145	0.0219234	0.00620671	0.175578	4.86655	0.0136331	0.127812	0.0217821	0.0974405	0.110913	0.128241	0.00654003	0.0514277	0.0940161	0.23302	0.000511318	0.238427	6.88045	3.68143	21.9143
6330STDY9479159_CCCTTTGACAGGTCTT-1	0.134997	0.00469832	0.018324	0.00039199	0.00223274	0.0744981	0.0524968	0.0036555	0.0113372	0.284694	0.00165199	0.542505	0.00971921	0.000508164	0.00728489	0.00703668	0.45161	0.020432	0.0531361	0.156053	0.0988862	0.0209639	0.00244331	0.000309479	0.000361575	0.12818	0.963814	0.00939475	0.012081	0.139023	0.0139084	0.0291686	0.0737027	0.0148571	0.000536315	0.831817	0.014682	0.134048	0.156732	0.0161102	0.0796373	0.0354532	0.163405	0.0651177	2.61594e-05	0.0735723	0.362352	0.00118848	0.00185204
6330STDY9479159_CCGACGGGCATGAGGT-1	0.000165135	8.58997e-07	2.12389e-05	2.41355e-07	5.06341e-07	1.06245e-06	5.68249e-07	8.18994e-07	2.32961e-06	0.00917164	1.17022e-06	2.83937e-05	4.60713e-06	1.21553e-06	1.93896e-06	1.44775e-06	5.33553e-07	4.82166e-06	4.04571e-06	7.51527e-06	3.09933e-05	2.1588e-05	3.38869e-07	7.68855e-07	9.0797e-07	9.20046e-06	0.000157698	2.73243e-06	3.51691e-07	8.09993e-07	1.64223e-05	4.62666e-07	2.65235e-05	8.89566e-05	6.15856e-07	8.54831e-05	7.32843e-07	3.13944e-05	3.98196e-05	2.55482e-06	8.72502e-07	1.18785e-05	9.39687e-06	1.55043e-06	1.24955e-08	0.000114126	0.00954123	3.70223e-07	1.0315e-05
6330STDY9479159_CCGACGTAAACACAAC-1	0.00612822	8.62839e-06	0.000266249	3.49411e-05	8.50676e-05	9.19081e-05	0.00340202	4.90406e-05	0.00014369	0.0011952	0.000629985	0.499286	2.1792e-05	3.93419e-06	4.15498e-05	0.00071564	2.55635e-05	0.000867225	0.000307204	0.0019081	0.0379633	0.000317045	1.39874e-05	2.59361e-06	1.25138e-06	0.00128842	0.07798	0.0187041	5.61252e-05	0.0165329	0.000171126	4.00932e-06	0.00471827	0.0306774	2.22675e-05	0.0590725	0.000577691	0.002272	0.0124173	0.000215433	3.97241e-05	0.000308001	0.0126281	0.000327036	0.00247531	0.00319355	0.0571392	0.000155006	0.0510798
6330STDY9479159_CCGCACAAAGACCAAC-1	0.21626	0.00757889	0.13911	0.00175871	0.00558665	0.0904295	0.264827	0.0043881	0.0225521	0.892166	0.00378818	2.09202	0.0195512	0.00103185	0.0130123	0.008439	0.259459	0.0300903	0.0688387	0.246738	0.108795	0.0335375	0.00361536	0.00056042	0.00148724	0.163381	2.01541	0.00938445	0.034119	0.355815	0.0276234	0.0210243	0.310697	0.0369605	0.000739515	1.57827	0.0175817	0.142268	0.309747	0.0297385	0.17313	0.0280593	0.667917	0.151544	9.07645e-05	0.109454	0.427869	0.005567	0.0134898
6330STDY9479159_CCGCCGGAACTTCTCG-1	0.0438753	0.00168041	0.136341	0.0204094	0.00261253	0.00600809	0.360981	0.000351671	0.00676653	0.396224	0.0138971	2.87828	0.0014639	0.000466921	0.00500808	0.0023555	0.0633113	0.0149912	0.00789465	0.0480509	0.0208134	0.0101929	0.00119669	0.000464085	0.000969784	0.0409717	1.60382	0.00299906	0.00334539	0.425365	0.00417283	0.0170119	0.160401	0.0416385	5.98064e-05	0.317063	0.00179543	0.0238505	0.0489337	0.00489091	0.00468285	0.00908693	0.249088	0.0167066	1.92647e-05	0.0188687	0.155052	0.0134397	0.0764412
6330STDY9479159_CCGCCTGCGAATTGGT-1	0.00640619	6.53045e-05	0.0187505	7.4008e-05	0.000136287	0.000670152	0.0477895	2.91231e-05	0.000122296	0.0334598	0.000814515	0.528456	0.000214817	9.80826e-06	8.35256e-05	4.30317e-05	4.62457e-05	0.000311328	0.000437198	0.00318608	0.00183722	0.000363025	0.0001188	1.3261e-05	9.36166e-05	0.00182387	0.132041	4.47174e-05	0.0001827	0.0512532	0.000172484	5.78248e-05	0.00706769	0.000790162	1.90486e-05	0.0585544	0.000159505	0.00200884	0.00490439	0.00214047	0.000153371	0.000704193	0.0182999	0.000465469	7.76642e-06	0.00287624	0.0761437	0.000332256	0.0112144
6330STDY9479159_CCGCGGAATGCGTCAC-1	0.0152107	0.000235239	0.194104	0.00524333	0.00523121	0.000443334	0.583956	0.000166101	0.00179115	0.30705	0.00256083	5.39733	0.000473701	0.00193237	0.0120944	0.000613052	0.114889	0.020637	0.00295512	0.105028	0.000767972	0.00262762	0.00167667	0.000207818	0.0330462	0.0741413	3.15053	0.000773221	0.000129912	0.54387	0.00102446	0.000542578	0.375253	0.0171837	4.12194e-06	0.412216	1.5358e-05	0.00276618	0.247423	0.00113433	7.2747e-05	0.000637694	0.569102	0.00264166	2.51343e-06	0.000172502	0.00421853	0.00153487	0.0970838
6330STDY9479159_CCGCTATCAGCACCAG-1	0.0561588	0.0328593	0.138875	0.00188895	0.00359361	0.00606941	1.32004	0.00374513	0.00869492	1.00124	0.00496768	11.847	0.00360686	0.0010572	0.0132296	0.00264827	0.00567775	0.0252932	0.0166067	0.220287	0.00623233	0.00536716	0.00559256	0.000139271	0.0539301	0.132127	5.89256	0.00420621	0.00177695	1.36668	0.00947566	0.04411	0.672289	0.0311806	6.76399e-05	1.23312	0.000174668	0.0206971	0.24268	0.00539692	0.00114197	0.00516034	1.17972	0.0273832	5.93343e-05	0.00237387	0.00223758	0.0395362	0.130295
6330STDY9479159_CCGCTTACCTCACTCT-1	0.0826648	0.0545878	0.143882	0.00137734	0.00917193	0.0158141	0.683794	0.00234051	0.022059	0.184709	0.00821145	9.26945	0.00532949	0.00136456	0.0156609	0.00815533	0.103881	0.0332896	0.0221314	0.203721	0.0427682	0.0318431	0.0218583	0.027305	0.0245033	0.160352	4.62925	0.00550702	0.00498009	1.98402	0.00837654	0.00700827	0.551367	0.0224781	0.000197048	0.567877	0.00217877	0.0353313	0.144759	0.0292319	0.00638795	0.0181122	1.24021	0.031751	0.111317	0.0221719	0.132118	0.00671016	0.0985088
6330STDY9479159_CCGCTTGCTGACATGG-1	0.144388	0.0144946	0.216649	0.0488963	0.0380708	0.0311633	0.0156674	0.00344345	0.0154852	0.0585642	0.0646665	0.282826	0.00495619	0.000594683	0.00772617	0.00699596	0.0147048	0.0100743	0.0353462	0.0624202	0.745674	0.0236492	0.00294493	0.000669088	0.00215597	0.06857	0.235517	0.00300213	0.0271353	0.203445	0.00881869	0.00267933	0.0413846	0.366537	0.000818739	0.133996	0.0116715	0.0868551	0.0768463	0.0150314	0.0129121	0.0250694	0.134259	0.0731612	5.47647e-05	0.135964	1.02926	0.0149605	0.208944
6330STDY9479159_CCGGGCGGTCTCGTCA-1	0.0718999	0.0125655	0.215702	0.00118547	0.0180909	0.0178978	0.842609	0.00155348	0.0102862	0.286484	0.00688441	6.97129	0.00652849	0.000802914	0.0351857	0.0042073	0.242996	0.00938186	0.0209173	0.184298	0.014579	0.0083491	0.00593384	0.000120187	0.00294348	0.106112	3.53992	0.0087087	0.00834557	0.832404	0.00690816	0.00745613	0.418271	0.0826328	0.000107483	0.748639	0.00160053	0.0293025	0.135024	0.0100811	0.0259877	0.0325771	0.772868	0.0241713	2.16894e-05	0.0134327	0.0876454	0.00399749	0.108069
6330STDY9479159_CCGGGTTCGAGGTTAC-1	0.0376469	0.0342149	0.00351229	1.22952	1.24372	0.0515002	0.139064	0.0467769	0.0213976	0.00565804	2.85546	0.752064	0.00729416	0.0347335	0.00488951	0.0253292	0.000364266	1.59998	0.0122908	0.0268844	0.0715091	0.0195293	0.000769107	0.0139614	0.000272134	0.0149117	0.252158	1.06515	0.00892901	0.0400224	0.00995611	0.0040779	0.0998909	0.500801	0.00295743	0.0371501	0.106436	0.027836	0.0405766	0.192995	0.00129019	0.0109084	0.0756947	0.0856506	0.00920018	0.144777	6.4449	3.34954	15.7435
6330STDY9479159_CCGGTTTGTAATTGTG-1	0.154988	0.00161766	0.681905	0.00029398	0.00085295	0.00203285	0.324811	0.000821572	0.00299298	0.393201	0.0120861	4.30373	0.00343896	0.000217004	0.0153494	0.00165983	0.00058464	0.00279618	0.00511126	0.157578	0.000732962	0.00195919	0.000520567	3.21418e-05	0.0518107	0.0589053	3.3923	0.000491456	0.00830181	0.52194	0.00135235	0.0298754	0.239794	0.259212	3.85262e-05	0.393138	8.64174e-05	0.00576813	0.0448158	0.00210258	0.000212928	0.00907399	0.5043	0.0149787	3.107e-06	0.000884482	0.0150272	0.000352359	0.0564362
6330STDY9479159_CCGTAAGTTGGTCCCA-1	0.143634	0.00283585	0.190277	0.000753895	0.00302453	0.0322744	0.269157	0.00184836	0.0164247	0.048629	0.0017171	0.989409	0.0348159	0.00110473	0.0149191	0.0100123	0.182121	0.00881003	0.0230051	0.0887742	0.117017	0.0164842	0.00210852	0.000297071	0.000972953	0.0864912	0.894899	0.00448471	0.00755762	0.501473	0.0107398	0.00294538	0.0790642	0.0200169	0.00089199	0.750478	0.0143043	0.0842237	0.144349	0.0134799	0.0347767	0.0206874	0.24165	0.0247964	3.77362e-05	0.0757769	0.38516	0.00138098	0.0097138
6330STDY9479159_CCGTATCTCGTCGTAG-1	0.00684053	1.04248e-05	0.0353345	4.59165e-06	2.79622e-05	3.07286e-05	3.49466e-06	1.63832e-05	1.20601e-05	0.00133923	1.98749e-05	0.00705956	6.43379e-06	7.50749e-07	7.57637e-06	6.14936e-06	1.6013e-06	1.59968e-05	3.90801e-05	0.000371264	0.000261659	7.98251e-05	1.34701e-05	1.9721e-06	7.65808e-07	0.000220147	0.00581666	2.65676e-05	2.2565e-05	3.64475e-05	3.29903e-05	6.75743e-05	6.53438e-05	8.42074e-05	8.72505e-07	0.00124845	9.48504e-05	0.000705088	0.000952096	2.53945e-05	8.01368e-06	5.46984e-05	0.000216065	4.61059e-05	0.000596561	0.000696884	0.021114	4.37047e-06	0.000186349
6330STDY9479159_CCGTGGAACGATCCAA-1	0.0970532	0.0176577	0.0125193	0.00132008	0.00284988	0.0929348	0.0028669	0.00100832	0.00699765	0.0839737	0.0731315	0.341829	0.00106454	0.00082549	0.00406004	0.00401911	0.0128593	0.058581	0.0157319	0.0454381	0.171425	0.0176088	0.0012007	0.00154303	0.000112729	0.0478337	0.242061	0.00588449	0.0292522	0.123388	0.00700814	0.000726712	0.0278559	0.160601	0.000160347	0.0834177	0.0144148	0.0541283	0.108646	0.00797369	0.00261938	0.0269556	0.0595028	0.0471114	0.000164091	0.0823332	0.476932	0.00161554	0.084006
6330STDY9479159_CCGTGTTAAATTCCAT-1	0.0807011	0.00894806	0.443016	0.000357909	0.00144451	0.00348161	0.890904	0.00306199	0.00265184	0.0864523	0.00241402	6.62523	0.000627608	0.000531468	0.00648128	0.00151792	0.544979	0.00339265	0.0075069	0.115139	0.016633	0.00397581	0.00200232	0.000100654	0.00254649	0.0688088	3.23973	0.00142454	0.000880747	1.16832	0.00184027	0.0220812	0.259465	0.027648	6.18533e-05	0.267236	0.00103443	0.0130679	0.199617	0.00247462	0.000967979	0.00339659	0.638307	0.00650615	0.0184876	0.00319951	0.0352179	0.00333848	0.123914
6330STDY9479159_CCGTTACGTTAGAACA-1	0.0176863	0.000156731	0.0745054	0.00212703	0.00209874	0.000494144	0.0164927	0.000342922	0.000236099	0.000602902	0.00380229	0.577892	4.6503e-05	3.35084e-05	0.000201539	0.000137946	4.25658e-05	0.0142066	0.000973377	0.0039966	0.019498	0.00125455	0.00024953	4.60096e-05	6.34063e-05	0.00225407	0.130606	5.67225e-05	0.000187042	0.085049	0.000462279	0.000156657	0.0119037	0.00301539	1.37767e-05	0.0495891	0.00017143	0.00306174	0.00765294	0.000528018	0.00066182	0.00363124	0.0381296	0.00128321	1.94447e-05	0.0049567	0.0910552	0.00082729	0.0659047
6330STDY9479159_CCTAAAGGCTGACGCT-1	0.00324374	8.1081e-06	0.0296695	2.231e-05	2.1791e-05	7.85885e-05	0.00134852	5.45494e-06	6.94373e-05	4.66564e-05	7.99651e-05	0.294513	1.29257e-05	7.69196e-05	2.94858e-05	3.5141e-05	0.000354302	0.00013674	9.62874e-05	0.00107674	0.00112224	0.00037399	0.000116876	0.000596342	1.91905e-05	0.000463669	0.0397783	5.68991e-05	0.000432572	0.0399878	7.23002e-05	0.00803461	0.00208713	0.000450436	2.76261e-06	0.000992898	7.34386e-05	0.00099779	0.00210176	0.000125342	1.95203e-05	0.000155734	0.00309185	0.000152052	4.84336e-07	0.00156049	0.0430878	2.36185e-05	0.000439631
6330STDY9479159_CCTAAATTAACGGTTC-1	0.0835481	0.01497	0.185328	0.015074	0.0598704	0.0302562	1.33535	0.00182222	0.0235482	0.902988	0.0181957	15.6581	0.0181423	0.00149586	0.0186615	0.00878576	0.00858266	0.0290907	0.0320749	0.279301	0.0436087	0.0191625	0.00887863	0.000373079	0.0755349	0.172576	5.71884	0.00617999	0.0121885	0.876771	0.016198	0.00499258	0.871386	0.0935755	0.000345076	1.09373	0.00173784	0.03024	0.162507	0.0368082	0.0167875	0.0122151	1.68903	0.0506945	5.47288e-05	0.0200377	0.102603	0.0102388	0.126985
6330STDY9479159_CCTAACTAAGGCTCTA-1	0.013313	4.04802e-05	0.000627108	5.11999e-05	9.877e-05	0.00110771	0.00646834	6.95635e-05	0.000563955	0.0314798	0.00144403	0.388164	7.014e-05	5.99603e-05	0.000332514	0.000421399	2.62013e-05	0.000436999	0.0015292	0.0216929	0.0117061	0.00230681	4.55447e-05	3.03401e-05	0.00887401	0.0364329	0.204843	0.000199214	0.000199405	0.164214	0.000766529	0.00045416	0.00944942	0.0317837	1.248e-05	0.0171038	0.000677749	0.00630801	0.0246996	0.000967499	9.16993e-05	0.00154788	0.120912	0.00587487	7.51619e-05	0.00680731	0.0869571	2.32574e-05	0.000272159
6330STDY9479159_CCTACATTCACAGACG-1	0.0162205	0.0372075	0.202875	0.000619192	0.00138625	0.000335752	0.49498	0.000689676	0.00186466	0.140593	0.00809555	4.4825	9.95531e-05	7.02149e-05	0.00400246	0.000710614	0.000918079	0.00196812	0.00111038	0.0388881	0.000523103	0.00250026	0.000833747	6.95853e-05	0.00949848	0.0294891	2.69932	0.000521014	0.000193455	0.615833	0.000656316	0.00110254	0.258053	0.285206	2.3527e-06	0.438226	2.51341e-05	0.00147024	0.0261822	0.000638809	3.19328e-05	0.00181319	0.84136	0.00727684	4.55247e-06	0.000183145	0.00573086	0.00159486	0.168373
6330STDY9479159_CCTACTGCTTACACTT-1	0.20254	0.00280574	0.0102007	0.000165009	0.00105648	0.0710484	0.0139174	0.00280816	0.0155254	0.0225578	0.00169147	0.0156464	0.00808348	0.000638393	0.00877311	0.00699561	0.113865	0.0149447	0.0431518	0.103284	0.201954	0.0646615	0.00530022	0.00104068	0.000558093	0.0627292	0.214588	0.0179392	0.0318021	0.0932361	0.0200899	0.0074598	0.0515702	0.0243076	0.000699432	0.0394926	0.0214347	0.164924	0.18542	0.0147469	0.0282074	0.0383949	0.0789976	0.308851	5.12723e-05	0.230903	0.683173	0.00854867	0.0544989
6330STDY9479159_CCTAGTTAGTCGCATG-1	0.0120621	0.0492407	0.0757889	0.00705979	0.00257469	0.00523716	0.420527	0.000684069	0.000737321	0.214217	0.00158569	5.78458	0.000179921	0.000108161	0.00188905	0.000317866	0.000558703	0.0141378	0.00172933	0.0754143	0.000649463	0.0010554	0.000834992	1.4737e-05	0.000485012	0.0482648	3.02472	0.000459737	0.00111526	0.706566	0.00116363	0.00169201	0.230875	0.0109107	6.42515e-06	0.631629	6.48647e-05	0.00237324	0.0350164	0.000804824	8.2876e-05	0.00122795	0.425063	0.00622084	2.06357e-05	0.000293114	0.00719604	0.00168131	0.05767
6330STDY9479159_CCTATACCGTCCTGTC-1	0.6174	0.00788007	2.55585	0.00306779	0.00644008	0.00315865	0.581731	0.00211584	0.00607026	0.952802	0.00512642	11.4734	0.00374027	0.000922615	0.0208994	0.00277856	0.00527751	0.00943281	0.0102051	0.196906	0.00400989	0.00899412	0.0110421	0.000200799	0.0290068	0.0938241	5.63802	0.00236679	0.0162277	0.67049	0.00413371	0.0296904	0.541538	0.0767443	4.91151e-05	1.4488	0.000385696	0.00767473	0.0765684	0.00450747	0.00100346	0.0130986	1.13408	0.0123036	2.61047e-05	0.00117667	0.00375614	0.00420833	0.234912
6330STDY9479159_CCTATATTTGTCCTGG-1	0.0555799	0.00193629	0.0169867	0.000703618	0.000986721	0.00972388	0.139072	0.000368812	0.00476666	0.0459209	0.0261036	1.80991	0.00174447	0.000373014	0.0148129	0.00214191	0.0710556	0.0045314	0.0175389	0.0463394	0.0604344	0.0100862	0.000815238	0.000140971	0.000205549	0.0405673	0.772266	0.00183902	0.0079528	0.0712558	0.00581927	0.00150029	0.0660478	0.510813	0.000209206	0.101715	0.00709822	0.0313049	0.0712379	0.00457965	0.00945175	0.00650031	0.127621	0.0368844	7.21655e-06	0.0384012	0.421739	0.00076137	0.0638677
6330STDY9479159_CCTATCTATATCGGAA-1	0.00952236	2.76221e-05	0.0729824	1.35341e-05	2.21544e-05	0.000112038	0.18111	2.94076e-05	6.14265e-05	0.00184613	0.000114597	0.746866	5.24227e-05	4.84066e-06	9.46651e-05	2.26832e-05	0.000114335	0.000161386	0.000412332	0.00384496	0.000670291	0.000794396	2.14321e-05	6.52195e-05	2.03826e-05	0.0043002	0.362127	0.000106903	3.85898e-05	0.348459	0.000133582	0.000573091	0.012616	0.000523068	8.93332e-07	0.00347328	1.7309e-05	0.00156398	0.0132273	6.01771e-05	1.59357e-05	0.000219851	0.0503653	0.000286427	1.08059e-06	0.00113694	0.0309458	4.76838e-05	0.00940321
6330STDY9479159_CCTATGGCTCCTAGTG-1	6.15998e-05	5.94591e-07	2.32059e-06	3.02992e-07	2.79632e-07	5.71984e-06	9.87341e-07	7.37598e-07	4.8507e-06	8.93715e-07	6.80899e-06	2.19545e-05	8.41161e-07	7.02617e-07	1.66846e-06	1.42958e-06	6.3611e-06	1.15525e-06	6.46636e-06	5.95584e-06	3.58769e-05	1.43715e-05	2.59727e-07	2.96727e-07	2.52183e-07	6.49304e-06	0.000124741	3.92119e-06	1.46018e-06	4.04908e-06	1.30322e-05	3.0359e-07	2.41209e-05	0.00396901	2.95793e-06	2.49794e-06	1.32914e-05	3.7153e-05	0.00033631	3.56832e-06	1.80331e-06	1.20495e-05	1.38161e-05	5.8985e-06	2.70111e-08	4.40029e-05	0.0180746	3.07217e-07	2.28087e-06
6330STDY9479159_CCTATGGGTTACCGTC-1	0.0197948	0.00157252	0.151482	0.00211237	0.00229186	0.000923002	1.08061	0.000292705	0.00330239	0.837512	0.00192363	7.82954	0.00183906	0.0044483	0.0148025	0.00151542	0.0355567	0.0189828	0.00570308	0.143443	0.00114528	0.0020898	0.00150796	2.88624e-05	0.00674951	0.090521	4.15476	0.00118783	0.000384823	0.966626	0.00262843	0.0172404	0.432889	0.0350808	8.4475e-06	0.855738	2.74935e-05	0.0053665	0.0659893	0.00220478	0.000120309	0.00117457	1.0189	0.0066027	4.03605e-06	0.000408113	0.000456242	0.0020698	0.0825601
6330STDY9479159_CCTCACCTGAGGGAGC-1	0.209427	0.00272369	0.990162	0.000222523	0.000762532	0.0117523	0.122366	0.00100291	0.0146339	0.257678	0.0169407	3.48161	0.00278696	0.00126174	0.0152016	0.00340072	0.0487202	0.00578776	0.0277823	0.16099	0.281671	0.0159961	0.00697472	0.000251399	0.000550974	0.0949717	2.0303	0.00407511	0.0225743	0.752196	0.00453215	0.00363783	0.152367	0.119879	0.000711318	0.281782	0.00345062	0.0392072	0.175592	0.0122608	0.0326726	0.0123827	0.720565	0.0400072	0.000143696	0.0459544	0.846427	0.00872705	0.0726038
6330STDY9479159_CCTCACCTTAGCATCG-1	0.0954226	0.00913576	0.102197	0.0011246	0.00289415	0.137889	0.430103	0.00230741	0.0258197	0.372817	0.00440682	5.87024	0.0106427	0.00177431	0.011858	0.00422752	0.0523724	0.0125579	0.0429798	0.302829	0.178874	0.0107535	0.00236452	0.000239245	0.00288521	0.208749	4.26349	0.00485755	0.0161273	0.927642	0.00979405	0.00827965	0.397831	0.0390004	0.000155522	1.02056	0.00387638	0.0553948	0.133452	0.0105145	0.053925	0.0117693	1.56328	0.031468	3.27742e-05	0.0362173	0.306546	0.00427231	0.0516636
6330STDY9479159_CCTCCTAGCTAGAGTC-1	0.00105653	7.41948e-07	6.23168e-05	4.00427e-07	5.99312e-07	1.19006e-05	1.07297e-06	7.12734e-07	6.87553e-06	2.39936e-06	9.30058e-06	0.0141078	2.35583e-06	7.60843e-07	2.42579e-06	2.86907e-06	1.69863e-06	2.33778e-05	1.39414e-05	0.000120336	0.000506063	2.78418e-05	1.00117e-06	1.57393e-06	3.94286e-07	9.40046e-05	0.00220002	2.035e-05	1.65755e-05	3.69297e-05	1.25008e-05	4.17236e-05	0.000122264	0.000568624	7.70396e-07	5.35227e-05	0.000129525	0.000185731	0.000706292	1.96849e-05	2.0428e-06	2.60408e-05	0.000133629	1.11335e-05	1.52386e-07	0.00153248	0.082827	1.80219e-06	1.40897e-05
6330STDY9479159_CCTCGAAGTGGACGGG-1	0.0173559	0.0011584	0.152973	2.74624e-05	8.31143e-05	0.00279465	0.0579333	0.000129391	0.000316024	0.0489108	0.00825972	1.72163	0.000261699	2.57465e-05	0.00026224	0.000188354	0.0182591	0.000471901	0.000776554	0.0464351	0.003993	0.0018923	0.000457206	4.49157e-05	0.0237101	0.00981726	0.565678	0.000245646	0.000442501	0.106415	0.00045527	0.000629695	0.085252	0.0113553	5.62315e-06	0.281405	0.0001773	0.00396803	0.0112796	0.00298033	0.000191531	0.000998146	0.102375	0.00322742	0.00537168	0.0036794	0.0587263	0.000209718	0.0110663
6330STDY9479159_CCTCGCCAGCAAATTA-1	0.0391598	0.00609599	0.24866	0.0133063	0.0218805	0.00469289	1.19173	0.00170177	0.0120065	0.244743	0.0138753	13.0268	0.00510858	0.00198083	0.0310226	0.00484354	0.205801	0.0242226	0.0145201	0.192838	0.00476829	0.00944367	0.00257932	0.000272276	0.0212008	0.138716	5.5127	0.0028367	0.00236103	1.74063	0.00607455	0.0383219	0.814064	0.084853	6.49625e-05	0.66261	0.00462012	0.0155176	0.145009	0.0129363	0.0017824	0.0043157	1.49966	0.0194875	0.0105493	0.00166202	0.00337526	0.012876	0.122766
6330STDY9479159_CCTCGCGCGATATAGG-1	0.0251069	2.05307e-05	0.000628931	2.64622e-05	0.000106293	0.000658416	0.00325671	2.68166e-05	0.000224206	0.000336324	0.00132465	0.519794	2.74989e-05	4.43539e-06	0.000203774	7.34859e-05	2.88447e-05	0.000426351	0.00759702	0.00301855	0.00262721	0.000707053	3.57268e-05	6.17787e-06	4.83397e-06	0.00234158	0.195617	7.68824e-05	0.000594794	0.00841566	0.000191628	4.93473e-05	0.00588623	0.00325754	1.4059e-05	0.0441928	0.000294529	0.00497829	0.0193711	0.00036043	7.56319e-05	0.000514923	0.0181871	0.00159069	4.60664e-06	0.0132304	0.0946084	0.000173485	0.00455424
6330STDY9479159_CCTCGGTTTCCTTGCC-1	0.000127759	2.00565e-06	3.7653e-06	1.03851e-06	2.29014e-06	8.76153e-06	8.2502e-07	3.208e-06	4.61607e-06	4.94189e-07	0.000128171	5.19582e-05	1.47216e-06	1.98916e-06	2.55365e-06	3.71112e-06	7.06159e-07	1.94241e-05	7.29732e-06	1.47789e-05	0.000476715	3.80916e-05	4.93183e-07	1.21805e-06	2.71582e-07	8.63994e-06	0.000189768	3.39036e-06	1.02971e-05	2.06575e-06	4.03708e-05	2.78272e-06	0.000115568	0.0503679	7.43025e-06	1.88431e-05	2.3095e-05	8.90959e-05	0.000129567	1.53996e-05	1.78969e-06	3.26928e-05	5.60383e-05	9.62836e-05	3.59349e-07	0.000195339	0.0296181	9.06259e-05	0.000734579
6330STDY9479159_CCTCTAATCTGCCAAG-1	0.732725	0.213629	1.43002	0.000865452	0.00407874	0.018079	0.394211	0.0438729	0.023487	0.192895	0.00743854	3.87124	0.0103625	0.00418834	0.0561489	0.0156526	0.0148391	0.0286051	0.0641196	0.154968	0.0778403	0.0580446	0.0658281	0.0184454	0.0352714	0.138113	2.86268	0.0236283	0.0441094	2.95815	0.0266063	0.0553155	0.330458	0.0714371	0.00206565	0.437794	0.0146006	0.0741864	0.271723	0.0257652	0.0166703	0.129554	0.613064	0.0278587	0.271554	0.0913921	0.552398	0.00708178	0.0217024
6330STDY9479159_CCTCTACAAGGATTGG-1	0.00694441	8.47656e-05	0.0253976	3.85079e-05	0.00012095	0.000141559	8.58785e-05	0.000125417	5.15628e-05	0.000570971	0.000500522	0.0708146	4.14691e-05	6.78217e-06	5.66289e-05	4.69947e-05	1.15559e-05	0.000452071	0.000143345	0.000736451	0.00391043	0.000496661	7.56585e-05	2.48029e-05	2.18579e-05	0.000644529	0.013945	5.41165e-05	0.000148013	0.00107357	0.00012125	0.000539069	0.000908326	0.0299041	2.77556e-06	0.0015642	0.0285598	0.00388694	0.00363458	0.000109904	9.56928e-05	0.00101899	0.00132723	0.000491547	3.58577e-07	0.00255061	0.0658761	8.20845e-05	0.0110221
6330STDY9479159_CCTCTATCGATTAGCA-1	0.000467373	3.13466e-05	0.000158048	0.000146993	0.00941668	2.60281e-05	0.00121772	2.72896e-05	1.76936e-05	0.000253059	0.000723632	0.314097	1.42225e-05	2.56669e-06	1.04769e-05	1.51105e-05	0.000205279	0.00026433	2.77511e-05	0.00035199	0.000152308	0.000588527	0.004044	7.08516e-05	2.68153e-05	0.000133373	0.0244707	3.69939e-05	2.66967e-05	0.00513128	1.58255e-05	1.51977e-05	0.00361181	0.00668214	1.46514e-06	0.00461362	5.04347e-06	0.000247521	0.000531744	0.000123148	4.12307e-05	3.1571e-05	0.00756368	4.0146e-05	7.57663e-05	0.000163934	0.0169632	0.00742755	0.00295274
6330STDY9479159_CCTCTCTCCCATCTAG-1	0.0928262	0.0362836	0.158555	10.129	4.15958	0.0300137	0.115807	0.0472272	0.046429	0.0556211	3.46042	0.673909	0.00524685	0.057477	0.0148686	0.0581986	0.0653855	1.43963	0.028111	0.0537142	0.0959561	0.0515332	0.0131147	0.00842729	0.000845297	0.0564311	0.241922	0.0408205	0.0173124	0.16708	0.0137903	0.0109251	0.160563	1.28753	0.0230339	0.144625	0.0276109	0.0665415	0.136023	0.1626	0.00880667	0.0541584	0.116791	0.112978	0.000768115	0.203299	6.67821	2.47772	17.9737
6330STDY9479159_CCTCTGGCCTAGACGG-1	0.0185889	0.000207496	0.047453	0.000112906	0.000313102	0.00201249	0.332806	0.000159189	0.0053809	0.232915	0.00414445	1.78246	0.000373558	2.79631e-05	0.00189774	0.00056375	0.0148392	0.00135714	0.00108968	0.0398628	0.00284018	0.00241218	0.000107432	6.6162e-05	0.000835846	0.0351107	1.41672	0.000310319	0.00250721	0.349467	0.000511492	0.000405567	0.0794646	0.0415859	1.02465e-05	0.332691	7.22634e-05	0.00798531	0.0224276	0.00137808	0.00205539	0.00258475	0.216251	0.0036552	5.87206e-05	0.00132931	0.0363263	0.00108822	0.0829711
6330STDY9479159_CCTCTGTACTATTCTA-1	0.0354694	0.0194112	0.0772242	0.153939	0.0862022	0.00570813	0.177172	0.0249218	0.00860194	0.0661984	0.591612	0.747856	0.0021865	0.0220167	0.00430879	0.00431433	0.0304081	0.0410162	0.0066189	0.0262363	0.0520011	0.0127122	0.00205877	0.011506	0.000274894	0.0217036	0.528935	0.0777393	0.00221083	0.469435	0.0048025	0.000622825	0.061895	3.24937	0.340448	0.0775469	0.00663039	0.0251072	0.0441819	0.0888442	0.00253852	0.02489	0.116986	0.0561913	0.00482825	0.0389948	2.21714	2.34363	1.72935
6330STDY9479159_CCTGAATATTTACATA-1	0.0613024	0.00734814	0.154334	0.00766569	0.02241	0.00949095	1.48203	0.00214218	0.0292199	0.200322	0.011017	15.2455	0.0180528	0.00213418	0.0428703	0.00734919	0.0049198	0.0141561	0.0178604	0.346166	0.0170027	0.0136557	0.00731571	0.000535939	0.00944891	0.231878	5.70371	0.00497241	0.00644309	1.64079	0.00952754	0.00466596	0.575093	0.0358503	0.000619824	0.735223	0.000862108	0.0235312	0.293312	0.0162494	0.00114835	0.00735421	1.23881	0.0281179	4.08034e-05	0.0058657	0.0315971	0.00435716	0.114353
6330STDY9479159_CCTGACCACCGATGGT-1	0.164948	0.383159	0.0605673	0.0026318	0.00735853	0.0634244	0.587224	0.028432	0.0634673	0.560388	0.0137707	5.32728	0.0240895	0.00363762	0.0902737	0.017678	0.011653	0.0358202	0.0551	0.204655	0.15179	0.0769015	0.0200496	0.00429138	0.0181418	0.225458	3.28683	0.0203384	0.0203183	3.6197	0.0273438	0.00595885	0.412755	0.0467977	0.00215362	0.256176	0.0232135	0.10712	0.282606	0.0469116	0.0175603	0.154766	0.77362	0.05912	0.000117455	0.118807	0.792507	0.00624773	0.0276922
6330STDY9479159_CCTGCTATTTGAGAAG-1	0.0546161	0.0265611	0.00242012	0.000490835	0.00194677	0.0394232	0.000525427	0.00171722	0.0206315	0.0039657	0.391338	0.00477781	0.00801971	0.000722992	0.00527644	0.00711695	0.00633999	0.0353281	0.0141466	0.0335613	0.118701	0.0219072	0.00140088	0.000457752	0.000234329	0.0236421	0.0495427	0.0057702	0.0141591	0.189118	0.0130552	0.00102081	0.0238783	0.0599066	0.00546261	0.00735234	0.10789	0.041334	0.063409	0.117414	0.137811	0.146168	0.0405074	0.348304	0.000250031	0.316104	2.93288	0.00367914	0.00601744
6330STDY9479159_CCTGGCTAGACCCGCC-1	0.112299	0.0693908	0.0964516	0.436347	0.0215236	0.0260346	0.00130152	0.00829701	0.00566293	0.0380385	0.831057	0.160994	0.00114289	0.000597512	0.00262874	0.00190604	0.0345463	0.00896743	0.0225733	0.147894	0.0262279	0.0154965	0.00303475	0.156287	0.00146761	0.0602726	0.495046	0.0337067	0.00231931	0.0203482	0.383072	0.00266416	0.0326806	9.27464	0.000225528	0.129823	0.0115844	0.0639384	0.0673905	0.012186	0.00283802	0.077782	0.0360746	0.253308	9.48607e-05	0.0871744	1.43902	0.00243907	0.263711
6330STDY9479159_CCTGTAAGACATGATA-1	0.0528763	0.193724	0.0125287	0.000315321	0.000871866	0.013979	0.110168	0.000849839	0.00482749	0.0254063	0.00088511	1.75307	0.00150398	0.000243641	0.0101331	0.00146207	0.0411427	0.00690483	0.00871556	0.0565135	0.0116718	0.0110642	0.000578256	0.000409601	0.00338647	0.035481	1.36276	0.00199961	0.00206869	0.455277	0.00372962	0.00116222	0.1143	0.00559927	4.4744e-05	0.252384	0.00115298	0.0227326	0.14561	0.00269922	0.0022462	0.00964112	0.263791	0.0126038	8.06563e-06	0.0149544	0.1247	0.00110537	0.0397937
6330STDY9479159_CCTGTCACCCGGGCTC-1	0.0155389	0.00865545	0.0700824	0.000314171	0.000705055	0.000658302	1.02166	0.000529956	0.00518999	0.245006	0.00181284	7.14504	0.000514879	0.000329133	0.0255715	0.000873052	0.0194371	0.0049302	0.00509861	0.198987	0.00116506	0.00198233	0.0249405	0.000106602	0.0117488	0.102275	3.96055	0.000633496	0.000556954	0.653047	0.00241002	0.0317658	0.439434	0.0150146	4.80798e-06	0.529685	2.18106e-05	0.00342615	0.0452527	0.00213569	9.80163e-05	0.00292947	0.745778	0.00585815	2.83941e-06	0.000291807	0.000610309	0.00565361	0.0892631
6330STDY9479159_CCTGTCGCCCGTAAAT-1	0.0111607	0.0137605	0.236344	0.00055875	0.00158853	0.000829117	0.809114	0.000174842	0.0113469	0.271936	0.010512	7.15262	0.000305713	0.000255148	0.0343478	0.00207541	0.000859133	0.00445799	0.00264675	0.136295	0.000832378	0.00227303	0.00116587	0.000159568	0.00704174	0.0500176	3.09021	0.00112927	0.000306797	1.20117	0.00127429	0.144987	0.4563	0.134916	6.83511e-06	0.619843	1.73653e-05	0.0022947	0.0292947	0.00316699	5.46828e-05	0.000784955	0.660017	0.00614559	2.47974e-06	0.000207087	0.00212266	0.00460108	0.106358
6330STDY9479159_CCTTCAGTTAAAGTGA-1	0.000345797	2.17275e-06	4.2453e-06	6.19556e-06	7.28202e-06	1.33934e-05	6.56688e-07	3.75847e-06	2.14275e-05	1.12854e-06	0.000112099	9.60421e-06	0.00593264	2.68003e-06	1.09602e-05	1.24627e-05	9.06079e-07	3.2412e-05	3.90861e-05	4.69572e-05	0.000148549	9.72402e-05	2.09316e-06	5.98208e-06	0.00121404	3.51755e-05	0.000411097	0.00356191	7.8021e-06	1.40909e-05	0.000116892	2.12339e-06	9.65292e-05	0.000355189	1.04765e-06	1.64378e-05	1.61835e-05	0.000113614	0.000472734	2.67597e-05	1.0219e-05	5.98471e-05	8.91146e-05	1.60672e-05	1.89021e-07	0.000296479	0.0211945	2.04092e-05	0.0127673
6330STDY9479159_CCTTCTTGATCCAGTG-1	0.463386	0.0068937	0.933163	0.00781235	0.0150517	0.01159	0.648222	0.00308012	0.0162846	0.241214	0.0115279	6.83431	0.00819021	0.00234567	0.030358	0.00841959	0.168341	0.0243529	0.0412662	0.219341	0.036096	0.0187902	0.00473534	0.000682729	0.00792974	0.161306	5.82047	0.0073535	0.012899	3.40963	0.00962533	0.0300438	0.612649	0.0459241	0.000428066	0.636965	0.00486179	0.0671328	0.216794	0.0150385	0.0123354	0.0268847	1.31132	0.0606177	7.06435e-05	0.0230138	0.0775021	0.00497581	0.0559318
6330STDY9479159_CCTTTAAGGGAGCACT-1	0.0809736	0.0213275	0.0195842	0.000628437	0.0024424	0.0311715	0.00981676	0.0146242	0.0236003	0.287294	0.469801	0.0608313	0.00656674	0.002085	0.374617	0.0112836	0.0352003	0.00950197	0.026063	0.0524454	0.0794185	0.0499158	0.00202204	0.0401307	0.000393104	0.0443221	0.103736	0.0125001	0.0104328	0.0569367	0.022742	0.00244586	0.0201684	0.0217515	0.0129279	0.0616057	0.0369645	0.050918	0.0791382	0.103954	0.0777412	0.537232	0.0289936	0.107318	0.000409585	0.314844	3.9419	0.00118123	0.00180429
6330STDY9479159_CCTTTCAATGAAGAAA-1	0.259502	0.128298	0.132324	0.00804203	0.0165988	0.0474424	0.497878	0.0176252	0.0527272	0.171855	0.01216	6.49174	0.0136142	0.00698231	0.0800926	0.0489526	0.0395109	0.0502923	0.0937134	0.306665	0.106812	0.0446164	0.0258278	0.00225932	0.0700993	0.221421	5.29407	0.0349815	0.0263929	2.48294	0.0321392	0.0342144	0.59023	0.046599	0.00424726	0.889174	0.0651995	0.160947	0.881954	0.0429731	0.0376495	0.0739416	1.55004	0.0580625	0.444797	0.100747	0.513067	0.0107592	0.0692569
6330STDY9479159_CGAAACGCAATTCATG-1	0.14933	0.0128993	0.0247799	0.000438505	0.0036225	0.0958095	0.0174393	0.00699212	0.0273768	0.144251	0.640268	0.0142188	0.017949	0.00307062	0.0119797	0.0144023	0.0733918	0.0225392	0.054855	0.0983808	0.154503	0.0635569	0.0104897	0.273804	0.00152587	0.0753154	0.154939	0.107409	0.0228078	0.6279	0.0312115	0.0061325	0.0569188	0.039093	0.00114674	0.0604352	0.0277613	0.142225	0.211137	0.158426	0.309073	0.427613	0.0568208	0.18922	0.0767008	0.439125	4.23624	0.00338697	0.00513858
6330STDY9479159_CGAACCCGCATGCGTC-1	0.0311374	0.0381546	0.266342	0.00772857	0.0449765	0.00421254	1.14426	0.000318082	0.00452952	0.769067	0.0192934	11.0979	0.00924029	0.000570061	0.00901237	0.00122257	0.0080756	0.0120458	0.00585863	0.229358	0.00492454	0.00404293	0.00212197	7.24858e-05	0.00680195	0.10102	4.45829	0.00160495	0.00283034	1.1715	0.0032889	0.00502698	0.463843	0.0249398	3.73673e-05	0.698694	8.80671e-05	0.00899848	0.0729783	0.00703639	0.00141875	0.00196305	0.923649	0.0269771	9.86441e-06	0.00152073	0.013453	0.00317081	0.116127
6330STDY9479159_CGAACGCCCAGTGCCG-1	0.0140041	0.00665005	0.106305	6.74072e-05	0.000198635	0.0825802	0.5813	4.57855e-05	0.00105126	0.113827	0.0020348	2.84916	0.000310289	0.00011289	0.00130354	0.000380992	0.00561137	0.00383776	0.000887443	0.0408379	0.00114614	0.00128638	0.00643444	4.26154e-05	0.00684848	0.0223535	1.62461	0.000285913	0.000321074	0.600541	0.00113274	0.00141036	0.163797	0.0182531	4.4075e-06	0.325873	7.36239e-05	0.00329773	0.02326	0.000847086	0.000199857	0.000722527	0.346123	0.0108358	1.52154e-05	0.000964693	0.0262824	0.000508468	0.0107264
6330STDY9479159_CGAACGGCCGGACAAC-1	0.0411574	0.00148995	0.0278246	0.0901315	0.0194705	0.0177761	0.425327	0.00144665	0.00487786	0.0171933	0.129348	1.64738	0.00282854	0.000225006	0.00318208	0.00288019	0.0849805	0.0118646	0.0135444	0.0454121	0.0190365	0.00521988	0.00108204	0.000117612	0.000115723	0.0766249	0.912858	0.00396603	0.00591852	0.128114	0.00258624	0.00119173	0.0861984	0.500296	6.2849e-05	0.118269	0.0418216	0.0240344	0.0381581	0.0148857	0.0059485	0.0121316	0.167455	0.0162208	5.39468e-05	0.0274192	0.30137	0.00827906	0.225016
6330STDY9479159_CGAAGCTATAAATTCA-1	0.00838735	4.73918e-05	0.000100883	1.77536e-06	6.24235e-06	0.00101712	8.54725e-06	0.000245428	0.000168704	0.00478823	0.000206525	0.00584382	3.2149e-05	2.51325e-05	5.98174e-05	6.51818e-05	0.00237006	0.00047868	0.00103275	0.00266784	0.00846859	0.00335194	0.000365858	0.00130754	1.22977e-05	0.00143842	0.0107154	0.000343799	0.000935847	0.00234043	0.000127603	2.21077e-05	0.00126585	0.0046949	1.1273e-05	0.0163838	0.000548527	0.00376018	0.00838163	0.000323207	0.000271262	0.00471513	0.00214254	0.000809636	4.69561e-07	0.00651282	0.107413	1.63351e-05	0.000103426
6330STDY9479159_CGAAGGGTTTCAGATT-1	0.0004124	7.84962e-07	7.9403e-06	8.80503e-07	1.44074e-06	2.94819e-05	2.90415e-06	3.59522e-06	1.83494e-05	1.19003e-06	2.86155e-05	0.00382319	2.31614e-06	1.6984e-06	2.03683e-06	2.06038e-06	1.60694e-06	1.31081e-05	3.57395e-05	4.98727e-05	0.00153116	3.11836e-05	5.97424e-07	7.91584e-07	1.28103e-07	4.70319e-05	0.00104765	1.0204e-05	5.57079e-06	1.31151e-05	2.3427e-05	1.13991e-06	9.06234e-05	0.000113822	3.9653e-06	3.79094e-05	4.03723e-05	0.000691921	0.00136544	1.84249e-05	4.99016e-06	7.97703e-05	5.56912e-05	9.09388e-06	2.85884e-08	0.000810318	0.161698	7.50334e-05	0.00203968
6330STDY9479159_CGAATCTGCTCGACGC-1	2.64931e-05	3.25734e-06	3.48547e-07	8.30679e-06	1.29362e-05	2.04907e-06	3.13823e-08	2.42098e-06	2.13875e-06	7.62163e-08	4.78442e-05	3.49475e-07	3.87298e-07	4.32396e-07	1.06528e-06	1.25177e-06	2.51433e-07	3.3387e-06	1.29897e-06	7.51763e-06	0.000135428	1.13068e-05	6.93339e-07	4.75459e-07	2.4924e-07	3.38346e-06	3.41854e-05	5.39288e-06	1.26743e-06	1.17985e-06	2.92664e-06	2.43118e-07	9.58029e-06	0.00132005	2.61727e-07	4.12438e-07	1.68676e-06	6.48565e-06	3.22872e-05	9.9909e-06	0.000861364	1.37117e-05	3.94794e-05	7.83425e-06	3.13952e-08	2.97829e-05	0.0247035	3.52515e-07	6.465e-06
6330STDY9479159_CGAATGAAGTCATTGC-1	3.31649e-05	3.07309e-08	2.46581e-06	2.03497e-07	9.89879e-08	1.06037e-06	4.10149e-07	8.05592e-08	4.157e-07	4.96951e-07	2.95446e-07	0.000407879	1.67831e-07	7.30137e-08	2.11124e-07	3.55476e-07	5.19076e-07	5.02105e-07	1.2036e-06	8.52392e-06	1.63518e-05	2.49151e-06	5.69523e-08	6.19224e-08	1.07297e-08	4.26634e-06	9.43627e-05	4.88983e-07	3.54873e-07	8.69711e-07	6.38758e-07	6.9616e-08	5.94114e-06	1.80399e-05	3.90664e-07	1.82408e-06	5.77698e-07	1.25725e-05	4.76874e-05	6.32935e-07	5.90378e-07	1.29435e-06	5.44211e-06	1.00023e-06	4.59795e-09	3.16461e-05	0.00919253	7.88681e-08	1.10171e-06
6330STDY9479159_CGACAGTTCGCGTTAT-1	0.174502	0.0107357	0.674703	0.000260214	0.000695233	0.0183796	0.510952	0.00015134	0.0013339	0.390067	0.00120926	6.6737	0.000486631	0.000722244	0.0739158	0.000610013	0.269718	0.00276436	0.00276261	0.0803259	0.000775793	0.00132691	0.000284486	1.19001e-05	0.000591262	0.0398483	3.88739	0.0010843	0.000357421	0.47645	0.0010398	0.00531231	0.289378	0.00833057	2.31276e-05	1.3195	8.72642e-05	0.00301814	0.034268	0.000821522	0.000170089	0.00417028	0.574028	0.00612787	2.37342e-06	0.000352426	0.00136474	0.00110646	0.0836415
6330STDY9479159_CGACTCAGGATGTTAT-1	0.00768425	0.000175092	0.00278659	1.16083e-05	1.59579e-05	0.000918477	0.120817	1.98404e-05	0.00123299	0.266949	0.000766094	0.674721	4.78687e-05	1.65318e-05	0.000256192	0.000245052	4.75744e-05	0.000423201	0.00119927	0.0147957	0.00353317	0.0187407	0.000108997	9.13855e-05	2.15861e-05	0.00658189	0.343358	0.000456524	0.000247689	0.0288061	0.00039283	0.000212477	0.0233397	0.00558807	1.22825e-05	0.0219862	0.000127299	0.00458049	0.0100843	0.00434983	9.1136e-05	0.00255102	0.0365807	0.00195379	4.92838e-07	0.00467273	0.0716277	1.71117e-05	0.000135287
6330STDY9479159_CGAGACCCTAGAGTGT-1	0.0208593	0.001145	0.104292	0.00934133	0.00296298	0.00228304	1.27288	0.000776644	0.0152098	1.67813	0.00996309	9.29269	0.000962089	0.00137309	0.0321888	0.00555563	0.00687135	0.014109	0.00691171	0.172777	0.00293307	0.00313874	0.00288319	0.000118511	0.016916	0.0991862	4.20462	0.00291983	0.000782404	1.20199	0.00386317	0.172273	0.639765	0.211823	3.11436e-05	0.768912	0.000242655	0.00779319	0.0838355	0.00528354	0.000290622	0.00393699	1.27646	0.0174669	7.91477e-06	0.000862936	0.00379845	0.00192047	0.0322624
6330STDY9479159_CGAGAGATGTGAACCT-1	0.371106	0.137223	0.185546	0.00313463	0.00921761	0.0538543	0.534097	0.00803056	0.0360418	0.352405	0.010573	6.43716	0.0148413	0.00296292	0.0250567	0.0192955	0.0255944	0.0710349	0.143721	0.404822	0.140693	0.0639729	0.0355726	0.00268458	0.0235765	0.275142	5.52632	0.0336204	0.0366315	4.91614	0.059734	0.063845	0.744429	0.0730975	0.00228411	0.716854	0.0267263	0.319332	0.714218	0.0301612	0.0163863	0.105492	1.29604	0.0901156	0.000238424	0.202056	0.902474	0.00622498	0.0418427
6330STDY9479159_CGAGCTGGGCTTTAGG-1	0.167667	0.00927245	0.0215123	9.07233e-05	0.00057829	0.0375129	0.0917737	0.00356669	0.0228853	0.0234528	0.37496	0.073745	0.00547049	0.00181141	0.0222133	0.00812918	0.030705	0.00963527	0.0565122	0.051571	0.108347	0.024112	0.00165613	0.000883502	0.000569388	0.0609281	0.18718	0.0205973	0.0241619	0.942338	0.0160104	0.00418402	0.0315093	0.0145943	0.000836323	0.0297637	0.0242535	0.132811	0.193391	0.0550477	0.0102368	0.312574	0.0569944	0.169943	0.610162	0.45311	3.68419	0.00150141	0.00339906
6330STDY9479159_CGAGGCTAAATATGGC-1	0.032456	0.00405347	0.183673	0.00115223	0.00800967	0.00165904	1.11068	0.000492484	0.0039761	0.698252	0.00372333	11.621	0.00249513	0.000752603	0.0125935	0.00161021	0.00252113	0.0135294	0.00767211	0.17339	0.00303885	0.00626768	0.00312542	0.000204944	0.0385291	0.108735	4.45951	0.00441518	0.00109079	0.928454	0.00465301	0.00591888	0.702841	0.057291	2.05162e-05	0.701263	8.98964e-05	0.00777797	0.0884787	0.00472537	0.00102809	0.00542833	1.18982	0.0160384	1.07583e-05	0.000758734	0.00179896	0.016036	0.0927466
6330STDY9479159_CGAGGGACTGCGGTCG-1	1.80545	0.0288766	0.0669241	0.00543259	0.0336783	1.45761	0.015605	0.0251392	0.141359	0.0515437	0.259417	0.110497	0.0575779	0.0126164	0.155249	0.0753254	0.0235182	0.146045	0.28616	0.699255	0.904373	0.278804	0.358786	0.0136916	0.0171503	0.757884	1.37018	0.0810717	1.01459	1.14537	0.193998	0.0432277	0.234674	0.109961	0.0165145	0.176552	0.300781	2.31083	2.07495	0.206182	0.0690319	0.235068	0.572065	1.08591	0.00309438	1.99127	9.28621	0.0185718	0.0266545
6330STDY9479159_CGAGTACTAAAGAGGA-1	0.23523	0.12976	0.424193	0.0127382	0.0138207	0.0382214	0.987499	0.0129793	0.0544442	0.486045	0.0158821	7.76184	0.0748428	0.00888225	0.0589132	0.0314818	0.275698	0.0841603	0.105506	0.403594	0.131923	0.0750955	0.0930335	0.0180002	0.0561069	0.257456	4.87512	0.0271208	0.0311788	2.75634	0.0466975	0.0138638	0.654437	0.0434486	0.00578531	0.594097	0.0163783	0.162116	0.428638	0.0467191	0.0501437	0.114549	1.19152	0.0673893	0.158119	0.104696	0.426834	0.0113812	0.116027
6330STDY9479159_CGAGTGAAGGTACCAG-1	0.00011616	9.0037e-08	1.03434e-06	7.56692e-07	2.03354e-06	2.27923e-05	3.1136e-07	3.36281e-07	9.96692e-06	1.99413e-06	1.69624e-05	6.76412e-05	1.6886e-06	7.55459e-07	1.36986e-06	1.49751e-05	1.98368e-07	1.56124e-06	1.09657e-05	1.9779e-05	5.831e-05	1.06599e-05	9.81627e-07	3.86836e-07	1.31769e-07	1.66503e-05	0.0003023	2.3881e-06	5.77739e-06	6.04598e-06	5.22429e-06	2.45689e-06	2.0116e-05	0.000210822	4.93364e-07	4.96176e-06	3.14636e-06	3.64931e-05	8.93817e-05	5.24564e-05	8.09377e-07	5.55838e-06	2.52651e-05	1.39297e-05	1.76557e-08	0.00013963	0.0112528	4.26251e-07	1.57447e-05
6330STDY9479159_CGAGTTCTGTCCCACC-1	0.691664	0.0987665	0.0456159	0.00167191	0.00741152	0.138289	0.071882	0.031101	0.0668418	0.0709938	0.0121173	0.563695	0.0281145	0.00345202	0.0573007	0.0322837	0.0108187	0.0488097	0.154972	0.266195	2.06683	0.151846	0.0268988	0.0150726	0.00425573	0.255049	1.33572	0.0333406	0.288136	0.610927	0.12159	0.0132926	0.14798	0.0271805	0.0508101	1.42759	0.0918396	0.478117	0.676262	0.0524538	0.0483972	0.336002	0.567512	0.215377	0.000588113	0.486645	1.74598	0.00821417	0.016985
6330STDY9479159_CGATACCTCGCGGACA-1	0.0290613	0.0012519	0.283822	0.0066284	0.00162033	0.000227911	0.398489	0.000128267	0.00113083	0.220168	0.00189384	5.93243	0.000156075	0.00016399	0.0101065	0.00183062	0.0305507	0.00197562	0.00134813	0.0720065	0.000396415	0.00160671	0.000678332	5.28955e-05	0.112076	0.0483551	2.86885	0.000437382	0.000167538	0.527329	0.000544682	0.0363806	0.309231	0.0051647	4.88575e-06	0.673135	7.69146e-06	0.00170322	0.0308738	0.000783246	4.13594e-05	0.000961651	0.523343	0.00266071	1.51392e-06	8.63606e-05	0.00108422	0.00243078	0.159533
6330STDY9479159_CGATAGCGATACAGTG-1	0.000364455	6.61602e-07	1.52563e-05	0.00248115	4.36976e-06	3.12808e-05	2.60106e-06	1.24381e-06	5.6397e-06	1.76395e-05	4.73446e-05	0.000205978	6.94943e-06	5.60483e-07	2.72351e-06	4.22051e-06	4.49998e-06	9.8107e-05	1.33161e-05	5.71428e-05	0.00081513	4.46084e-05	1.73508e-06	3.61757e-07	7.66392e-08	5.92653e-05	0.00055855	3.2099e-06	1.80681e-05	1.70431e-05	1.02665e-05	1.03842e-06	9.12746e-05	0.00579136	9.58264e-07	1.21952e-05	2.3127e-05	0.000105077	0.000581835	1.02728e-05	4.42459e-06	2.32736e-05	0.000517061	3.93885e-05	1.61334e-07	0.000304242	0.0215934	4.05442e-06	0.000301627
6330STDY9479159_CGATCCGACCCAGTGC-1	0.00913883	0.0001905	0.0710354	0.0272714	0.00800558	0.00040103	0.455745	0.00192722	0.000824969	0.153971	0.00858191	3.70722	0.000111705	6.71427e-05	0.0014348	0.000448606	0.0202548	0.00372613	0.000964473	0.0634718	0.000315044	0.000578154	0.000540884	2.59774e-05	0.00135897	0.0363535	2.88842	0.000303878	6.554e-05	0.228221	0.000544632	0.000504769	0.212651	0.0210354	1.32084e-05	0.294836	8.36206e-06	0.00240857	0.0222084	0.000736759	7.70482e-05	0.000500876	0.361877	0.00364541	1.70053e-06	0.000278891	0.0153795	0.0033081	0.1702
6330STDY9479159_CGATCCTCGCAACATA-1	0.031863	0.00465956	0.010387	0.00711401	0.0552722	0.0101864	0.226661	0.000426973	0.00747755	0.0437084	0.116272	0.782354	0.000336271	8.10039e-05	0.00192364	0.00208368	0.114132	0.00886086	0.00563769	0.025686	0.0158008	0.00979464	0.00223478	0.000527803	0.0139884	0.0208137	0.33265	0.00182784	0.010784	0.132628	0.00337814	0.00709789	0.0399743	0.155911	0.00011526	0.0373594	0.00541257	0.0196552	0.0440071	0.0124654	0.00524604	0.0367572	0.0628902	0.0261908	1.16883e-05	0.0218111	0.215905	0.00413328	0.298061
6330STDY9479159_CGATCTGTTGGAGGAC-1	0.0974158	0.00901857	0.0219522	0.000558383	0.00234971	0.084804	0.00373125	0.00255763	0.0191343	0.00579619	0.332305	0.144071	0.0160469	0.00189624	0.0104952	0.00631743	0.00800867	0.019548	0.0277375	0.0374285	0.080858	0.0397481	0.0269742	0.00174634	0.0195322	0.0309479	0.0876596	0.273134	0.021413	0.174298	0.0239418	0.0175149	0.0313076	0.0360959	0.00372288	0.0484293	0.713137	0.0856388	0.0925523	0.0716179	0.0124952	0.215422	0.0476009	0.315353	0.15443	0.438919	4.29289	0.00627716	0.054157
6330STDY9479159_CGATGGACCCTACGCC-1	0.024612	0.000383463	0.00779535	0.000987836	0.00553095	0.00423592	0.00555895	0.00018926	0.00251484	0.0390781	0.00259527	0.40437	0.000407239	4.88539e-05	0.000947319	0.000852029	0.000233902	0.00673534	0.00265489	0.0116911	0.0352613	0.00258851	0.000150037	1.44645e-05	1.7129e-05	0.0191565	0.205013	0.000833688	0.0208034	0.187186	0.0010923	0.00172629	0.0201294	0.00457947	0.000177521	0.195411	0.00161959	0.0210444	0.0302984	0.00221583	0.0020115	0.00260336	0.0732731	0.0102743	1.64416e-05	0.0139433	0.113591	0.000696547	0.0783529
6330STDY9479159_CGCAATTAGGGTAATA-1	0.0518498	0.0107004	0.0176992	0.915309	0.474782	0.0182296	0.0695077	0.0225163	0.00854236	0.0160405	1.37238	0.257156	0.00308305	0.00301046	0.00625927	0.00915267	0.0124125	0.381851	0.0126947	0.0249623	0.0361191	0.0107008	0.00088149	0.000507023	0.000149622	0.0256788	0.174834	0.186682	0.00503397	0.169488	0.00725119	0.00142589	0.0536502	6.44968	0.000685323	0.0680546	0.0099288	0.0309119	0.0555054	0.0404104	0.00271424	0.0611294	0.0378116	0.132617	0.000498377	0.0761841	2.22283	0.39279	5.94411
6330STDY9479159_CGCACGTCTGTTTATG-1	0.00467317	5.2931e-06	3.95073e-05	1.89549e-06	4.7742e-06	0.0006578	5.07707e-06	5.93376e-06	4.22322e-05	8.76478e-05	3.5348e-05	0.00101267	4.48617e-05	3.99102e-06	1.23749e-05	2.0962e-05	1.16001e-05	7.54724e-05	0.000574669	0.00431138	0.00215832	0.000201348	3.94122e-06	1.65851e-06	8.83849e-07	0.00130554	0.0088082	0.0110097	4.84956e-05	0.000277279	9.08668e-05	2.63043e-05	0.000751199	0.00230828	3.26082e-06	0.000915436	0.000109596	0.00411683	0.00466136	7.44021e-05	8.13358e-05	0.000334139	0.000776086	0.000969444	1.03436e-07	0.00446382	0.0923062	7.58973e-06	0.000244323
6330STDY9479159_CGCAGATCTTCACCCG-1	0.0665729	0.00866835	0.0108724	0.00795815	0.00672702	0.00890961	0.0073084	0.000535239	0.00350091	0.0474165	0.0475472	0.0524807	0.000780867	0.000106469	0.00182004	0.00173279	0.00493918	0.00532773	0.0135516	0.134411	0.456472	0.0152162	0.000504881	0.000336395	4.42748e-05	0.0406191	0.135236	0.0269964	0.00488471	0.141712	0.00336006	0.000504542	0.0135024	0.453391	0.000278575	0.081663	0.095231	0.0414356	0.110117	0.0046003	0.00816643	0.0105264	0.0976898	0.0499037	2.44577e-05	0.0701712	0.786702	0.00198022	0.134204
6330STDY9479159_CGCATGGTGCGATGCT-1	0.092127	0.473969	0.175364	0.000589451	0.00231696	0.0131951	0.271343	0.00407698	0.0120936	0.148904	0.00332701	3.84414	0.00444134	0.00328058	0.112714	0.00611668	0.0242863	0.0284509	0.0254447	0.163245	0.0292665	0.0190367	0.00666576	0.000511376	0.00961353	0.125189	3.00149	0.00446882	0.0156453	2.88344	0.00847238	0.0118061	0.287324	0.0193645	0.00019388	0.318836	0.00337528	0.0563157	0.129476	0.00984656	0.00431256	0.381919	0.707734	0.0239247	0.00858762	0.0266763	0.182836	0.00188375	0.0259909
6330STDY9479159_CGCATTAGCTAATAGG-1	0.0706123	0.00982375	0.457696	0.00358598	0.00655902	0.00344775	1.12694	0.00153834	0.00863722	0.465822	0.0116381	8.78304	0.0027713	0.000653352	0.0128091	0.00259174	0.0953579	0.0138059	0.0100728	0.247322	0.00446781	0.00532722	0.00447887	0.000141024	0.0104584	0.118382	5.53006	0.00174071	0.00284474	1.6141	0.00421409	0.112694	0.45697	0.0293685	2.36237e-05	0.75376	0.000249251	0.0171314	0.104653	0.00781647	0.000876102	0.0147908	1.15493	0.0157221	1.74312e-05	0.00132922	0.00399795	0.00302245	0.165678
6330STDY9479159_CGCCATCCGATTATGA-1	0.0128379	0.000869756	0.161671	0.000197115	0.00127431	0.000313522	0.640672	0.000149259	0.00205087	0.285798	0.00203719	8.10589	0.000659849	0.000234413	0.00731475	0.000960817	0.000517779	0.00378444	0.00155629	0.0594583	0.000653386	0.000819424	0.00046051	1.87299e-05	0.0232592	0.0378993	2.48548	0.000732322	0.000264603	0.499136	0.000763656	0.000762916	0.310897	0.0418013	6.98289e-06	0.43201	1.29547e-05	0.00245154	0.0422995	0.001553	4.29354e-05	0.00077042	0.686103	0.0054845	2.61801e-06	0.000172799	0.00211354	0.00413681	0.0302927
6330STDY9479159_CGCCCAGCACGCCTAG-1	0.165978	0.0425245	0.105572	0.00622724	0.014936	0.061689	0.906084	0.00438001	0.0325237	0.13661	0.125607	7.68979	0.0113465	0.00259755	0.0261313	0.0222558	0.0178742	0.0317794	0.113966	0.197803	0.0908801	0.063256	0.032362	0.0116501	0.0443811	0.122298	2.55065	0.0162762	0.020477	1.57227	0.0396435	0.00648091	0.380131	0.126828	0.00162036	0.300853	0.0166805	0.130862	0.25063	0.0779604	0.0418212	0.0788583	0.6543	0.138733	0.00124583	0.158733	1.54347	0.0101109	0.0890157
6330STDY9479159_CGCCCGCTTCCGTACA-1	0.00839732	0.000103147	0.00112287	0.00049571	0.00167198	0.000274338	0.00142564	1.09455e-05	5.91751e-05	0.000705052	0.000460796	0.412291	3.62624e-05	3.16614e-06	5.35783e-05	2.36284e-05	7.82363e-06	0.00172389	0.000298999	0.00109639	0.001203	0.000577006	1.61408e-05	1.51379e-05	1.81446e-05	0.00107932	0.100516	5.30707e-05	3.21124e-05	0.0203954	0.000163145	3.68028e-05	0.0021266	0.000223371	4.82944e-05	0.0557629	3.59639e-05	0.00220835	0.0092703	7.66401e-05	3.21812e-05	9.39674e-05	0.0133564	0.000250532	1.19078e-06	0.00158365	0.0260068	4.05531e-05	0.0324553
6330STDY9479159_CGCCTCCCTCCTCTAT-1	0.0351471	0.00460451	0.00132496	0.09129	0.00404516	0.0138954	0.00208365	0.00146662	0.0077522	0.0621986	0.667214	0.143688	0.00477391	0.000451527	0.00220004	0.00482136	0.0436488	0.00901333	0.00883324	0.0175353	0.0171717	0.00780901	0.0153242	0.000195104	0.000156724	0.0135803	0.113587	0.179013	0.00318004	0.0233274	0.00495025	0.00176697	0.0227863	4.44904	6.94108e-05	0.106047	0.0162227	0.0289499	0.0392388	0.035001	0.00357875	0.133819	0.0248872	0.198229	8.24976e-05	0.097297	1.69973	0.000382123	0.0286892
6330STDY9479159_CGCCTGGCCTACGTAA-1	0.102055	0.0159738	0.279034	0.240012	0.0554101	0.00858007	0.0270508	0.0183249	0.00820892	0.0406082	0.440854	1.14673	0.00148477	0.0508829	0.00425659	0.00391798	0.0325399	0.0577931	0.0104601	0.0308627	0.0274073	0.0135041	0.000493137	0.0242195	0.00065513	0.0309146	0.735652	0.0287339	0.00196155	0.219091	0.00463371	0.00590422	0.0476017	0.660497	0.0684281	0.312345	0.00284506	0.0122373	0.0314114	0.113102	0.00631586	0.00791989	0.135899	0.168559	1.3503	0.020339	1.43207	0.0412801	0.890503
6330STDY9479159_CGCGAGTCTGCCGGGT-1	0.00069759	1.34749e-05	1.2419e-05	4.02955e-07	1.35589e-06	1.38374e-05	1.24867e-06	3.97207e-06	4.68331e-06	1.57618e-06	5.21116e-06	1.32725e-05	5.87036e-05	1.00196e-06	3.74066e-06	4.60769e-06	0.000185841	6.33076e-06	2.10545e-05	7.66462e-05	0.00293568	2.6735e-05	7.55983e-07	3.77936e-07	6.13581e-07	8.1215e-05	0.00122881	0.00212939	9.70764e-05	4.24041e-06	1.16769e-05	2.79041e-06	0.000102072	0.000416184	5.77879e-07	9.7994e-06	1.14715e-05	0.000225149	0.000802627	8.21343e-06	4.40468e-06	3.46144e-05	0.000139845	9.4179e-06	9.10484e-08	0.000402434	0.0132367	9.95682e-06	0.000444438
6330STDY9479159_CGCGCAAATGTCCAGA-1	0.000427368	2.91852e-06	3.277e-05	2.52524e-07	7.3156e-07	1.50185e-06	2.30875e-06	3.04691e-07	3.4407e-06	2.49264e-06	1.99539e-06	1.57272e-05	1.0059e-06	2.9063e-07	1.439e-06	1.89205e-06	8.21418e-06	1.0041e-06	1.27874e-05	1.67593e-05	4.23882e-05	0.00951748	3.02974e-06	3.70033e-06	3.73978e-07	2.16068e-05	0.000285006	2.25987e-06	2.12234e-06	2.33602e-06	2.3496e-06	4.50637e-07	1.08632e-05	2.49886e-05	4.07625e-07	1.36782e-05	2.71451e-06	0.000165215	0.000104422	4.83234e-06	1.9117e-06	2.47303e-06	1.85026e-05	4.36306e-06	1.24014e-08	0.000202382	0.0277954	8.20536e-07	1.06325e-05
6330STDY9479159_CGCGCATGTTTGATTG-1	0.334619	0.00719766	0.159982	0.00194931	0.0222607	0.0309252	0.0877239	0.00126736	0.0150524	0.0219311	0.0019069	1.63545	0.00609651	0.000828047	0.00885553	0.00860899	0.50338	0.0228662	0.0408172	0.1332	0.139901	0.023223	0.00191622	0.000253415	0.00247616	0.170184	2.00151	0.00712629	0.0395102	0.303532	0.0166347	0.00395631	0.13056	0.0249236	0.000559007	0.622976	0.0232701	0.239439	0.21433	0.0153088	0.0259565	0.0166026	0.246602	0.0316411	3.5458e-05	0.136819	0.670482	0.00249305	0.0183698
6330STDY9479159_CGCGCCCGACTTAATA-1	0.166612	1.21358	0.207743	0.00835981	0.0176572	0.0069139	0.595644	0.00314851	0.035582	1.3638	0.00461499	3.91435	0.00304103	0.00730467	0.0629019	0.0142866	0.00577328	0.0237709	0.0276228	0.150688	0.0263766	0.0216984	0.00466361	0.0019608	0.0125312	0.129604	4.37197	0.0104761	0.00641423	3.12782	0.0100606	0.0179689	0.368733	0.0246585	0.00359217	0.264884	0.0277023	0.0392122	0.235895	0.011572	0.0025334	0.115502	0.803195	0.0183922	0.047206	0.0319841	0.192296	0.00324325	0.0372161
6330STDY9479159_CGCGGGAATTAGGCAG-1	0.224971	0.0304711	0.193464	0.0116204	0.0221524	0.0459404	0.844172	0.0146012	0.0325431	0.570532	0.0111822	11.3991	0.0128653	0.00302908	0.035615	0.0200644	0.0227709	0.0343192	0.0792666	0.360324	0.129921	0.0564472	0.0331151	0.00204853	0.0189399	0.2549	6.21095	0.0171887	0.0871303	2.38561	0.0202724	0.0142565	0.716034	0.0515141	0.000658945	0.885318	0.0149437	0.120521	0.53169	0.0276518	0.0216009	0.0264164	1.93042	0.0832759	0.0327573	0.0832792	0.464474	0.00755742	0.0905952
6330STDY9479159_CGCGGTCACAAACCAA-1	0.0741429	0.00187031	0.00824308	5.6354e-05	0.000323423	0.0138433	0.0767953	0.0106839	0.00684913	0.0762268	0.000936989	0.423694	0.00162615	0.0775378	0.00457733	0.00199733	0.0273289	0.00281197	0.0297956	0.0304411	0.079138	0.013526	0.000500127	8.79638e-05	9.09269e-05	0.0248281	0.255603	0.00395554	0.179895	0.185427	0.0216297	0.000495254	0.0208296	0.00579578	0.000229921	0.311636	0.0166579	0.0621918	0.0749831	0.0214284	0.0056778	0.010353	0.0711902	0.00816439	2.48855e-05	0.0787915	0.390763	0.00150592	0.00443456
6330STDY9479159_CGCGTTCATGAAATAC-1	0.149585	0.00651344	0.139121	0.0390466	0.0169941	0.0231831	0.450948	0.00663576	0.0278449	0.233613	0.00665003	3.52065	0.00657183	0.00198469	0.0309322	0.0164366	0.183074	0.0219701	0.0334256	0.21274	0.0697499	0.0312704	0.00369203	0.000479896	0.00140149	0.134271	2.82765	0.0117274	0.00947488	0.3176	0.016115	0.00286206	0.299678	0.0335891	0.00107781	0.487187	0.00871936	0.0727461	0.168199	0.0287384	0.0159579	0.0480133	0.588973	0.074281	4.45637e-05	0.0679319	0.345683	0.00842567	0.12623
6330STDY9479159_CGCTACGGGACATTTA-1	0.262942	0.052669	0.908605	0.00779812	0.00461635	0.000459073	0.655226	0.00025402	0.00178927	0.114522	0.00604379	6.75566	0.000201979	0.000285235	0.00494124	0.00102728	0.00161904	0.00911415	0.0029898	0.0611449	0.000420261	0.00204135	0.00372578	3.12358e-05	0.00400825	0.0387158	3.946	0.00117783	0.000273703	0.540058	0.00119094	0.0139703	0.451997	0.194501	7.21942e-06	1.1738	3.42433e-05	0.00274412	0.0364444	0.0011767	9.55499e-05	0.00383431	0.429352	0.00345019	2.38989e-06	0.00019925	0.00554168	0.00642582	0.124574
6330STDY9479159_CGCTATTCTTAGGCTC-1	0.0104669	0.00042269	0.187256	0.00180662	0.00240132	0.000373625	0.574598	0.000300492	0.00119215	1.19981	0.00526063	5.05034	0.000350775	6.66165e-05	0.00463055	0.000402101	0.000584468	0.0054296	0.00117651	0.0509009	0.000340719	0.000640141	0.000477205	1.35161e-05	0.0335349	0.0445043	2.81422	0.000865225	0.000130987	0.588884	0.000624712	0.0017325	0.381846	0.126077	3.96651e-05	0.507518	4.72914e-06	0.00167693	0.024088	0.00091902	4.46569e-05	0.000932824	0.620367	0.00616929	2.28723e-06	0.000116749	0.00324081	0.0029032	0.163421
6330STDY9479159_CGCTCTCCGTAGATTA-1	0.102604	0.183248	0.0491427	0.676574	0.806554	0.0542501	0.0877807	0.0453438	0.0259407	0.011663	2.28121	0.510601	0.0134133	0.00533786	0.00980067	0.019465	0.00667248	0.802215	0.0418099	0.0700347	0.105584	0.0543431	0.00233232	0.00349507	0.000586127	0.0441371	0.191595	0.0492704	0.0231196	0.109916	0.0269178	0.0111164	0.11816	3.24167	0.0618842	0.0328068	0.0811167	0.0908331	0.154313	0.0921715	0.0598548	0.0615932	0.0697593	0.167459	0.0014108	0.20475	5.8056	1.53462	22.4322
6330STDY9479159_CGCTGTGACGCCGCAC-1	0.0349553	0.00805381	0.121974	0.0209134	0.0217368	0.00800477	0.221668	0.0134627	0.00556237	0.0723375	0.375594	0.438803	0.00110484	0.00937394	0.00154369	0.00354754	0.000806754	0.0165786	0.00528603	0.0262113	0.0357444	0.00964004	0.000378979	0.00531893	9.90755e-05	0.013893	0.330857	0.0275182	0.00315312	0.110255	0.00407671	0.0026775	0.0396124	2.36157	0.000166792	0.0820914	0.00227701	0.0114823	0.030425	0.0643605	0.00727449	0.0279894	0.0626565	0.0681801	0.144689	0.0187786	0.98963	0.234862	0.982692
6330STDY9479159_CGCTGTGTGGATGTTG-1	0.000475873	5.13769e-07	3.72919e-06	3.61319e-06	8.50724e-06	6.10993e-06	6.85481e-07	9.87485e-07	6.39094e-06	4.38154e-06	1.5981e-05	1.44515e-05	4.81571e-06	2.91304e-05	2.71349e-06	3.10693e-06	1.64709e-06	0.00481413	1.77646e-05	4.18004e-05	0.000238775	3.04185e-05	3.31535e-07	7.15998e-07	2.58547e-07	2.72653e-05	0.000598716	5.78833e-06	1.76103e-06	5.02204e-06	6.34238e-06	1.06871e-06	4.38143e-05	0.00114936	1.27943e-06	6.34595e-06	9.30021e-06	0.000167037	0.00120887	1.63257e-05	1.8095e-06	4.94539e-05	0.000129892	2.40545e-05	3.47276e-08	0.000384786	0.0248404	6.1564e-07	5.59728e-06
6330STDY9479159_CGCTTATTCCCGGTCG-1	0.0272833	0.0454432	0.0483442	0.533053	0.396107	0.00643617	0.00141859	0.0031106	0.00132714	0.0817795	0.902834	0.178036	0.000246934	9.67597e-05	0.000878944	0.000922506	0.000276294	0.0653858	0.00338966	0.00841747	0.00555452	0.00146078	0.00040854	2.69858e-05	2.69484e-05	0.00667199	0.117286	0.00420357	0.000338116	0.00599044	0.00245217	0.000207802	0.0237457	7.4409	3.59618e-05	0.0334982	0.138458	0.0128683	0.0158089	0.0119238	0.000221379	0.026323	0.0132408	0.115255	1.64253e-05	0.0309002	1.52618	0.230814	4.08128
6330STDY9479159_CGCTTTCTTGCATTCG-1	0.315406	0.0536387	0.000850124	0.0244756	0.00670398	0.0525146	8.27716e-05	0.00143358	0.00638273	0.00282977	0.197728	0.00123217	0.000985204	0.000386677	0.00227731	0.00329569	0.00213899	0.0052745	0.106407	0.0648953	0.866458	0.029019	0.231984	0.541439	0.000695362	0.065151	0.164049	0.101146	0.0526307	0.0640433	0.00866091	0.00102005	0.020543	4.47352	0.000869586	0.0272566	0.0313832	0.302635	0.196949	0.0141549	0.00479044	0.0249926	0.0595801	0.0851064	2.90352e-05	0.258425	4.21001	0.00158098	0.0958405
6330STDY9479159_CGGAAAGAATCAAACG-1	0.122495	0.00895026	0.38878	0.0120392	0.0162521	0.0365063	1.26996	0.00581354	0.0380384	0.841737	0.0292089	12.7873	0.0774829	0.00297588	0.0400143	0.0138186	0.119303	0.0354998	0.0315258	0.421029	0.0359178	0.0273427	0.0115925	0.001169	0.039507	0.213585	6.77097	0.00943589	0.0115789	0.908942	0.0173349	0.01132	0.833919	0.335155	0.000395959	1.7823	0.00301319	0.0569459	0.201382	0.0250853	0.475887	0.0235236	1.75915	0.0873157	0.000104938	0.0232265	0.145554	0.0179217	0.283424
6330STDY9479159_CGGAACGTAAACATAG-1	0.0323139	0.00365653	0.188916	0.00148992	0.00237863	0.00312517	1.3488	0.00105346	0.00420979	0.800495	0.00444432	11.4616	0.00186179	0.00065419	0.0159082	0.00236658	0.00311324	0.020137	0.00869279	0.182991	0.00344171	0.00443471	0.00343467	0.000165854	0.0132782	0.113662	5.06452	0.00377701	0.00106374	0.979908	0.0274314	0.0480461	0.752618	0.0576766	5.81612e-05	1.03572	8.37994e-05	0.0115013	0.0979015	0.00348327	0.000297969	0.00288584	1.38539	0.022936	1.59237e-05	0.000832876	0.0010541	0.00396577	0.099591
6330STDY9479159_CGGAGCATGGCGATCC-1	0.035345	0.038489	0.126113	0.00749334	0.00745062	0.00337191	1.45675	0.000366405	0.00513324	0.405779	0.0045186	11.5542	0.00126291	0.000503525	0.00954167	0.00275429	0.0111918	0.00820835	0.0062699	0.180077	0.00765017	0.00448142	0.00332744	0.000101796	0.00398775	0.123631	4.28596	0.00172342	0.00156606	1.44669	0.00447262	0.00301145	0.473572	0.0660891	3.72796e-05	1.1154	0.000172318	0.0121997	0.0856765	0.00580801	0.00056564	0.00238798	0.96682	0.014069	9.59176e-06	0.00156122	0.00426067	0.00389504	0.123329
6330STDY9479159_CGGATGAATGCTGTGA-1	0.00110403	9.27896e-06	0.00274273	4.32623e-06	3.53592e-05	4.64658e-05	0.169218	7.70038e-06	8.40802e-05	0.048807	0.000420587	1.42852	4.59164e-05	5.3315e-06	9.10617e-05	1.05015e-05	0.0138639	0.000241766	7.59772e-05	0.00928448	0.000101933	4.14889e-05	2.35132e-05	1.4665e-06	4.29827e-06	0.00229082	0.548087	5.45737e-05	1.07429e-05	0.155827	9.53603e-05	0.000469208	0.012271	0.00054556	3.57205e-05	0.0181657	3.8191e-06	0.000175443	0.00236237	0.000144442	1.13201e-05	3.67103e-05	0.035835	0.000122575	1.99841e-07	8.59339e-05	0.0114857	3.11456e-05	0.001009
6330STDY9479159_CGGCACCGTTAGCGCC-1	0.00603646	1.84041e-05	0.0375316	1.29599e-05	1.79393e-05	0.000359678	0.0156165	3.91982e-06	0.000101159	5.08174e-05	5.58009e-05	0.0393614	1.02495e-05	1.27221e-05	0.000758492	1.90276e-05	8.5877e-06	0.0539853	0.000166657	0.000466427	0.000749352	0.000244253	8.25738e-06	2.8762e-05	1.16935e-05	0.000334632	0.0535106	2.07288e-05	0.000127004	0.000213973	6.01852e-05	0.00491315	0.000600305	0.000277438	2.77528e-06	0.000398308	5.26632e-05	0.00145425	0.00461856	0.000220494	2.28016e-05	8.21225e-05	0.00158616	0.000129896	2.75225e-05	0.00144221	0.0289404	1.16557e-05	0.00184961
6330STDY9479159_CGGCAGGGTCGGGTTG-1	0.102304	0.0265805	0.00128717	0.0823	0.0173892	0.0246169	0.000464115	0.0050919	0.0071654	0.00159731	0.829469	0.0142189	0.00440885	0.00148361	0.00389221	0.00432189	0.00549889	0.00961533	0.0332135	0.0839345	0.248424	0.016553	0.0161576	0.00136885	0.00422029	0.16225	0.121658	0.0549953	0.00728362	0.0876907	0.00718101	0.00192777	0.0306281	8.13355	0.00167475	0.0553276	0.755801	0.202335	0.220548	0.016472	0.00332416	0.0561883	0.388137	0.207773	0.000322803	0.189334	3.62901	0.00302242	0.291016
6330STDY9479159_CGGCCACGCACAAAGT-1	0.0288912	0.00029866	0.0883916	0.000198745	0.00266344	0.00407406	0.146831	0.00107542	0.00355843	0.0797316	0.0135876	3.20622	0.00698545	0.000590903	0.00230839	0.00118684	0.00271384	0.00430111	0.00294921	0.047175	0.00915133	0.00595738	0.000264397	0.000393957	0.00214149	0.0323897	1.32898	0.000642897	0.000402798	0.189182	0.000948493	0.00126507	0.0978494	0.00992437	1.19978e-05	0.202232	0.000426595	0.0106493	0.0344877	0.00917365	0.00466893	0.00229485	0.252583	0.00676889	3.38755e-05	0.00957079	0.233839	0.000977334	0.0531667
6330STDY9479159_CGGCCCAACCTGTAGT-1	0.0306981	0.000506206	0.000932273	0.0578097	0.00622058	0.0879832	0.00121274	0.000473861	0.00156274	0.0683169	0.0265528	0.354786	0.000576477	5.41339e-05	0.000993377	0.000528932	0.000244694	0.00381781	0.00378298	0.0250479	0.169227	0.00301848	0.000117072	4.1931e-05	9.07362e-06	0.0213005	0.0881302	0.00901329	0.000568791	0.0550175	0.00181082	0.00107954	0.0113661	0.00493796	4.52956e-05	0.0733644	0.00977232	0.0258421	0.0441245	0.00448597	0.0032051	0.0106261	0.0708699	0.0248079	0.000286467	0.0585917	0.660141	0.00215691	0.146331
6330STDY9479159_CGGGAATTTATGTAAA-1	0.196622	0.0387657	0.0757496	0.0118382	0.0218315	0.0647222	0.636909	0.00622375	0.0580309	1.55892	0.0180402	8.47803	0.0150043	0.0056803	0.0355174	0.0330175	0.0698421	0.0468289	0.0667475	0.292903	0.124607	0.0577801	0.0283681	0.00234845	0.178361	0.214073	3.77391	0.016908	0.0225633	2.03515	0.0864128	0.0226992	0.540455	0.0807494	0.0260431	0.628213	0.0223856	0.158011	0.296818	0.0611959	0.0290403	0.084243	1.08072	0.0976017	0.00191565	0.12626	0.643797	0.00941573	0.0495598
6330STDY9479159_CGGGATCAATGTAAGA-1	0.482311	0.0322292	0.0379524	0.00612102	0.0342667	0.231536	0.0137568	0.0160592	0.0930032	0.366767	0.0295636	0.0221815	0.0537292	0.00602105	0.0426712	0.0533932	0.142009	0.075484	0.208627	0.294237	0.302183	0.121216	0.0226719	0.00488313	0.0045634	0.224255	0.459439	0.0563805	0.0861224	0.126969	0.107363	0.0180055	0.172854	0.0716293	0.00840135	0.113285	0.119404	0.634724	0.615724	0.134326	0.268107	0.15779	0.182665	0.360538	0.00058946	0.748705	3.20178	0.0231386	0.051065
6330STDY9479159_CGGGCAGCTAAACCGC-1	0.0167701	0.000762728	0.147564	0.00112866	0.00241411	0.0018839	0.860506	0.000408095	0.00750149	0.173976	0.022762	7.33989	0.000728772	0.00233916	0.0474581	0.0011488	0.00384293	0.00997547	0.00298166	0.12075	0.000926844	0.00251789	0.0195039	0.000205298	0.0105007	0.0737055	3.3363	0.00370143	0.000470953	0.940218	0.00207937	0.0237474	0.412374	0.162302	1.88352e-05	0.747405	2.53487e-05	0.00345106	0.0521944	0.00447374	0.000209258	0.00244174	0.832885	0.00949566	2.82936e-05	0.000351637	0.00624569	0.00734428	0.0789271
6330STDY9479159_CGGGCCTTCTTTGTAA-1	0.00595562	0.000780282	0.0727696	0.000631958	0.00458791	0.000184827	0.748049	0.000445004	0.000969616	0.155204	0.00604225	4.07649	0.000258792	7.6378e-05	0.00234519	0.000218874	0.000415547	0.0121259	0.000635568	0.050713	0.000297906	0.000945956	0.000853763	2.07943e-05	0.00132726	0.0247747	2.04815	0.000265288	0.000127731	0.54454	0.000380209	0.00106703	0.244804	0.0728116	8.49861e-06	0.362308	1.64024e-05	0.00188948	0.0455092	0.000616737	2.98164e-05	0.00800617	0.561195	0.00319254	9.20116e-07	9.82774e-05	0.00394728	0.00137303	0.111886
6330STDY9479159_CGGGTGTACCCATTTA-1	0.103242	0.0214846	0.00896303	5.56553	4.04756	0.0514484	0.0537871	0.139212	0.0234581	0.0106386	3.62238	0.609076	0.0116898	0.00349409	0.00842024	0.0426323	0.0035714	1.16584	0.0481024	0.0625203	0.15187	0.0376755	0.0062827	0.00207864	0.00137785	0.0748158	0.274376	0.0386657	0.130814	0.168541	0.0196097	0.00483855	0.164516	0.896	0.0986598	0.106385	0.0223061	0.105361	0.151677	0.141513	0.0120301	0.0342226	0.110726	0.111196	0.000924308	0.331749	9.091	2.40494	31.4948
6330STDY9479159_CGGTAGAGGTGCAGGT-1	0.0068762	3.76736e-05	0.00106185	3.7062e-06	8.99246e-06	0.0003278	0.00357109	1.52644e-05	0.000488942	0.000228488	0.00338568	0.518221	6.40608e-05	3.27439e-05	0.000252038	9.93834e-05	0.000195487	8.50637e-05	0.000434822	0.005948	0.001769	0.000737617	4.33927e-05	1.93642e-05	9.36936e-06	0.00237554	0.340712	0.00110855	5.80233e-05	0.101249	0.000230683	7.54855e-05	0.00950658	0.060923	5.19377e-06	0.0375553	0.000319131	0.00179384	0.007433	0.000707275	0.0538439	0.00028744	0.0238017	0.00156755	2.80792e-06	0.00295772	0.113281	3.51475e-05	0.00114876
6330STDY9479159_CGGTATAGGTATTAGC-1	0.0053633	9.84251e-06	0.0716913	0.000332993	4.34175e-06	5.14268e-05	0.000156864	1.11075e-06	1.18008e-05	7.7923e-05	2.15878e-05	0.18402	2.46935e-05	8.37498e-06	8.87665e-06	9.82705e-06	2.82333e-06	2.33142e-05	7.9979e-05	0.000172687	0.000254263	8.0289e-05	2.65969e-06	5.38682e-06	2.43014e-06	0.000152328	0.0377903	8.53672e-05	7.79994e-05	0.00165022	2.35473e-05	1.15844e-05	0.00110125	0.00029281	4.04675e-06	0.0037947	0.000449837	0.000155466	0.000686368	1.542e-05	4.61477e-06	4.30146e-05	0.00067538	6.14089e-05	5.67451e-07	0.000311403	0.0260693	1.29535e-06	2.40566e-05
6330STDY9479159_CGGTCAAGTGGGAACC-1	0.412674	0.106094	1.05772	0.00125855	0.00378274	0.0157857	0.304819	0.00163358	0.019914	0.341728	0.00959133	5.02415	0.00370343	0.00147237	0.0692259	0.0078765	0.00384216	0.0161138	0.0316868	0.149322	0.080981	0.0179495	0.00330293	0.000285897	0.00406419	0.0948051	3.39513	0.00487813	0.00844113	3.32969	0.00846289	0.0121431	0.345458	0.0220837	0.000333226	0.416737	0.00426792	0.0617842	0.469031	0.0122529	0.00361369	0.0252127	1.79006	0.435823	2.11674e-05	0.040409	0.263116	0.00264347	0.0268268
6330STDY9479159_CGGTCCGTCGCAAGCC-1	0.0401359	0.00167623	0.141694	0.0202997	0.0273976	0.0140514	0.780252	0.0015943	0.00747133	0.0955372	0.080165	10.0685	0.106574	0.000256313	0.00512709	0.0025434	0.00331453	0.00994248	0.0137776	0.159673	0.0334301	0.00824264	0.00787041	0.000249398	0.000935737	0.0555985	1.75301	0.00192954	0.00617287	0.30094	0.00570934	0.00376475	0.186135	0.455828	7.89266e-05	0.197222	0.0019809	0.0233893	0.0904748	0.0110755	0.00752469	0.00768503	0.6586	0.0672082	1.01358e-05	0.027571	0.451727	0.00711509	0.367008
6330STDY9479159_CGGTCTATCAACCCGT-1	0.00497383	1.37675e-05	0.0751236	1.66665e-06	4.74424e-06	8.54667e-05	0.00415382	4.14035e-06	2.75193e-05	0.0121624	0.000119285	0.311302	5.13098e-05	1.57099e-05	1.53193e-05	1.84358e-05	7.13022e-06	0.000253314	6.75065e-05	0.00189476	0.000268326	0.000181733	0.000106159	0.000107325	0.00173338	0.00167503	0.184766	3.19957e-05	1.37587e-05	0.0516886	5.9409e-05	1.00868e-05	0.0136393	0.00126134	2.86625e-06	0.107902	1.08707e-05	0.000867469	0.0042146	0.000180677	9.84987e-05	0.000281783	0.0149299	0.000358522	4.79594e-07	0.000394936	0.0209985	1.27383e-05	5.88084e-05
6330STDY9479159_CGGTGCAGATAGAACG-1	0.0958019	0.00679233	0.764944	0.0069337	0.0113393	0.0829558	1.97779	0.00443084	0.0167236	0.630191	0.00906697	16.17	0.0225996	0.00200912	0.020919	0.00751228	0.0190944	0.0241567	0.04888	0.350981	0.0273	0.0133238	0.00458785	0.000314486	0.00877008	0.161228	5.19004	0.00346197	0.0130401	1.11364	0.012862	0.00857991	0.659506	0.0489276	0.00111209	0.875464	0.00324923	0.0530774	0.228584	0.0142246	0.00976707	0.0127213	1.43259	0.0647086	0.000102987	0.0221683	0.0883032	0.00962465	0.157484
6330STDY9479159_CGGTGCGCGTTGGTCC-1	0.0627024	0.00247768	0.775001	0.00359437	0.0150749	0.00110134	0.667157	0.000452349	0.00498304	0.305803	0.00956033	7.98168	0.000903067	0.000298937	0.00546823	0.00115684	0.0822066	0.0128064	0.00428385	0.139856	0.00115194	0.00260196	0.00188282	4.0029e-05	0.0948807	0.068783	3.93874	0.0008184	0.000521091	0.618521	0.00198584	0.00791222	0.382436	0.0265055	9.13982e-06	0.95287	3.34013e-05	0.00396342	0.0438295	0.00371999	0.0002095	0.00181097	0.774313	0.00658851	6.42704e-06	0.000403684	0.00421714	0.00410279	0.265219
6330STDY9479159_CGGTGGGCTCCAGCCT-1	0.0182751	0.00137767	0.00736438	1.41472e-06	4.14434e-06	0.000354564	0.000247294	3.37408e-05	0.00025125	0.000271428	0.000250446	0.161979	2.72184e-05	2.49669e-05	0.000100381	8.93379e-05	0.00275021	0.000318946	0.000320915	0.0022543	0.00385412	0.00174476	4.13438e-05	0.0164263	9.94422e-06	0.00158454	0.0319089	0.00019502	7.02541e-05	0.00479081	5.58536e-05	8.85948e-05	0.00233028	0.00118683	1.16157e-05	0.0713194	0.00021106	0.00561025	0.0179831	0.000276273	5.48185e-05	0.00207758	0.0076011	0.000658232	5.47214e-07	0.00374724	0.0533714	5.1566e-06	4.03707e-05
6330STDY9479159_CGGTTATCCAACAGTG-1	1.6054	0.100575	0.109181	0.00692374	0.0249786	0.398011	0.0334766	0.0796919	0.207341	0.105706	0.0462835	0.244565	0.103873	0.0325849	0.166808	0.129028	0.041076	0.134486	0.735206	1.30443	4.63864	0.280514	0.0380561	0.0134196	0.00786597	1.94116	2.15759	0.0889027	0.326074	0.853705	0.190061	0.0652935	0.331146	0.120755	0.0544505	1.70151	0.287014	1.43527	1.63091	0.173673	0.0908891	0.270571	0.70203	0.823722	0.00277425	1.90054	4.92283	0.0554246	0.138666
6330STDY9479159_CGGTTCAAGTAGGTGT-1	0.0508113	0.000757586	0.0305752	6.14408e-05	0.000321115	0.00874964	0.125553	0.000856861	0.00947815	0.108647	0.00776698	1.29854	0.00241518	0.000623702	0.00531623	0.0177953	0.00174941	0.00633434	0.0136662	0.0582808	0.0504938	0.0124849	0.00312341	0.00020748	0.000279711	0.0559539	0.971463	0.023973	0.00481074	0.231408	0.00327064	0.00132163	0.0906805	0.0118869	0.000105365	0.33496	0.0123113	0.0902819	0.0757479	0.0062733	0.00277997	0.0099834	0.320768	0.0352729	0.186713	0.0343916	0.213318	0.00092699	0.0208485
6330STDY9479159_CGGTTGAGTATCCTTC-1	0.00629056	6.36582e-05	0.000712598	6.1246e-05	5.39636e-05	0.000212287	0.106925	1.32716e-05	0.000261846	0.0169073	0.00574479	0.409397	2.38459e-05	8.36935e-05	0.000233636	0.000131665	0.0251314	0.000501537	0.00049037	0.00342628	0.000922366	0.000414445	3.54241e-05	1.72231e-05	6.20201e-06	0.00193797	0.196311	3.74588e-05	3.34333e-05	0.00518425	0.000213496	2.35623e-05	0.00603898	0.249039	2.92299e-06	0.0311701	9.61111e-05	0.00194776	0.00937899	0.000333159	8.93899e-05	0.000441255	0.0113003	0.00107821	8.25065e-07	0.00440378	0.147356	5.87712e-05	0.0217441
6330STDY9479159_CGTAAAGCAAGAAATC-1	0.000379004	5.3109e-06	2.61229e-05	7.4194e-07	2.74556e-06	1.35795e-05	1.21424e-05	2.36459e-06	4.19367e-06	1.5346e-06	0.000208332	0.0265435	4.35404e-06	7.85443e-07	3.09563e-06	2.03249e-06	0.00586892	1.19013e-05	2.50822e-05	5.42551e-05	0.000325456	7.7914e-05	5.81084e-07	1.10726e-06	1.90091e-07	5.09531e-05	0.00132301	4.25631e-06	3.35528e-06	1.90918e-05	9.23252e-05	3.45668e-06	6.4764e-05	0.0952738	0.0041849	3.85556e-05	6.17361e-06	0.000122393	0.000460616	1.74899e-05	1.64805e-05	2.699e-05	0.000161335	9.59249e-05	3.70378e-08	0.000554075	0.139769	2.35767e-06	2.9622e-05
6330STDY9479159_CGTACCTGATAGGCCT-1	0.18853	0.000459243	0.620609	0.00922344	0.00357327	0.000788243	0.286572	0.000244169	0.00114277	0.1724	0.0025333	1.72726	0.000588677	0.000244097	0.00240178	0.000357487	0.00374317	0.00181434	0.00308907	0.0321173	0.0026529	0.00274952	9.11702e-05	1.63786e-05	0.000130163	0.0209231	1.78604	0.000218181	0.000876944	0.274168	0.001016	0.0409783	0.0767962	0.019414	1.16927e-05	0.761535	0.000483858	0.00637355	0.0257176	0.000901253	0.000523434	0.00328325	0.185275	0.00548307	8.81517e-06	0.00411666	0.0492534	0.00103296	0.0783418
6330STDY9479159_CGTAGCGAATTGTCAG-1	0.135184	0.00361447	0.808608	0.000276317	0.00072252	0.00104053	0.803653	0.00200903	0.00367816	0.315606	0.00596147	8.29411	0.000528	0.000754995	0.0094201	0.0014974	0.00192468	0.00932708	0.00362786	0.125049	0.000975864	0.00346807	0.000852352	6.31121e-05	0.0870453	0.0679925	3.55622	0.000925604	0.000799714	0.649005	0.00151089	0.0233701	0.29328	0.0845385	5.10976e-05	0.903791	5.57192e-05	0.00563184	0.0718932	0.00275747	0.000437438	0.0068304	0.745663	0.00994829	0.000170928	0.000391722	0.00355105	0.00152602	0.225603
6330STDY9479159_CGTATTAAGAGATCTA-1	0.00799988	0.00061363	0.117387	0.0554098	0.00276116	0.00023898	0.471199	0.00162036	0.00231759	0.0649406	0.00264885	5.20348	0.000180059	7.79597e-05	0.00299065	0.000548952	0.00186454	0.00263221	0.00098487	0.0496791	0.000333883	0.001216	0.000643211	7.24732e-05	0.00658772	0.0380872	2.3741	0.000206177	0.000193217	0.377796	0.000590852	0.00101397	0.269588	0.0220382	2.93072e-05	0.511259	9.14384e-06	0.00166476	0.0464528	0.00160323	2.77074e-05	0.000564084	0.545926	0.00318719	2.24919e-06	7.3814e-05	0.00217552	0.00107689	0.0236638
6330STDY9479159_CGTCACGTCCATTGGT-1	0.146198	0.0155425	0.518362	0.000349259	0.00241569	0.00589831	0.619829	0.000370966	0.00735733	0.133744	0.00370212	4.10379	0.00200873	0.000361421	0.00863616	0.00228196	0.0280487	0.00817674	0.00894891	0.111168	0.00852417	0.00899075	0.00358841	9.55927e-05	0.00435299	0.0800464	4.54611	0.0012521	0.00225553	3.1561	0.00284222	0.015148	0.346553	0.0291891	4.09422e-05	0.333051	0.000292167	0.0291653	0.168072	0.00492987	0.00086314	0.0102187	0.796166	0.0186466	2.02224e-05	0.0050577	0.0380731	0.0024549	0.0231826
6330STDY9479159_CGTCGCTTGGTTATAC-1	1.88835e-05	7.76113e-08	1.77894e-06	6.61538e-07	1.13694e-06	1.23005e-06	9.15472e-08	8.51239e-07	1.27732e-06	1.30158e-07	4.65092e-06	1.21386e-06	6.1807e-06	1.67388e-07	4.65474e-07	4.79655e-07	1.23453e-06	2.75564e-06	1.2565e-06	2.33997e-06	1.30351e-05	2.14866e-06	1.20902e-07	8.35484e-08	5.00358e-08	1.41943e-06	2.76372e-05	3.28106e-07	4.21667e-07	3.81268e-07	2.34422e-06	1.39618e-07	1.24849e-05	0.000545643	6.96368e-07	1.47063e-06	3.12951e-07	7.78638e-06	4.78018e-05	1.55856e-06	2.135e-06	4.30339e-06	1.78141e-05	1.92274e-06	1.0421e-08	2.12877e-05	0.00396576	1.48356e-06	0.000418049
6330STDY9479159_CGTCGGATAGTGTTGA-1	0.222612	0.00895057	0.0070171	0.0523383	0.0295491	0.379579	0.000123638	0.00270903	0.00708989	0.00246738	0.627763	0.0034586	0.00143711	0.000797309	0.0033385	0.00365674	0.000932738	0.0128956	0.0316646	0.130236	0.214584	0.0214672	0.030984	0.00126548	0.0294203	0.0955762	0.17592	0.370644	0.0350246	0.383423	0.012569	0.00237258	0.0404685	7.64145	0.00039064	0.0145663	0.373821	0.29685	0.260893	0.0154772	0.00236776	0.0469067	0.064282	0.361701	0.0011387	0.403072	5.49944	0.000983794	0.100888
6330STDY9479159_CGTCGGGTCTAAGCGC-1	5.70109e-05	5.74704e-07	4.09615e-06	3.01578e-07	5.6133e-07	4.52355e-06	7.93514e-07	5.90468e-07	4.34787e-06	7.02227e-07	1.01371e-05	8.37665e-06	5.71712e-07	6.13873e-07	1.92083e-06	1.88623e-06	8.96025e-07	2.46524e-06	1.27236e-05	1.05755e-05	3.89441e-05	3.57025e-05	1.46772e-06	7.57385e-06	4.64224e-07	8.74113e-06	9.99109e-05	1.16681e-06	7.08253e-07	5.93987e-07	5.27016e-06	3.09666e-06	5.52417e-06	0.000308204	4.73837e-06	4.82607e-06	1.18034e-05	1.90757e-05	5.4862e-05	1.45626e-05	6.14143e-07	8.25193e-06	1.1733e-05	3.4664e-06	2.12568e-08	8.28731e-05	0.0459719	3.70963e-07	5.34263e-06
6330STDY9479159_CGTGAAGTTAATTCAC-1	0.00645144	0.00117613	0.0469805	0.000338506	0.00162992	0.000161967	0.682956	6.83063e-05	0.00149118	0.20643	0.000763534	3.88474	9.05205e-05	0.000152984	0.00244715	0.000585257	0.000359111	0.00134498	0.000795609	0.0389786	0.000231111	0.000941146	0.00137506	3.66099e-05	0.0210853	0.0250699	2.23597	0.000222311	0.000363659	0.40836	0.0007976	0.000530478	0.138803	0.0218013	7.72161e-06	0.265868	1.61693e-05	0.00156659	0.0237308	0.000635074	2.98058e-05	0.00035764	0.422541	0.00187427	4.64041e-06	9.43013e-05	0.00276773	0.000213548	0.00480686
6330STDY9479159_CGTGACATTGGGTCGT-1	0.00162122	8.65071e-05	0.000212741	1.95574e-05	1.84635e-05	3.77401e-05	4.73857e-05	4.3291e-06	4.45722e-05	1.95049e-05	0.000109243	0.13156	1.25166e-05	2.91492e-05	5.2547e-05	2.05448e-05	3.2332e-06	0.000113914	0.000146792	0.000158448	0.000272191	3.20144e-05	1.32161e-06	1.75751e-06	3.6622e-07	0.0001183	0.0133471	3.16534e-05	5.04527e-06	0.0134187	1.85646e-05	0.00401719	0.000696498	0.000206623	2.77105e-06	0.0139389	2.14336e-05	0.000354536	0.000974653	4.15152e-05	1.65976e-05	6.45695e-05	0.000806776	4.16361e-05	4.2219e-07	0.000372871	0.0183353	1.75734e-05	0.00231955
6330STDY9479159_CGTGACCAGTCCTCTG-1	0.034076	0.0015779	0.0401208	0.0399754	0.0204024	0.00575695	0.990625	0.00109429	0.00877127	0.165056	0.0634074	7.50641	0.00339368	0.000928454	0.00769607	0.00580829	0.0112745	0.0184086	0.00846384	0.159193	0.00945287	0.00494561	0.00149218	7.85403e-05	0.000613562	0.0939949	2.59316	0.00231879	0.0015502	0.278964	0.00425553	0.00210411	0.246217	0.223337	0.000160568	0.517267	0.000705103	0.0144033	0.0592232	0.00931647	0.136765	0.00883611	0.47306	0.0221412	1.54972e-05	0.011328	0.163623	0.0287728	0.26487
6330STDY9479159_CGTGCAGACTGGGACA-1	0.0860309	0.0176334	0.00266107	5.76914e-05	0.000498328	0.235312	0.00117577	0.00127186	0.0163336	0.0120678	0.118722	0.00942893	0.00419246	0.000678351	0.0111852	0.00569286	0.0424687	0.00723297	0.0334261	0.0518729	0.11843	0.0276751	0.00463358	0.00190121	0.000380613	0.0365716	0.0764935	0.00917508	0.0594809	0.109969	0.0177581	0.00246596	0.0244609	0.0190694	0.00238031	0.0151408	0.560378	0.0838208	0.116642	0.0391398	0.0105978	0.135436	0.0366356	0.0750168	0.00739041	0.215892	2.88969	0.000541599	0.000635296
6330STDY9479159_CGTGCATTGTCGACGC-1	0.0404552	0.00847742	0.0319652	1.02573	0.879027	0.0229926	0.128759	0.0248674	0.0230076	0.0183041	1.81971	0.916964	0.00292137	0.028301	0.00488862	0.0199954	0.00492764	1.98425	0.0160735	0.0352249	0.107157	0.0227356	0.00103035	0.0107335	0.000260263	0.0242858	0.253732	0.11974	0.00871511	0.0794704	0.0106652	0.00140775	0.10239	0.556131	0.00615937	0.107306	0.0566328	0.0323482	0.0529931	0.224776	0.00795932	0.0155101	0.0693792	0.0431205	0.00818379	0.126576	5.85809	4.05313	14.293
6330STDY9479159_CGTGCCCTCCCGAAGA-1	0.143668	0.312492	0.0827307	2.53268	1.2996	0.0485826	0.0746011	0.248917	0.0572075	0.0137645	1.47175	0.358748	0.0159325	0.0679504	0.0163815	0.0604112	0.0534764	0.654023	0.0447478	0.103797	0.238424	0.0689478	0.00880016	0.149514	0.00125885	0.138579	0.21527	0.317349	0.0771367	0.0613785	0.0438866	0.00709611	0.139474	0.548941	0.0312278	0.244497	0.130522	0.121545	0.188669	0.315021	0.0226226	0.11859	0.1096	0.0742581	0.022229	0.208234	6.22274	6.77918	6.44441
6330STDY9479159_CGTGCTTCTACCTAAA-1	0.000806914	7.96021e-07	6.8225e-06	1.45358e-05	8.56823e-06	5.88133e-05	1.76274e-06	3.45614e-06	1.33509e-05	3.65707e-06	0.000100168	0.0211738	5.78967e-06	0.00127962	3.22053e-06	1.33785e-05	1.36172e-06	2.64456e-05	6.16814e-05	9.90799e-05	0.000300905	2.22263e-05	4.63704e-07	7.67874e-07	3.84836e-07	7.08464e-05	0.00182898	1.9906e-06	6.66594e-06	1.17316e-05	2.80288e-05	1.31196e-06	0.000128963	0.000303002	3.20054e-06	2.17745e-05	9.11435e-06	0.000243572	0.000871643	7.15829e-05	6.1495e-06	8.36652e-06	0.000134563	4.04659e-05	1.64665e-07	0.00082286	0.098988	1.17002e-05	0.000353136
6330STDY9479159_CGTGTCTCGTTACGAC-1	6.09245e-05	5.13353e-07	4.32532e-06	2.71968e-06	2.66724e-06	2.51634e-06	1.40886e-06	1.64714e-06	8.24529e-06	5.16298e-07	0.000332745	1.77743e-06	1.23239e-06	1.62516e-06	5.13023e-06	5.29399e-06	1.92357e-06	3.11221e-06	1.10095e-05	8.81071e-06	3.65072e-05	1.6657e-05	1.20366e-06	3.43201e-06	1.37101e-06	1.84113e-05	7.92926e-05	5.27864e-07	6.41608e-07	4.78461e-07	3.04494e-06	1.04491e-07	1.13488e-05	0.000685911	1.22669e-05	3.15057e-06	8.28593e-07	2.57422e-05	4.06505e-05	6.0196e-05	1.66546e-06	2.89076e-06	1.54706e-05	3.02496e-06	1.76654e-05	9.0913e-05	0.0167002	4.20166e-07	8.54294e-06
6330STDY9479159_CGTTAGCTCACAACTG-1	0.000948739	7.06114e-06	5.22641e-05	6.96848e-06	1.01311e-05	1.6094e-05	0.000120208	5.33064e-06	4.64538e-05	0.00395653	9.11369e-05	0.146508	0.00165779	1.75875e-06	2.92859e-05	1.92945e-05	2.007e-05	0.0205585	6.47144e-05	0.000866395	0.00014612	8.78577e-05	2.49758e-06	3.40884e-06	1.93926e-06	0.00270121	0.122166	0.00155448	2.13666e-05	0.00683646	2.71424e-05	7.21712e-06	0.000569438	0.000137094	3.0688e-06	0.00430801	1.1105e-05	0.00019876	0.000773154	4.15251e-05	1.40545e-05	1.54479e-05	0.0028113	6.00607e-05	0.000416354	0.000285959	0.0183667	2.25718e-05	0.00392945
6330STDY9479159_CGTTCATGGTGCGCGT-1	0.0670249	0.00584538	0.0783769	0.000983003	0.00141285	0.0226134	0.20764	0.00125503	0.00722	0.0834479	0.0229699	2.89641	0.00476594	0.000357767	0.00656324	0.00431179	0.0794403	0.00561442	0.0152113	0.0682896	0.0452142	0.0221171	0.012509	0.000653295	0.00136927	0.0412149	1.03362	0.00862314	0.00813782	0.698669	0.0109481	0.00256694	0.12421	0.0803036	0.000193949	0.141477	0.00444802	0.0390573	0.0886645	0.0132514	0.00365984	0.184185	0.294368	0.0565828	0.00253332	0.0704485	0.603406	0.00224231	0.0147986
6330STDY9479159_CGTTGAGCGACCGTCG-1	0.171317	0.0686792	0.168505	1.13932	0.949668	0.0658275	0.158223	0.0706038	0.101336	0.0606705	4.07893	0.126274	0.00685516	0.0230774	0.0453045	0.0843544	0.0573059	0.705244	0.0477631	0.0626117	0.113264	0.0562398	0.00503596	0.00458704	0.00179174	0.0619765	0.201972	0.0885522	0.0108037	0.0914886	0.036328	0.00532545	0.12004	7.78987	0.00540827	0.224098	0.0682053	0.0942653	0.117664	0.128473	0.00962709	0.123885	0.0659784	0.291421	0.000432036	0.245022	4.99334	0.964039	13.373
6330STDY9479159_CGTTGAGTAATTGCGT-1	0.00574628	2.06599e-05	0.000748705	7.08888e-05	0.000256199	2.67056e-05	0.000144916	6.42732e-06	5.05729e-05	0.00773738	0.000145305	0.1888	1.51688e-05	5.32156e-06	3.04864e-05	2.44898e-05	1.35151e-06	2.65397e-05	0.000141931	0.000220325	0.00412957	0.00246274	6.8764e-06	4.63734e-05	2.04437e-06	0.000187237	0.0130108	0.00130205	0.00193649	0.00345225	8.71108e-05	4.13537e-06	0.00109387	0.000782488	6.19671e-06	0.00418396	5.55593e-05	0.00116966	0.00284912	0.000206504	5.71979e-06	5.7158e-05	0.00266196	5.36559e-05	2.9216e-06	0.00173476	0.0522924	5.30083e-06	0.00115621
6330STDY9479159_CGTTGCCCGCGTGGGA-1	0.0380735	0.0792118	0.104191	0.0983457	0.0801488	0.00776707	0.868467	0.00201083	0.0112442	0.277632	0.280879	6.40888	0.0082331	0.00119381	0.00911201	0.00522411	0.0148312	0.0576129	0.0129868	0.163083	0.0141888	0.0100525	0.0149654	0.000459921	0.0133807	0.139644	3.19551	0.0296875	0.00174502	0.370396	0.00555057	0.0105528	0.288299	0.291112	0.000137916	0.338556	0.000888816	0.0200631	0.0774203	0.0136311	0.0202579	0.00904273	0.670478	0.0527146	6.15746e-05	0.0138689	0.454977	0.0370955	0.70518
6330STDY9479159_CGTTGTAAGATTGATT-1	0.0547548	0.000565272	0.0481472	7.6766e-05	0.000294744	0.0153619	0.0024722	0.000256813	0.00128529	0.00114237	0.00241263	0.199714	0.00123588	3.14029e-05	0.000679442	0.000771518	0.00020486	0.00102635	0.00716316	0.0146507	0.414721	0.00494463	0.00026936	4.13762e-05	3.12682e-05	0.0134766	0.106721	0.000706083	0.00242344	0.0736609	0.00311183	0.00117268	0.00876054	0.0255151	9.67041e-05	0.033021	0.00185919	0.0518205	0.0393845	0.00270955	0.00269119	0.00540494	0.0258291	0.00824045	0.0629339	0.0582133	0.76581	0.000539558	0.123693
6330STDY9479159_CGTTGTTTCAATTCCC-1	0.298089	0.0140691	0.0269314	0.00207624	0.0107204	0.122728	0.0291212	0.00709694	0.0377793	0.626717	0.00360736	0.021664	0.0586616	0.00283584	0.0156482	0.0184356	0.0594588	0.0459378	0.111807	0.176845	0.299	0.0843771	0.0163974	0.00182181	0.00118929	0.139555	0.362337	0.0276758	0.0848602	0.412744	0.0451432	0.00886535	0.0861266	0.0323083	0.00514489	0.136496	0.043368	0.306525	0.348048	0.0493578	0.189437	0.0508356	0.142704	0.112015	0.000194075	0.254975	1.41535	0.00630517	0.0195159
6330STDY9479159_CGTTTCACTTCGGGCG-1	0.00326831	4.60644e-05	0.000115006	6.87022e-06	1.7077e-05	0.000226409	0.000921522	2.36973e-05	0.000127133	0.000131684	0.000595278	0.0545003	2.61554e-05	1.2483e-05	8.75602e-05	7.86317e-05	0.000124674	0.000108826	0.00042369	0.00209508	0.000712683	0.000326028	1.44764e-05	1.42366e-05	3.77369e-06	0.0012164	0.0195655	0.000291493	6.03178e-05	0.00195617	0.000104594	1.93339e-05	0.000907995	0.000418634	1.72043e-05	0.00907251	9.39291e-05	0.00106348	0.00806131	0.000604975	4.5646e-05	0.00045671	0.00104984	7.79645e-05	0.000338023	0.002059	0.0417912	0.0100416	0.00156339
6330STDY9479159_CGTTTCGCTCATTACA-1	0.0280282	0.0132539	0.161018	0.00686376	0.00491404	0.00247144	0.862811	0.00063534	0.00319604	0.412214	0.00299688	6.2524	0.000755896	0.000479653	0.0110546	0.000873961	0.0196643	0.0104941	0.00397432	0.123848	0.001809	0.00364071	0.0114937	7.89794e-05	0.0270955	0.106528	5.21141	0.00104766	0.0006394	1.41211	0.00317999	0.00420027	0.580081	0.0334613	4.81687e-05	0.929815	4.44807e-05	0.00537055	0.0922956	0.00243987	0.000231552	0.00286939	0.917034	0.0117296	0.0024202	0.000460133	0.00153761	0.00415383	0.150189
6330STDY9479159_CGTTTGTGTAGAGGGT-1	0.0157558	0.00343289	0.250439	0.000291121	0.000855215	0.00062767	0.515072	0.000201129	0.001839	0.232708	0.00148288	6.06285	0.000316629	0.000206413	0.00791863	0.000692145	0.00081314	0.00227123	0.00209656	0.13819	0.000570705	0.00152291	0.00244677	3.5401e-05	0.145559	0.0825035	4.16285	0.00180555	0.000244754	0.472111	0.000780164	0.00234046	0.315313	0.0246205	8.79062e-06	0.470566	1.06329e-05	0.00248634	0.0375759	0.00113642	7.94293e-05	0.00278908	0.614119	0.00789545	5.93969e-06	0.000165104	0.000877228	0.000793791	0.0672891
6330STDY9479159_CTAAAGAATGCCTACT-1	0.229924	2.27391	0.116648	0.0249095	0.0209772	0.0730078	0.156625	2.84087	0.0457882	0.0328521	1.35634	0.853569	0.0188466	0.0287234	0.037433	0.0218985	0.0313121	0.0487304	0.102116	0.114864	0.195808	0.0764968	0.010141	0.0180724	0.0054571	0.100363	0.505395	0.751495	0.0395572	0.333036	0.0972887	0.0154495	0.146241	9.4377	0.00304948	0.08159	0.708113	0.146866	0.272838	0.137519	0.0175486	0.485397	0.180659	0.286922	1.35676	0.272053	4.45329	0.0176067	0.403123
6330STDY9479159_CTAAAGGGAAATAGGA-1	0.405305	1.56765	0.121057	0.0293072	0.0315526	0.113917	0.769447	0.0489819	0.0975597	0.241684	0.0319994	7.442	0.0388008	0.0171872	0.110615	0.0681011	0.0439609	0.087575	0.175171	0.399385	0.248635	0.139966	0.054872	0.0128448	0.0383282	0.319423	4.65011	0.170222	0.0759948	5.42644	0.0836979	0.0394155	0.784306	0.0987337	0.00671692	0.650518	0.0571199	0.267263	0.529794	0.0871999	0.0603413	0.676508	1.31473	0.189423	0.00121049	0.328186	1.29584	0.0292055	0.0888585
6330STDY9479159_CTAAATCCGGTGTACA-1	0.000651262	2.44333e-06	7.60916e-06	1.7195e-06	9.82626e-06	5.97442e-05	1.65819e-06	3.21574e-06	2.98521e-05	2.76181e-06	0.000210774	2.09292e-05	7.10087e-05	1.3704e-06	3.67702e-06	1.77728e-05	3.11411e-06	6.55402e-05	2.67416e-05	0.000105516	0.000188729	0.000114456	5.52208e-06	4.62757e-06	2.16636e-06	3.12352e-05	0.000372486	0.00381473	3.81402e-05	6.61688e-06	6.3874e-05	2.97893e-06	0.000107633	0.00081746	0.00625482	1.10623e-05	2.49458e-05	0.000413995	0.000339045	7.533e-05	4.68516e-06	4.39819e-05	0.000290558	0.000103748	5.93913e-08	0.000697719	0.0286339	5.30174e-06	2.93708e-05
6330STDY9479159_CTAAATCCTATTCCGG-1	0.115049	0.0232866	0.0586392	0.00557734	0.0021765	0.0149036	0.544281	0.00175117	0.011517	0.279803	0.00441453	4.79517	0.00515218	0.00111206	0.0141261	0.00662409	0.0270111	0.0182668	0.071876	0.185113	0.104043	0.0207435	0.00851866	0.00200694	0.0045793	0.097307	3.1607	0.00368604	0.00786273	2.20912	0.012557	0.0133172	0.289641	0.0149338	0.000216355	1.09872	0.00855842	0.065523	0.174823	0.00974493	0.00621405	0.0443905	0.818752	0.0453884	3.15972e-05	0.045601	0.345212	0.00152573	0.0318987
6330STDY9479159_CTAACCGCGCGCCCGT-1	0.201193	0.0994673	0.138279	0.912652	0.044073	0.0182158	0.0115712	0.00787768	0.00664141	0.00492022	1.57844	0.412464	0.00183392	0.00224273	0.0065257	0.00297801	0.00429652	0.0148032	0.024597	0.0456205	0.0322755	0.0186945	0.00251125	0.0028108	0.00579599	0.039407	0.365427	0.0984704	0.00337014	0.0184332	0.0109353	0.00190777	0.0517458	12.5598	0.000329753	0.150892	0.0153805	0.0902561	0.0566013	0.0174919	0.0066153	0.101963	0.0557018	0.53361	0.0725664	0.135261	2.02213	0.00195929	0.306063
6330STDY9479159_CTAACGAAACTTGCTG-1	0.153024	0.0298607	0.011112	0.00144055	0.00290326	0.101754	0.00155583	0.00296209	0.0236403	0.0039985	0.529811	0.00271687	0.00665798	0.00107068	0.0110024	0.0120507	0.00514718	0.0278542	0.0503444	0.0989176	0.344345	0.0297118	0.350489	0.00130887	0.00201394	0.117212	0.161747	0.00890347	0.0268421	0.542117	0.0226848	0.0088911	0.0452715	0.40586	0.00109093	0.0953652	0.0217589	0.185447	0.396731	0.106547	0.0152232	0.299505	0.0644612	0.236684	0.000582878	0.543489	5.38287	0.00392111	0.00974121
6330STDY9479159_CTAACTGGTCCGGTTC-1	0.0165838	0.0141923	0.209305	0.000348702	0.00110963	0.00072613	0.624507	0.000345799	0.00457779	0.236125	0.0169166	7.36135	0.000366034	0.000528098	0.0326699	0.000802988	0.0013166	0.00505158	0.00504214	0.121529	0.00139889	0.00159493	0.00116699	7.48024e-05	0.0489797	0.0572842	3.42484	0.00106085	0.00059285	0.664864	0.00102583	0.00100128	0.461826	0.0701868	1.58114e-05	0.408594	4.63194e-05	0.00314984	0.0473252	0.00362311	0.000100076	0.00101425	0.802811	0.0111147	1.05103e-05	0.000440173	0.00861123	0.00754892	0.131874
6330STDY9479159_CTAAGGGAATGATTGG-1	0.0899773	0.134592	0.00503053	0.0553636	0.0278593	0.0495622	0.00718797	0.0234104	0.0213861	0.0728149	2.18731	0.209011	0.0130137	0.00110054	0.00663016	0.0127941	0.055254	0.0180539	0.0202716	0.0378136	0.0714372	0.0425176	0.0113508	0.335077	0.0143545	0.0277986	0.124963	0.293603	0.013527	0.240216	0.0135806	0.00499781	0.0635615	12.6247	0.00362566	0.0204306	0.0429801	0.108016	0.129571	0.0275209	0.00744315	0.184265	0.0762579	0.492387	0.00393874	0.116648	2.18046	0.00329057	0.182856
6330STDY9479159_CTAATTCTCAGATATT-1	0.0607652	0.00750242	0.0573153	0.0202239	0.0161163	0.031016	0.0319001	0.00249273	0.0065682	0.0996092	0.0491273	2.89571	0.00239515	0.00123488	0.00863356	0.00765733	0.000966174	0.00787381	0.0265466	0.100174	0.0666372	0.0158588	0.00192988	0.000546318	0.00075747	0.0727825	1.41665	0.0262915	0.006169	0.51567	0.00851067	0.00388773	0.10756	0.44749	0.000840913	0.202714	0.00653713	0.0477065	0.0687339	0.0104317	0.0196765	0.0167015	0.258566	0.0362468	0.0047973	0.048722	0.899759	0.00877594	0.155749
6330STDY9479159_CTACAAGAAATAACCC-1	0.000377665	2.04812e-06	7.25912e-06	7.62112e-07	1.24137e-06	2.49309e-05	8.44386e-07	1.29546e-06	6.09139e-06	1.52411e-05	1.7939e-05	1.0411e-05	3.75315e-06	2.78241e-05	5.71646e-06	2.86325e-06	0.0141604	1.05976e-05	3.52914e-05	4.06107e-05	0.000189188	3.84198e-05	4.95387e-07	1.38311e-06	1.00906e-06	3.87437e-05	0.000703011	1.24365e-05	6.76506e-06	2.75686e-05	3.06822e-05	2.04526e-05	6.3346e-05	0.00207548	8.84174e-05	1.49694e-05	1.93248e-05	0.000261895	0.000927171	2.80727e-05	1.28258e-05	2.22407e-05	5.7988e-05	1.66307e-05	5.27028e-08	0.000485222	0.0293728	6.74182e-07	2.29196e-06
6330STDY9479159_CTACCCTAAGGTCATA-1	0.119873	0.0711714	0.0014979	0.571647	0.263811	0.0356593	0.0119709	0.0130765	0.0108507	0.00203133	1.15753	0.0217571	0.00306637	0.00182845	0.00565003	0.00670304	0.00524617	0.0812477	0.0250602	0.0552941	0.05597	0.0154009	0.146976	0.00085068	0.000389834	0.17443	0.0967229	0.781773	0.099667	0.387383	0.0191889	0.00139842	0.0501329	10.7099	0.000750378	0.0922927	0.276231	0.141947	0.119663	0.0314897	0.00232432	0.0712773	0.0412865	0.245498	0.000267346	0.139424	3.09769	0.193275	3.35623
6330STDY9479159_CTACGCACGGAGTACC-1	0.0117017	0.000784925	0.00418659	0.000649754	0.000375561	0.00282698	0.314018	0.000251349	0.000802071	0.0714914	0.00163275	2.18075	0.00044179	2.6881e-05	0.000459965	0.000283398	0.000674108	0.00163149	0.00186949	0.0284564	0.00450058	0.00121574	8.37842e-05	1.0451e-05	0.000106014	0.0249111	0.888468	0.000185562	0.000294612	0.280557	0.00085091	0.000120935	0.0691593	0.00713192	0.00055272	0.0388264	0.000259983	0.00484497	0.0150232	0.00123662	0.000404252	0.00187388	0.109272	0.00366288	3.4805e-06	0.00937888	0.17526	0.000587498	0.0157274
6330STDY9479159_CTACGCCATTTCCGAT-1	0.0132078	9.1301e-05	0.00860449	0.000194452	0.00186152	0.000407731	0.000285754	1.2107e-05	0.000121729	0.000510332	0.000545713	0.306836	8.07214e-05	2.45187e-05	0.000277565	4.00109e-05	1.76865e-05	0.000149843	0.000470555	0.00180803	0.00248826	0.0127766	2.56486e-05	2.61373e-05	0.000150878	0.00183784	0.067778	5.39835e-05	6.51561e-05	0.0344138	0.000141525	0.00019011	0.00166598	0.00112276	5.11275e-06	0.0245208	0.000152946	0.00351412	0.00689057	0.00142115	0.00216027	0.000280453	0.00925756	0.00114426	0.00343301	0.00514345	0.0919086	4.43944e-05	0.00740801
6330STDY9479159_CTACTATCATAGGTTT-1	9.17283e-05	6.5319e-07	5.92988e-06	2.14407e-07	6.67431e-07	3.42272e-06	5.20323e-07	1.57409e-06	3.25045e-06	1.30129e-06	3.28726e-06	5.31342e-05	5.04601e-06	3.08109e-07	5.50044e-06	4.32375e-06	1.83503e-06	3.31264e-06	4.18919e-06	2.29223e-05	6.25463e-05	2.03603e-05	0.000267248	1.99251e-06	3.47592e-06	8.58851e-06	0.000208491	2.04455e-06	9.00353e-07	2.07046e-06	3.21148e-06	5.05296e-07	2.71752e-05	7.37394e-05	1.23921e-06	1.31432e-05	2.43147e-06	2.06463e-05	0.000101102	3.47169e-06	1.64129e-06	1.98071e-05	4.21202e-05	1.15867e-05	2.68741e-08	9.5828e-05	0.0064347	4.31753e-07	3.61404e-06
6330STDY9479159_CTACTATCTTTCAGAG-1	0.609001	0.00830046	0.00722179	0.000791189	0.006065	0.876892	0.00292631	0.00428167	0.0342575	0.0864478	0.00438952	0.0770907	0.0216154	0.00144232	0.0121069	0.0159675	0.00436096	0.0750102	0.210847	0.212132	15.321	0.0433045	0.00600915	0.00095644	0.000992517	0.249566	0.663623	0.0192404	0.0428018	0.207976	0.0929129	0.00998504	0.0971147	0.026998	0.00240973	0.35655	0.0256063	1.14424	0.615701	0.0538233	0.0335846	0.0401529	0.233346	0.147827	9.90138e-05	0.426743	2.49304	0.00779628	0.0197222
6330STDY9479159_CTACTCAAGGTATAGT-1	0.000175406	2.24799e-07	1.15181e-06	3.9761e-06	4.95182e-06	5.70204e-06	1.53862e-07	5.84188e-07	4.27416e-06	5.8529e-07	3.74433e-05	1.89042e-06	7.45574e-07	4.89944e-07	1.93843e-06	2.13734e-06	7.67693e-07	9.15122e-06	1.01864e-05	2.29817e-05	0.000282531	2.49465e-05	1.33341e-07	4.55455e-07	6.50376e-08	9.89281e-06	0.000120633	1.31769e-06	2.46365e-06	1.85244e-06	7.95839e-06	2.65832e-06	2.28907e-05	7.40441e-05	1.37891e-06	2.76958e-06	2.49078e-06	6.30713e-05	0.000105872	8.33183e-06	1.55674e-06	4.15735e-06	2.73474e-05	6.08546e-06	2.11094e-08	0.000774753	0.049598	1.31006e-05	0.00319086
6330STDY9479159_CTACTGCCACCTGACC-1	0.027049	0.00933135	0.126328	0.00384868	0.00597091	0.00164875	1.4275	0.00103446	0.0096751	0.144467	0.00328389	8.16045	0.00121449	0.000867769	0.177453	0.00237291	0.0234298	0.0124795	0.00815324	0.181702	0.00238166	0.00486932	0.169897	0.00018925	0.0860566	0.132087	4.76979	0.00535726	0.0010037	1.9092	0.00452979	0.0427932	0.772097	0.0598444	6.68753e-05	1.62329	5.06679e-05	0.00724419	0.121228	0.0030491	0.000202264	0.0305874	1.24819	0.00991542	8.40388e-05	0.000588902	0.000975865	0.00528587	0.140033
6330STDY9479159_CTAGACTGCATTTCGT-1	0.00183088	8.22824e-06	0.000192213	6.02782e-06	1.18593e-05	0.000143694	9.6818e-05	1.12876e-05	2.50109e-05	0.00265542	0.000318743	0.192023	8.07081e-06	2.2424e-06	1.69441e-05	5.32401e-05	1.62407e-06	0.000101766	6.4948e-05	0.000472524	0.000569035	8.52609e-05	4.11214e-06	5.12176e-06	2.13866e-06	0.000362335	0.0347114	2.51796e-05	4.0809e-05	0.000860679	6.63482e-05	3.94489e-06	0.000763213	0.000236266	5.30591e-06	0.000656069	6.28546e-05	0.00150323	0.00148981	0.000221018	4.43193e-06	0.000108615	0.00214725	5.31274e-05	0.00062736	0.000870537	0.0359813	1.06449e-05	0.000109672
6330STDY9479159_CTAGATTTACGACGGC-1	0.0425175	0.0348649	0.00450031	0.00649598	0.00395457	0.0226564	0.0005076	0.00526233	0.00593762	0.00083296	0.764841	0.00182088	0.00576817	0.000271922	0.00323535	0.00748247	0.0044753	0.00660649	0.0117846	0.0165751	0.0265862	0.0138906	0.114628	0.00940283	0.000217018	0.0182149	0.0421031	0.00585896	0.0093788	0.023321	0.00630129	0.000406973	0.0183452	4.88483	0.000132025	0.0276115	0.0159324	0.0309383	0.0455506	0.028534	0.00354639	0.346295	0.0145102	0.157589	0.000149259	0.119235	2.02755	0.000416637	0.0528248
6330STDY9479159_CTAGCATAGTATAATG-1	0.014974	0.000517635	0.231109	0.0174343	0.0128323	0.000744863	0.756041	0.00140041	0.00137666	0.500852	0.00550934	6.9932	0.000763961	0.000137956	0.00425678	0.000504188	0.00349509	0.0137012	0.00223716	0.0833251	0.000708112	0.00149595	0.220881	2.61815e-05	0.00179211	0.0523089	2.98865	0.000540208	0.00074282	0.625546	0.0014057	0.00223763	0.342022	0.0209348	1.61256e-05	0.621815	2.77481e-05	0.00345005	0.0381521	0.00213645	0.0004197	0.00143224	0.739234	0.00995851	5.47146e-06	0.000310894	0.00908385	0.00541825	0.150994
6330STDY9479159_CTAGCCGATGTTATGA-1	0.0409827	0.000805624	0.00417472	0.00045838	0.00192611	0.00339817	0.0342554	0.00070685	0.00288944	0.00444294	0.0157441	0.543141	0.000327208	8.41152e-05	0.00145664	0.0100171	0.000813797	0.00637573	0.00618324	0.0226607	0.0158674	0.00640556	0.000410815	0.000123435	0.000113668	0.0210245	0.487219	0.000703751	0.169943	0.110754	0.00446205	0.000806601	0.0275414	0.268957	0.00832867	0.104762	0.00327563	0.300455	0.0505281	0.00399793	0.00257343	0.00731071	0.053245	0.00864241	0.00279281	0.0229247	0.186962	0.000189653	0.00597561
6330STDY9479159_CTAGTATTCGGAATTA-1	0.00954937	9.79265e-06	0.00412647	1.6089e-05	2.98593e-05	0.000158902	0.000317653	3.4637e-06	6.44202e-05	0.0132672	0.000125132	0.259115	2.02997e-05	2.11516e-06	2.73952e-05	5.52678e-05	5.59516e-06	5.90809e-05	0.000139185	0.00136703	0.00177099	0.000198379	4.67919e-06	4.33758e-06	1.26821e-06	0.00169764	0.0657728	2.5796e-05	0.00126478	0.0311061	0.00157031	4.03028e-05	0.00196922	0.000852086	7.60803e-06	0.00145116	5.99746e-05	0.00156494	0.00768467	0.000156348	0.000212384	0.000120784	0.0050432	0.000268269	7.09069e-07	0.00128833	0.0271061	1.48009e-05	0.00191741
6330STDY9479159_CTAGTCACGTCTTAAG-1	0.250722	0.00422066	1.44343	0.000776606	0.00371017	0.0023019	0.413083	0.000399932	0.00567931	0.181501	0.00499351	5.9286	0.00226797	0.00340755	0.00869678	0.00269144	0.0134345	0.0069828	0.00723415	0.0835602	0.00326152	0.0063713	0.00465395	0.000132642	0.0169544	0.058877	2.9297	0.000966938	0.00574219	0.781089	0.00178672	0.0047539	0.288524	0.0131979	0.000113933	0.431008	0.000201527	0.00877092	0.0650763	0.00312938	0.00104318	0.0160098	0.526096	0.00773187	4.66744e-06	0.0025546	0.0317741	0.00131784	0.10082
6330STDY9479159_CTAGTGAAGGACAGGA-1	0.0975917	0.119235	0.0393946	0.101507	0.0227177	0.017758	0.00506542	0.00277943	0.0188012	0.00979084	1.22973	0.106423	0.00223855	0.000760756	0.00667945	0.00509425	0.00324573	0.0194977	0.021477	0.0374677	0.0373456	0.0179233	0.0781486	0.300606	0.00094141	0.0857204	0.0960885	0.162142	0.00494014	0.0855807	0.0484735	0.0015395	0.0409153	6.07809	0.000509487	0.0261094	0.0395861	0.0851574	0.148518	0.0290818	0.00272564	0.0658686	0.0455899	0.27156	0.318286	0.213191	2.37584	0.00391082	0.246453
6330STDY9479159_CTAGTTGGGCCCGGTA-1	0.0306767	0.00873108	0.141356	0.00113785	0.00273628	0.00268738	0.577999	0.000807825	0.00565121	0.401917	0.003798	6.07257	0.00108112	0.00312328	0.0148587	0.00169504	0.00258385	0.0112978	0.00627387	0.159508	0.00210961	0.00517127	0.00292021	0.000370317	0.0111433	0.0895566	4.95473	0.00337409	0.00147291	1.74793	0.00298541	0.00559711	0.447654	0.0117505	1.72747e-05	0.561772	5.53152e-05	0.00726993	0.0699835	0.00276188	0.000292444	0.00264729	0.939417	0.022475	8.06592e-06	0.000581995	0.0019775	0.00286155	0.0788439
6330STDY9479159_CTATAAGAGCCAATCG-1	0.0902454	0.00355066	0.0275247	0.000116822	0.000333857	0.111084	0.033084	0.00143871	0.00917733	0.125133	0.00603491	1.28647	0.00350819	0.00125859	0.00460623	0.00361218	0.00932137	0.00446584	0.0305577	0.0664748	0.372096	0.0121627	0.00215813	0.000330351	0.00092132	0.0550953	0.528873	0.0127917	0.0198917	0.432686	0.00635357	0.00506963	0.0612147	0.190205	0.000221086	0.505742	0.0161633	0.0668031	0.0680687	0.00536525	0.0192935	0.0152995	0.317503	0.0286467	0.0566227	0.0858415	0.786124	0.00176637	0.0128566
6330STDY9479159_CTATAGGCGTTGATGT-1	0.000781978	8.39472e-07	0.0104394	2.81288e-05	2.53462e-05	1.17369e-05	2.62703e-07	8.48619e-06	2.28715e-06	6.93503e-06	3.59771e-05	3.24754e-05	0.0103429	5.97978e-06	3.93101e-06	1.45396e-06	5.90046e-07	2.16251e-05	1.14436e-05	8.02378e-06	2.00851e-05	3.63948e-05	1.81214e-06	2.87125e-06	5.91844e-07	1.34028e-05	0.000363281	1.44721e-06	9.56902e-07	6.12881e-07	3.06599e-05	1.06627e-05	4.11317e-05	0.000551846	2.02344e-06	0.000412585	2.33657e-06	2.56022e-05	0.00011997	1.01682e-05	1.26879e-06	1.75236e-05	2.64739e-05	1.13593e-05	1.07549e-06	0.000102341	0.0163199	1.07166e-05	0.00370449
6330STDY9479159_CTATATCCAGCCTGGC-1	0.00302425	2.27929e-06	8.46366e-05	1.16405e-06	9.52791e-07	3.92991e-05	0.000131712	1.36031e-06	3.1261e-05	6.46421e-05	3.92826e-05	0.0532771	0.000334038	1.5696e-06	1.56613e-05	6.24101e-06	5.96501e-06	9.09925e-06	0.000154306	0.000327546	0.00128035	0.000298103	5.95876e-06	4.74967e-06	7.70308e-07	0.000243099	0.0141055	2.1483e-05	6.7536e-05	0.000258223	3.32268e-05	2.01584e-06	0.000284431	0.013075	5.61516e-06	0.000886389	1.85465e-05	0.00208058	0.00239594	3.05243e-05	8.39445e-06	9.91652e-05	0.000767991	0.000272228	9.51231e-08	0.00261856	0.093525	9.90202e-07	1.46985e-05
6330STDY9479159_CTATCGGGTCTCAACA-1	0.0203681	0.0022466	0.0481953	0.00699348	0.00439105	0.00204394	0.65222	0.000835096	0.00386237	0.520113	0.0168876	7.04172	0.000654251	0.000346497	0.034874	0.000965989	0.0357099	0.0106206	0.00795026	0.190015	0.00505401	0.00516335	0.00132314	0.000384871	0.0151669	0.0896997	4.03393	0.000633388	0.000945219	0.891417	0.00230048	0.00281752	0.308656	0.0296923	1.9805e-05	0.288842	0.000134933	0.0128098	0.0609973	0.00520575	0.000787302	0.00306529	0.739483	0.0193121	5.21083e-05	0.00293808	0.0963782	0.00845412	0.170654
6330STDY9479159_CTATGTCACTAGCCCA-1	0.0295907	0.000550557	0.17694	0.00682491	0.00251346	0.000625961	1.041	0.000759574	0.00284494	0.232345	0.00259523	7.12425	0.00040351	0.000206593	0.0116166	0.00122281	0.001341	0.00751145	0.00516807	0.112455	0.00157688	0.00143509	0.00116227	2.716e-05	0.00184703	0.077309	3.90818	0.00167354	0.0174119	1.81985	0.0114998	0.00545857	0.513627	0.0295632	8.75027e-06	0.954467	2.81519e-05	0.00789962	0.160716	0.00101458	6.8733e-05	0.0014103	1.0419	0.0108998	3.23015e-06	0.000300793	0.000889571	0.00125511	0.0661187
[truncated: 3,930 more rows]
[truncated: 16 more columns]

## Sheet: ED Fig. 15d
Mean predicted probability
[truncated: 9,617 more rows]

## Sheet: ED Fig.15f
	log OR_CD	CI (lower 95%)_CD	CI (upper 95%)_CD	P-value_CD	FDR_CD	log OR_UC	CI (lower 95%)_UC	CI (upper 95%)_UC	P-value_UC	FDR_UC
[truncated: 136 more rows]
